# Supplementary material for: Comparative gene expression profiling between optic nerve and spinal cord injury in Xenopus laevis reveals a core set of genes inherent in successful regeneration of vertebrate central nervous system axons
Source: BMC Genomics. 2020 Aug 5;21:540. doi: 10.1186/s12864-020-06954-8 (PMC7430912; doi:10.1186/s12864-020-06954-8)
Supplement: Supplementary file 1 — Additional file 1. Cuffdiff2 differential expression data. Tabs are for each injury condition and time point vs. their relevant controls (N = 3 biological replicates, each). Tabs PW1–3) Tadpole spinal cord injury (SCI) hindbrain vs. age-matched, unoperated control hindbrain at 3 days, 1 week, and 3 weeks, respectively; PW4–6) Juvenile frog SCI hindbrain at 3 days, 1 week, and 3 weeks vs. unoperated control hindbrain; PW7–9) juvenile frog optic nerve crush (ONC) eye vs. the contralateral unoperated eye at 3 days, 11 days, and 3 weeks, respectively. Abbreviations: chr, chromosome; cntrl, control; FPKM, fragments per kilobase of transcript per million mapped reads; ONC, optic nerve crush; p, the calculated probability for a single given gene that the observed difference represented no change in expression (i.e., log2(fold change) = 0); q, false discovery rate-adjusted (FDR) p-value [14]; significant, “yes” if q < 0.05; Tx, spinal cord-transected; Unop, unoperated. [file 12864_2020_6954_MOESM1_ESM.xlsm]

## Sheet: FOREWORD
Supplemental Data 1. Excel spreadsheets containing the outputs of Cufflinks/Cuffdiff analyses of differential gene expression among injury conditions and their controls (N = 3 biological replicates, each). Tabs PW1-3) Tadpole spinal cord injury (SCI) hindbrain vs. age-matched, unoperated control hindbrain at 3 days, 1 week, and 3 weeks, respectively; PW4-6) Juvenile frog SCI hindbrain vs. unopera…

## Sheet: PW1
PW1: TADPOLE SCI 3 DAYS
test_id	gene_id	gene	locus	sample_1	sample_2	status	value_1	value_2	log2(fold_change)	test_stat	p_value	q_value	significant
A1CF|ENSG00000148584|c.Taira201203intestine_X005935|JGIv7b.000079772_4581973-4609884+	A1CF|ENSG00000148584|c.Taira201203intestine_X005935|JGIv7b.000079772_4581973-4609884+	-	chr7L:8302882-8329419	TadpoleUnopCntrl	Tadpole3DayTx	NOTEST	0.00868083	0	#NAME?	0	1	1	no
A2ML1|ENSG00000166535|c.Taira201203skin_X003503|JGIv7b.000131666_1092313-1121274-	A2ML1|ENSG00000166535|c.Taira201203skin_X003503|JGIv7b.000131666_1092313-1121274-	-	chr7L:5520823-5549948	TadpoleUnopCntrl	Tadpole3DayTx	NOTEST	0.00902652	0.00522891	-0.78766	0	1	1	no
A2ML1|ENSG00000166535|c.Taira201203st20_X003952|JGIv7b.000131666_1221540-1307105+	A2ML1|ENSG00000166535|c.Taira201203st20_X003952|JGIv7b.000131666_1221540-1307105+	-	chr7L:5389451-5420485	TadpoleUnopCntrl	Tadpole3DayTx	NOTEST	0.0249566	0.0125257	-0.994524	0	1	1	no
A2ML1|ENSG00000166535|c.Taira201203st35_X000321|JGIv7b.000007045_3464923-3566890-	A2ML1|ENSG00000166535|c.Taira201203st35_X000321|JGIv7b.000007045_3464923-3566890-	-	chr7S:3712572-3740804	TadpoleUnopCntrl	Tadpole3DayTx	OK	0.978213	0.455026	-1.1042	-2.77684	5e-05	0.00227767	yes
A2M|ENSG00000175899|c.JGIL6RMv1_XeXenL6RMv10041704m|JGIv7b.000131666_981139-1015884-	A2M|ENSG00000175899|c.JGIL6RMv1_XeXenL6RMv10041704m|JGIv7b.000131666_981139-1015884-	-	chr7L:5626213-5659707	TadpoleUnopCntrl	Tadpole3DayTx	NOTEST	0.0126361	0.00392369	-1.68726	0	1	1	no
A2M|ENSG00000175899|c.Taira201203eye_X001131|JGIv7b.000007045_3939197-3984083+	A2M|ENSG00000175899|c.Taira201203eye_X001131|JGIv7b.000007045_3939197-3984083+	-	chr7S:4071147-4116033	TadpoleUnopCntrl	Tadpole3DayTx	NOTEST	0.00956998	0	#NAME?	0	1	1	no
A2M|ENSG00000175899|c.Taira201203eye_X010895|JGIv7b.000131666_752750-785570-	A2M|ENSG00000175899|c.Taira201203eye_X010895|JGIv7b.000131666_752750-785570-	-	chr7L:5858944-5889496	TadpoleUnopCntrl	Tadpole3DayTx	NOTEST	0.159251	0.142237	-0.163009	0	1	1	no
A2M|ENSG00000175899|c.Taira201203eye_X010902|JGIv7b.000131666_817700-853325-	A2M|ENSG00000175899|c.Taira201203eye_X010902|JGIv7b.000131666_817700-853325-	-	chr7L:5788772-5824397	TadpoleUnopCntrl	Tadpole3DayTx	NOTEST	0.166688	0.183226	0.136467	0	1	1	no
A2M|ENSG00000175899|c.Taira201203eye_X010903|JGIv7b.000131666_947929-977612-	A2M|ENSG00000175899|c.Taira201203eye_X010903|JGIv7b.000131666_947929-977612-	-	chr7L:5664485-5694168	TadpoleUnopCntrl	Tadpole3DayTx	NOTEST	0	0.0339723	inf	0	1	1	no
A2M|ENSG00000175899|c.Ueno201210st10_X000172|JGIv7b.000007045_3704835-3735363+	A2M|ENSG00000175899|c.Ueno201210st10_X000172|JGIv7b.000007045_3704835-3735363+	-	chr7S:3871375-3900052	TadpoleUnopCntrl	Tadpole3DayTx	OK	2.6289	3.42855	0.383138	1.67913	0.00405	0.0605385	no
A2M|ENSG00000175899|c.UniGene_Xl_S19874647|JGIv7b.000131666_894764-943919-	A2M|ENSG00000175899|c.UniGene_Xl_S19874647|JGIv7b.000131666_894764-943919-	-	chr7L:5701443-5747318	TadpoleUnopCntrl	Tadpole3DayTx	NOTEST	0.00853617	0	#NAME?	0	1	1	no
A4GNT|ENSG00000118017|c.JGIL6RMv1_XeXenL6RMv10019937m|JGIv7b.000086205_247294-258571+	A4GNT|ENSG00000118017|c.JGIL6RMv1_XeXenL6RMv10019937m|JGIv7b.000086205_247294-258571+	-	chr8L:6833283-6835178	TadpoleUnopCntrl	Tadpole3DayTx	NOTEST	0	0	0	0	1	1	no
A4GNT|ENSG00000118017|c.JGIL6RMv1_XeXenL6RMv10019962m|JGIv7b.000030404_4677-17187-	A4GNT|ENSG00000118017|c.JGIL6RMv1_XeXenL6RMv10019962m|JGIv7b.000030404_4677-17187-	-	chr5L:131025393-131037903	TadpoleUnopCntrl	Tadpole3DayTx	NOTEST	0	0	0	0	1	1	no
A4GNT|ENSG00000118017|c.Taira201203brain_X006569|JGIv7b.000043061_1185532-1204944+	A4GNT|ENSG00000118017|c.Taira201203brain_X006569|JGIv7b.000043061_1185532-1204944+	-	chr5S:112131093-112138475	TadpoleUnopCntrl	Tadpole3DayTx	NOTEST	0.561879	0.55254	-0.0241797	0	1	1	no
A4GNT|ENSG00000118017|c.Taira201203lung_X000937|JGIv7b.000008828_149849-408842+	A4GNT|ENSG00000118017|c.Taira201203lung_X000937|JGIv7b.000008828_149849-408842+	-	chr5L:130458195-130540096	TadpoleUnopCntrl	Tadpole3DayTx	NOTEST	0.258039	0.229947	-0.166283	0	1	1	no
A4GNT|ENSG00000118017|c.Taira201203pancreas_X001234|JGIv7b.000043061_1309717-1320619-	A4GNT|ENSG00000118017|c.Taira201203pancreas_X001234|JGIv7b.000043061_1309717-1320619-	-	chr5S:112246221-112257123	TadpoleUnopCntrl	Tadpole3DayTx	NOTEST	0	0	0	0	1	1	no
A4GNT|ENSG00000118017|c.Taira201203skin_X001808|JGIv7b.000043061_1239102-1248946-	A4GNT|ENSG00000118017|c.Taira201203skin_X001808|JGIv7b.000043061_1239102-1248946-	-	chr5S:112175606-112185450	TadpoleUnopCntrl	Tadpole3DayTx	NOTEST	0	0	0	0	1	1	no
A4GNT|ENSG00000118017|c.UniGene_Xl_S36163399|JGIv7b.000008828_626821-630897-	A4GNT|ENSG00000118017|c.UniGene_Xl_S36163399|JGIv7b.000008828_626821-630897-	-	chr5L:130904613-130908689	TadpoleUnopCntrl	Tadpole3DayTx	NOTEST	0.0542619	0.0982823	0.856992	0	1	1	no
AAAS|ENSG00000094914|c.Ismailoglu201203_X005781|JGIv7b.000049342_887644-908895+	AAAS|ENSG00000094914|c.Ismailoglu201203_X005781|JGIv7b.000049342_887644-908895+	-	chr2L:149392450-149413063	TadpoleUnopCntrl	Tadpole3DayTx	OK	13.1164	12.19	-0.105674	-0.510594	0.36825	0.715268	no
AACS|ENSG00000081760|c.Taira201203brain_X013853|JGIv7b.000167265_691745-734409+	AACS|ENSG00000081760|c.Taira201203brain_X013853|JGIv7b.000167265_691745-734409+	-	chr1S:132940058-132982691	TadpoleUnopCntrl	Tadpole3DayTx	OK	11.1608	13.4484	0.268993	1.40418	0.01515	0.142845	no
AACS|ENSG00000081760|c.Taira201203stomach_X001056|JGIv7b.000042960_6294219-6340767-	AACS|ENSG00000081760|c.Taira201203stomach_X001056|JGIv7b.000042960_6294219-6340767-	-	chr1L:160633328-160679843	TadpoleUnopCntrl	Tadpole3DayTx	OK	27.2503	34.6108	0.344948	1.96404	0.0007	0.017734	yes
AADACL4|ENSG00000204518|c.Quigley201212_X044535|JGIv7b.000208071_522577-533708-	AADACL4|ENSG00000204518|c.Quigley201212_X044535|JGIv7b.000208071_522577-533708-	-	chr7S:64402601-64413280	TadpoleUnopCntrl	Tadpole3DayTx	NOTEST	0.113152	0.136215	0.267629	0	1	1	no
AADAC|ENSG00000114771|c.Park201106_X025379|JGIv7b.000387329_40822-58092+	AADAC|ENSG00000114771|c.Park201106_X025379|JGIv7b.000387329_40822-58092+	-	chr5L:115142075-115158422	TadpoleUnopCntrl	Tadpole3DayTx	OK	1.22375	0.691469	-0.823577	-1.49486	0.01165	0.120835	no
AADAC|ENSG00000114771|c.Taira201203intestine_X006045|JGIv7b.000082102_3340579-3362969-	AADAC|ENSG00000114771|c.Taira201203intestine_X006045|JGIv7b.000082102_3340579-3362969-	-	chr5S:98690207-98712584	TadpoleUnopCntrl	Tadpole3DayTx	NOTEST	0	0	0	0	1	1	no
AADAT|ENSG00000109576|c.JGIL6RMv1_XeXenL6RMv10010169m|JGIv7b.000014660_2062232-2098841-	AADAT|ENSG00000109576|c.JGIL6RMv1_XeXenL6RMv10010169m|JGIv7b.000014660_2062232-2098841-	-	chr1S:38719353-38755917	TadpoleUnopCntrl	Tadpole3DayTx	OK	15.44	14.8937	-0.0519661	-0.256416	0.65685	0.883587	no
AADAT|ENSG00000109576|c.UniGene_Xl_S17519062|JGIv7b.000014692_8988441-9021092+	AADAT|ENSG00000109576|c.UniGene_Xl_S17519062|JGIv7b.000014692_8988441-9021092+	-	chr1L:43451164-43483816	TadpoleUnopCntrl	Tadpole3DayTx	NOTEST	0.0389378	0.0152761	-1.34989	0	1	1	no
AAED1|ENSG00000158122|c.UniGene_Xl_S38675532|JGIv7b.000032519_354005-361068-	AAED1|ENSG00000158122|c.UniGene_Xl_S38675532|JGIv7b.000032519_354005-361068-	-	chr1S:111511141-111589575	TadpoleUnopCntrl	Tadpole3DayTx	OK	4.00099	4.42571	0.145549	0.304056	0.5925	0.853396	no
AAGAB|ENSG00000103591|c.Audic201207_X025945|JGIv7b.000058049_4975593-4992662-	AAGAB|ENSG00000103591|c.Audic201207_X025945|JGIv7b.000058049_4975593-4992662-	-	chr3L:108653393-108670389	TadpoleUnopCntrl	Tadpole3DayTx	OK	20.0653	18.2295	-0.138426	-0.6788	0.2345	0.590577	no
AAGAB|ENSG00000103591|c.UniGene_Xl_S20337254|JGIv7b.000036401_3602075-3619253+	AAGAB|ENSG00000103591|c.UniGene_Xl_S20337254|JGIv7b.000036401_3602075-3619253+	-	chr3S:35561850-35579011	TadpoleUnopCntrl	Tadpole3DayTx	OK	24.7712	21.1266	-0.229602	-1.11511	0.05255	0.284289	no
AAK1|ENSG00000115977|c.Taira201203egg_X000385|JGIv7b.000004754_213589-296673+	AAK1|ENSG00000115977|c.Taira201203egg_X000385|JGIv7b.000004754_213589-296673+	-	chr3S:29961220-30035947	TadpoleUnopCntrl	Tadpole3DayTx	OK	9.96115	10.3648	0.057307	0.286464	0.6183	0.868064	no
AAK1|ENSG00000115977|c.Taira201203testis_X003766|JGIv7b.000247724_2284955-2361746+	AAK1|ENSG00000115977|c.Taira201203testis_X003766|JGIv7b.000247724_2284955-2361746+	-	chr3L:114497211-114564410	TadpoleUnopCntrl	Tadpole3DayTx	OK	9.59666	10.2695	0.097762	0.477402	0.40235	0.740454	no
AAMP|ENSG00000127837|c.Taira201203pancreas_X002239|JGIv7b.000127187_2128992-2144223+	AAMP|ENSG00000127837|c.Taira201203pancreas_X002239|JGIv7b.000127187_2128992-2144223+	-	chr9_10S:45707967-45715526	TadpoleUnopCntrl	Tadpole3DayTx	OK	10.1156	9.09485	-0.153457	-0.669766	0.2354	0.591523	no
AAMP|ENSG00000127837|c.UniGene_Xl_S22391930|JGIv7b.000021603_1388249-1401312-	AAMP|ENSG00000127837|c.UniGene_Xl_S22391930|JGIv7b.000021603_1388249-1401312-	-	chr9_10L:50108282-50119776	TadpoleUnopCntrl	Tadpole3DayTx	OK	9.71892	9.73624	0.00256889	0.012746	0.98335	0.994696	no
AANAT|ENSG00000129673|c.XGI_TC422461|JGIv7b.000106323_947332-953666-	AANAT|ENSG00000129673|c.XGI_TC422461|JGIv7b.000106323_947332-953666-	-	chr9_10S:34234027-34240361	TadpoleUnopCntrl	Tadpole3DayTx	NOTEST	0.0943355	0.0776014	-0.281719	0	1	1	no
AANAT|ENSG00000129673|c.XGI_TC422686|JGIv7b.000071264_389373-394964-	AANAT|ENSG00000129673|c.XGI_TC422686|JGIv7b.000071264_389373-394964-	-	chr9_10L:37643598-37649189	TadpoleUnopCntrl	Tadpole3DayTx	NOTEST	0.0242877	0.0264743	0.124366	0	1	1	no
AAR2|ENSG00000131043|c.Taira201203st09_X003663|JGIv7b.000125077_680794-686879+	AAR2|ENSG00000131043|c.Taira201203st09_X003663|JGIv7b.000125077_680794-686879+	-	Scaffold41:968752-974837	TadpoleUnopCntrl	Tadpole3DayTx	OK	9.75013	9.39735	-0.0531661	-0.25948	0.6501	0.882039	no
AARS2|ENSG00000124608|c.Ueno2012102cells_X000217|JGIv7b.000012020_13287630-13314178-	AARS2|ENSG00000124608|c.Ueno2012102cells_X000217|JGIv7b.000012020_13287630-13314178-	-	chr5L:24031735-24057589	TadpoleUnopCntrl	Tadpole3DayTx	OK	2.66787	2.51595	-0.0845836	-0.322806	0.5738	0.844815	no
AARSD1|ENSG00000266967|c.XenBase_115529162|JGIv7b.000360123_511299-548145+	AARSD1|ENSG00000266967|c.XenBase_115529162|JGIv7b.000360123_511299-548145+	-	chr9_10L:29123035-29157189	TadpoleUnopCntrl	Tadpole3DayTx	OK	14.6567	11.5739	-0.340681	-1.56396	0.006	0.0798529	no
AARS|ENSG00000090861|c.Park201106_X010549|JGIv7b.000046631_3834200-3862408-	AARS|ENSG00000090861|c.Park201106_X010549|JGIv7b.000046631_3834200-3862408-	-	chr4L:64100416-64128557	TadpoleUnopCntrl	Tadpole3DayTx	OK	133.018	111.224	-0.258155	-1.48106	0.0097	0.109171	no
AASDHPPT|ENSG00000149313|c.XGI_TC422152|JGIv7b.000104417_854265-886537+	AASDHPPT|ENSG00000149313|c.XGI_TC422152|JGIv7b.000104417_854265-886537+	-	chr2S:143147554-143177943	TadpoleUnopCntrl	Tadpole3DayTx	OK	19.3787	17.5026	-0.146899	-0.654529	0.2462	0.602171	no
AASDH|ENSG00000157426|c.Ismailoglu201203_X004058|JGIv7b.000032657_1080639-1098291+	AASDH|ENSG00000157426|c.Ismailoglu201203_X004058|JGIv7b.000032657_1080639-1098291+	-	chr1L:33364945-33381984	TadpoleUnopCntrl	Tadpole3DayTx	OK	3.36939	3.36322	-0.00264398	-0.011202	0.98145	0.99404	no
AASS|ENSG00000008311|c.Taira201203brain_X004915|JGIv7b.000026505_1407547-1444502-	AASS|ENSG00000008311|c.Taira201203brain_X004915|JGIv7b.000026505_1407547-1444502-	-	chr3L:61123147-61156689	TadpoleUnopCntrl	Tadpole3DayTx	OK	12.3631	14.0159	0.181021	0.960421	0.09535	0.384649	no
AATF|ENSG00000108270|c.Audic201207_X014864|JGIv7b.000027891_1699502-1803642-	AATF|ENSG00000108270|c.Audic201207_X014864|JGIv7b.000027891_1699502-1803642-	-	chr2S:61303462-61407540	TadpoleUnopCntrl	Tadpole3DayTx	OK	12.3723	11.3075	-0.129834	-0.638926	0.2715	0.628616	no
AATK|ENSG00000181409|c.Taira201203brain_X013222|JGIv7b.000150750_108577-214399+	AATK|ENSG00000181409|c.Taira201203brain_X013222|JGIv7b.000150750_108577-214399+	-	chr9_10L:22285108-22390930	TadpoleUnopCntrl	Tadpole3DayTx	OK	19.0045	23.1774	0.286379	1.60134	0.00475	0.0677794	no
ABAT|ENSG00000183044|c.XGI_TC415602|JGIv7b.000120240_340724-399678-	ABAT|ENSG00000183044|c.XGI_TC415602|JGIv7b.000120240_340724-399678-	-	chr9_10L:87452753-87511495	TadpoleUnopCntrl	Tadpole3DayTx	OK	73.2853	71.872	-0.028094	-0.161043	0.7774	0.934271	no
ABAT|ENSG00000183044|c.XenBase_147902229|JGIv7b.000026364_2689745-2752987-	ABAT|ENSG00000183044|c.XenBase_147902229|JGIv7b.000026364_2689745-2752987-	-	chr9_10S:78420618-78483842	TadpoleUnopCntrl	Tadpole3DayTx	OK	72.8154	72.5588	-0.0050944	-0.029182	0.9575	0.987409	no
ABCA1|ENSG00000165029|c.Taira201203liver_X002115|JGIv7b.000061609_2028494-2097948-	ABCA1|ENSG00000165029|c.Taira201203liver_X002115|JGIv7b.000061609_2028494-2097948-	-	chr1S:97057459-97126913	TadpoleUnopCntrl	Tadpole3DayTx	OK	5.37355	5.33632	-0.0100295	-0.0534238	0.92605	0.979148	no
ABCA1|ENSG00000165029|c.Taira201203spleen_X003781|JGIv7b.000090041_668873-751164+	ABCA1|ENSG00000165029|c.Taira201203spleen_X003781|JGIv7b.000090041_668873-751164+	-	chr1L:117596213-117678407	TadpoleUnopCntrl	Tadpole3DayTx	OK	27.9575	24.8949	-0.167383	-0.959462	0.0963	0.386288	no
ABCA2|ENSG00000107331|c.Taira201203brain_X006134|JGIv7b.000037448_433866-471951-	ABCA2|ENSG00000107331|c.Taira201203brain_X006134|JGIv7b.000037448_433866-471951-	-	chr8L:2083516-2121573	TadpoleUnopCntrl	Tadpole3DayTx	OK	14.4228	16.0829	0.157175	0.887841	0.118	0.42666	no
ABCA3|ENSG00000167972|c.TXGP201107_X002428|JGIv7b.000023403_4255533-4300390+	ABCA3|ENSG00000167972|c.TXGP201107_X002428|JGIv7b.000023403_4255533-4300390+	-	chr9_10S:93488475-93532518	TadpoleUnopCntrl	Tadpole3DayTx	OK	18.4879	18.1629	-0.0255876	-0.145017	0.7998	0.942695	no
ABCA3|ENSG00000167972|c.Taira201203ovary_X000130|JGIv7b.000000939_2558927-2601093-	ABCA3|ENSG00000167972|c.Taira201203ovary_X000130|JGIv7b.000000939_2558927-2601093-	-	chr9_10L:104923622-104965784	TadpoleUnopCntrl	Tadpole3DayTx	OK	9.77562	9.95911	0.0268291	0.146342	0.8029	0.943795	no
ABCA4|ENSG00000198691|c.Taira201203eye_X006442|JGIv7b.000047606_529024-637383+	ABCA4|ENSG00000198691|c.Taira201203eye_X006442|JGIv7b.000047606_529024-637383+	-	chr4L:94406170-94514529	TadpoleUnopCntrl	Tadpole3DayTx	NOTEST	0.64435	0.548701	-0.231824	0	1	1	no
ABCA5|ENSG00000154265|c.Taira201203ovary_X001423|JGIv7b.000013265_4526157-4564627+	ABCA5|ENSG00000154265|c.Taira201203ovary_X001423|JGIv7b.000013265_4526157-4564627+	-	chr9_10S:153683-192153	TadpoleUnopCntrl	Tadpole3DayTx	OK	9.82117	12.7727	0.379095	2.06627	0.0003	0.00963719	yes
ABCA5|ENSG00000154265|c.Ueno201210brain_X001848|JGIv7b.000075417_7663292-7705450+	ABCA5|ENSG00000154265|c.Ueno201210brain_X001848|JGIv7b.000075417_7663292-7705450+	-	chr9_10L:180068-222226	TadpoleUnopCntrl	Tadpole3DayTx	OK	17.7446	20.8372	0.231784	1.30353	0.02155	0.173577	no
ABCA8|ENSG00000141338|c.Ismailoglu201203_X006813|JGIv7b.000060603_78072-183746-	ABCA8|ENSG00000141338|c.Ismailoglu201203_X006813|JGIv7b.000060603_78072-183746-	-	chr9_10S:17331908-17437217	TadpoleUnopCntrl	Tadpole3DayTx	NOTEST	0.210842	0.144936	-0.540744	0	1	1	no
ABCA8|ENSG00000141338|c.Quigley201212_X039363|JGIv7b.000147859_10172-81245-	ABCA8|ENSG00000141338|c.Quigley201212_X039363|JGIv7b.000147859_10172-81245-	-	chr9_10L:18717082-18788009	TadpoleUnopCntrl	Tadpole3DayTx	OK	1.29579	1.46077	0.172897	0.613295	0.28645	0.643724	no
ABCB10|ENSG00000135776|c.Taira201203st09_X002374|JGIv7b.000051671_257217-271590+	ABCB10|ENSG00000135776|c.Taira201203st09_X002374|JGIv7b.000051671_257217-271590+	-	chr3L:142979983-142985815	TadpoleUnopCntrl	Tadpole3DayTx	OK	1.98975	1.83523	-0.116626	-0.341203	0.5573	0.834471	no
ABCB10|ENSG00000135776|c.Taira201203st25_X001154|JGIv7b.000019026_166132-173552+	ABCB10|ENSG00000135776|c.Taira201203st25_X001154|JGIv7b.000019026_166132-173552+	-	Scaffold20:7630838-7638235	TadpoleUnopCntrl	Tadpole3DayTx	OK	2.24361	2.15077	-0.060963	-0.211829	0.70505	0.905037	no
ABCB11|ENSG00000263298|c.Taira201203intestine_X003716|JGIv7b.000043242_7410425-7454117+	ABCB11|ENSG00000263298|c.Taira201203intestine_X003716|JGIv7b.000043242_7410425-7454117+	-	chr9_10L:64484578-64528270	TadpoleUnopCntrl	Tadpole3DayTx	NOTEST	0	0.0053829	inf	0	1	1	no
ABCB1|ENSG00000085563|c.Chang2013_X032863|JGIv7b.000203187_787793-828110+	ABCB1|ENSG00000085563|c.Chang2013_X032863|JGIv7b.000203187_787793-828110+	-	chr7L:33185318-33225591	TadpoleUnopCntrl	Tadpole3DayTx	NOTEST	0.00783649	0.0044248	-0.824596	0	1	1	no
ABCB1|ENSG00000085563|c.XenBase_148234562|JGIv7b.000061124_1028220-1072818+	ABCB1|ENSG00000085563|c.XenBase_148234562|JGIv7b.000061124_1028220-1072818+	-	chr6L:26646075-26690040	TadpoleUnopCntrl	Tadpole3DayTx	OK	11.2382	12.5368	0.157765	0.834127	0.14815	0.477195	no
ABCB5|ENSG00000004846|c.JGIL6RMv1_XeXenL6RMv10038321m|JGIv7b.000057216_4219502-4290829+	ABCB5|ENSG00000004846|c.JGIL6RMv1_XeXenL6RMv10038321m|JGIv7b.000057216_4219502-4290829+	-	chr6S:31168436-31212971	TadpoleUnopCntrl	Tadpole3DayTx	OK	14.6965	13.3817	-0.135202	-0.720124	0.21725	0.570352	no
ABCB5|ENSG00000004846|c.Taira201203heart_X005629|JGIv7b.000102974_12705191-12735311+	ABCB5|ENSG00000004846|c.Taira201203heart_X005629|JGIv7b.000102974_12705191-12735311+	-	chr5L:9522407-9552509	TadpoleUnopCntrl	Tadpole3DayTx	NOTEST	0.20031	0.264549	0.4013	0	1	1	no
ABCB5|ENSG00000004846|c.Taira201203st12_X004073|JGIv7b.000268161_4442-43431-	ABCB5|ENSG00000004846|c.Taira201203st12_X004073|JGIv7b.000268161_4442-43431-	-	chr6L:36268576-36307102	TadpoleUnopCntrl	Tadpole3DayTx	NOTEST	0.162875	0.110938	-0.554006	0	1	1	no
ABCB5|ENSG00000004846|c.Ueno201210intestine_X001378|JGIv7b.000102974_12653176-12689942+	ABCB5|ENSG00000004846|c.Ueno201210intestine_X001378|JGIv7b.000102974_12653176-12689942+	-	chr5L:9567776-9604542	TadpoleUnopCntrl	Tadpole3DayTx	NOTEST	0.014353	0.0865248	2.59176	0	1	1	no
ABCB6|ENSG00000115657|c.Ismailoglu201203_X003007|JGIv7b.000021603_3558171-3577484+	ABCB6|ENSG00000115657|c.Ismailoglu201203_X003007|JGIv7b.000021603_3558171-3577484+	-	chr9_10L:52114436-52133499	TadpoleUnopCntrl	Tadpole3DayTx	OK	8.87252	8.95918	0.0140244	0.0723882	0.9022	0.972234	no
ABCB7|ENSG00000131269|c.Amin201106_X002140|JGIv7b.000007546_2030615-2099629+	ABCB7|ENSG00000131269|c.Amin201106_X002140|JGIv7b.000007546_2030615-2099629+	-	chr8L:25454589-25520066	TadpoleUnopCntrl	Tadpole3DayTx	OK	11.5678	10.6396	-0.120676	-0.607469	0.2932	0.649681	no
ABCB8|ENSG00000197150|c.Audic201207_X041637|JGIv7b.000170011_116499-134283+	ABCB8|ENSG00000197150|c.Audic201207_X041637|JGIv7b.000170011_116499-134283+	-	Scaffold42:948280-965975	TadpoleUnopCntrl	Tadpole3DayTx	OK	4.01918	4.22833	0.0731876	0.280781	0.62185	0.869846	no
ABCB9|ENSG00000150967|c.Chang2013_X037883|JGIv7b.000395028_532298-554320+	ABCB9|ENSG00000150967|c.Chang2013_X037883|JGIv7b.000395028_532298-554320+	-	chr1L:162138864-162160873	TadpoleUnopCntrl	Tadpole3DayTx	OK	0.809999	0.903313	0.157305	0.366674	0.52325	0.816309	no
ABCC10|ENSG00000124574|c.Taira201203brain_X015850|JGIv7b.000256136_664779-691984-	ABCC10|ENSG00000124574|c.Taira201203brain_X015850|JGIv7b.000256136_664779-691984-	-	chr5L:22843778-22865082	TadpoleUnopCntrl	Tadpole3DayTx	OK	7.22705	7.51776	0.0568975	0.295697	0.6079	0.862563	no
ABCC1|ENSG00000103222|c.TXGP201107_X001030|JGIv7b.000009994_3762929-3842896+	ABCC1|ENSG00000103222|c.TXGP201107_X001030|JGIv7b.000009994_3762929-3842896+	-	chr9_10L:91615460-91695428	TadpoleUnopCntrl	Tadpole3DayTx	OK	8.19934	8.3202	0.0211107	0.115228	0.84275	0.954934	no
ABCC1|ENSG00000103222|c.Taira201203brain_X013608|JGIv7b.000160841_2070164-2130088-	ABCC1|ENSG00000103222|c.Taira201203brain_X013608|JGIv7b.000160841_2070164-2130088-	-	chr2L:25421748-25481665	TadpoleUnopCntrl	Tadpole3DayTx	OK	2.371	2.33484	-0.022174	-0.0902106	0.87135	0.964433	no
ABCC1|ENSG00000103222|c.Taira201203kidney_X001505|JGIv7b.000009994_3873956-3912382+	ABCC1|ENSG00000103222|c.Taira201203kidney_X001505|JGIv7b.000009994_3873956-3912382+	-	chr9_10L:91726487-91764913	TadpoleUnopCntrl	Tadpole3DayTx	OK	9.5572	8.69966	-0.135629	-0.724043	0.20765	0.558921	no
ABCC2|ENSG00000023839|c.Taira201203kidney_X013221|JGIv7b.000299965_959970-1000667-	ABCC2|ENSG00000023839|c.Taira201203kidney_X013221|JGIv7b.000299965_959970-1000667-	-	chr7L:30039419-30079211	TadpoleUnopCntrl	Tadpole3DayTx	NOTEST	0.0245181	0.134286	2.45338	0	1	1	no
ABCC3|ENSG00000108846|c.JGIL6RMv1_XeXenL6RMv10049234m|JGIv7b.000064164_592398-650213-	ABCC3|ENSG00000108846|c.JGIL6RMv1_XeXenL6RMv10049234m|JGIv7b.000064164_592398-650213-	-	chr9_10L:38580515-38613268	TadpoleUnopCntrl	Tadpole3DayTx	OK	1.1968	1.02317	-0.22614	-0.685508	0.23495	0.590798	no
ABCC4|ENSG00000125257|c.Taira201203kidney_X008712|JGIv7b.000086067_1787360-1932602-	ABCC4|ENSG00000125257|c.Taira201203kidney_X008712|JGIv7b.000086067_1787360-1932602-	-	chr2S:104068467-104213710	TadpoleUnopCntrl	Tadpole3DayTx	OK	0.657483	0.607881	-0.113166	-0.366468	0.5331	0.821122	no
ABCC5|ENSG00000114770|c.Quigley201212_X014741|JGIv7b.000029016_1831671-1850329+	ABCC5|ENSG00000114770|c.Quigley201212_X014741|JGIv7b.000029016_1831671-1850329+	-	chr5S:82294920-82307962	TadpoleUnopCntrl	Tadpole3DayTx	OK	24.0519	30.8967	0.361302	1.57121	0.0064	0.0833826	no
ABCC5|ENSG00000114770|c.Taira201203eye_X009166|JGIv7b.000084584_52476-120049-	ABCC5|ENSG00000114770|c.Taira201203eye_X009166|JGIv7b.000084584_52476-120049-	-	chr5L:97986514-98054014	TadpoleUnopCntrl	Tadpole3DayTx	OK	33.7655	39.8385	0.238613	1.36214	0.0167	0.1498	no
ABCC8|ENSG00000006071|c.Taira201203st30_X003100|JGIv7b.000093786_437260-492372+	ABCC8|ENSG00000006071|c.Taira201203st30_X003100|JGIv7b.000093786_437260-492372+	-	chr4S:22517377-22572294	TadpoleUnopCntrl	Tadpole3DayTx	OK	7.10916	7.85053	0.143111	0.725881	0.2009	0.550409	no
ABCC8|ENSG00000006071|c.Ueno201210brain_X001368|JGIv7b.000047091_1495958-1547512-	ABCC8|ENSG00000006071|c.Ueno201210brain_X001368|JGIv7b.000047091_1495958-1547512-	-	chr4L:549974-601532	TadpoleUnopCntrl	Tadpole3DayTx	OK	1.1992	1.29009	0.105402	0.342323	0.55865	0.835448	no
ABCC9|ENSG00000069431|c.Taira201203eye_X001772|JGIv7b.000011605_22993-72510-	ABCC9|ENSG00000069431|c.Taira201203eye_X001772|JGIv7b.000011605_22993-72510-	-	chr3L:820793-848839	TadpoleUnopCntrl	Tadpole3DayTx	OK	1.49614	1.91683	0.357471	1.08741	0.0629	0.310901	no
ABCD1|ENSG00000268757|c.Ismailoglu201203_X011500|JGIv7b.000229341_1500776-1545104-	ABCD1|ENSG00000268757|c.Ismailoglu201203_X011500|JGIv7b.000229341_1500776-1545104-	-	chr8S:35646917-35691193	TadpoleUnopCntrl	Tadpole3DayTx	OK	1.29987	1.30094	0.00118107	0.00415858	0.9901	0.996015	no
ABCD1|ENSG00000268757|c.TXGP201107_X008553|JGIv7b.000215393_43989-76277+	ABCD1|ENSG00000268757|c.TXGP201107_X008553|JGIv7b.000215393_43989-76277+	-	Scaffold103:49682-81214	TadpoleUnopCntrl	Tadpole3DayTx	OK	2.36794	2.48777	0.0712216	0.240262	0.67305	0.892097	no
ABCD2|ENSG00000173208|c.Taira201203testis_X000110|JGIv7b.000003286_1631536-1663435-	ABCD2|ENSG00000173208|c.Taira201203testis_X000110|JGIv7b.000003286_1631536-1663435-	-	chr3L:66381392-66410974	TadpoleUnopCntrl	Tadpole3DayTx	OK	9.03444	9.48857	0.0707552	0.363989	0.5238	0.816725	no
ABCD3|ENSG00000117528|c.XenBase_148226101|JGIv7b.000060618_1552284-1590843-	ABCD3|ENSG00000117528|c.XenBase_148226101|JGIv7b.000060618_1552284-1590843-	-	chr4S:77016507-77054062	TadpoleUnopCntrl	Tadpole3DayTx	OK	63.1504	63.4978	0.00791505	0.0451571	0.93735	0.982373	no
ABCD4|ENSG00000119688|c.Park201106_X008915|JGIv7b.000039723_6827610-6847781+	ABCD4|ENSG00000119688|c.Park201106_X008915|JGIv7b.000039723_6827610-6847781+	-	chr8L:59788903-59805245	TadpoleUnopCntrl	Tadpole3DayTx	OK	3.04609	3.22007	0.0801318	0.24831	0.672	0.891321	no
ABCE1|ENSG00000164163|c.Ismailoglu201203_X008698|JGIv7b.000099286_4634825-4675964+	ABCE1|ENSG00000164163|c.Ismailoglu201203_X008698|JGIv7b.000099286_4634825-4675964+	-	chr1S:47406410-47420780	TadpoleUnopCntrl	Tadpole3DayTx	OK	33.4798	34.4429	0.040918	0.226431	0.6901	0.899669	no
ABCE1|ENSG00000164163|c.Taira201203st35_X003273|JGIv7b.000190940_43993-90768-	ABCE1|ENSG00000164163|c.Taira201203st35_X003273|JGIv7b.000190940_43993-90768-	-	chr1L:51950201-52185604	TadpoleUnopCntrl	Tadpole3DayTx	OK	44.5875	44.8215	0.00755018	0.038818	0.94665	0.984427	no
ABCF1|ENSG00000204574|c.Audic201207_X029208|JGIv7b.000075398_2327606-2358265+	ABCF1|ENSG00000204574|c.Audic201207_X029208|JGIv7b.000075398_2327606-2358265+	-	chr8L:53541349-53571888	TadpoleUnopCntrl	Tadpole3DayTx	OK	17.9197	17.6681	-0.0204008	-0.10977	0.8486	0.957264	no
ABCF2|ENSG00000033050|c.Chang2013_X026774|JGIv7b.000109013_42146-53102-	ABCF2|ENSG00000033050|c.Chang2013_X026774|JGIv7b.000109013_42146-53102-	-	Scaffold42:1367516-1378346	TadpoleUnopCntrl	Tadpole3DayTx	OK	17.2413	16.256	-0.0849027	-0.435558	0.44835	0.770609	no
ABCF2|ENSG00000033050|c.mgEST_1013251092|JGIv7b.000160151_0-5329+	ABCF2|ENSG00000033050|c.mgEST_1013251092|JGIv7b.000160151_0-5329+	-	chr6S:297739-302946	TadpoleUnopCntrl	Tadpole3DayTx	OK	14.5859	13.282	-0.135103	-0.65736	0.24995	0.60624	no
ABCF3|ENSG00000161204|c.Amin201106_X007861|JGIv7b.000029016_1649121-1688378-	ABCF3|ENSG00000161204|c.Amin201106_X007861|JGIv7b.000029016_1649121-1688378-	-	chr5S:82112370-82138939	TadpoleUnopCntrl	Tadpole3DayTx	OK	34.805	33.0005	-0.0768089	-0.427914	0.4491	0.771414	no
ABCF3|ENSG00000161204|c.Audic201207_X049057|JGIv7b.000305513_61533-82098+	ABCF3|ENSG00000161204|c.Audic201207_X049057|JGIv7b.000305513_61533-82098+	-	chr5L:98264938-98285500	TadpoleUnopCntrl	Tadpole3DayTx	OK	21.5931	21.3866	-0.0138605	-0.0746051	0.8994	0.971593	no
ABCG1|ENSG00000160179|c.Taira201203eye_X001048|JGIv7b.000006590_139907-190957-	ABCG1|ENSG00000160179|c.Taira201203eye_X001048|JGIv7b.000006590_139907-190957-	-	chr2L:8644927-8695948	TadpoleUnopCntrl	Tadpole3DayTx	OK	9.04928	10.7681	0.250887	1.30112	0.0239	0.183195	no
ABCG2|ENSG00000118777|c.Taira201203brain_X005439|JGIv7b.000031449_2807345-2886729+	ABCG2|ENSG00000118777|c.Taira201203brain_X005439|JGIv7b.000031449_2807345-2886729+	-	chr1L:73493909-73572937	TadpoleUnopCntrl	Tadpole3DayTx	OK	26.0648	23.6817	-0.138331	-0.754749	0.1831	0.525594	no
ABCG2|ENSG00000118777|c.Taira201203lung_X000089|JGIv7b.000000377_2763707-2837354+	ABCG2|ENSG00000118777|c.Taira201203lung_X000089|JGIv7b.000000377_2763707-2837354+	-	chr1S:67890636-67963583	TadpoleUnopCntrl	Tadpole3DayTx	OK	4.42002	4.04272	-0.128729	-0.512191	0.3681	0.71524	no
ABCG5|ENSG00000138075|c.JGIL6RMv1_XeXenL6RMv10010122m|JGIv7b.000027036_1973745-1989948-	ABCG5|ENSG00000138075|c.JGIL6RMv1_XeXenL6RMv10010122m|JGIv7b.000027036_1973745-1989948-	-	chr5S:20587617-20603075	TadpoleUnopCntrl	Tadpole3DayTx	NOTEST	0	0	0	0	1	1	no
ABCG8|ENSG00000143921|c.Taira201203intestine_X002698|JGIv7b.000027036_1990478-2006342+	ABCG8|ENSG00000143921|c.Taira201203intestine_X002698|JGIv7b.000027036_1990478-2006342+	-	chr5S:20603605-20619469	TadpoleUnopCntrl	Tadpole3DayTx	NOTEST	0.00555271	0	#NAME?	0	1	1	no
ABHD10|ENSG00000144827|c.XGI_TC440316|JGIv7b.000008834_2392510-2406395+	ABHD10|ENSG00000144827|c.XGI_TC440316|JGIv7b.000008834_2392510-2406395+	-	chr2L:59961716-59975552	TadpoleUnopCntrl	Tadpole3DayTx	OK	13.3472	12.5775	-0.0856884	-0.347637	0.53955	0.825685	no
ABHD11|ENSG00000262947|c.XGI_TC422037|JGIv7b.000007440_1090404-1100727+	ABHD11|ENSG00000262947|c.XGI_TC422037|JGIv7b.000007440_1090404-1100727+	-	chr2L:41577289-41586701	TadpoleUnopCntrl	Tadpole3DayTx	OK	9.30496	8.00465	-0.217161	-0.848216	0.14065	0.464826	no
ABHD12|ENSG00000100997|c.JGIL6RMv1_XeXenL6RMv10019136m|JGIv7b.000267922_4499044-4516587-	ABHD12|ENSG00000100997|c.JGIL6RMv1_XeXenL6RMv10019136m|JGIv7b.000267922_4499044-4516587-	-	chr8L:72569151-72584159	TadpoleUnopCntrl	Tadpole3DayTx	OK	6.17909	5.78718	-0.094535	-0.31066	0.5902	0.852412	no
ABHD12|ENSG00000100997|c.Taira201203brain_X002255|JGIv7b.000012020_325317-396589+	ABHD12|ENSG00000100997|c.Taira201203brain_X002255|JGIv7b.000012020_325317-396589+	-	chr5L:36788647-36835827	TadpoleUnopCntrl	Tadpole3DayTx	OK	21.1068	22.5905	0.0980117	0.519221	0.3627	0.711357	no
ABHD12|ENSG00000100997|c.Taira201203brain_X010962|JGIv7b.000089475_937380-989243+	ABHD12|ENSG00000100997|c.Taira201203brain_X010962|JGIv7b.000089475_937380-989243+	-	chr5S:30584288-30635685	TadpoleUnopCntrl	Tadpole3DayTx	OK	26.708	29.755	0.155859	0.889933	0.1154	0.42147	no
ABHD13|ENSG00000139826|c.Park201106_X010037|JGIv7b.000044780_2320394-2329640+	ABHD13|ENSG00000139826|c.Park201106_X010037|JGIv7b.000044780_2320394-2329640+	-	chr2L:116843285-116850488	TadpoleUnopCntrl	Tadpole3DayTx	OK	9.61592	9.31572	-0.0457572	-0.203362	0.7224	0.911964	no
ABHD13|ENSG00000139826|c.XGI_TC420854|JGIv7b.000167628_2883957-2892643+	ABHD13|ENSG00000139826|c.XGI_TC420854|JGIv7b.000167628_2883957-2892643+	-	chr2S:99544189-99549380	TadpoleUnopCntrl	Tadpole3DayTx	OK	10.9997	11.335	0.0433233	0.182367	0.7479	0.92318	no
ABHD14A|ENSG00000248487|c.Taira201203brain_X014360|JGIv7b.000187321_2565312-2572687-	ABHD14A|ENSG00000248487|c.Taira201203brain_X014360|JGIv7b.000187321_2565312-2572687-	-	chr4L:121923864-121931050	TadpoleUnopCntrl	Tadpole3DayTx	OK	19.4689	24.2507	0.316855	1.636	0.0046	0.0663299	no
ABHD14A|ENSG00000248487|c.Taira201203eye_X014203|JGIv7b.000315413_325198-330081-	ABHD14A|ENSG00000248487|c.Taira201203eye_X014203|JGIv7b.000315413_325198-330081-	-	chr4S:100791080-100795389	TadpoleUnopCntrl	Tadpole3DayTx	OK	12.3912	11.2068	-0.144945	-0.631998	0.26695	0.624185	no
ABHD14B|ENSG00000114779|c.XenBase_148238240|JGIv7b.000187321_2577789-2583466-	ABHD14B|ENSG00000114779|c.XenBase_148238240|JGIv7b.000187321_2577789-2583466-	-	chr4L:121913055-121918648	TadpoleUnopCntrl	Tadpole3DayTx	OK	6.4654	4.92189	-0.393527	-1.04988	0.0688	0.327	no
ABHD15|ENSG00000168792|c.Quigley201112_X015420|JGIv7b.000112554_2692160-2705561+	ABHD15|ENSG00000168792|c.Quigley201112_X015420|JGIv7b.000112554_2692160-2705561+	-	chr2L:44616423-44628733	TadpoleUnopCntrl	Tadpole3DayTx	NOTEST	0.165011	0.547007	1.729	0	1	1	no
ABHD15|ENSG00000168792|c.Taira201203spleen_X004590|JGIv7b.000159212_666954-684116+	ABHD15|ENSG00000168792|c.Taira201203spleen_X004590|JGIv7b.000159212_666954-684116+	-	chr2S:33776474-33793622	TadpoleUnopCntrl	Tadpole3DayTx	NOTEST	0.0917154	0.0725738	-0.337715	0	1	1	no
ABHD16A|ENSG00000224552|c.Chang2013_X022121|JGIv7b.000075398_1832130-1854040+	ABHD16A|ENSG00000224552|c.Chang2013_X022121|JGIv7b.000075398_1832130-1854040+	-	chr8L:53045748-53066207	TadpoleUnopCntrl	Tadpole3DayTx	OK	18.4656	18.6977	0.0180206	0.0896138	0.87765	0.966219	no
ABHD16A|ENSG00000224552|c.TXGP201107_X007231|JGIv7b.000134683_167419-192462+	ABHD16A|ENSG00000224552|c.TXGP201107_X007231|JGIv7b.000134683_167419-192462+	-	chr8S:79559061-79579734	TadpoleUnopCntrl	Tadpole3DayTx	OK	20.8528	20.5126	-0.0237288	-0.124654	0.8273	0.95155	no
ABHD17B|ENSG00000107362|c.Chang2013_X021034|JGIv7b.000067832_625291-654237-	ABHD17B|ENSG00000107362|c.Chang2013_X021034|JGIv7b.000067832_625291-654237-	-	chr1S:105781372-105808766	TadpoleUnopCntrl	Tadpole3DayTx	OK	15.9915	16.7709	0.0686587	0.336593	0.5559	0.833621	no
ABHD17B|ENSG00000107362|c.UniGene_Xl_S21312946|JGIv7b.000268711_821985-846642-	ABHD17B|ENSG00000107362|c.UniGene_Xl_S21312946|JGIv7b.000268711_821985-846642-	-	chr1L:128791163-128815447	TadpoleUnopCntrl	Tadpole3DayTx	OK	19.4001	19.7744	0.0275686	0.144673	0.8055	0.944824	no
ABHD17C|ENSG00000136379|c.Audic201207_X018390|JGIv7b.000039437_3866613-3879108-	ABHD17C|ENSG00000136379|c.Audic201207_X018390|JGIv7b.000039437_3866613-3879108-	-	chr1L:94877720-94890208	TadpoleUnopCntrl	Tadpole3DayTx	OK	7.40682	7.15257	-0.0503917	-0.21458	0.7057	0.905037	no
ABHD17C|ENSG00000136379|c.JGIL6RMv1_XeXenL6RMv10005583m|JGIv7b.000054274_526027-529863+	ABHD17C|ENSG00000136379|c.JGIL6RMv1_XeXenL6RMv10005583m|JGIv7b.000054274_526027-529863+	-	chr1S:83492760-83496530	TadpoleUnopCntrl	Tadpole3DayTx	OK	14.3912	13.3839	-0.104685	-0.424851	0.4528	0.772924	no
ABHD17C|ENSG00000136379|c.JGIL6RMv1_XeXenL6RMv10023728m|JGIv7b.000106789_535638-559070+	ABHD17C|ENSG00000136379|c.JGIL6RMv1_XeXenL6RMv10023728m|JGIv7b.000106789_535638-559070+	-	chr3S:44362707-44386140	TadpoleUnopCntrl	Tadpole3DayTx	OK	15.5503	16.7486	0.107098	0.543631	0.3459	0.697914	no
ABHD17C|ENSG00000136379|c.mgEST_1013254664|JGIv7b.000009266_7880452-7909600-	ABHD17C|ENSG00000136379|c.mgEST_1013254664|JGIv7b.000009266_7880452-7909600-	-	chr3L:99236814-99265918	TadpoleUnopCntrl	Tadpole3DayTx	OK	12.7068	13.7772	0.116681	0.575193	0.31385	0.670717	no
ABHD2|ENSG00000140526|c.Ismailoglu201203_X003239|JGIv7b.000023872_6363615-6393230+	ABHD2|ENSG00000140526|c.Ismailoglu201203_X003239|JGIv7b.000023872_6363615-6393230+	-	chr3S:43622948-43649922	TadpoleUnopCntrl	Tadpole3DayTx	OK	12.9005	13.5263	0.0683316	0.34493	0.552	0.831468	no
ABHD2|ENSG00000140526|c.JGIL6RMv1_XeXenL6RMv10011422m|JGIv7b.000009266_8816035-8845121-	ABHD2|ENSG00000140526|c.JGIL6RMv1_XeXenL6RMv10011422m|JGIv7b.000009266_8816035-8845121-	-	chr3L:100172493-100201579	TadpoleUnopCntrl	Tadpole3DayTx	OK	17.5485	17.9739	0.0345517	0.152582	0.79095	0.940063	no
ABHD3|ENSG00000158201|c.Taira201203eye_X008986|JGIv7b.000080529_704858-733192-	ABHD3|ENSG00000158201|c.Taira201203eye_X008986|JGIv7b.000080529_704858-733192-	-	chr5L:158459611-158484268	TadpoleUnopCntrl	Tadpole3DayTx	OK	1.46608	1.13508	-0.369178	-0.692759	0.22815	0.582618	no
ABHD3|ENSG00000158201|c.Taira201203eye_X009198|JGIv7b.000085591_607302-639999-	ABHD3|ENSG00000158201|c.Taira201203eye_X009198|JGIv7b.000085591_607302-639999-	-	chr6L:108503827-108536524	TadpoleUnopCntrl	Tadpole3DayTx	OK	12.4241	15.0808	0.279571	1.36622	0.01705	0.151733	no
ABHD3|ENSG00000158201|c.Taira201203kidney_X000367|JGIv7b.000002409_655814-665230-	ABHD3|ENSG00000158201|c.Taira201203kidney_X000367|JGIv7b.000002409_655814-665230-	-	chr5S:135940966-135950370	TadpoleUnopCntrl	Tadpole3DayTx	OK	6.72102	7.24599	0.108503	0.4438	0.4333	0.761898	no
ABHD3|ENSG00000158201|c.Taira201203lung_X000240|JGIv7b.000002409_666657-682948-	ABHD3|ENSG00000158201|c.Taira201203lung_X000240|JGIv7b.000002409_666657-682948-	-	chr5S:135923238-135939529	TadpoleUnopCntrl	Tadpole3DayTx	NOTEST	0.311582	0.110551	-1.4949	0	1	1	no
ABHD3|ENSG00000158201|c.XenBase_148234991|JGIv7b.000029621_3344835-3377942+	ABHD3|ENSG00000158201|c.XenBase_148234991|JGIv7b.000029621_3344835-3377942+	-	chr6S:85952060-85985061	TadpoleUnopCntrl	Tadpole3DayTx	OK	14.4759	14.335	-0.0141081	-0.0684314	0.9054	0.972869	no
ABHD4|ENSG00000100439|c.Taira201203eye_X011217|JGIv7b.000139621_111649-128905+	ABHD4|ENSG00000100439|c.Taira201203eye_X011217|JGIv7b.000139621_111649-128905+	-	Scaffold131:36805-52568	TadpoleUnopCntrl	Tadpole3DayTx	OK	10.2652	9.85724	-0.0585095	-0.274985	0.63395	0.875109	no
ABHD4|ENSG00000100439|c.Taira201203intestine_X002857|JGIv7b.000029869_594229-606505+	ABHD4|ENSG00000100439|c.Taira201203intestine_X002857|JGIv7b.000029869_594229-606505+	-	chr1L:140152519-140164541	TadpoleUnopCntrl	Tadpole3DayTx	OK	11.1303	12.6818	0.188269	0.983162	0.0822	0.356739	no
ABHD5|ENSG00000011198|c.TXGP201107_X008774|JGIv7b.000231563_690035-703296-	ABHD5|ENSG00000011198|c.TXGP201107_X008774|JGIv7b.000231563_690035-703296-	-	chr6S:42375997-42389258	TadpoleUnopCntrl	Tadpole3DayTx	OK	0.812505	0.893604	0.137258	0.238366	0.6822	0.896304	no
ABHD5|ENSG00000011198|c.TXGP201107_X008884|JGIv7b.000239737_160397-179618+	ABHD5|ENSG00000011198|c.TXGP201107_X008884|JGIv7b.000239737_160397-179618+	-	chr6L:48864784-48884005	TadpoleUnopCntrl	Tadpole3DayTx	OK	2.47466	2.92235	0.239895	0.96202	0.0884	0.368071	no
ABHD6|ENSG00000163686|c.Taira201203stomach_X002347|JGIv7b.000177844_687-16094-	ABHD6|ENSG00000163686|c.Taira201203stomach_X002347|JGIv7b.000177844_687-16094-	-	Scaffold40:1768213-1794690	TadpoleUnopCntrl	Tadpole3DayTx	OK	9.29681	9.14712	-0.0234177	-0.05903	0.917	0.975597	no
ABHD8|ENSG00000127220|c.Taira201203eye_X008202|JGIv7b.000070461_2159403-2192082+	ABHD8|ENSG00000127220|c.Taira201203eye_X008202|JGIv7b.000070461_2159403-2192082+	-	chr1L:110133275-110165954	TadpoleUnopCntrl	Tadpole3DayTx	OK	15.4214	17.5488	0.18644	0.948223	0.09345	0.380749	no
ABHD8|ENSG00000127220|c.Ueno201210brain_X002579|JGIv7b.000163107_418407-433018+	ABHD8|ENSG00000127220|c.Ueno201210brain_X002579|JGIv7b.000163107_418407-433018+	-	Scaffold21:2293262-2308207	TadpoleUnopCntrl	Tadpole3DayTx	OK	14.368	15.9526	0.150929	0.755571	0.19155	0.538801	no
ABI1|ENSG00000136754|c.Audic201207_X024337|JGIv7b.000052573_2315691-2384313-	ABI1|ENSG00000136754|c.Audic201207_X024337|JGIv7b.000052573_2315691-2384313-	-	chr6S:18134552-18202687	TadpoleUnopCntrl	Tadpole3DayTx	OK	15.4359	15.3899	-0.0043042	-0.0209434	0.9751	0.99175	no
ABI1|ENSG00000136754|c.Taira201203brain_X013463|JGIv7b.000155082_3809861-3875623-	ABI1|ENSG00000136754|c.Taira201203brain_X013463|JGIv7b.000155082_3809861-3875623-	-	chr6L:21742124-21807688	TadpoleUnopCntrl	Tadpole3DayTx	OK	10.288	11.1235	0.112642	0.597817	0.29535	0.651509	no
ABI2|ENSG00000138443|c.Taira201203st20_X001274|JGIv7b.000020345_3327894-3364255-	ABI2|ENSG00000138443|c.Taira201203st20_X001274|JGIv7b.000020345_3327894-3364255-	-	chr9_10S:70816686-70852468	TadpoleUnopCntrl	Tadpole3DayTx	OK	8.11127	8.99746	0.149589	0.68333	0.238	0.594628	no
ABI2|ENSG00000138443|c.Ueno201302st08_X000323|JGIv7b.000139113_2663449-2696677+	ABI2|ENSG00000138443|c.Ueno201302st08_X000323|JGIv7b.000139113_2663449-2696677+	-	chr9_10L:77559610-77591838	TadpoleUnopCntrl	Tadpole3DayTx	OK	15.1222	16.232	0.102174	0.493476	0.38975	0.731659	no
ABI3BP|ENSG00000154175|c.Taira201203brain_X016796|JGIv7b.000337436_1113472-1261707-	ABI3BP|ENSG00000154175|c.Taira201203brain_X016796|JGIv7b.000337436_1113472-1261707-	-	chr2S:87888582-88084788	TadpoleUnopCntrl	Tadpole3DayTx	NOTEST	0.121859	0.23494	0.947087	0	1	1	no
ABI3BP|ENSG00000154175|c.Taira201203pancreas_X000724|JGIv7b.000017127_8574019-8756236-	ABI3BP|ENSG00000154175|c.Taira201203pancreas_X000724|JGIv7b.000017127_8574019-8756236-	-	chr2L:103809057-103991256	TadpoleUnopCntrl	Tadpole3DayTx	NOTEST	0.0908408	0.0836011	-0.119819	0	1	1	no
ABI3|ENSG00000108798|c.Taira201203intestine_X005714|JGIv7b.000075417_3545798-3559937-	ABI3|ENSG00000108798|c.Taira201203intestine_X005714|JGIv7b.000075417_3545798-3559937-	-	chr9_10L:4283772-4297904	TadpoleUnopCntrl	Tadpole3DayTx	NOTEST	0.169403	0.28965	0.773851	0	1	1	no
ABL1|ENSG00000097007|c.Taira201203lung_X005901|JGIv7b.000091271_1344911-1439278+	ABL1|ENSG00000097007|c.Taira201203lung_X005901|JGIv7b.000091271_1344911-1439278+	-	chr8S:33828447-33864634	TadpoleUnopCntrl	Tadpole3DayTx	OK	6.61594	6.22065	-0.0888818	-0.460376	0.41555	0.750133	no
ABL2|ENSG00000143322|c.Taira201203st08_X003012|JGIv7b.000053263_6086969-6125984-	ABL2|ENSG00000143322|c.Taira201203st08_X003012|JGIv7b.000053263_6086969-6125984-	-	chr4L:90221413-90260285	TadpoleUnopCntrl	Tadpole3DayTx	OK	10.9158	11.2311	0.041079	0.227468	0.69045	0.899677	no
ABL2|ENSG00000143322|c.Taira201203st09_X002840|JGIv7b.000069443_8159887-8194804-	ABL2|ENSG00000143322|c.Taira201203st09_X002840|JGIv7b.000069443_8159887-8194804-	-	chr4S:73316105-73345823	TadpoleUnopCntrl	Tadpole3DayTx	OK	7.8895	8.1313	0.0435525	0.222968	0.69135	0.900361	no
ABLIM1|ENSG00000099204|c.Taira201203pancreas_X000272|JGIv7b.000007045_1979560-2064172-	ABLIM1|ENSG00000099204|c.Taira201203pancreas_X000272|JGIv7b.000007045_1979560-2064172-	-	chr7S:2155044-2211659	TadpoleUnopCntrl	Tadpole3DayTx	OK	5.73603	6.20875	0.11425	0.443899	0.43315	0.761898	no
ABLIM1|ENSG00000099204|c.Taira201203st30_X001155|JGIv7b.000020641_2269522-2369862+	ABLIM1|ENSG00000099204|c.Taira201203st30_X001155|JGIv7b.000020641_2269522-2369862+	-	chr7L:2933382-3033401	TadpoleUnopCntrl	Tadpole3DayTx	OK	15.4809	15.5355	0.00507954	0.024256	0.9658	0.989479	no
ABLIM2|ENSG00000163995|c.Taira201203brain_X011834|JGIv7b.000106356_2378668-2508040-	ABLIM2|ENSG00000163995|c.Taira201203brain_X011834|JGIv7b.000106356_2378668-2508040-	-	chr1L:16413712-16543084	TadpoleUnopCntrl	Tadpole3DayTx	OK	6.45107	7.41493	0.200895	0.911242	0.1103	0.413312	no
ABLIM3|ENSG00000173210|c.Taira201203brain_X004028|JGIv7b.000018892_4143101-4268902+	ABLIM3|ENSG00000173210|c.Taira201203brain_X004028|JGIv7b.000018892_4143101-4268902+	-	chr3L:33779537-33904881	TadpoleUnopCntrl	Tadpole3DayTx	OK	23.0481	31.1897	0.436422	2.48238	5e-05	0.00227767	yes
ABLIM3|ENSG00000173210|c.Taira201203testis_X001543|JGIv7b.000040421_2310107-2424603+	ABLIM3|ENSG00000173210|c.Taira201203testis_X001543|JGIv7b.000040421_2310107-2424603+	-	chr3S:104428071-104541582	TadpoleUnopCntrl	Tadpole3DayTx	OK	14.8568	20.1709	0.441153	2.19134	0.00015	0.00573048	yes
ABO|ENSG00000256062|c.Park201106_X015777|JGIv7b.000086205_104801-120334-	ABO|ENSG00000256062|c.Park201106_X015777|JGIv7b.000086205_104801-120334-	-	chr8L:6971520-6986868	TadpoleUnopCntrl	Tadpole3DayTx	NOTEST	0.0971421	0.0180148	-2.43092	0	1	1	no
ABO|ENSG00000256062|c.Taira201203eye_X009258|JGIv7b.000086205_16372-29262-	ABO|ENSG00000256062|c.Taira201203eye_X009258|JGIv7b.000086205_16372-29262-	-	chr8L:7062626-7073084	TadpoleUnopCntrl	Tadpole3DayTx	NOTEST	0	0	0	0	1	1	no
ABO|ENSG00000256062|c.Taira201203eye_X009260|JGIv7b.000086205_39274-47473-	ABO|ENSG00000256062|c.Taira201203eye_X009260|JGIv7b.000086205_39274-47473-	-	chr8L:7044381-7052576	TadpoleUnopCntrl	Tadpole3DayTx	NOTEST	0	0.0213289	inf	0	1	1	no
ABO|ENSG00000256062|c.Taira201203ovary_X004103|JGIv7b.000053263_5527282-5642266-	ABO|ENSG00000256062|c.Taira201203ovary_X004103|JGIv7b.000053263_5527282-5642266-	-	chr4L:89672927-89787814	TadpoleUnopCntrl	Tadpole3DayTx	NOTEST	0.201176	0.177028	-0.184478	0	1	1	no
ABO|ENSG00000256062|c.Taira201203ovary_X005303|JGIv7b.000086205_161143-171072-	ABO|ENSG00000256062|c.Taira201203ovary_X005303|JGIv7b.000086205_161143-171072-	-	chr8L:6920782-6930680	TadpoleUnopCntrl	Tadpole3DayTx	OK	1.49989	0.925491	-0.696567	-1.40982	0.0196	0.163572	no
ABO|ENSG00000256062|c.Taira201203skin_X002994|JGIv7b.000086205_29621-32016-	ABO|ENSG00000256062|c.Taira201203skin_X002994|JGIv7b.000086205_29621-32016-	-	chr8L:7060386-7062233	TadpoleUnopCntrl	Tadpole3DayTx	NOTEST	0	0	0	0	1	1	no
ABO|ENSG00000256062|c.Taira201203stomach_X001692|JGIv7b.000081122_404038-422131+	ABO|ENSG00000256062|c.Taira201203stomach_X001692|JGIv7b.000081122_404038-422131+	-	chr8S:31407386-31425479	TadpoleUnopCntrl	Tadpole3DayTx	NOTEST	0	0	0	0	1	1	no
ABO|ENSG00000256062|c.Ueno201210st30_X000300|JGIv7b.000069443_7798181-7816708-	ABO|ENSG00000256062|c.Ueno201210st30_X000300|JGIv7b.000069443_7798181-7816708-	-	chr4S:72949214-72967741	TadpoleUnopCntrl	Tadpole3DayTx	NOTEST	0.0552789	0.0730008	0.401185	0	1	1	no
ABP1|ENSG00000002726|c.Taira201203liver_X000524|JGIv7b.000011169_230217-238635+	ABP1|ENSG00000002726|c.Taira201203liver_X000524|JGIv7b.000011169_230217-238635+	-	chr6S:612294-620712	TadpoleUnopCntrl	Tadpole3DayTx	NOTEST	0.00717973	0	#NAME?	0	1	1	no
ABRACL|ENSG00000146386|c.Taira201203stomach_X002343|JGIv7b.000175847_291950-345760+	ABRACL|ENSG00000146386|c.Taira201203stomach_X002343|JGIv7b.000175847_291950-345760+	-	chr5L:70632256-70645201	TadpoleUnopCntrl	Tadpole3DayTx	OK	40.3151	30.7862	-0.389035	-1.76885	0.00215	0.0397615	yes
ABRA|ENSG00000174429|c.Audic201207_X026673|JGIv7b.000060603_519000-524107-	ABRA|ENSG00000174429|c.Audic201207_X026673|JGIv7b.000060603_519000-524107-	-	chr9_10S:16991547-16996654	TadpoleUnopCntrl	Tadpole3DayTx	NOTEST	0	0.0542652	inf	0	1	1	no
ABRA|ENSG00000174429|c.Taira201203eye_X014324|JGIv7b.000335957_1011-2682-	ABRA|ENSG00000174429|c.Taira201203eye_X014324|JGIv7b.000335957_1011-2682-	-	chr5L:65054277-65055948	TadpoleUnopCntrl	Tadpole3DayTx	OK	6.63237	6.35534	-0.0615564	-0.179228	0.7509	0.924073	no
ABRA|ENSG00000174429|c.Taira201203muscle_X001998|JGIv7b.000160942_2479817-2483904-	ABRA|ENSG00000174429|c.Taira201203muscle_X001998|JGIv7b.000160942_2479817-2483904-	-	chr6L:134679569-134683656	TadpoleUnopCntrl	Tadpole3DayTx	NOTEST	0.355873	0.627125	0.817392	0	1	1	no
ABR|ENSG00000159842|c.Ismailoglu201203_X006801|JGIv7b.000060518_1500403-1765004-	ABR|ENSG00000159842|c.Ismailoglu201203_X006801|JGIv7b.000060518_1500403-1765004-	-	chr2L:30386706-30651233	TadpoleUnopCntrl	Tadpole3DayTx	OK	30.3676	31.5962	0.0572156	0.327463	0.56585	0.839603	no
ABR|ENSG00000159842|c.Taira201203egg_X003028|JGIv7b.000036364_1736823-1966829-	ABR|ENSG00000159842|c.Taira201203egg_X003028|JGIv7b.000036364_1736823-1966829-	-	chr2S:6090251-6320072	TadpoleUnopCntrl	Tadpole3DayTx	OK	13.5312	16.1923	0.259018	1.44072	0.0108	0.115711	no
ABT1|ENSG00000146109|c.Amin201106_X027129|JGIv7b.000356308_147384-150279-	ABT1|ENSG00000146109|c.Amin201106_X027129|JGIv7b.000356308_147384-150279-	-	chr8L:641619-643453	TadpoleUnopCntrl	Tadpole3DayTx	OK	4.07366	4.41991	0.117689	0.327207	0.57345	0.844815	no
ABTB1|ENSG00000114626|c.Audic201207_X004219|JGIv7b.000007281_43809-71369-	ABTB1|ENSG00000114626|c.Audic201207_X004219|JGIv7b.000007281_43809-71369-	-	chr4S:107511726-107539101	TadpoleUnopCntrl	Tadpole3DayTx	OK	8.57917	9.01924	0.0721688	0.347926	0.5457	0.828486	no
ABTB1|ENSG00000114626|c.Audic201207_X008630|JGIv7b.000013523_8065511-8099108-	ABTB1|ENSG00000114626|c.Audic201207_X008630|JGIv7b.000013523_8065511-8099108-	-	chr4L:129472021-129505545	TadpoleUnopCntrl	Tadpole3DayTx	OK	10.2592	10.7564	0.0682858	0.326903	0.5656	0.839427	no
ABTB2|ENSG00000166016|c.JGIL6RMv1_XeXenL6RMv10007088m|JGIv7b.000074352_1817053-1833464+	ABTB2|ENSG00000166016|c.JGIL6RMv1_XeXenL6RMv10007088m|JGIv7b.000074352_1817053-1833464+	-	chr4L:10805102-10820839	TadpoleUnopCntrl	Tadpole3DayTx	OK	3.20583	3.32837	0.0541158	0.18559	0.752	0.9247	no
ABTB2|ENSG00000166016|c.XenBase_148223869|JGIv7b.000113759_569365-647027-	ABTB2|ENSG00000166016|c.XenBase_148223869|JGIv7b.000113759_569365-647027-	-	chr4S:12283319-12360947	TadpoleUnopCntrl	Tadpole3DayTx	OK	5.01216	5.25834	0.0691757	0.327263	0.5642	0.838907	no
AC002321.1|ENSG00000215611|c.Audic201207_X021277|JGIv7b.000046073_1484823-1511753+	AC002321.1|ENSG00000215611|c.Audic201207_X021277|JGIv7b.000046073_1484823-1511753+	-	chr8S:28361503-28388384	TadpoleUnopCntrl	Tadpole3DayTx	OK	13.7797	13.5482	-0.024445	-0.0941749	0.87295	0.964922	no
AC002321.1|ENSG00000215611|c.Taira201203brain_X006143|JGIv7b.000037448_1616820-1645461-	AC002321.1|ENSG00000215611|c.Taira201203brain_X006143|JGIv7b.000037448_1616820-1645461-	-	chr8L:3263917-3292558	TadpoleUnopCntrl	Tadpole3DayTx	OK	8.34103	8.84175	0.0841056	0.444199	0.44255	0.766756	no
AC002365.1|ENSG00000234469|c.Audic201207_X038176|JGIv7b.000137317_3730847-3751791-	AC002365.1|ENSG00000234469|c.Audic201207_X038176|JGIv7b.000137317_3730847-3751791-	-	chr2L:74383565-74384597	TadpoleUnopCntrl	Tadpole3DayTx	NOTEST	0	0	0	0	1	1	no
AC002365.1|ENSG00000234469|c.Taira201203pancreas_X002612|JGIv7b.000183754_34828-63482-	AC002365.1|ENSG00000234469|c.Taira201203pancreas_X002612|JGIv7b.000183754_34828-63482-	-	chr2S:48840481-48869135	TadpoleUnopCntrl	Tadpole3DayTx	NOTEST	0.0219827	0	#NAME?	0	1	1	no
AC002472.13|ENSG00000187905|c.Quigley201207_X004596|JGIv7b.000036586_1588934-1609658-	AC002472.13|ENSG00000187905|c.Quigley201207_X004596|JGIv7b.000036586_1588934-1609658-	-	chr1L:149963716-149984412	TadpoleUnopCntrl	Tadpole3DayTx	OK	2.25632	2.10034	-0.103348	-0.287031	0.62315	0.870432	no
AC004381.6|ENSG00000005189|c.Chang2013_X009706|JGIv7b.000023403_6724415-6755753+	AC004381.6|ENSG00000005189|c.Chang2013_X009706|JGIv7b.000023403_6724415-6755753+	-	chr9_10S:91033252-91063636	TadpoleUnopCntrl	Tadpole3DayTx	OK	3.09504	2.66672	-0.214892	-0.794195	0.1702	0.50818	no
AC005841.1|ENSG00000206044|c.Audic201207_X044064|JGIv7b.000202026_519607-533554-	AC005841.1|ENSG00000206044|c.Audic201207_X044064|JGIv7b.000202026_519607-533554-	-	chr3L:5437597-5451544	TadpoleUnopCntrl	Tadpole3DayTx	NOTEST	0.0747699	0.0600847	-0.31546	0	1	1	no
AC006465.3|ENSG00000219545|c.JGIL6RMv1_XeXenL6RMv10007524m|JGIv7b.000061124_6351919-6378553+	AC006465.3|ENSG00000219545|c.JGIL6RMv1_XeXenL6RMv10007524m|JGIv7b.000061124_6351919-6378553+	-	chr6L:31967184-31992250	TadpoleUnopCntrl	Tadpole3DayTx	OK	36.3906	36.6128	0.00878086	0.0401166	0.9447	0.983575	no
AC007390.5|ENSG00000218739|c.XGI_TC432927|JGIv7b.000118142_1635226-1639786+	AC007390.5|ENSG00000218739|c.XGI_TC432927|JGIv7b.000118142_1635226-1639786+	-	chr5L:47798773-47803312	TadpoleUnopCntrl	Tadpole3DayTx	OK	7.51286	6.08263	-0.304668	-0.900142	0.1168	0.424723	no
AC012313.1|ENSG00000269855|c.Audic201207_X007826|JGIv7b.000012933_4049740-4056397+	AC012313.1|ENSG00000269855|c.Audic201207_X007826|JGIv7b.000012933_4049740-4056397+	-	chr8S:77761275-77767533	TadpoleUnopCntrl	Tadpole3DayTx	NOTEST	0.123526	0.193058	0.644226	0	1	1	no
AC012313.1|ENSG00000269855|c.Ismailoglu201203_X005890|JGIv7b.000050694_6495016-6504884+	AC012313.1|ENSG00000269855|c.Ismailoglu201203_X005890|JGIv7b.000050694_6495016-6504884+	-	chr8L:50280598-50290466	TadpoleUnopCntrl	Tadpole3DayTx	NOTEST	0.500505	0.436567	-0.197183	0	1	1	no
AC019173.1|ENSG00000257652|c.Taira201203egg_X004223|JGIv7b.000058878_2444604-2485646+	AC019173.1|ENSG00000257652|c.Taira201203egg_X004223|JGIv7b.000058878_2444604-2485646+	-	chr1L:79399265-79440306	TadpoleUnopCntrl	Tadpole3DayTx	NOTEST	0	0.00738108	inf	0	1	1	no
AC073043.2|ENSG00000226124|c.Taira201203st08_X004566|JGIv7b.000139113_1588288-1613026+	AC073043.2|ENSG00000226124|c.Taira201203st08_X004566|JGIv7b.000139113_1588288-1613026+	-	chr9_10L:78643001-78668748	TadpoleUnopCntrl	Tadpole3DayTx	OK	4.85515	5.47262	0.172715	0.525126	0.3569	0.706652	no
AC073346.2|ENSG00000214194|c.JGIL6RMv1_XeXenL6RMv10002024m|JGIv7b.000074339_944852-957631+	AC073346.2|ENSG00000214194|c.JGIL6RMv1_XeXenL6RMv10002024m|JGIv7b.000074339_944852-957631+	-	chr3S:79896388-79909167	TadpoleUnopCntrl	Tadpole3DayTx	OK	2.30042	1.79744	-0.35595	-0.697134	0.22	0.574192	no
AC079354.1|ENSG00000182329|c.Quigley201207_X010261|JGIv7b.000139113_860061-920401+	AC079354.1|ENSG00000182329|c.Quigley201207_X010261|JGIv7b.000139113_860061-920401+	-	chr9_10L:79334901-79395226	TadpoleUnopCntrl	Tadpole3DayTx	OK	6.00654	6.27412	0.0628793	0.30386	0.5943	0.854544	no
AC131097.4|ENSG00000216921|c.Ismailoglu201203_X004045|JGIv7b.000032519_98649-114762+	AC131097.4|ENSG00000216921|c.Ismailoglu201203_X004045|JGIv7b.000032519_98649-114762+	-	chr1S:111789991-111806104	TadpoleUnopCntrl	Tadpole3DayTx	NOTEST	0.190952	0.114502	-0.737846	0	1	1	no
AC131097.4|ENSG00000216921|c.JGIL6RMv1_XeXenL6RMv10048382m|JGIv7b.000013576_2454129-2459088-	AC131097.4|ENSG00000216921|c.JGIL6RMv1_XeXenL6RMv10048382m|JGIv7b.000013576_2454129-2459088-	-	chr1L:134692862-134697098	TadpoleUnopCntrl	Tadpole3DayTx	NOTEST	0	0	0	0	1	1	no
AC133919.6|ENSG00000222019|c.Taira201203kidney_X013885|JGIv7b.000398601_237578-275347+	AC133919.6|ENSG00000222019|c.Taira201203kidney_X013885|JGIv7b.000398601_237578-275347+	-	chr4S:40239684-40277375	TadpoleUnopCntrl	Tadpole3DayTx	NOTEST	0.0466062	0.0772937	0.729831	0	1	1	no
AC142381.1|ENSG00000223931|c.JGIL6RMv1_XeXenL6RMv10044102m|JGIv7b.000029869_1000995-1012432+	AC142381.1|ENSG00000223931|c.JGIL6RMv1_XeXenL6RMv10044102m|JGIv7b.000029869_1000995-1012432+	-	chr1L:139819525-139820014	TadpoleUnopCntrl	Tadpole3DayTx	NOTEST	0	0	0	0	1	1	no
AC244163.2|ENSG00000269703|c.JGIL6RMv1_XeXenL6RMv10039898m|JGIv7b.000014978_1763478-1767371+	AC244163.2|ENSG00000269703|c.JGIL6RMv1_XeXenL6RMv10039898m|JGIv7b.000014978_1763478-1767371+	-	chr2L:138832699-138835327	TadpoleUnopCntrl	Tadpole3DayTx	OK	144.449	103.66	-0.478699	-2.57223	5e-05	0.00227767	yes
AC244163.2|ENSG00000269703|c.Quigley201212_X004978|JGIv7b.000008129_7897986-7903120-	AC244163.2|ENSG00000269703|c.Quigley201212_X004978|JGIv7b.000008129_7897986-7903120-	-	chr2S:120412454-120417495	TadpoleUnopCntrl	Tadpole3DayTx	OK	240.592	177.259	-0.440732	-2.48674	5e-05	0.00227767	yes
ACAA1|ENSG00000060971|c.Amin201106_X012124|JGIv7b.000047683_2670370-2694168-	ACAA1|ENSG00000060971|c.Amin201106_X012124|JGIv7b.000047683_2670370-2694168-	-	chr6L:8542952-8565800	TadpoleUnopCntrl	Tadpole3DayTx	OK	17.0827	14.7932	-0.207604	-0.986674	0.0846	0.36143	no
ACAA2|ENSG00000167315|c.TXGP201107_X007433|JGIv7b.000143831_507745-530065-	ACAA2|ENSG00000167315|c.TXGP201107_X007433|JGIv7b.000143831_507745-530065-	-	chr1L:209775656-209784310	TadpoleUnopCntrl	Tadpole3DayTx	OK	28.1614	20.8474	-0.43385	-2.06375	0.0005	0.013877	yes
ACAA2|ENSG00000167315|c.Ueno201210st12_X000228|JGIv7b.000040963_589359-606709-	ACAA2|ENSG00000167315|c.Ueno201210st12_X000228|JGIv7b.000040963_589359-606709-	-	chr1S:173441482-173446960	TadpoleUnopCntrl	Tadpole3DayTx	OK	7.23761	6.5288	-0.148697	-0.463523	0.42285	0.75563	no
ACACA|ENSG00000132142|c.TXGP201107_X002764|JGIv7b.000027891_1437581-1674108+	ACACA|ENSG00000132142|c.TXGP201107_X002764|JGIv7b.000027891_1437581-1674108+	-	chr2S:61433360-61669456	TadpoleUnopCntrl	Tadpole3DayTx	OK	24.9621	31.7518	0.347099	1.98952	0.0005	0.013877	yes
ACACB|ENSG00000076555|c.Taira201203heart_X006276|JGIv7b.000143664_1581064-1662127-	ACACB|ENSG00000076555|c.Taira201203heart_X006276|JGIv7b.000143664_1581064-1662127-	-	chr1L:145764641-145845560	TadpoleUnopCntrl	Tadpole3DayTx	OK	15.6226	15.4538	-0.0156726	-0.0885219	0.87375	0.965308	no
ACAD10|ENSG00000111271|c.Chang2013_X010173|JGIv7b.000025254_4310895-4354408+	ACAD10|ENSG00000111271|c.Chang2013_X010173|JGIv7b.000025254_4310895-4354408+	-	chr1L:163404144-164412943	TadpoleUnopCntrl	Tadpole3DayTx	OK	3.49567	3.2634	-0.0991923	-0.0552068	0.92445	0.978319	no
ACAD11|ENSG00000240303|c.Taira201203egg_X007841|JGIv7b.000343399_90878-149810+	ACAD11|ENSG00000240303|c.Taira201203egg_X007841|JGIv7b.000343399_90878-149810+	-	chr6L:51211600-51269772	TadpoleUnopCntrl	Tadpole3DayTx	OK	4.32797	4.22479	-0.0348113	-0.1472	0.8012	0.942953	no
ACAD8|ENSG00000151498|c.XGI_TC419855|JGIv7b.000161503_1186495-1228878-	ACAD8|ENSG00000151498|c.XGI_TC419855|JGIv7b.000161503_1186495-1228878-	-	chr7L:61096820-61161104	TadpoleUnopCntrl	Tadpole3DayTx	OK	16.5305	17.1968	0.0570074	0.259955	0.65065	0.882099	no
ACAD9|ENSG00000177646|c.JGIL6RMv1_XeXenL6RMv10020352m|JGIv7b.000067738_556175-574617-	ACAD9|ENSG00000177646|c.JGIL6RMv1_XeXenL6RMv10020352m|JGIv7b.000067738_556175-574617-	-	Scaffold32:1605167-1623609	TadpoleUnopCntrl	Tadpole3DayTx	OK	13.8997	10.3002	-0.432384	-1.84346	0.0018	0.035189	yes
ACADL|ENSG00000115361|c.Taira201203muscle_X001334|JGIv7b.000061124_4501207-4572218+	ACADL|ENSG00000115361|c.Taira201203muscle_X001334|JGIv7b.000061124_4501207-4572218+	-	chr6L:30117730-30187372	TadpoleUnopCntrl	Tadpole3DayTx	OK	7.67831	5.55623	-0.466683	-1.80325	0.0017	0.0338552	yes
ACADL|ENSG00000115361|c.XGI_TC416619|JGIv7b.000013787_1513303-1531585+	ACADL|ENSG00000115361|c.XGI_TC416619|JGIv7b.000013787_1513303-1531585+	-	chr9_10L:75695331-75723611	TadpoleUnopCntrl	Tadpole3DayTx	OK	24.2404	20.0793	-0.271702	-1.43358	0.0118	0.121863	no
ACADM|ENSG00000117054|c.TeperekTkacz201202_X000210|JGIv7b.000015038_1326319-1336515+	ACADM|ENSG00000117054|c.TeperekTkacz201202_X000210|JGIv7b.000015038_1326319-1336515+	-	chr4L:70468158-70478040	TadpoleUnopCntrl	Tadpole3DayTx	OK	38.7988	34.0177	-0.189728	-1.01605	0.0781	0.346553	no
ACADM|ENSG00000117054|c.XenBase_51703485|JGIv7b.000024235_5042551-5053806-	ACADM|ENSG00000117054|c.XenBase_51703485|JGIv7b.000024235_5042551-5053806-	-	chr4S:55662369-55673550	TadpoleUnopCntrl	Tadpole3DayTx	OK	7.89908	6.32292	-0.321094	-1.27931	0.02445	0.185264	no
ACADSB|ENSG00000196177|c.Chang2013_X003322|JGIv7b.000007555_8618493-8639469+	ACADSB|ENSG00000196177|c.Chang2013_X003322|JGIv7b.000007555_8618493-8639469+	-	chr7L:14885008-14904924	TadpoleUnopCntrl	Tadpole3DayTx	OK	44.4708	43.5763	-0.0293128	-0.159379	0.78225	0.936223	no
ACADS|ENSG00000122971|c.JGIL6RMv1_XeXenL6RMv10007018m|JGIv7b.000162663_1594529-1612581-	ACADS|ENSG00000122971|c.JGIL6RMv1_XeXenL6RMv10007018m|JGIv7b.000162663_1594529-1612581-	-	chr1L:151623277-151641216	TadpoleUnopCntrl	Tadpole3DayTx	OK	7.64234	5.73032	-0.415399	-1.6364	0.00455	0.0658069	no
ACADVL|ENSG00000072778|c.JGIL6RMv1_XeXenL6RMv10002986m|JGIv7b.000272406_2863191-2880956+	ACADVL|ENSG00000072778|c.JGIL6RMv1_XeXenL6RMv10002986m|JGIv7b.000272406_2863191-2880956+	-	chr1L:143629717-143646433	TadpoleUnopCntrl	Tadpole3DayTx	OK	4.18801	4.02911	-0.0558011	-0.217003	0.69875	0.90319	no
ACADVL|ENSG00000072778|c.JGIL6RMv1_XeXenL6RMv10005018m|JGIv7b.000016004_2580890-2593300-	ACADVL|ENSG00000072778|c.JGIL6RMv1_XeXenL6RMv10005018m|JGIv7b.000016004_2580890-2593300-	-	chr3L:141978454-141990775	TadpoleUnopCntrl	Tadpole3DayTx	OK	23.9234	17.8794	-0.420122	-2.18333	0.0001	0.00413319	yes
ACAP1|ENSG00000072818|c.Taira201203spleen_X003165|JGIv7b.000066342_2885-24115-	ACAP1|ENSG00000072818|c.Taira201203spleen_X003165|JGIv7b.000066342_2885-24115-	-	Scaffold20:8041133-8059429	TadpoleUnopCntrl	Tadpole3DayTx	NOTEST	0.13038	0.0735048	-0.82681	0	1	1	no
ACAP2|ENSG00000114331|c.Ismailoglu201203_X003910|JGIv7b.000030987_3010575-3069356-	ACAP2|ENSG00000114331|c.Ismailoglu201203_X003910|JGIv7b.000030987_3010575-3069356-	-	chr5L:102549352-102606464	TadpoleUnopCntrl	Tadpole3DayTx	OK	6.4749	6.37918	-0.0214871	-0.107503	0.85005	0.957605	no
ACAP2|ENSG00000114331|c.Taira201203st09_X003752|JGIv7b.000136959_62639-122981-	ACAP2|ENSG00000114331|c.Taira201203st09_X003752|JGIv7b.000136959_62639-122981-	-	chr5S:87328469-87388754	TadpoleUnopCntrl	Tadpole3DayTx	OK	9.53655	9.80566	0.0401474	0.1991	0.728	0.914075	no
ACAP3|ENSG00000131584|c.Taira201203st09_X003178|JGIv7b.000088892_590758-725852-	ACAP3|ENSG00000131584|c.Taira201203st09_X003178|JGIv7b.000088892_590758-725852-	-	chr7S:61595867-61730548	TadpoleUnopCntrl	Tadpole3DayTx	OK	14.2056	13.7723	-0.0446858	-0.231075	0.6828	0.896342	no
ACAP3|ENSG00000131584|c.Ueno201210brain_X002782|JGIv7b.000200115_8455-153830-	ACAP3|ENSG00000131584|c.Ueno201210brain_X002782|JGIv7b.000200115_8455-153830-	-	chr7L:87168539-87305012	TadpoleUnopCntrl	Tadpole3DayTx	OK	17.8595	18.6437	0.0619936	0.345982	0.5453	0.828486	no
ACAT1|ENSG00000075239|c.Audic201207_X034922|JGIv7b.000104417_1647351-1662147+	ACAT1|ENSG00000075239|c.Audic201207_X034922|JGIv7b.000104417_1647351-1662147+	-	chr2S:143940640-143955436	TadpoleUnopCntrl	Tadpole3DayTx	OK	33.6024	33.4332	-0.00728008	-0.0378842	0.94565	0.983971	no
ACAT1|ENSG00000075239|c.XenBase_148227462|JGIv7b.000027814_206254-225259-	ACAT1|ENSG00000075239|c.XenBase_148227462|JGIv7b.000027814_206254-225259-	-	Scaffold45:1300521-1319284	TadpoleUnopCntrl	Tadpole3DayTx	OK	9.24775	10.0228	0.11611	0.470907	0.4074	0.743985	no
ACAT2|ENSG00000120437|c.TeperekTkacz201205_X001046|JGIv7b.000045784_3033532-3049605+	ACAT2|ENSG00000120437|c.TeperekTkacz201205_X001046|JGIv7b.000045784_3033532-3049605+	-	chr5L:43219041-43234237	TadpoleUnopCntrl	Tadpole3DayTx	OK	34.2073	34.1142	-0.00392828	-0.0207226	0.97145	0.990347	no
ACAT2|ENSG00000120437|c.Ueno201210ovary_X000099|JGIv7b.000009528_727220-739570-	ACAT2|ENSG00000120437|c.Ueno201210ovary_X000099|JGIv7b.000009528_727220-739570-	-	chr5S:35291351-35303644	TadpoleUnopCntrl	Tadpole3DayTx	OK	61.5649	66.9527	0.121032	0.674604	0.23745	0.593718	no
ACBD3|ENSG00000182827|c.Taira201203st10_X001331|JGIv7b.000027161_6778939-6799114-	ACBD3|ENSG00000182827|c.Taira201203st10_X001331|JGIv7b.000027161_6778939-6799114-	-	chr5S:12146827-12166767	TadpoleUnopCntrl	Tadpole3DayTx	OK	5.89935	6.21335	0.0748157	0.378499	0.512	0.809025	no
ACBD3|ENSG00000182827|c.Ueno201210st10_X001479|JGIv7b.000102974_4980066-4998427+	ACBD3|ENSG00000182827|c.Ueno201210st10_X001479|JGIv7b.000102974_4980066-4998427+	-	chr5L:16356120-17319633	TadpoleUnopCntrl	Tadpole3DayTx	OK	13.0873	13.3811	0.0320276	0.0808007	0.8885	0.97003	no
ACBD4|ENSG00000181513|c.Taira201203intestine_X005667|JGIv7b.000075417_1834319-1855985+	ACBD4|ENSG00000181513|c.Taira201203intestine_X005667|JGIv7b.000075417_1834319-1855985+	-	chr9_10L:5952041-5971826	TadpoleUnopCntrl	Tadpole3DayTx	OK	3.40661	3.04189	-0.163368	-0.540415	0.35325	0.703858	no
ACBD5|ENSG00000107897|c.Taira201203brain_X003886|JGIv7b.000017434_3884-26410+	ACBD5|ENSG00000107897|c.Taira201203brain_X003886|JGIv7b.000017434_3884-26410+	-	chr6L:21706424-21728257	TadpoleUnopCntrl	Tadpole3DayTx	OK	17.419	15.8298	-0.138011	-0.718042	0.2059	0.556789	no
ACBD6|ENSG00000135847|c.Audic201207_X027994|JGIv7b.000069443_9344356-9390802+	ACBD6|ENSG00000135847|c.Audic201207_X027994|JGIv7b.000069443_9344356-9390802+	-	chr4S:74495903-74541835	TadpoleUnopCntrl	Tadpole3DayTx	OK	21.6989	19.5545	-0.150115	-0.791162	0.1696	0.507099	no
ACBD6|ENSG00000135847|c.Taira201203eye_X007105|JGIv7b.000053263_7365843-7458717+	ACBD6|ENSG00000135847|c.Taira201203eye_X007105|JGIv7b.000053263_7365843-7458717+	-	chr4L:91500233-91593107	TadpoleUnopCntrl	Tadpole3DayTx	OK	1.25692	1.39319	0.148504	0.241597	0.67455	0.892737	no
ACBD7|ENSG00000176244|c.JGIL6RMv1_XeXenL6RMv10008716m|JGIv7b.000023206_527485-535999+	ACBD7|ENSG00000176244|c.JGIL6RMv1_XeXenL6RMv10008716m|JGIv7b.000023206_527485-535999+	-	chr6S:22017539-22025876	TadpoleUnopCntrl	Tadpole3DayTx	OK	2621.73	2968.08	0.179009	1.01624	0.0744	0.338516	no
ACCS|ENSG00000110455|c.Taira201203lung_X002454|JGIv7b.000025194_1437154-1466013-	ACCS|ENSG00000110455|c.Taira201203lung_X002454|JGIv7b.000025194_1437154-1466013-	-	chr4L:7087234-7116058	TadpoleUnopCntrl	Tadpole3DayTx	OK	3.80474	3.51365	-0.114827	-0.539568	0.349	0.700191	no
ACCS|ENSG00000110455|c.Ueno201210egg_X000624|JGIv7b.000043483_2713350-2723598-	ACCS|ENSG00000110455|c.Ueno201210egg_X000624|JGIv7b.000043483_2713350-2723598-	-	chr4S:16010240-16019986	TadpoleUnopCntrl	Tadpole3DayTx	OK	4.88154	4.24191	-0.202623	-0.917248	0.1077	0.409247	no
ACD|ENSG00000102977|c.Ismailoglu201203_X007061|JGIv7b.000067052_812387-834474+	ACD|ENSG00000102977|c.Ismailoglu201203_X007061|JGIv7b.000067052_812387-834474+	-	chr6L:85830278-85852346	TadpoleUnopCntrl	Tadpole3DayTx	OK	2.65668	2.15823	-0.299775	-1.0393	0.0743	0.338301	no
ACD|ENSG00000102977|c.JGIL6RMv1_XeXenL6RMv10009170m|JGIv7b.000274508_1736931-1759540+	ACD|ENSG00000102977|c.JGIL6RMv1_XeXenL6RMv10009170m|JGIv7b.000274508_1736931-1759540+	-	chr6S:65001589-65024172	TadpoleUnopCntrl	Tadpole3DayTx	OK	4.81818	4.66401	-0.0469179	-0.183586	0.7497	0.923842	no
ACE2|ENSG00000130234|c.Taira201203kidney_X012943|JGIv7b.000271454_204985-243564+	ACE2|ENSG00000130234|c.Taira201203kidney_X012943|JGIv7b.000271454_204985-243564+	-	chr2L:28826786-28865365	TadpoleUnopCntrl	Tadpole3DayTx	NOTEST	0.0207685	0.0221777	0.0947148	0	1	1	no
ACE2|ENSG00000130234|c.XenBase_125858565|JGIv7b.000036364_296054-335582-	ACE2|ENSG00000130234|c.XenBase_125858565|JGIv7b.000036364_296054-335582-	-	chr2S:7713655-7753183	TadpoleUnopCntrl	Tadpole3DayTx	NOTEST	0.111527	0.118847	0.091712	0	1	1	no
ACER1|ENSG00000167769|c.Audic201207_X049570|JGIv7b.000325448_399777-418289+	ACER1|ENSG00000167769|c.Audic201207_X049570|JGIv7b.000325448_399777-418289+	-	chr1L:99143429-99161853	TadpoleUnopCntrl	Tadpole3DayTx	NOTEST	0.321095	0.234915	-0.450862	0	1	1	no
ACER2|ENSG00000177076|c.Amin201106_X014665|JGIv7b.000061609_1528260-1545361+	ACER2|ENSG00000177076|c.Amin201106_X014665|JGIv7b.000061609_1528260-1545361+	-	chr1S:96557225-96573375	TadpoleUnopCntrl	Tadpole3DayTx	OK	6.94958	4.82817	-0.52545	-1.74326	0.0036	0.0561764	no
ACER2|ENSG00000177076|c.Audic201207_X032656|JGIv7b.000090041_1357360-1378023-	ACER2|ENSG00000177076|c.Audic201207_X032656|JGIv7b.000090041_1357360-1378023-	-	chr1L:116969293-116989920	TadpoleUnopCntrl	Tadpole3DayTx	OK	8.15616	6.92398	-0.236289	-1.01155	0.0773	0.34466	no
ACER3|ENSG00000262970|c.JGIL6RMv1_XeXenL6RMv10047165m|JGIv7b.000068908_2505063-2543571-	ACER3|ENSG00000262970|c.JGIL6RMv1_XeXenL6RMv10047165m|JGIv7b.000068908_2505063-2543571-	-	chr2L:180289692-180326043	TadpoleUnopCntrl	Tadpole3DayTx	OK	9.63742	9.9025	0.0391467	0.155081	0.7889	0.939083	no
ACER3|ENSG00000262970|c.TXGP201107_X009567|JGIv7b.000331151_2941-19921+	ACER3|ENSG00000262970|c.TXGP201107_X009567|JGIv7b.000331151_2941-19921+	-	chr2S:154341204-154357798	TadpoleUnopCntrl	Tadpole3DayTx	OK	10.9664	10.5067	-0.0617798	-0.27926	0.62895	0.873046	no
ACE|ENSG00000159640|c.Taira201203lung_X005360|JGIv7b.000075417_1111183-1128920-	ACE|ENSG00000159640|c.Taira201203lung_X005360|JGIv7b.000075417_1111183-1128920-	-	chr9_10L:6255899-6696452	TadpoleUnopCntrl	Tadpole3DayTx	OK	6.24318	5.35945	-0.220196	-0.468645	0.4079	0.744534	no
ACHE|ENSG00000087085|c.Ueno201210eye_X002158|JGIv7b.000402161_246419-264210+	ACHE|ENSG00000087085|c.Ueno201210eye_X002158|JGIv7b.000402161_246419-264210+	-	Scaffold20:3163998-3181777	TadpoleUnopCntrl	Tadpole3DayTx	OK	27.8666	31.993	0.199217	1.11731	0.0494	0.274846	no
ACHE|ENSG00000087085|c.XenBase_189217783|JGIv7b.000175714_911874-933860-	ACHE|ENSG00000087085|c.XenBase_189217783|JGIv7b.000175714_911874-933860-	-	chr3L:134677229-134689916	TadpoleUnopCntrl	Tadpole3DayTx	OK	69.1284	77.1179	0.157788	0.906084	0.1141	0.41976	no
ACIN1|ENSG00000100813|c.Taira201203eye_X002520|JGIv7b.000013576_6500058-6558176-	ACIN1|ENSG00000100813|c.Taira201203eye_X002520|JGIv7b.000013576_6500058-6558176-	-	chr1L:138738674-138771321	TadpoleUnopCntrl	Tadpole3DayTx	OK	24.3866	23.8767	-0.0304867	-0.166177	0.7615	0.928302	no
ACIN1|ENSG00000100813|c.Taira201203liver_X003880|JGIv7b.000326511_1236455-1270976+	ACIN1|ENSG00000100813|c.Taira201203liver_X003880|JGIv7b.000326511_1236455-1270976+	-	chr1S:115639345-115673334	TadpoleUnopCntrl	Tadpole3DayTx	OK	21.4519	22.2574	0.0531763	0.293819	0.609	0.863478	no
ACLY|ENSG00000131473|c.TXGP201107_X005744|JGIv7b.000075417_7017284-7047546-	ACLY|ENSG00000131473|c.TXGP201107_X005744|JGIv7b.000075417_7017284-7047546-	-	chr9_10L:837972-868034	TadpoleUnopCntrl	Tadpole3DayTx	OK	127.02	129.63	0.0293395	0.16822	0.769	0.930996	no
ACLY|ENSG00000131473|c.Taira201203st35_X000628|JGIv7b.000013265_3973652-3999129-	ACLY|ENSG00000131473|c.Taira201203st35_X000628|JGIv7b.000013265_3973652-3999129-	-	chr9_10S:719186-744657	TadpoleUnopCntrl	Tadpole3DayTx	OK	93.503	95.8699	0.0360657	0.207088	0.71265	0.907396	no
ACMSD|ENSG00000153086|c.Taira201203kidney_X010092|JGIv7b.000127187_1551774-1575497-	ACMSD|ENSG00000153086|c.Taira201203kidney_X010092|JGIv7b.000127187_1551774-1575497-	-	chr9_10S:46269460-46293185	TadpoleUnopCntrl	Tadpole3DayTx	NOTEST	0.0105797	0	#NAME?	0	1	1	no
ACN9|ENSG00000196636|c.Ueno2012102cells_X001441|JGIv7b.000145462_694360-713382+	ACN9|ENSG00000196636|c.Ueno2012102cells_X001441|JGIv7b.000145462_694360-713382+	-	chr6S:26472994-26492014	TadpoleUnopCntrl	Tadpole3DayTx	OK	9.74754	8.64394	-0.173349	-0.520914	0.365	0.713409	no
ACO1|ENSG00000122729|c.Ueno201210kidney_X001224|JGIv7b.000090041_3220607-3252847+	ACO1|ENSG00000122729|c.Ueno201210kidney_X001224|JGIv7b.000090041_3220607-3252847+	-	chr1L:115094433-115126673	TadpoleUnopCntrl	Tadpole3DayTx	OK	49.6274	47.5373	-0.0620786	-0.355114	0.53375	0.821376	no
ACO2|ENSG00000100412|c.Audic201207_X030539|JGIv7b.000078978_2882729-2904948-	ACO2|ENSG00000100412|c.Audic201207_X030539|JGIv7b.000078978_2882729-2904948-	-	chr4L:112812171-112833369	TadpoleUnopCntrl	Tadpole3DayTx	OK	120.867	113.973	-0.0847244	-0.486282	0.3991	0.737914	no
ACO2|ENSG00000100412|c.Ueno201210heart_X000191|JGIv7b.000012423_2228713-2250819+	ACO2|ENSG00000100412|c.Ueno201210heart_X000191|JGIv7b.000012423_2228713-2250819+	-	chr4S:94364778-94386644	TadpoleUnopCntrl	Tadpole3DayTx	OK	74.6876	69.9656	-0.0942219	-0.536754	0.3483	0.699958	no
ACOT11|ENSG00000162390|c.JGIL6RMv1_XeXenL6RMv10027435m|JGIv7b.000053263_3513817-3535427+	ACOT11|ENSG00000162390|c.JGIL6RMv1_XeXenL6RMv10027435m|JGIv7b.000053263_3513817-3535427+	-	chr4L:87704253-87720355	TadpoleUnopCntrl	Tadpole3DayTx	OK	1.60966	1.18246	-0.444963	-1.05455	0.0686	0.326454	no
ACOT12|ENSG00000172497|c.Ueno2012102cells_X000032|JGIv7b.000001187_9507456-9533880+	ACOT12|ENSG00000172497|c.Ueno2012102cells_X000032|JGIv7b.000001187_9507456-9533880+	-	chr1L:184809197-184835595	TadpoleUnopCntrl	Tadpole3DayTx	OK	1.19134	1.29443	0.119729	0.285984	0.62795	0.872542	no
ACOT13|ENSG00000112304|c.JGIL6RMv1_XeXenL6RMv10055209m|JGIv7b.000133814_5456-9847-	ACOT13|ENSG00000112304|c.JGIL6RMv1_XeXenL6RMv10055209m|JGIv7b.000133814_5456-9847-	-	chr6S:74711391-74715608	TadpoleUnopCntrl	Tadpole3DayTx	OK	17.6409	18.065	0.0342731	0.137739	0.8074	0.945492	no
ACOT2|ENSG00000119673|c.XGI_TC417398|JGIv7b.000203041_5396650-5401559+	ACOT2|ENSG00000119673|c.XGI_TC417398|JGIv7b.000203041_5396650-5401559+	-	chr8S:5406842-5411751	TadpoleUnopCntrl	Tadpole3DayTx	OK	1.01042	1.10434	0.128233	0.297871	0.60635	0.861057	no
ACOT8|ENSG00000101473|c.Audic201207_X030904|JGIv7b.000080843_804661-809780+	ACOT8|ENSG00000101473|c.Audic201207_X030904|JGIv7b.000080843_804661-809780+	-	chr9_10S:26459840-26525101	TadpoleUnopCntrl	Tadpole3DayTx	OK	3.78538	4.5116	0.253202	0.568982	0.3211	0.678025	no
ACOT9|ENSG00000123130|c.Taira201203intestine_X006437|JGIv7b.000094452_39769-73036-	ACOT9|ENSG00000123130|c.Taira201203intestine_X006437|JGIv7b.000094452_39769-73036-	-	chr2S:31714453-31745500	TadpoleUnopCntrl	Tadpole3DayTx	OK	15.9424	16.2025	0.0233467	0.10857	0.85285	0.958619	no
ACOX1|ENSG00000161533|c.JGIL6RMv1_XeXenL6RMv10033754m|JGIv7b.000017060_923-7541+	ACOX1|ENSG00000161533|c.JGIL6RMv1_XeXenL6RMv10033754m|JGIv7b.000017060_923-7541+	-	chr9_10S:33827045-33833463	TadpoleUnopCntrl	Tadpole3DayTx	OK	25.8308	25.1028	-0.0412431	-0.207971	0.71995	0.911246	no
ACOX1|ENSG00000161533|c.Quigley201212_X028361|JGIv7b.000071264_824317-840368+	ACOX1|ENSG00000161533|c.Quigley201212_X028361|JGIv7b.000071264_824317-840368+	-	chr9_10L:37198210-37221269	TadpoleUnopCntrl	Tadpole3DayTx	OK	51.1064	50.9922	-0.00322573	-0.0181711	0.973	0.990824	no
ACOX2|ENSG00000168306|c.UniGene_Xl_S19656560|JGIv7b.000013523_2802583-2839287+	ACOX2|ENSG00000168306|c.UniGene_Xl_S19656560|JGIv7b.000013523_2802583-2839287+	-	chr4L:134731858-134768473	TadpoleUnopCntrl	Tadpole3DayTx	OK	7.73794	6.35465	-0.284136	-1.22858	0.03265	0.216815	no
ACOX3|ENSG00000087008|c.Taira201203brain_X011838|JGIv7b.000106356_2616412-2690185-	ACOX3|ENSG00000087008|c.Taira201203brain_X011838|JGIv7b.000106356_2616412-2690185-	-	chr1L:16231567-16305329	TadpoleUnopCntrl	Tadpole3DayTx	OK	5.95334	6.11421	0.0384671	0.163616	0.77665	0.934006	no
ACOXL|ENSG00000153093|c.Audic201207_X006569|JGIv7b.000012020_1966583-2118099-	ACOXL|ENSG00000153093|c.Audic201207_X006569|JGIv7b.000012020_1966583-2118099-	-	chr5L:35066710-35217978	TadpoleUnopCntrl	Tadpole3DayTx	OK	7.7933	8.82452	0.179284	0.872787	0.13285	0.453425	no
ACP1|ENSG00000143727|c.Chang2013_X014539|JGIv7b.000043061_3622899-3638784+	ACP1|ENSG00000143727|c.Chang2013_X014539|JGIv7b.000043061_3622899-3638784+	-	chr5S:114559434-114574760	TadpoleUnopCntrl	Tadpole3DayTx	OK	22.8255	22.0778	-0.0480475	-0.205498	0.7181	0.909986	no
ACP1|ENSG00000143727|c.Ueno2012104cells_X000437|JGIv7b.000030404_2333033-2362975+	ACP1|ENSG00000143727|c.Ueno2012104cells_X000437|JGIv7b.000030404_2333033-2362975+	-	chr5L:133295651-133364301	TadpoleUnopCntrl	Tadpole3DayTx	OK	41.4874	36.6801	-0.177676	-0.776404	0.18045	0.521317	no
ACP2|ENSG00000134575|c.Amin201106_X027648|JGIv7b.000402746_3620395-3649238+	ACP2|ENSG00000134575|c.Amin201106_X027648|JGIv7b.000402746_3620395-3649238+	-	chr7S:83802357-83831046	TadpoleUnopCntrl	Tadpole3DayTx	NOTEST	0.637793	0.453442	-0.49217	0	1	1	no
ACP2|ENSG00000134575|c.Ueno201210egg_X000907|JGIv7b.000074352_2044810-2126346-	ACP2|ENSG00000134575|c.Ueno201210egg_X000907|JGIv7b.000074352_2044810-2126346-	-	chr4L:11032859-11052767	TadpoleUnopCntrl	Tadpole3DayTx	OK	2.14144	2.22058	0.0523563	0.16385	0.7794	0.934968	no
ACP2|ENSG00000134575|c.XGI_TC414608|JGIv7b.000113759_187212-199995-	ACP2|ENSG00000134575|c.XGI_TC414608|JGIv7b.000113759_187212-199995-	-	chr4S:11979581-11992588	TadpoleUnopCntrl	Tadpole3DayTx	OK	21.2287	21.2521	0.00158676	0.00868381	0.98885	0.995231	no
ACP5|ENSG00000102575|c.Ismailoglu201203_X005785|JGIv7b.000049557_1109913-1131693+	ACP5|ENSG00000102575|c.Ismailoglu201203_X005785|JGIv7b.000049557_1109913-1131693+	-	Scaffold20:1023588-1043528	TadpoleUnopCntrl	Tadpole3DayTx	NOTEST	0.337418	0.236214	-0.514444	0	1	1	no
ACP5|ENSG00000102575|c.Taira201203kidney_X013179|JGIv7b.000293151_553972-582745-	ACP5|ENSG00000102575|c.Taira201203kidney_X013179|JGIv7b.000293151_553972-582745-	-	Scaffold81:553972-582745	TadpoleUnopCntrl	Tadpole3DayTx	OK	1.38394	1.95681	0.499723	1.28463	0.0276	0.197652	no
ACP6|ENSG00000265277|c.JGIL6RMv1_XeXenL6RMv10002456m|JGIv7b.000207208_469312-481683-	ACP6|ENSG00000265277|c.JGIL6RMv1_XeXenL6RMv10002456m|JGIv7b.000207208_469312-481683-	-	chr2S:24030453-24040286	TadpoleUnopCntrl	Tadpole3DayTx	OK	3.73399	4.27757	0.19607	0.711207	0.2155	0.5677	no
ACPL2|ENSG00000155893|c.Taira201203st25_X001320|JGIv7b.000023885_570565-587169-	ACPL2|ENSG00000155893|c.Taira201203st25_X001320|JGIv7b.000023885_570565-587169-	-	chr5L:121616171-121632775	TadpoleUnopCntrl	Tadpole3DayTx	OK	7.75126	8.82459	0.187099	0.768639	0.17925	0.520214	no
ACPL2|ENSG00000155893|c.Ueno201210st08_X000285|JGIv7b.000016807_12680176-12719281-	ACPL2|ENSG00000155893|c.Ueno201210st08_X000285|JGIv7b.000016807_12680176-12719281-	-	chr5S:104581402-104620415	TadpoleUnopCntrl	Tadpole3DayTx	OK	2.43135	2.75167	0.17855	0.656301	0.2469	0.603006	no
ACPP|ENSG00000014257|c.Chung201110_X006966|JGIv7b.000245384_510342-529466+	ACPP|ENSG00000014257|c.Chung201110_X006966|JGIv7b.000245384_510342-529466+	-	chr6L:50678776-50696345	TadpoleUnopCntrl	Tadpole3DayTx	NOTEST	0	0.0305751	inf	0	1	1	no
ACR|ENSG00000100312|c.JGIL6RMv1_XeXenL6RMv10004795m|JGIv7b.000030711_927329-957791+	ACR|ENSG00000100312|c.JGIL6RMv1_XeXenL6RMv10004795m|JGIv7b.000030711_927329-957791+	-	chr2L:80956472-80986935	TadpoleUnopCntrl	Tadpole3DayTx	NOTEST	0.495043	0.508546	0.0388249	0	1	1	no
ACSBG1|ENSG00000103740|c.Taira201203brain_X002575|JGIv7b.000012518_4129463-4176722-	ACSBG1|ENSG00000103740|c.Taira201203brain_X002575|JGIv7b.000012518_4129463-4176722-	-	chr3L:81391538-81442041	TadpoleUnopCntrl	Tadpole3DayTx	OK	31.4133	33.6679	0.0999946	0.454094	0.4267	0.758762	no
ACSBG2|ENSG00000130377|c.Ismailoglu201203_X007073|JGIv7b.000067346_222503-236564-	ACSBG2|ENSG00000130377|c.Ismailoglu201203_X007073|JGIv7b.000067346_222503-236564-	-	Scaffold73:250784-260585	TadpoleUnopCntrl	Tadpole3DayTx	NOTEST	0.0221049	0.0321536	0.540614	0	1	1	no
ACSBG2|ENSG00000130377|c.Quigley201112_X021485|JGIv7b.000325448_462747-501906-	ACSBG2|ENSG00000130377|c.Quigley201112_X021485|JGIv7b.000325448_462747-501906-	-	chr1L:99074967-99098681	TadpoleUnopCntrl	Tadpole3DayTx	OK	30.3004	36.398	0.264522	1.49311	0.0098	0.109653	no
ACSBG2|ENSG00000130377|c.Taira201203lung_X003127|JGIv7b.000035716_1500257-1520251-	ACSBG2|ENSG00000130377|c.Taira201203lung_X003127|JGIv7b.000035716_1500257-1520251-	-	chr1S:87412972-87432827	TadpoleUnopCntrl	Tadpole3DayTx	OK	43.7127	56.3885	0.367347	2.0837	0.0003	0.00963719	yes
ACSF2|ENSG00000167107|c.Quigley201212_X028388|JGIv7b.000071264_2023450-2054011+	ACSF2|ENSG00000167107|c.Quigley201212_X028388|JGIv7b.000071264_2023450-2054011+	-	chr9_10L:35985631-36015063	TadpoleUnopCntrl	Tadpole3DayTx	OK	7.62534	6.13741	-0.313173	-1.17292	0.0411	0.247322	no
ACSF2|ENSG00000167107|c.Taira201203kidney_X013344|JGIv7b.000318577_612111-636165+	ACSF2|ENSG00000167107|c.Taira201203kidney_X013344|JGIv7b.000318577_612111-636165+	-	chr9_10S:32566807-32590851	TadpoleUnopCntrl	Tadpole3DayTx	NOTEST	0.0549966	0.0796869	0.534999	0	1	1	no
ACSF3|ENSG00000176715|c.Amin201106_X026978|JGIv7b.000344679_169201-196647+	ACSF3|ENSG00000176715|c.Amin201106_X026978|JGIv7b.000344679_169201-196647+	-	chr4S:39393671-39420091	TadpoleUnopCntrl	Tadpole3DayTx	OK	9.80462	8.43035	-0.217869	-0.978903	0.087	0.365255	no
ACSL1|ENSG00000151726|c.Taira201203eye_X002775|JGIv7b.000014692_3285340-3333167+	ACSL1|ENSG00000151726|c.Taira201203eye_X002775|JGIv7b.000014692_3285340-3333167+	-	chr1L:37751650-37795924	TadpoleUnopCntrl	Tadpole3DayTx	OK	7.2173	9.16327	0.344403	1.67483	0.00425	0.0630367	no
ACSL1|ENSG00000151726|c.Taira201203muscle_X000999|JGIv7b.000041523_5275788-5323071-	ACSL1|ENSG00000151726|c.Taira201203muscle_X000999|JGIv7b.000041523_5275788-5323071-	-	chr1S:33576566-33608995	TadpoleUnopCntrl	Tadpole3DayTx	OK	14.5522	17.7536	0.286878	1.52266	0.008	0.0961906	no
ACSL3|ENSG00000123983|c.Ismailoglu201203_X012425|JGIv7b.000294828_7372-60706-	ACSL3|ENSG00000123983|c.Ismailoglu201203_X012425|JGIv7b.000294828_7372-60706-	-	chr5L:123217012-123270346	TadpoleUnopCntrl	Tadpole3DayTx	OK	8.09856	10.029	0.308443	1.56775	0.00695	0.0879202	no
ACSL3|ENSG00000123983|c.TXGP201107_X001979|JGIv7b.000016807_11112909-11170879-	ACSL3|ENSG00000123983|c.TXGP201107_X001979|JGIv7b.000016807_11112909-11170879-	-	chr5S:106129712-106186597	TadpoleUnopCntrl	Tadpole3DayTx	OK	20.8187	21.0262	0.0143126	0.0811114	0.8879	0.97003	no
ACSL4|ENSG00000068366|c.Audic201207_X004445|JGIv7b.000007546_5986514-6028877-	ACSL4|ENSG00000068366|c.Audic201207_X004445|JGIv7b.000007546_5986514-6028877-	-	chr8L:29404946-29424607	TadpoleUnopCntrl	Tadpole3DayTx	OK	15.1332	19.7352	0.383056	2.11253	0.00015	0.00573048	yes
ACSL4|ENSG00000068366|c.Taira201203brain_X010870|JGIv7b.000086967_3383177-3422655+	ACSL4|ENSG00000068366|c.Taira201203brain_X010870|JGIv7b.000086967_3383177-3422655+	-	chr8S:57143556-57162832	TadpoleUnopCntrl	Tadpole3DayTx	OK	6.59213	8.33634	0.33867	1.5904	0.00625	0.0818733	no
ACSL5|ENSG00000197142|c.JGIL6RMv1_XeXenL6RMv10008569m|JGIv7b.000020641_2826641-2852988+	ACSL5|ENSG00000197142|c.JGIL6RMv1_XeXenL6RMv10008569m|JGIv7b.000020641_2826641-2852988+	-	chr7L:2450284-2468784	TadpoleUnopCntrl	Tadpole3DayTx	NOTEST	0.00958096	0.0307499	1.68234	0	1	1	no
ACSL6|ENSG00000164398|c.Ueno201210brain_X000713|JGIv7b.000018892_8811004-8917256+	ACSL6|ENSG00000164398|c.Ueno201210brain_X000713|JGIv7b.000018892_8811004-8917256+	-	chr3L:29157076-29263611	TadpoleUnopCntrl	Tadpole3DayTx	OK	58.7902	66.0303	0.167553	0.95614	0.093	0.379965	no
ACSM3|ENSG00000005187|c.XenBase_147898384|JGIv7b.000183165_926135-946289-	ACSM3|ENSG00000005187|c.XenBase_147898384|JGIv7b.000183165_926135-946289-	-	chr9_10L:101595089-101620468	TadpoleUnopCntrl	Tadpole3DayTx	OK	1.78363	2.28787	0.359187	0.97331	0.0895	0.371522	no
ACSS1|ENSG00000154930|c.Taira201203stomach_X000337|JGIv7b.000012020_544495-618987-	ACSS1|ENSG00000154930|c.Taira201203stomach_X000337|JGIv7b.000012020_544495-618987-	-	chr5L:36565891-36640165	TadpoleUnopCntrl	Tadpole3DayTx	OK	4.72963	5.74024	0.279385	1.32322	0.02155	0.173577	no
ACSS1|ENSG00000154930|c.Taira201203stomach_X001790|JGIv7b.000089475_1059206-1112556-	ACSS1|ENSG00000154930|c.Taira201203stomach_X001790|JGIv7b.000089475_1059206-1112556-	-	chr5S:30706114-30759241	TadpoleUnopCntrl	Tadpole3DayTx	OK	4.55162	5.57004	0.291308	1.32725	0.0237	0.182172	no
ACSS2|ENSG00000131069|c.Audic201207_X040469|JGIv7b.000162564_413510-448564-	ACSS2|ENSG00000131069|c.Audic201207_X040469|JGIv7b.000162564_413510-448564-	-	chr6L:104439538-104474499	TadpoleUnopCntrl	Tadpole3DayTx	OK	23.74	28.993	0.288383	1.61742	0.0044	0.064121	no
ACSS2|ENSG00000131069|c.Taira201203egg_X002671|JGIv7b.000030581_770425-800453-	ACSS2|ENSG00000131069|c.Taira201203egg_X002671|JGIv7b.000030581_770425-800453-	-	chr9_10L:33278164-33306861	TadpoleUnopCntrl	Tadpole3DayTx	OK	19.8548	17.9942	-0.141953	-0.767399	0.1774	0.517745	no
ACSS3|ENSG00000111058|c.Audic201207_X011422|JGIv7b.000018184_1660875-1727353-	ACSS3|ENSG00000111058|c.Audic201207_X011422|JGIv7b.000018184_1660875-1727353-	-	chr3L:45350747-45408045	TadpoleUnopCntrl	Tadpole3DayTx	OK	6.08735	4.49007	-0.439076	-1.76928	0.00265	0.0459509	yes
ACTA1|ENSG00000143632|c.Audic201207_X033214|JGIv7b.000096620_795614-799059-	ACTA1|ENSG00000143632|c.Audic201207_X033214|JGIv7b.000096620_795614-799059-	-	chr5S:50066391-50074316	TadpoleUnopCntrl	Tadpole3DayTx	NOTEST	0.0139782	0.132575	3.24556	0	1	1	no
ACTA1|ENSG00000143632|c.JGIL6RMv1_XeXenL6RMv10013764m|JGIv7b.000002589_1301056-1305933-	ACTA1|ENSG00000143632|c.JGIL6RMv1_XeXenL6RMv10013764m|JGIv7b.000002589_1301056-1305933-	-	chr4L:25648864-25653741	TadpoleUnopCntrl	Tadpole3DayTx	OK	3.95022	1.2058	-1.71194	-3.72862	5e-05	0.00227767	yes
ACTA1|ENSG00000143632|c.UniGene_Xl_S14742628|JGIv7b.000272406_3556706-3558513-	ACTA1|ENSG00000143632|c.UniGene_Xl_S14742628|JGIv7b.000272406_3556706-3558513-	-	chr1L:144303873-144392063	TadpoleUnopCntrl	Tadpole3DayTx	OK	0.854942	0.629683	-0.4412	-0.275141	0.6498	0.882006	no
ACTA1|ENSG00000143632|c.XGI_TC431120|JGIv7b.000031469_1951163-1956302-	ACTA1|ENSG00000143632|c.XGI_TC431120|JGIv7b.000031469_1951163-1956302-	-	chr4S:1945899-1951038	TadpoleUnopCntrl	Tadpole3DayTx	OK	2.9068	0.731096	-1.9913	-3.49233	5e-05	0.00227767	yes
ACTA1|ENSG00000143632|c.XenBase_163916499|JGIv7b.000044061_721317-723151-	ACTA1|ENSG00000143632|c.XenBase_163916499|JGIv7b.000044061_721317-723151-	-	chr1S:118832886-118920194	TadpoleUnopCntrl	Tadpole3DayTx	OK	2.22688	0.98555	-1.17603	-0.763669	0.21915	0.573561	no
ACTA2|ENSG00000107796|c.Audic201207_X011524|JGIv7b.000018192_1154981-1162092+	ACTA2|ENSG00000107796|c.Audic201207_X011524|JGIv7b.000018192_1154981-1162092+	-	chr7S:5441627-5448649	TadpoleUnopCntrl	Tadpole3DayTx	OK	4.68744	2.42001	-0.953787	-2.62054	0.0001	0.00413319	yes
ACTA2|ENSG00000107796|c.mgEST_1013250860|JGIv7b.000079772_5969939-5977421+	ACTA2|ENSG00000107796|c.mgEST_1013250860|JGIv7b.000079772_5969939-5977421+	-	chr7L:6936259-6943741	TadpoleUnopCntrl	Tadpole3DayTx	OK	3.54287	1.94298	-0.866648	-2.19512	0.0006	0.0157412	yes
ACTB|ENSG00000075624|c.JGIL6RMv1_XeXenL6RMv10022560m|JGIv7b.000120240_3192678-3197730+	ACTB|ENSG00000075624|c.JGIL6RMv1_XeXenL6RMv10022560m|JGIv7b.000120240_3192678-3197730+	-	chr9_10L:84654701-84659753	TadpoleUnopCntrl	Tadpole3DayTx	OK	2167.8	2007.72	-0.110672	-0.580727	0.31355	0.6703	no
ACTB|ENSG00000075624|c.mgEST_1013085555|JGIv7b.000026364_4933385-4938221+	ACTB|ENSG00000075624|c.mgEST_1013085555|JGIv7b.000026364_4933385-4938221+	-	chr9_10S:76235366-76239538	TadpoleUnopCntrl	Tadpole3DayTx	OK	1703.81	1508.55	-0.175609	-0.949392	0.10035	0.395502	no
ACTC1|ENSG00000159251|c.JGIL6RMv1_XeXenL6RMv10012311m|JGIv7b.000203041_1529047-1534757-	ACTC1|ENSG00000159251|c.JGIL6RMv1_XeXenL6RMv10012311m|JGIv7b.000203041_1529047-1534757-	-	chr8S:1539239-1544907	TadpoleUnopCntrl	Tadpole3DayTx	OK	1.00868	0.475091	-1.08619	-1.56691	0.0099	0.110257	no
ACTC1|ENSG00000159251|c.JGIL6RMv1_XeXenL6RMv10022173m|JGIv7b.000265107_3994079-4000543+	ACTC1|ENSG00000159251|c.JGIL6RMv1_XeXenL6RMv10022173m|JGIv7b.000265107_3994079-4000543+	-	chr8L:89545702-89552165	TadpoleUnopCntrl	Tadpole3DayTx	OK	3.43932	1.44018	-1.25588	-2.89178	5e-05	0.00227767	yes
ACTC1|ENSG00000159251|c.XGI_TC451772|JGIv7b.000152379_71379-79346+	ACTC1|ENSG00000159251|c.XGI_TC451772|JGIv7b.000152379_71379-79346+	-	chr5S:50066391-50074316	TadpoleUnopCntrl	Tadpole3DayTx	OK	0.837616	0.832654	-0.0085713	-0.0137671	0.9679	0.989822	no
ACTG1|ENSG00000267807|c.JGIL6RMv1_XeXenL6RMv10044808m|JGIv7b.000316503_167105-173158+	ACTG1|ENSG00000267807|c.JGIL6RMv1_XeXenL6RMv10044808m|JGIv7b.000316503_167105-173158+	-	chr9_10S:22833822-22839875	TadpoleUnopCntrl	Tadpole3DayTx	OK	1000.97	896.633	-0.158803	-0.856007	0.13545	0.457496	no
ACTL6A|ENSG00000136518|c.Chang2013_X011718|JGIv7b.000030987_478557-491202+	ACTL6A|ENSG00000136518|c.Chang2013_X011718|JGIv7b.000030987_478557-491202+	-	chr5L:105127785-105140151	TadpoleUnopCntrl	Tadpole3DayTx	OK	27.1024	21.2885	-0.348345	-1.77432	0.00275	0.0470049	yes
ACTL6A|ENSG00000136518|c.Taira201203st12_X003573|JGIv7b.000168805_112041-126867+	ACTL6A|ENSG00000136518|c.Taira201203st12_X003573|JGIv7b.000168805_112041-126867+	-	chr5S:89692748-89704397	TadpoleUnopCntrl	Tadpole3DayTx	OK	26.1646	21.2501	-0.300149	-1.53009	0.0084	0.100059	no
ACTL6B|ENSG00000077080|c.JGIL6RMv1_XeXenL6RMv10014406m|JGIv7b.000113187_1537400-1560523+	ACTL6B|ENSG00000077080|c.JGIL6RMv1_XeXenL6RMv10014406m|JGIv7b.000113187_1537400-1560523+	-	Scaffold20:7352353-7374983	TadpoleUnopCntrl	Tadpole3DayTx	OK	9.88386	10.4986	0.0870506	0.396343	0.48675	0.793716	no
ACTN1|ENSG00000072110|c.Taira201203st25_X004526|JGIv7b.000203041_2723833-2797710+	ACTN1|ENSG00000072110|c.Taira201203st25_X004526|JGIv7b.000203041_2723833-2797710+	-	chr8S:2734475-2807858	TadpoleUnopCntrl	Tadpole3DayTx	OK	5.75751	5.67182	-0.0216318	-0.0980861	0.8635	0.961684	no
ACTN1|ENSG00000072110|c.Taira201203st35_X003595|JGIv7b.000265107_1619099-1677669-	ACTN1|ENSG00000072110|c.Taira201203st35_X003595|JGIv7b.000265107_1619099-1677669-	-	chr8L:87170912-87229226	TadpoleUnopCntrl	Tadpole3DayTx	OK	11.1147	9.33117	-0.25234	-1.28104	0.0281	0.200038	no
ACTN2|ENSG00000077522|c.Audic201207_X031885|JGIv7b.000086070_1354273-1394680-	ACTN2|ENSG00000077522|c.Audic201207_X031885|JGIv7b.000086070_1354273-1394680-	-	chr4L:28955637-28995853	TadpoleUnopCntrl	Tadpole3DayTx	OK	1.10339	0.690453	-0.676335	-1.74845	0.00375	0.057998	no
ACTN2|ENSG00000077522|c.Taira201203eye_X004691|JGIv7b.000031469_736570-779092-	ACTN2|ENSG00000077522|c.Taira201203eye_X004691|JGIv7b.000031469_736570-779092-	-	chr4S:739044-781555	TadpoleUnopCntrl	Tadpole3DayTx	NOTEST	0.49284	0.408896	-0.269386	0	1	1	no
ACTN2|ENSG00000077522|c.Taira201203muscle_X001344|JGIv7b.000061562_76583-107794+	ACTN2|ENSG00000077522|c.Taira201203muscle_X001344|JGIv7b.000061562_76583-107794+	-	chr5S:33073208-33143486	TadpoleUnopCntrl	Tadpole3DayTx	NOTEST	0.0199253	0.0138709	-0.522541	0	1	1	no
ACTN2|ENSG00000077522|c.XenBase_147901186|JGIv7b.000045784_6036519-6082795-	ACTN2|ENSG00000077522|c.XenBase_147901186|JGIv7b.000045784_6036519-6082795-	-	chr5L:40219565-40265687	TadpoleUnopCntrl	Tadpole3DayTx	NOTEST	0.0079717	0.0228323	1.51812	0	1	1	no
ACTN4|ENSG00000130402|c.Ueno201210ovary_X000342|JGIv7b.000039723_8100767-8143714+	ACTN4|ENSG00000130402|c.Ueno201210ovary_X000342|JGIv7b.000039723_8100767-8143714+	-	chr8L:58490088-58531984	TadpoleUnopCntrl	Tadpole3DayTx	OK	27.1796	25.8982	-0.069673	-0.391493	0.48755	0.794088	no
ACTN4|ENSG00000130402|c.XGI_TC413971|JGIv7b.000050079_3642717-3698929-	ACTN4|ENSG00000130402|c.XGI_TC413971|JGIv7b.000050079_3642717-3698929-	-	chr8S:83829282-83885189	TadpoleUnopCntrl	Tadpole3DayTx	OK	13.8177	13.4866	-0.0349936	-0.187893	0.74745	0.923088	no
ACTR10|ENSG00000131966|c.Chang2013_X015606|JGIv7b.000045985_174324-296623+	ACTR10|ENSG00000131966|c.Chang2013_X015606|JGIv7b.000045985_174324-296623+	-	chr8L:80410784-80424481	TadpoleUnopCntrl	Tadpole3DayTx	OK	38.2383	37.2157	-0.0391063	-0.210091	0.7113	0.907002	no
ACTR10|ENSG00000131966|c.Taira201203st09_X003726|JGIv7b.000133644_1313017-1330546-	ACTR10|ENSG00000131966|c.Taira201203st09_X003726|JGIv7b.000133644_1313017-1330546-	-	chr8S:6878752-6896113	TadpoleUnopCntrl	Tadpole3DayTx	OK	34.4722	37.6515	0.127275	0.698677	0.222	0.576482	no
ACTR1A|ENSG00000138107|c.Taira201203brain_X003809|JGIv7b.000016863_558335-580163-	ACTR1A|ENSG00000138107|c.Taira201203brain_X003809|JGIv7b.000016863_558335-580163-	-	chr7S:18820668-18842385	TadpoleUnopCntrl	Tadpole3DayTx	OK	80.6561	82.6588	0.0353853	0.20282	0.7208	0.911375	no
ACTR1A|ENSG00000138107|c.XenBase_49671159|JGIv7b.000153221_30715-47613+	ACTR1A|ENSG00000138107|c.XenBase_49671159|JGIv7b.000153221_30715-47613+	-	chr7L:23559713-23576276	TadpoleUnopCntrl	Tadpole3DayTx	OK	87.8538	89.0881	0.0201279	0.113711	0.8461	0.955962	no
ACTR2|ENSG00000138071|c.Taira201203testis_X000496|JGIv7b.000012020_7237943-7271700+	ACTR2|ENSG00000138071|c.Taira201203testis_X000496|JGIv7b.000012020_7237943-7271700+	-	chr5L:29913120-29946429	TadpoleUnopCntrl	Tadpole3DayTx	OK	52.9562	52.972	0.000430101	0.00243097	0.99675	0.99732	no
ACTR2|ENSG00000138071|c.XGI_TC415628|JGIv7b.000111824_1945233-1972872+	ACTR2|ENSG00000138071|c.XGI_TC415628|JGIv7b.000111824_1945233-1972872+	-	chr5S:1957769-1985408	TadpoleUnopCntrl	Tadpole3DayTx	OK	35.2951	35.3843	0.00363986	0.0204737	0.96985	0.989862	no
ACTR3|ENSG00000115091|c.Quigley201212_X001890|JGIv7b.000003490_2124614-2141193+	ACTR3|ENSG00000115091|c.Quigley201212_X001890|JGIv7b.000003490_2124614-2141193+	-	chr9_10L:44760663-44798277	TadpoleUnopCntrl	Tadpole3DayTx	OK	71.081	61.6233	-0.205987	-0.997528	0.08485	0.362066	no
ACTR3|ENSG00000115091|c.Ueno201302st08_X000336|JGIv7b.000163806_5563873-5583831+	ACTR3|ENSG00000115091|c.Ueno201302st08_X000336|JGIv7b.000163806_5563873-5583831+	-	chr9_10S:40742120-40761963	TadpoleUnopCntrl	Tadpole3DayTx	OK	85.2535	76.2519	-0.160987	-0.91042	0.1082	0.410172	no
ACTR5|ENSG00000101442|c.JGIL6RMv1_XeXenL6RMv10055703m|JGIv7b.000004704_476077-485132+	ACTR5|ENSG00000101442|c.JGIL6RMv1_XeXenL6RMv10055703m|JGIv7b.000004704_476077-485132+	-	chr9_10S:28967545-28976585	TadpoleUnopCntrl	Tadpole3DayTx	OK	5.53113	4.99698	-0.146518	-0.567804	0.32125	0.678025	no
ACTR6|ENSG00000075089|c.UniGene_Xl_S37223611|JGIv7b.000018184_3963200-3973005-	ACTR6|ENSG00000075089|c.UniGene_Xl_S37223611|JGIv7b.000018184_3963200-3973005-	-	chr3L:43096195-43105757	TadpoleUnopCntrl	Tadpole3DayTx	OK	16.4245	16.7967	0.0323268	0.145749	0.8009	0.942889	no
ACTR8|ENSG00000113812|c.Chang2013_X037033|JGIv7b.000335124_9110-28635+	ACTR8|ENSG00000113812|c.Chang2013_X037033|JGIv7b.000335124_9110-28635+	-	Scaffold32:9111-23533	TadpoleUnopCntrl	Tadpole3DayTx	OK	9.74571	8.03685	-0.278136	-1.23288	0.0332	0.218725	no
ACVR1B|ENSG00000135503|c.Quigley201212_X009704|JGIv7b.000014978_4799004-4831967-	ACVR1B|ENSG00000135503|c.Quigley201212_X009704|JGIv7b.000014978_4799004-4831967-	-	chr2L:135837936-135870746	TadpoleUnopCntrl	Tadpole3DayTx	OK	6.74853	6.49297	-0.0556957	-0.250147	0.6651	0.887201	no
ACVR1B|ENSG00000135503|c.TXGP201107_X000842|JGIv7b.000008129_5164959-5201979+	ACVR1B|ENSG00000135503|c.TXGP201107_X000842|JGIv7b.000008129_5164959-5201979+	-	chr2S:117688505-117720598	TadpoleUnopCntrl	Tadpole3DayTx	OK	6.85899	6.70024	-0.0337842	-0.164229	0.7783	0.934642	no
ACVR1|ENSG00000115170|c.Ismailoglu201203_X004986|JGIv7b.000043242_11891608-11937329+	ACVR1|ENSG00000115170|c.Ismailoglu201203_X004986|JGIv7b.000043242_11891608-11937329+	-	chr9_10L:60001366-60047087	TadpoleUnopCntrl	Tadpole3DayTx	OK	4.67854	5.36602	0.197792	0.858992	0.13655	0.459277	no
ACVR1|ENSG00000115170|c.Quigley201112_X001139|JGIv7b.000004321_12116261-12167970+	ACVR1|ENSG00000115170|c.Quigley201112_X001139|JGIv7b.000004321_12116261-12167970+	-	chr9_10S:55075063-55125019	TadpoleUnopCntrl	Tadpole3DayTx	OK	9.96324	10.368	0.0574443	0.260822	0.64985	0.882012	no
ACVR1|ENSG00000115170|c.Taira201203lung_X001774|JGIv7b.000014978_4840805-4888113-	ACVR1|ENSG00000115170|c.Taira201203lung_X001774|JGIv7b.000014978_4840805-4888113-	-	chr2L:135781677-135828946	TadpoleUnopCntrl	Tadpole3DayTx	OK	1.89259	1.97355	0.0604239	0.191859	0.74175	0.919659	no
ACVR1|ENSG00000115170|c.Ueno201210kidney_X000194|JGIv7b.000008129_5106921-5149482+	ACVR1|ENSG00000115170|c.Ueno201210kidney_X000194|JGIv7b.000008129_5106921-5149482+	-	chr2S:117630467-117672764	TadpoleUnopCntrl	Tadpole3DayTx	OK	1.72073	1.8221	0.082579	0.223268	0.69535	0.901884	no
ACVR2A|ENSG00000121989|c.Quigley201112_X005048|JGIv7b.000021603_8469902-8522909+	ACVR2A|ENSG00000121989|c.Quigley201112_X005048|JGIv7b.000021603_8469902-8522909+	-	chr9_10L:57026264-57076625	TadpoleUnopCntrl	Tadpole3DayTx	OK	18.4403	17.5555	-0.0709416	-0.379286	0.50925	0.806807	no
ACVR2A|ENSG00000121989|c.Taira201203brain_X000912|JGIv7b.000004321_14913634-14963846-	ACVR2A|ENSG00000121989|c.Taira201203brain_X000912|JGIv7b.000004321_14913634-14963846-	-	chr9_10S:52277707-52327663	TadpoleUnopCntrl	Tadpole3DayTx	OK	14.3781	15.4986	0.108266	0.605309	0.2878	0.644793	no
ACVR2B|ENSG00000114739|c.JGIL6RMv1_XeXenL6RMv10011755m|JGIv7b.000047683_3882881-3902054-	ACVR2B|ENSG00000114739|c.JGIL6RMv1_XeXenL6RMv10011755m|JGIv7b.000047683_3882881-3902054-	-	chr6L:9745958-9765132	TadpoleUnopCntrl	Tadpole3DayTx	OK	13.6404	12.6868	-0.104558	-0.452669	0.432	0.761694	no
ACVR2B|ENSG00000114739|c.JGIL6RMv1_XeXenL6RMv10011828m|JGIv7b.000052573_12610951-12705061+	ACVR2B|ENSG00000114739|c.JGIL6RMv1_XeXenL6RMv10011828m|JGIv7b.000052573_12610951-12705061+	-	chr6S:7816266-7839027	TadpoleUnopCntrl	Tadpole3DayTx	OK	11.3129	9.83316	-0.202244	-0.882614	0.12655	0.442072	no
ACY1|ENSG00000243989|c.Taira201203liver_X003360|JGIv7b.000187321_2519635-2534933-	ACY1|ENSG00000243989|c.Taira201203liver_X003360|JGIv7b.000187321_2519635-2534933-	-	chr4L:121961504-121976802	TadpoleUnopCntrl	Tadpole3DayTx	NOTEST	0.125645	0.0955387	-0.395192	0	1	1	no
ACY3|ENSG00000132744|c.XGI_TC416695|JGIv7b.000267344_2052158-2068973-	ACY3|ENSG00000132744|c.XGI_TC416695|JGIv7b.000267344_2052158-2068973-	-	chr2L:92123140-92135699	TadpoleUnopCntrl	Tadpole3DayTx	NOTEST	0.543389	0.445399	-0.286887	0	1	1	no
ACYP1|ENSG00000119640|c.JGIL6RMv1_XeXenL6RMv10020080m|JGIv7b.000039723_6632811-6633627+	ACYP1|ENSG00000119640|c.JGIL6RMv1_XeXenL6RMv10020080m|JGIv7b.000039723_6632811-6633627+	-	chr8L:59999336-60000051	TadpoleUnopCntrl	Tadpole3DayTx	NOTEST	0	0.773314	inf	0	1	1	no
ACYP1|ENSG00000119640|c.XenBase_50415081|JGIv7b.000289484_23381-32711-	ACYP1|ENSG00000119640|c.XenBase_50415081|JGIv7b.000289484_23381-32711-	-	chr8S:25678193-25687464	TadpoleUnopCntrl	Tadpole3DayTx	OK	13.0782	14.7086	0.169504	0.824436	0.1523	0.482619	no
ACYP2|ENSG00000170634|c.Taira201203eye_X009251|JGIv7b.000086070_1672580-1681136-	ACYP2|ENSG00000170634|c.Taira201203eye_X009251|JGIv7b.000086070_1672580-1681136-	-	chr4L:28668990-28677546	TadpoleUnopCntrl	Tadpole3DayTx	NOTEST	0.153551	0	#NAME?	0	1	1	no
ACYP2|ENSG00000170634|c.Taira201203muscle_X001742|JGIv7b.000102974_19683899-19723256+	ACYP2|ENSG00000170634|c.Taira201203muscle_X001742|JGIv7b.000102974_19683899-19723256+	-	chr5L:2534462-2573819	TadpoleUnopCntrl	Tadpole3DayTx	NOTEST	0.0949976	0.0764164	-0.314009	0	1	1	no
ADAD1|ENSG00000164113|c.JGIL6RMv1_XeXenL6RMv10050348m|JGIv7b.000135961_286205-313677+	ADAD1|ENSG00000164113|c.JGIL6RMv1_XeXenL6RMv10050348m|JGIv7b.000135961_286205-313677+	-	chr8S:26009111-26036565	TadpoleUnopCntrl	Tadpole3DayTx	OK	0.946891	0.615723	-0.620916	-1.04853	0.0689	0.327151	no
ADAD1|ENSG00000164113|c.Taira201203ovary_X005354|JGIv7b.000088765_2774959-2793403-	ADAD1|ENSG00000164113|c.Taira201203ovary_X005354|JGIv7b.000088765_2774959-2793403-	-	chr1L:59296137-59314547	TadpoleUnopCntrl	Tadpole3DayTx	NOTEST	0.0277428	0.0363214	0.388704	0	1	1	no
ADAL|ENSG00000168803|c.Ueno201302st08_X000161|JGIv7b.000038656_46273-62286-	ADAL|ENSG00000168803|c.Ueno201302st08_X000161|JGIv7b.000038656_46273-62286-	-	chr3S:54505218-54521204	TadpoleUnopCntrl	Tadpole3DayTx	OK	7.05954	5.90901	-0.256656	-1.06392	0.06155	0.308442	no
ADAL|ENSG00000168803|c.UniGene_Xl_S25080933|JGIv7b.000059883_3339354-3354694-	ADAL|ENSG00000168803|c.UniGene_Xl_S25080933|JGIv7b.000059883_3339354-3354694-	-	chr3L:88138249-88153575	TadpoleUnopCntrl	Tadpole3DayTx	OK	6.53686	5.8596	-0.157795	-0.526186	0.3616	0.710238	no
ADAM10|ENSG00000137845|c.Ismailoglu201203_X012752|JGIv7b.000351606_912058-987983+	ADAM10|ENSG00000137845|c.Ismailoglu201203_X012752|JGIv7b.000351606_912058-987983+	-	chr3S:53470866-53546787	TadpoleUnopCntrl	Tadpole3DayTx	OK	27.434	25.4224	-0.109864	-0.621767	0.2762	0.632247	no
ADAM10|ENSG00000137845|c.JGIL6RMv1_XeXenL6RMv10045106m|JGIv7b.000054274_1171234-1194440+	ADAM10|ENSG00000137845|c.JGIL6RMv1_XeXenL6RMv10045106m|JGIv7b.000054274_1171234-1194440+	-	chr1S:84137901-84161107	TadpoleUnopCntrl	Tadpole3DayTx	OK	1.01456	0.834571	-0.281742	-0.643844	0.25905	0.616997	no
ADAM10|ENSG00000137845|c.Taira201203stomach_X001429|JGIv7b.000059883_2026152-2109602-	ADAM10|ENSG00000137845|c.Taira201203stomach_X001429|JGIv7b.000059883_2026152-2109602-	-	chr3L:89319367-89402692	TadpoleUnopCntrl	Tadpole3DayTx	OK	30.5697	31.7345	0.0539492	0.305923	0.59025	0.852412	no
ADAM11|ENSG00000073670|c.Taira201203st25_X000934|JGIv7b.000014557_9118250-9157207-	ADAM11|ENSG00000073670|c.Taira201203st25_X000934|JGIv7b.000014557_9118250-9157207-	-	chr9_10S:5096789-5135597	TadpoleUnopCntrl	Tadpole3DayTx	OK	18.9355	22.1388	0.225484	1.2652	0.02595	0.190751	no
ADAM11|ENSG00000073670|c.Taira201203st25_X003032|JGIv7b.000075417_2285477-2316000-	ADAM11|ENSG00000073670|c.Taira201203st25_X003032|JGIv7b.000075417_2285477-2316000-	-	chr9_10L:5527781-5558217	TadpoleUnopCntrl	Tadpole3DayTx	OK	17.7752	20.1482	0.180787	1.00696	0.07495	0.339648	no
ADAM12|ENSG00000148848|c.Taira201203lung_X000849|JGIv7b.000007555_3844003-3906000-	ADAM12|ENSG00000148848|c.Taira201203lung_X000849|JGIv7b.000007555_3844003-3906000-	-	chr7L:19630518-19679414	TadpoleUnopCntrl	Tadpole3DayTx	NOTEST	0.635379	0.555101	-0.194868	0	1	1	no
ADAM17|ENSG00000151694|c.Ismailoglu201203_X004940|JGIv7b.000043061_7739262-7788278-	ADAM17|ENSG00000151694|c.Ismailoglu201203_X004940|JGIv7b.000043061_7739262-7788278-	-	chr5S:118675766-118724782	TadpoleUnopCntrl	Tadpole3DayTx	OK	5.15897	4.50852	-0.194429	-0.898547	0.1203	0.430834	no
ADAM17|ENSG00000151694|c.XGI_TC415724|JGIv7b.000142445_3008259-3075797-	ADAM17|ENSG00000151694|c.XGI_TC415724|JGIv7b.000142445_3008259-3075797-	-	chr5L:137678291-137741845	TadpoleUnopCntrl	Tadpole3DayTx	OK	3.95442	3.9325	-0.00801838	-0.0321505	0.9541	0.986347	no
ADAM19|ENSG00000135074|c.Taira201203heart_X002404|JGIv7b.000027038_526105-593857-	ADAM19|ENSG00000135074|c.Taira201203heart_X002404|JGIv7b.000027038_526105-593857-	-	chr1L:7130889-7198554	TadpoleUnopCntrl	Tadpole3DayTx	OK	1.13345	0.995901	-0.186642	-0.597234	0.3005	0.656901	no
ADAM19|ENSG00000135074|c.Taira201203lung_X007537|JGIv7b.000189728_444548-497515-	ADAM19|ENSG00000135074|c.Taira201203lung_X007537|JGIv7b.000189728_444548-497515-	-	chr1S:2986213-3039143	TadpoleUnopCntrl	Tadpole3DayTx	NOTEST	0.362854	0.348897	-0.0565856	0	1	1	no
ADAM19|ENSG00000135074|c.Ueno201210brain_X001543|JGIv7b.000054336_891417-928930-	ADAM19|ENSG00000135074|c.Ueno201210brain_X001543|JGIv7b.000054336_891417-928930-	-	chr3S:10406964-10444421	TadpoleUnopCntrl	Tadpole3DayTx	OK	3.65869	3.99951	0.128498	0.57916	0.30915	0.666691	no
ADAM22|ENSG00000008277|c.UniGene_Xl_S13590649|JGIv7b.000061124_678299-807623-	ADAM22|ENSG00000008277|c.UniGene_Xl_S13590649|JGIv7b.000061124_678299-807623-	-	chr6L:26297676-26425281	TadpoleUnopCntrl	Tadpole3DayTx	OK	23.6174	26.6111	0.17218	0.882121	0.1249	0.439591	no
ADAM28|ENSG00000042980|c.Quigley201112_X011196|JGIv7b.000059755_890033-936932+	ADAM28|ENSG00000042980|c.Quigley201112_X011196|JGIv7b.000059755_890033-936932+	-	chr3L:120155804-120199911	TadpoleUnopCntrl	Tadpole3DayTx	NOTEST	0.33654	0.470653	0.483886	0	1	1	no
ADAM28|ENSG00000042980|c.Quigley201212_X015268|JGIv7b.000030425_635315-693755+	ADAM28|ENSG00000042980|c.Quigley201212_X015268|JGIv7b.000030425_635315-693755+	-	chr3S:24370027-24651381	TadpoleUnopCntrl	Tadpole3DayTx	NOTEST	0.260315	0.243971	-0.0935454	0	1	1	no
ADAM28|ENSG00000042980|c.Taira201203eye_X004535|JGIv7b.000030425_736049-756982-	ADAM28|ENSG00000042980|c.Taira201203eye_X004535|JGIv7b.000030425_736049-756982-	-	chr3S:24655583-24676499	TadpoleUnopCntrl	Tadpole3DayTx	NOTEST	0.00984583	0	#NAME?	0	1	1	no
ADAM28|ENSG00000042980|c.Taira201203intestine_X002905|JGIv7b.000030425_695674-731899+	ADAM28|ENSG00000042980|c.Taira201203intestine_X002905|JGIv7b.000030425_695674-731899+	-	chr3S:24370027-24651381	TadpoleUnopCntrl	Tadpole3DayTx	NOTEST	0.0422756	0.169932	2.00706	0	1	1	no
ADAM28|ENSG00000042980|c.UniGene_Xl_S43236146|JGIv7b.000133382_1536585-1573931+	ADAM28|ENSG00000042980|c.UniGene_Xl_S43236146|JGIv7b.000133382_1536585-1573931+	-	chr2L:146765166-146802545	TadpoleUnopCntrl	Tadpole3DayTx	NOTEST	0.0252891	0.0318204	0.331432	0	1	1	no
ADAM9|ENSG00000168615|c.Quigley201207_X007100|JGIv7b.000059267_1915277-1976792-	ADAM9|ENSG00000168615|c.Quigley201207_X007100|JGIv7b.000059267_1915277-1976792-	-	chr3S:21074448-21133693	TadpoleUnopCntrl	Tadpole3DayTx	OK	6.63776	6.4307	-0.045722	-0.201428	0.7253	0.913235	no
ADAM9|ENSG00000168615|c.Taira201203brain_X005084|JGIv7b.000027313_660790-711133+	ADAM9|ENSG00000168615|c.Taira201203brain_X005084|JGIv7b.000027313_660790-711133+	-	chr3L:125101740-125152083	TadpoleUnopCntrl	Tadpole3DayTx	OK	8.94474	8.42073	-0.0870945	-0.443171	0.4362	0.763758	no
ADAM9|ENSG00000168615|c.Taira201203eye_X001310|JGIv7b.000007555_8543612-8586280+	ADAM9|ENSG00000168615|c.Taira201203eye_X001310|JGIv7b.000007555_8543612-8586280+	-	chr7L:14937137-14979688	TadpoleUnopCntrl	Tadpole3DayTx	NOTEST	0.0151936	0.0170209	0.163842	0	1	1	no
ADAM9|ENSG00000168615|c.XGI_TC417575|JGIv7b.000247724_618678-690901+	ADAM9|ENSG00000168615|c.XGI_TC417575|JGIv7b.000247724_618678-690901+	-	chr3L:112874494-112903065	TadpoleUnopCntrl	Tadpole3DayTx	NOTEST	0	0	0	0	1	1	no
ADAMTS10|ENSG00000261964|c.JGIL6RMv1_XeXenL6RMv10051715m|JGIv7b.000325448_224559-261378+	ADAMTS10|ENSG00000261964|c.JGIL6RMv1_XeXenL6RMv10051715m|JGIv7b.000325448_224559-261378+	-	chr1L:99311703-99337071	TadpoleUnopCntrl	Tadpole3DayTx	NOTEST	0.16864	0.136139	-0.308873	0	1	1	no
ADAMTS13|ENSG00000260099|c.Taira201203liver_X001409|JGIv7b.000037448_1468724-1485024+	ADAMTS13|ENSG00000260099|c.Taira201203liver_X001409|JGIv7b.000037448_1468724-1485024+	-	chr8L:3119470-3132099	TadpoleUnopCntrl	Tadpole3DayTx	NOTEST	0.0476105	0.0364191	-0.386583	0	1	1	no
ADAMTS15|ENSG00000166106|c.Taira201203testis_X003279|JGIv7b.000161503_3922697-3998770-	ADAMTS15|ENSG00000166106|c.Taira201203testis_X003279|JGIv7b.000161503_3922697-3998770-	-	chr7L:63832999-63908924	TadpoleUnopCntrl	Tadpole3DayTx	NOTEST	0.297759	0.250128	-0.251475	0	1	1	no
ADAMTS15|ENSG00000166106|c.Taira201203testis_X003646|JGIv7b.000226594_512075-573164+	ADAMTS15|ENSG00000166106|c.Taira201203testis_X003646|JGIv7b.000226594_512075-573164+	-	chr7S:46706693-46766042	TadpoleUnopCntrl	Tadpole3DayTx	NOTEST	0.546345	0.63839	0.224625	0	1	1	no
ADAMTS17|ENSG00000140470|c.Taira201203kidney_X006940|JGIv7b.000058049_2621145-2784887-	ADAMTS17|ENSG00000140470|c.Taira201203kidney_X006940|JGIv7b.000058049_2621145-2784887-	-	chr3L:106298946-106420461	TadpoleUnopCntrl	Tadpole3DayTx	OK	0.906208	0.955729	0.0767591	0.195885	0.73515	0.917705	no
ADAMTS18|ENSG00000140873|c.JGIL6RMv1_XeXenL6RMv10044879m|JGIv7b.000175547_3639556-3668514-	ADAMTS18|ENSG00000140873|c.JGIL6RMv1_XeXenL6RMv10044879m|JGIv7b.000175547_3639556-3668514-	-	chr4L:44782188-44810269	TadpoleUnopCntrl	Tadpole3DayTx	NOTEST	0.302384	0.246958	-0.292115	0	1	1	no
ADAMTS1|ENSG00000154734|c.Ueno201210brain_X000211|JGIv7b.000006590_8831863-8841000+	ADAMTS1|ENSG00000154734|c.Ueno201210brain_X000211|JGIv7b.000006590_8831863-8841000+	-	chr2L:17326566-17335524	TadpoleUnopCntrl	Tadpole3DayTx	OK	1.83574	2.17992	0.247912	0.899492	0.1168	0.424723	no
ADAMTS1|ENSG00000154734|c.Ueno201210st10_X000167|JGIv7b.000006754_946678-956092-	ADAMTS1|ENSG00000154734|c.Ueno201210st10_X000167|JGIv7b.000006754_946678-956092-	-	chr2S:17078080-17087402	TadpoleUnopCntrl	Tadpole3DayTx	OK	1.9554	2.27795	0.220273	0.818523	0.15305	0.483398	no
ADAMTS2|ENSG00000087116|c.Taira201203eye_X006513|JGIv7b.000048253_324467-475432+	ADAMTS2|ENSG00000087116|c.Taira201203eye_X006513|JGIv7b.000048253_324467-475432+	-	chr3S:113899584-114050500	TadpoleUnopCntrl	Tadpole3DayTx	OK	0.879291	0.954365	0.1182	0.35306	0.54415	0.82811	no
ADAMTS3|ENSG00000156140|c.Audic201207_X041032|JGIv7b.000165627_1269712-1385780+	ADAMTS3|ENSG00000156140|c.Audic201207_X041032|JGIv7b.000165627_1269712-1385780+	-	chr1L:74891006-74986687	TadpoleUnopCntrl	Tadpole3DayTx	OK	6.64047	4.5628	-0.541368	-2.66986	5e-05	0.00227767	yes
ADAMTS4|ENSG00000158859|c.Taira201203brain_X002407|JGIv7b.000012462_1863813-1881435-	ADAMTS4|ENSG00000158859|c.Taira201203brain_X002407|JGIv7b.000012462_1863813-1881435-	-	chr8L:116789096-117082850	TadpoleUnopCntrl	Tadpole3DayTx	OK	3.43778	3.88733	0.177302	0.361835	0.5222	0.815534	no
ADAMTS4|ENSG00000158859|c.Taira201203lung_X003888|JGIv7b.000046492_101342-114981+	ADAMTS4|ENSG00000158859|c.Taira201203lung_X003888|JGIv7b.000046492_101342-114981+	-	chr8S:96659269-96672776	TadpoleUnopCntrl	Tadpole3DayTx	OK	1.0119	0.814977	-0.312229	-0.859823	0.1358	0.458113	no
ADAMTS6|ENSG00000049192|c.Taira201203ovary_X003223|JGIv7b.000041523_674843-816655-	ADAMTS6|ENSG00000049192|c.Taira201203ovary_X003223|JGIv7b.000041523_674843-816655-	-	chr1L:191715163-191856975	TadpoleUnopCntrl	Tadpole3DayTx	OK	1.05529	1.1488	0.122479	0.322392	0.57395	0.844824	no
ADAMTS6|ENSG00000049192|c.Ueno201210st09_X000839|JGIv7b.000173125_24889-194187-	ADAMTS6|ENSG00000049192|c.Ueno201210st09_X000839|JGIv7b.000173125_24889-194187-	-	Scaffold53:1033838-1202310	TadpoleUnopCntrl	Tadpole3DayTx	OK	1.95027	2.07435	0.0889856	0.325135	0.5733	0.844775	no
ADAMTS8|ENSG00000134917|c.Taira201203heart_X006535|JGIv7b.000161503_4103947-4140044+	ADAMTS8|ENSG00000134917|c.Taira201203heart_X006535|JGIv7b.000161503_4103947-4140044+	-	chr7L:64014249-64050347	TadpoleUnopCntrl	Tadpole3DayTx	NOTEST	0.231053	0.242637	0.0705779	0	1	1	no
ADAMTS8|ENSG00000134917|c.Taira201203ovary_X006633|JGIv7b.000161503_4513710-4549011-	ADAMTS8|ENSG00000134917|c.Taira201203ovary_X006633|JGIv7b.000161503_4513710-4549011-	-	chr7L:64424012-64459313	TadpoleUnopCntrl	Tadpole3DayTx	NOTEST	0.350393	0.437988	0.321919	0	1	1	no
ADAMTSL2|ENSG00000197859|c.JGIL6RMv1_XeXenL6RMv10046240m|JGIv7b.000053263_7714899-7747108+	ADAMTSL2|ENSG00000197859|c.JGIL6RMv1_XeXenL6RMv10046240m|JGIv7b.000053263_7714899-7747108+	-	chr4L:91849548-91880761	TadpoleUnopCntrl	Tadpole3DayTx	OK	0.678324	0.609901	-0.1534	-0.298459	0.594	0.854273	no
ADAMTSL4|ENSG00000143382|c.Ueno201210heart_X001154|JGIv7b.000131854_1449644-1578595-	ADAMTSL4|ENSG00000143382|c.Ueno201210heart_X001154|JGIv7b.000131854_1449644-1578595-	-	chr8S:90752048-90880938	TadpoleUnopCntrl	Tadpole3DayTx	NOTEST	0.239809	0.182835	-0.391342	0	1	1	no
ADAMTSL5|ENSG00000185761|c.JGIL6RMv1_XeXenL6RMv10014579m|JGIv7b.000039437_2734314-2774476-	ADAMTSL5|ENSG00000185761|c.JGIL6RMv1_XeXenL6RMv10014579m|JGIv7b.000039437_2734314-2774476-	-	chr1L:95982345-96021255	TadpoleUnopCntrl	Tadpole3DayTx	NOTEST	0	0	0	0	1	1	no
ADAMTSL5|ENSG00000185761|c.Park201106_X002649|JGIv7b.000009266_6571442-6605412+	ADAMTSL5|ENSG00000185761|c.Park201106_X002649|JGIv7b.000009266_6571442-6605412+	-	chr3L:97927900-97961687	TadpoleUnopCntrl	Tadpole3DayTx	NOTEST	0.27046	0.173425	-0.641101	0	1	1	no
ADAP1|ENSG00000105963|c.Audic201207_X030499|JGIv7b.000078978_5596836-5611399+	ADAP1|ENSG00000105963|c.Audic201207_X030499|JGIv7b.000078978_5596836-5611399+	-	chr4L:115525361-115537688	TadpoleUnopCntrl	Tadpole3DayTx	NOTEST	0	0	0	0	1	1	no
ADAP1|ENSG00000105963|c.UniGene_Xl_S17058353|JGIv7b.000023403_10198964-10291771-	ADAP1|ENSG00000105963|c.UniGene_Xl_S17058353|JGIv7b.000023403_10198964-10291771-	-	chr9_10S:87496285-87589087	TadpoleUnopCntrl	Tadpole3DayTx	OK	14.3386	16.0551	0.163121	0.758399	0.18535	0.52925	no
ADAP1|ENSG00000105963|c.XGI_TC416847|JGIv7b.000009994_9715638-9823243+	ADAP1|ENSG00000105963|c.XGI_TC416847|JGIv7b.000009994_9715638-9823243+	-	chr9_10L:97566733-97674038	TadpoleUnopCntrl	Tadpole3DayTx	OK	12.4929	16.7101	0.419606	2.10227	0.0004	0.0119118	yes
ADAP2|ENSG00000184060|c.JGIL6RMv1_XeXenL6RMv10051937m|JGIv7b.000003490_1675079-1686104-	ADAP2|ENSG00000184060|c.JGIL6RMv1_XeXenL6RMv10051937m|JGIv7b.000003490_1675079-1686104-	-	chr9_10L:44332180-44342606	TadpoleUnopCntrl	Tadpole3DayTx	OK	0.786899	0.867097	0.140015	0.226009	0.69935	0.903421	no
ADAP2|ENSG00000184060|c.Taira201203liver_X003182|JGIv7b.000163806_5139579-5157936-	ADAP2|ENSG00000184060|c.Taira201203liver_X003182|JGIv7b.000163806_5139579-5157936-	-	chr9_10S:40318905-40336180	TadpoleUnopCntrl	Tadpole3DayTx	NOTEST	0.330265	0.457944	0.471546	0	1	1	no
ADARB1|ENSG00000197381|c.TXGP201107_X001613|JGIv7b.000013787_750054-805235+	ADARB1|ENSG00000197381|c.TXGP201107_X001613|JGIv7b.000013787_750054-805235+	-	chr9_10L:76423524-76476801	TadpoleUnopCntrl	Tadpole3DayTx	OK	29.3224	29.5701	0.0121318	0.0688764	0.9054	0.972869	no
ADARB2|ENSG00000185736|c.Taira201203muscle_X001228|JGIv7b.000052573_7567386-7651141+	ADARB2|ENSG00000185736|c.Taira201203muscle_X001228|JGIv7b.000052573_7567386-7651141+	-	chr6S:12867512-12950686	TadpoleUnopCntrl	Tadpole3DayTx	OK	5.21769	5.98237	0.197308	0.754805	0.1873	0.531981	no
ADAR|ENSG00000160710|c.XenBase_213626232|JGIv7b.000046492_327810-349309-	ADAR|ENSG00000160710|c.XenBase_213626232|JGIv7b.000046492_327810-349309-	-	chr8S:96886938-96901585	TadpoleUnopCntrl	Tadpole3DayTx	OK	14.4299	14.2302	-0.0201062	-0.107511	0.8523	0.958506	no
ADAT1|ENSG00000065457|c.JGIL6RMv1_XeXenL6RMv10035046m|JGIv7b.000052487_556624-583591+	ADAT1|ENSG00000065457|c.JGIL6RMv1_XeXenL6RMv10035046m|JGIv7b.000052487_556624-583591+	-	chr4S:44587454-44614315	TadpoleUnopCntrl	Tadpole3DayTx	OK	4.99381	5.87714	0.234973	0.80521	0.161	0.495209	no
ADAT2|ENSG00000189007|c.Audic201207_X028750|JGIv7b.000073014_546737-567748+	ADAT2|ENSG00000189007|c.Audic201207_X028750|JGIv7b.000073014_546737-567748+	-	chr5L:68107667-68164411	TadpoleUnopCntrl	Tadpole3DayTx	OK	3.17319	3.17758	0.00199507	0.00351408	0.99375	0.996983	no
ADA|ENSG00000196839|c.JGIL6RMv1_XeXenL6RMv10032675m|JGIv7b.000061180_365403-384801+	ADA|ENSG00000196839|c.JGIL6RMv1_XeXenL6RMv10032675m|JGIv7b.000061180_365403-384801+	-	chr9_10L:8682046-8701307	TadpoleUnopCntrl	Tadpole3DayTx	OK	2.64345	2.77939	0.0723511	0.199154	0.7272	0.913908	no
ADA|ENSG00000196839|c.Taira201203eye_X002677|JGIv7b.000014557_6492508-6507530+	ADA|ENSG00000196839|c.Taira201203eye_X002677|JGIv7b.000014557_6492508-6507530+	-	chr9_10S:7747266-7761406	TadpoleUnopCntrl	Tadpole3DayTx	OK	2.28909	2.53422	0.146767	0.433879	0.45325	0.773073	no
ADA|ENSG00000196839|c.Taira201203intestine_X001704|JGIv7b.000014557_6441222-6460528-	ADA|ENSG00000196839|c.Taira201203intestine_X001704|JGIv7b.000014557_6441222-6460528-	-	chr9_10S:7793409-7812693	TadpoleUnopCntrl	Tadpole3DayTx	NOTEST	0.116027	0.0737551	-0.653649	0	1	1	no
ADCK1|ENSG00000063761|c.Quigley201212_X018366|JGIv7b.000039723_5911110-5937921-	ADCK1|ENSG00000063761|c.Quigley201212_X018366|JGIv7b.000039723_5911110-5937921-	-	chr8L:60694964-60721492	TadpoleUnopCntrl	Tadpole3DayTx	OK	8.17323	8.36475	0.0334154	0.143408	0.8008	0.942889	no
ADCK2|ENSG00000133597|c.Ueno201210st10_X001589|JGIv7b.000120511_222785-262607+	ADCK2|ENSG00000133597|c.Ueno201210st10_X001589|JGIv7b.000120511_222785-262607+	-	chr3S:3007994-3052986	TadpoleUnopCntrl	Tadpole3DayTx	OK	8.15896	8.46464	0.0530633	0.163038	0.77585	0.933864	no
ADCK3|ENSG00000163050|c.Taira201203st08_X001775|JGIv7b.000027161_7107168-7159515+	ADCK3|ENSG00000163050|c.Taira201203st08_X001775|JGIv7b.000027161_7107168-7159515+	-	chr5S:11786444-11838792	TadpoleUnopCntrl	Tadpole3DayTx	OK	7.30855	5.49655	-0.411059	-1.72864	0.00285	0.0481562	yes
ADCK3|ENSG00000163050|c.Taira201203st12_X003064|JGIv7b.000102974_4534704-4588353-	ADCK3|ENSG00000163050|c.Taira201203st12_X003064|JGIv7b.000102974_4534704-4588353-	-	chr5L:17672284-17722744	TadpoleUnopCntrl	Tadpole3DayTx	OK	18.783	16.511	-0.186	-0.967374	0.0911	0.375724	no
ADCK4|ENSG00000123815|c.JGIL6RMv1_XeXenL6RMv10018961m|JGIv7b.000039723_10111193-10133499+	ADCK4|ENSG00000123815|c.JGIL6RMv1_XeXenL6RMv10018961m|JGIv7b.000039723_10111193-10133499+	-	chr8L:56499381-56521669	TadpoleUnopCntrl	Tadpole3DayTx	OK	9.93283	9.93491	0.00030256	0.00144949	0.99555	0.997106	no
ADCK5|ENSG00000173137|c.Park201106_X014172|JGIv7b.000073936_319905-342451-	ADCK5|ENSG00000173137|c.Park201106_X014172|JGIv7b.000073936_319905-342451-	-	chr6L:154745342-154764084	TadpoleUnopCntrl	Tadpole3DayTx	OK	6.30866	7.16164	0.182955	0.751045	0.1846	0.528555	no
ADCY3|ENSG00000138031|c.Taira201203brain_X007980|JGIv7b.000051558_174339-234927-	ADCY3|ENSG00000138031|c.Taira201203brain_X007980|JGIv7b.000051558_174339-234927-	-	chr5S:132648480-132708221	TadpoleUnopCntrl	Tadpole3DayTx	OK	11.6074	12.404	0.0957523	0.521311	0.36515	0.713436	no
ADCY3|ENSG00000138031|c.Taira201203brain_X011568|JGIv7b.000102262_1099438-1158739+	ADCY3|ENSG00000138031|c.Taira201203brain_X011568|JGIv7b.000102262_1099438-1158739+	-	chr5L:153820308-153879870	TadpoleUnopCntrl	Tadpole3DayTx	OK	5.86179	6.71592	0.196245	1.01058	0.07715	0.34457	no
ADCY4|ENSG00000129467|c.Audic201207_X047727|JGIv7b.000272406_871246-915788+	ADCY4|ENSG00000129467|c.Audic201207_X047727|JGIv7b.000272406_871246-915788+	-	chr1L:141637772-141682261	TadpoleUnopCntrl	Tadpole3DayTx	OK	4.08969	4.73682	0.211926	0.933117	0.09865	0.391619	no
ADCY4|ENSG00000129467|c.Taira201203heart_X004394|JGIv7b.000061078_77231-109814-	ADCY4|ENSG00000129467|c.Taira201203heart_X004394|JGIv7b.000061078_77231-109814-	-	chr1S:116523250-116555833	TadpoleUnopCntrl	Tadpole3DayTx	OK	3.41684	4.20114	0.298117	1.27014	0.0265	0.193092	no
ADCY5|ENSG00000173175|c.Taira201203brain_X010697|JGIv7b.000084188_1600086-1658595+	ADCY5|ENSG00000173175|c.Taira201203brain_X010697|JGIv7b.000084188_1600086-1658595+	-	chr9_10L:46856906-46922522	TadpoleUnopCntrl	Tadpole3DayTx	OK	11.1397	12.219	0.133414	0.663027	0.24625	0.602217	no
ADCY6|ENSG00000174233|c.Quigley201207_X001342|JGIv7b.000008129_5782233-5875477-	ADCY6|ENSG00000174233|c.Quigley201207_X001342|JGIv7b.000008129_5782233-5875477-	-	chr2S:118305779-118399023	TadpoleUnopCntrl	Tadpole3DayTx	OK	6.15239	6.88095	0.161462	0.813695	0.156	0.487259	no
ADCY6|ENSG00000174233|c.Taira201203st08_X001114|JGIv7b.000014978_4074576-4184440+	ADCY6|ENSG00000174233|c.Taira201203st08_X001114|JGIv7b.000014978_4074576-4184440+	-	chr2L:136485405-136594327	TadpoleUnopCntrl	Tadpole3DayTx	OK	10.1268	10.8203	0.0955538	0.511041	0.3718	0.718499	no
ADCY8|ENSG00000155897|c.Taira201203brain_X015076|JGIv7b.000220448_4300765-4491176-	ADCY8|ENSG00000155897|c.Taira201203brain_X015076|JGIv7b.000220448_4300765-4491176-	-	chr6L:144424785-144614087	TadpoleUnopCntrl	Tadpole3DayTx	OK	13.2487	14.7576	0.155608	0.825951	0.1476	0.476143	no
ADCY8|ENSG00000155897|c.Taira201203egg_X005702|JGIv7b.000110678_197886-317030+	ADCY8|ENSG00000155897|c.Taira201203egg_X005702|JGIv7b.000110678_197886-317030+	-	chr6S:119849609-119968717	TadpoleUnopCntrl	Tadpole3DayTx	OK	10.4939	11.7454	0.162555	0.811347	0.1568	0.489197	no
ADCY9|ENSG00000162104|c.Taira201203ovary_X002276|JGIv7b.000023403_3169261-3263476+	ADCY9|ENSG00000162104|c.Taira201203ovary_X002276|JGIv7b.000023403_3169261-3263476+	-	chr9_10S:94525871-94618790	TadpoleUnopCntrl	Tadpole3DayTx	OK	6.75412	7.41187	0.134069	0.68952	0.2271	0.581664	no
ADCYAP1R1|ENSG00000078549|c.JGIL6RMv1_XeXenL6RMv10028855m|JGIv7b.000047683_1399173-1522798-	ADCYAP1R1|ENSG00000078549|c.JGIL6RMv1_XeXenL6RMv10028855m|JGIv7b.000047683_1399173-1522798-	-	chr6L:7270823-7313008	TadpoleUnopCntrl	Tadpole3DayTx	OK	38.4001	42.9878	0.162817	0.889004	0.1225	0.434654	no
ADCYAP1|ENSG00000141433|c.Taira201203brain_X005179|JGIv7b.000029621_3983098-3994005+	ADCYAP1|ENSG00000141433|c.Taira201203brain_X005179|JGIv7b.000029621_3983098-3994005+	-	chr6S:85338135-85346902	TadpoleUnopCntrl	Tadpole3DayTx	OK	16.3502	19.6278	0.263588	1.22703	0.0329	0.217947	no
ADCYAP1|ENSG00000141433|c.XenBase_147902743|JGIv7b.000008006_2934858-2943643-	ADCYAP1|ENSG00000141433|c.XenBase_147902743|JGIv7b.000008006_2934858-2943643-	-	chr6L:107790365-107798355	TadpoleUnopCntrl	Tadpole3DayTx	OK	29.6409	35.9894	0.279984	1.50629	0.00765	0.0936258	no
ADD1|ENSG00000087274|c.Chang2013_X009971|JGIv7b.000024597_78899-154992-	ADD1|ENSG00000087274|c.Chang2013_X009971|JGIv7b.000024597_78899-154992-	-	chr1S:13276847-13325608	TadpoleUnopCntrl	Tadpole3DayTx	OK	25.3156	27.0307	0.0945739	0.521235	0.3639	0.712712	no
ADD1|ENSG00000087274|c.Quigley201212_X001741|JGIv7b.000003467_5286677-5346141+	ADD1|ENSG00000087274|c.Quigley201212_X001741|JGIv7b.000003467_5286677-5346141+	-	chr1L:14311112-14370370	TadpoleUnopCntrl	Tadpole3DayTx	OK	20.5615	21.9113	0.0917302	0.497483	0.3861	0.729232	no
ADD2|ENSG00000075340|c.Taira201203brain_X003354|JGIv7b.000014870_423349-476445-	ADD2|ENSG00000075340|c.Taira201203brain_X003354|JGIv7b.000014870_423349-476445-	-	chr3S:30673329-30726391	TadpoleUnopCntrl	Tadpole3DayTx	OK	42.7736	42.0787	-0.023631	-0.135274	0.8175	0.948344	no
ADD2|ENSG00000075340|c.Ueno201210brain_X002969|JGIv7b.000247724_1563676-1613550+	ADD2|ENSG00000075340|c.Ueno201210brain_X002969|JGIv7b.000247724_1563676-1613550+	-	chr3L:113775932-113825806	TadpoleUnopCntrl	Tadpole3DayTx	OK	52.6526	53.2372	0.0159286	0.090218	0.87095	0.964158	no
ADD3|ENSG00000148700|c.Ueno201210brain_X000740|JGIv7b.000020641_4571957-4611210-	ADD3|ENSG00000148700|c.Ueno201210brain_X000740|JGIv7b.000020641_4571957-4611210-	-	chr7L:702696-728441	TadpoleUnopCntrl	Tadpole3DayTx	OK	14.4148	13.0876	-0.139355	-0.699238	0.22375	0.578466	no
ADD3|ENSG00000148700|c.Ueno201210egg_X000112|JGIv7b.000007045_57131-71628+	ADD3|ENSG00000148700|c.Ueno201210egg_X000112|JGIv7b.000007045_57131-71628+	-	chr7S:231045-245370	TadpoleUnopCntrl	Tadpole3DayTx	OK	1.82416	1.84756	0.0183858	0.048242	0.93115	0.981289	no
ADGB|ENSG00000118492|c.Ismailoglu201203_X009222|JGIv7b.000118142_2843963-2927763-	ADGB|ENSG00000118492|c.Ismailoglu201203_X009222|JGIv7b.000118142_2843963-2927763-	-	chr5L:49007502-49091289	TadpoleUnopCntrl	Tadpole3DayTx	OK	2.7331	2.10807	-0.374616	-1.35144	0.0209	0.170562	no
ADH1A|ENSG00000187758|c.JGIL6RMv1_XeXenL6RMv10018339m|JGIv7b.000007144_1251081-1286435+	ADH1A|ENSG00000187758|c.JGIL6RMv1_XeXenL6RMv10018339m|JGIv7b.000007144_1251081-1286435+	-	chr1L:68528760-68534446	TadpoleUnopCntrl	Tadpole3DayTx	NOTEST	0	0	0	0	1	1	no
ADH1A|ENSG00000187758|c.Taira201203intestine_X000788|JGIv7b.000007144_1092892-1106186+	ADH1A|ENSG00000187758|c.Taira201203intestine_X000788|JGIv7b.000007144_1092892-1106186+	-	chr1L:68344130-68357397	TadpoleUnopCntrl	Tadpole3DayTx	OK	1.07387	1.04803	-0.0351443	-0.0708803	0.90755	0.973038	no
ADH1B|ENSG00000196616|c.Amin201106_X022279|JGIv7b.000167800_1639974-1658490+	ADH1B|ENSG00000196616|c.Amin201106_X022279|JGIv7b.000167800_1639974-1658490+	-	chr1S:62916773-62935011	TadpoleUnopCntrl	Tadpole3DayTx	NOTEST	0.131225	0.105658	-0.312644	0	1	1	no
ADH1B|ENSG00000196616|c.Taira201203intestine_X000800|JGIv7b.000007144_808026-827766-	ADH1B|ENSG00000196616|c.Taira201203intestine_X000800|JGIv7b.000007144_808026-827766-	-	chr1L:68059236-68078977	TadpoleUnopCntrl	Tadpole3DayTx	OK	0.371733	0.651594	0.809706	1.00108	0.0881	0.36738	no
ADH1B|ENSG00000196616|c.Taira201203kidney_X001086|JGIv7b.000007144_1133476-1164831+	ADH1B|ENSG00000196616|c.Taira201203kidney_X001086|JGIv7b.000007144_1133476-1164831+	-	chr1L:68397867-68415973	TadpoleUnopCntrl	Tadpole3DayTx	NOTEST	0	0.0230689	inf	0	1	1	no
ADH1B|ENSG00000196616|c.Taira201203liver_X002142|JGIv7b.000063529_1936016-1954809+	ADH1B|ENSG00000196616|c.Taira201203liver_X002142|JGIv7b.000063529_1936016-1954809+	-	chr1S:92232233-92250872	TadpoleUnopCntrl	Tadpole3DayTx	NOTEST	0.22813	0.118499	-0.944982	0	1	1	no
ADH1B|ENSG00000196616|c.Taira201203pancreas_X002524|JGIv7b.000167800_1697729-1729224+	ADH1B|ENSG00000196616|c.Taira201203pancreas_X002524|JGIv7b.000167800_1697729-1729224+	-	chr1S:62974413-62986297	TadpoleUnopCntrl	Tadpole3DayTx	NOTEST	0	0.23352	inf	0	1	1	no
ADH1B|ENSG00000196616|c.XenBase_147905625|JGIv7b.000167800_1328170-1343810-	ADH1B|ENSG00000196616|c.XenBase_147905625|JGIv7b.000167800_1328170-1343810-	-	chr1S:62604854-62620458	TadpoleUnopCntrl	Tadpole3DayTx	NOTEST	0	0	0	0	1	1	no
ADH1B|ENSG00000196616|c.XenBase_32450251|JGIv7b.000007144_1224174-1238009+	ADH1B|ENSG00000196616|c.XenBase_32450251|JGIv7b.000007144_1224174-1238009+	-	chr1L:68475385-68489225	TadpoleUnopCntrl	Tadpole3DayTx	NOTEST	0	0	0	0	1	1	no
ADH1B|ENSG00000196616|c.XenBase_47682947|JGIv7b.000046215_1037209-1056503-	ADH1B|ENSG00000196616|c.XenBase_47682947|JGIv7b.000046215_1037209-1056503-	-	chr1L:104696776-104710769	TadpoleUnopCntrl	Tadpole3DayTx	NOTEST	0.0412009	0	#NAME?	0	1	1	no
ADH1C|ENSG00000248144|c.JGIL6RMv1_XeXenL6RMv10043858m|JGIv7b.000167800_1590491-1601144+	ADH1C|ENSG00000248144|c.JGIL6RMv1_XeXenL6RMv10043858m|JGIv7b.000167800_1590491-1601144+	-	chr1S:62867931-62875292	TadpoleUnopCntrl	Tadpole3DayTx	NOTEST	0	0	0	0	1	1	no
ADH5|ENSG00000197894|c.JGIL6RMv1_XeXenL6RMv10043849m|JGIv7b.000167800_1767093-1777192+	ADH5|ENSG00000197894|c.JGIL6RMv1_XeXenL6RMv10043849m|JGIv7b.000167800_1767093-1777192+	-	chr1S:63043814-63053866	TadpoleUnopCntrl	Tadpole3DayTx	OK	2.94976	3.0226	0.0351909	0.0863564	0.88095	0.967298	no
ADH5|ENSG00000197894|c.XGI_TC421111|JGIv7b.000007144_1337048-1355903+	ADH5|ENSG00000197894|c.XGI_TC421111|JGIv7b.000007144_1337048-1355903+	-	chr1L:68588267-68606980	TadpoleUnopCntrl	Tadpole3DayTx	OK	44.1427	41.3759	-0.0933847	-0.497823	0.38585	0.729191	no
ADHFE1|ENSG00000147576|c.Amin201106_X002909|JGIv7b.000010587_262273-281943+	ADHFE1|ENSG00000147576|c.Amin201106_X002909|JGIv7b.000010587_262273-281943+	-	chr6S:95948319-95967840	TadpoleUnopCntrl	Tadpole3DayTx	OK	5.00392	6.38214	0.35098	1.2501	0.02935	0.205054	no
ADI1|ENSG00000182551|c.XenBase_77748312|JGIv7b.000142445_205236-216257-	ADI1|ENSG00000182551|c.XenBase_77748312|JGIv7b.000142445_205236-216257-	-	chr5L:134871395-134882364	TadpoleUnopCntrl	Tadpole3DayTx	OK	11.57	10.3406	-0.16207	-0.575275	0.31455	0.671497	no
ADIPOQ|ENSG00000181092|c.Audic201207_X010614|JGIv7b.000016807_8997654-9002147+	ADIPOQ|ENSG00000181092|c.Audic201207_X010614|JGIv7b.000016807_8997654-9002147+	-	chr5S:108297257-108301752	TadpoleUnopCntrl	Tadpole3DayTx	OK	1.23455	1.75336	0.506136	1.19071	0.03875	0.239031	no
ADIPOQ|ENSG00000181092|c.Taira201203muscle_X001057|JGIv7b.000044494_5837433-5842591+	ADIPOQ|ENSG00000181092|c.Taira201203muscle_X001057|JGIv7b.000044494_5837433-5842591+	-	chr5L:126079294-126084455	TadpoleUnopCntrl	Tadpole3DayTx	OK	2.42642	2.91381	0.264077	0.870202	0.1339	0.454985	no
ADIPOR1|ENSG00000159346|c.Audic201207_X043514|JGIv7b.000193525_624322-637088-	ADIPOR1|ENSG00000159346|c.Audic201207_X043514|JGIv7b.000193525_624322-637088-	-	chr2S:60627630-60636650	TadpoleUnopCntrl	Tadpole3DayTx	OK	19.3509	20.3654	0.073719	0.393912	0.4937	0.797227	no
ADIPOR1|ENSG00000159346|c.Taira201203st25_X000190|JGIv7b.000003412_405077-420670+	ADIPOR1|ENSG00000159346|c.Taira201203st25_X000190|JGIv7b.000003412_405077-420670+	-	chr2L:61831377-61846939	TadpoleUnopCntrl	Tadpole3DayTx	OK	22.468	22.6075	0.00892564	0.0499931	0.9284	0.980388	no
ADIPOR2|ENSG00000006831|c.Taira201203stomach_X002653|JGIv7b.000256647_412569-452623-	ADIPOR2|ENSG00000006831|c.Taira201203stomach_X002653|JGIv7b.000256647_412569-452623-	-	chr3S:5677585-5704912	TadpoleUnopCntrl	Tadpole3DayTx	OK	13.3859	13.4105	0.00264636	0.0135603	0.9806	0.993916	no
ADIPOR2|ENSG00000006831|c.XGI_TC419462|JGIv7b.000058790_1350233-1407721-	ADIPOR2|ENSG00000006831|c.XGI_TC419462|JGIv7b.000058790_1350233-1407721-	-	Scaffold39:1731166-1787338	TadpoleUnopCntrl	Tadpole3DayTx	OK	9.05737	9.15765	0.0158866	0.0697034	0.90035	0.971853	no
ADK|ENSG00000156110|c.Amin201106_X020719|JGIv7b.000139078_1502424-1640742+	ADK|ENSG00000156110|c.Amin201106_X020719|JGIv7b.000139078_1502424-1640742+	-	Scaffold19:2603355-2992865	TadpoleUnopCntrl	Tadpole3DayTx	OK	50.9542	53.0848	0.0590974	0.236298	0.68535	0.897365	no
ADM|ENSG00000148926|c.Taira201203brain_X004788|JGIv7b.000025194_3409975-3412859-	ADM|ENSG00000148926|c.Taira201203brain_X004788|JGIv7b.000025194_3409975-3412859-	-	chr4L:5140347-5143201	TadpoleUnopCntrl	Tadpole3DayTx	OK	0.669012	0.860088	0.362453	0.616508	0.27925	0.635512	no
ADM|ENSG00000148926|c.Taira201203heart_X003293|JGIv7b.000043483_4766160-4768837-	ADM|ENSG00000148926|c.Taira201203heart_X003293|JGIv7b.000043483_4766160-4768837-	-	chr4S:18063148-18065727	TadpoleUnopCntrl	Tadpole3DayTx	NOTEST	0.645459	0.368475	-0.808758	0	1	1	no
ADNP2|ENSG00000101544|c.Taira201203egg_X002208|JGIv7b.000023301_6276352-6297106+	ADNP2|ENSG00000101544|c.Taira201203egg_X002208|JGIv7b.000023301_6276352-6297106+	-	chr6S:75197185-75217909	TadpoleUnopCntrl	Tadpole3DayTx	OK	8.56051	9.067	0.0829299	0.444694	0.4306	0.76104	no
ADNP2|ENSG00000101544|c.Taira201203st09_X002889|JGIv7b.000073623_56003-78515+	ADNP2|ENSG00000101544|c.Taira201203st09_X002889|JGIv7b.000073623_56003-78515+	-	chr6L:94938140-95150350	TadpoleUnopCntrl	Tadpole3DayTx	OK	6.53003	7.40841	0.182073	0.433295	0.45085	0.77269	no
ADNP|ENSG00000101126|c.Quigley201212_X008927|JGIv7b.000014557_4273013-4299380+	ADNP|ENSG00000101126|c.Quigley201212_X008927|JGIv7b.000014557_4273013-4299380+	-	chr9_10S:9955466-9980506	TadpoleUnopCntrl	Tadpole3DayTx	OK	30.4655	31.6065	0.0530468	0.300908	0.60035	0.857809	no
ADNP|ENSG00000101126|c.Taira201203st12_X000083|JGIv7b.000002511_1042703-1149813-	ADNP|ENSG00000101126|c.Taira201203st12_X000083|JGIv7b.000002511_1042703-1149813-	-	chr9_10L:11038150-11062169	TadpoleUnopCntrl	Tadpole3DayTx	OK	34.3291	36.0457	0.0703964	0.402328	0.4807	0.790776	no
ADORA1|ENSG00000163485|c.Taira201203heart_X006171|JGIv7b.000137317_4301095-4315342+	ADORA1|ENSG00000163485|c.Taira201203heart_X006171|JGIv7b.000137317_4301095-4315342+	-	chr2L:73800102-73814349	TadpoleUnopCntrl	Tadpole3DayTx	OK	0.591846	0.72458	0.291922	0.610572	0.28355	0.640811	no
ADORA1|ENSG00000163485|c.Taira201203kidney_X004224|JGIv7b.000030711_2929341-2967900-	ADORA1|ENSG00000163485|c.Taira201203kidney_X004224|JGIv7b.000030711_2929341-2967900-	-	chr2L:78973016-79006727	TadpoleUnopCntrl	Tadpole3DayTx	OK	9.78854	8.90487	-0.136499	-0.536347	0.34225	0.694715	no
ADORA1|ENSG00000163485|c.Taira201203kidney_X004715|JGIv7b.000035524_523340-563412-	ADORA1|ENSG00000163485|c.Taira201203kidney_X004715|JGIv7b.000035524_523340-563412-	-	chr2S:43772248-43812187	TadpoleUnopCntrl	Tadpole3DayTx	OK	5.54856	6.45312	0.217883	1.03824	0.0751	0.340218	no
ADORA2A|ENSG00000128271|c.Audic201207_X051111|JGIv7b.000394729_67911-77657-	ADORA2A|ENSG00000128271|c.Audic201207_X051111|JGIv7b.000394729_67911-77657-	-	chr1S:125954464-125964167	TadpoleUnopCntrl	Tadpole3DayTx	OK	1.37194	1.53078	0.158049	0.378038	0.5077	0.805746	no
ADORA2A|ENSG00000128271|c.XGI_TC419598|JGIv7b.000162663_887148-896750-	ADORA2A|ENSG00000128271|c.XGI_TC419598|JGIv7b.000162663_887148-896750-	-	chr1L:152339027-152348597	TadpoleUnopCntrl	Tadpole3DayTx	OK	0.942122	1.05984	0.169864	0.347389	0.55535	0.833621	no
ADORA2B|ENSG00000170425|c.Quigley201207_X007256|JGIv7b.000061444_316936-335161-	ADORA2B|ENSG00000170425|c.Quigley201207_X007256|JGIv7b.000061444_316936-335161-	-	chr8L:92262328-92341818	TadpoleUnopCntrl	Tadpole3DayTx	NOTEST	0.178903	0.200901	0.167314	0	1	1	no
ADORA2B|ENSG00000170425|c.Taira201203brain_X005973|JGIv7b.000036364_1437810-1480832-	ADORA2B|ENSG00000170425|c.Taira201203brain_X005973|JGIv7b.000036364_1437810-1480832-	-	chr2S:6578308-6619101	TadpoleUnopCntrl	Tadpole3DayTx	OK	1.92559	1.83372	-0.0705271	-0.19254	0.7369	0.918694	no
ADORA2B|ENSG00000170425|c.Taira201203kidney_X006126|JGIv7b.000050079_5810202-5820371-	ADORA2B|ENSG00000170425|c.Taira201203kidney_X006126|JGIv7b.000050079_5810202-5820371-	-	chr8S:85877750-86036720	TadpoleUnopCntrl	Tadpole3DayTx	NOTEST	0.369725	0.232106	-0.671671	0	1	1	no
ADORA2B|ENSG00000170425|c.Taira201203kidney_X007188|JGIv7b.000060518_1100479-1152371-	ADORA2B|ENSG00000170425|c.Taira201203kidney_X007188|JGIv7b.000060518_1100479-1152371-	-	chr2L:29986746-30038600	TadpoleUnopCntrl	Tadpole3DayTx	OK	5.17305	5.53765	0.0982583	0.44593	0.4365	0.764004	no
ADO|ENSG00000181915|c.Taira201203brain_X003828|JGIv7b.000016863_9987412-9992707-	ADO|ENSG00000181915|c.Taira201203brain_X003828|JGIv7b.000016863_9987412-9992707-	-	chr7S:9427210-9431151	TadpoleUnopCntrl	Tadpole3DayTx	OK	7.57189	8.29341	0.131311	0.639689	0.26545	0.622652	no
ADO|ENSG00000181915|c.XGI_TC415187|JGIv7b.000079772_389950-393271-	ADO|ENSG00000181915|c.XGI_TC415187|JGIv7b.000079772_389950-393271-	-	chr7L:12518223-12521442	TadpoleUnopCntrl	Tadpole3DayTx	OK	21.8856	23.3633	0.0942653	0.512376	0.37275	0.719175	no
ADPGK|ENSG00000159322|c.Amin201106_X014647|JGIv7b.000061562_86247-147502-	ADPGK|ENSG00000159322|c.Amin201106_X014647|JGIv7b.000061562_86247-147502-	-	chr5S:33073208-33143486	TadpoleUnopCntrl	Tadpole3DayTx	OK	9.96871	10.3493	0.0540549	0.247235	0.66525	0.887312	no
ADPGK|ENSG00000159322|c.Audic201207_X007050|JGIv7b.000012518_3025040-3037194+	ADPGK|ENSG00000159322|c.Audic201207_X007050|JGIv7b.000012518_3025040-3037194+	-	chr3L:82294476-82543177	TadpoleUnopCntrl	Tadpole3DayTx	OK	14.2642	14.0745	-0.0193146	-0.0242962	0.9632	0.989077	no
ADPGK|ENSG00000159322|c.TeperekTkacz201205_X001049|JGIv7b.000045784_5990806-6008563+	ADPGK|ENSG00000159322|c.TeperekTkacz201205_X001049|JGIv7b.000045784_5990806-6008563+	-	chr5L:40294706-40311400	TadpoleUnopCntrl	Tadpole3DayTx	OK	5.08906	5.49451	0.11059	0.469038	0.40175	0.739868	no
ADPRHL1|ENSG00000153531|c.Taira201203heart_X006680|JGIv7b.000167628_4825117-4840241-	ADPRHL1|ENSG00000153531|c.Taira201203heart_X006680|JGIv7b.000167628_4825117-4840241-	-	chr2S:97593096-97608220	TadpoleUnopCntrl	Tadpole3DayTx	NOTEST	0.0323023	0.0523151	0.695592	0	1	1	no
ADPRHL1|ENSG00000153531|c.Taira201203heart_X008089|JGIv7b.000338390_1305759-1341838-	ADPRHL1|ENSG00000153531|c.Taira201203heart_X008089|JGIv7b.000338390_1305759-1341838-	-	chr2L:114738290-114749509	TadpoleUnopCntrl	Tadpole3DayTx	NOTEST	0	0	0	0	1	1	no
ADPRHL2|ENSG00000116863|c.TXGP201107_X005785|JGIv7b.000076824_259075-271552+	ADPRHL2|ENSG00000116863|c.TXGP201107_X005785|JGIv7b.000076824_259075-271552+	-	chr2L:54456864-54469218	TadpoleUnopCntrl	Tadpole3DayTx	OK	19.1813	17.9961	-0.0920121	-0.449545	0.4326	0.761837	no
ADPRHL2|ENSG00000116863|c.Taira201203eye_X012551|JGIv7b.000196571_561450-574679-	ADPRHL2|ENSG00000116863|c.Taira201203eye_X012551|JGIv7b.000196571_561450-574679-	-	chr2S:65971955-65985184	TadpoleUnopCntrl	Tadpole3DayTx	OK	1.84421	1.40707	-0.390311	-1.30441	0.0251	0.187522	no
ADPRH|ENSG00000144843|c.Taira201203brain_X011769|JGIv7b.000105005_488327-493123+	ADPRH|ENSG00000144843|c.Taira201203brain_X011769|JGIv7b.000105005_488327-493123+	-	Scaffold22:456614-460683	TadpoleUnopCntrl	Tadpole3DayTx	OK	1.52994	1.82233	0.252307	0.52352	0.36195	0.710587	no
ADPRH|ENSG00000144843|c.Taira201203ovary_X001519|JGIv7b.000013787_1136829-1156476-	ADPRH|ENSG00000144843|c.Taira201203ovary_X001519|JGIv7b.000013787_1136829-1156476-	-	chr9_10L:76070440-76088921	TadpoleUnopCntrl	Tadpole3DayTx	OK	3.00375	3.53026	0.233009	0.749913	0.19575	0.544447	no
ADPRH|ENSG00000144843|c.mgEST_1013255135|JGIv7b.000020345_2053557-2062065+	ADPRH|ENSG00000144843|c.mgEST_1013255135|JGIv7b.000020345_2053557-2062065+	-	chr9_10S:69542231-69550047	TadpoleUnopCntrl	Tadpole3DayTx	OK	1.47014	1.08813	-0.43411	-0.818913	0.1534	0.483786	no
ADPRM|ENSG00000170222|c.Audic201207_X031196|JGIv7b.000081941_3300045-3308022-	ADPRM|ENSG00000170222|c.Audic201207_X031196|JGIv7b.000081941_3300045-3308022-	-	chr9_10L:39528591-39535829	TadpoleUnopCntrl	Tadpole3DayTx	NOTEST	0.399788	0.300956	-0.409684	0	1	1	no
ADPRM|ENSG00000170222|c.XGI_TC417361|JGIv7b.000081941_3287467-3293627-	ADPRM|ENSG00000170222|c.XGI_TC417361|JGIv7b.000081941_3287467-3293627-	-	chr9_10L:39543353-39547895	TadpoleUnopCntrl	Tadpole3DayTx	OK	9.20243	8.99505	-0.0328838	-0.148364	0.7945	0.941132	no
ADRA1A|ENSG00000120907|c.Taira201203eye_X005157|JGIv7b.000036401_2333197-2394219+	ADRA1A|ENSG00000120907|c.Taira201203eye_X005157|JGIv7b.000036401_2333197-2394219+	-	chr3S:34292954-34353976	TadpoleUnopCntrl	Tadpole3DayTx	OK	2.79136	3.36458	0.269457	0.974438	0.0917	0.377468	no
ADRA1D|ENSG00000171873|c.Taira201203lung_X006351|JGIv7b.000109418_263905-341101-	ADRA1D|ENSG00000171873|c.Taira201203lung_X006351|JGIv7b.000109418_263905-341101-	-	chr1L:2736901-2813282	TadpoleUnopCntrl	Tadpole3DayTx	OK	8.28718	9.17574	0.146943	0.692842	0.2279	0.582595	no
ADRA2A|ENSG00000150594|c.Quigley201212_X012047|JGIv7b.000020641_3803459-3805409+	ADRA2A|ENSG00000150594|c.Quigley201212_X012047|JGIv7b.000020641_3803459-3805409+	-	chr7L:1497631-1499464	TadpoleUnopCntrl	Tadpole3DayTx	OK	3.56386	3.84969	0.111302	0.360206	0.54025	0.826061	no
ADRA2A|ENSG00000150594|c.Taira201203brain_X011839|JGIv7b.000106356_3441142-3443545-	ADRA2A|ENSG00000150594|c.Taira201203brain_X011839|JGIv7b.000106356_3441142-3443545-	-	chr1L:15478371-15480610	TadpoleUnopCntrl	Tadpole3DayTx	OK	2.2859	2.70772	0.244313	0.740447	0.1996	0.548807	no
ADRA2A|ENSG00000150594|c.Taira201203heart_X005557|JGIv7b.000100253_630458-633498+	ADRA2A|ENSG00000150594|c.Taira201203heart_X005557|JGIv7b.000100253_630458-633498+	-	chr3L:38688838-38691878	TadpoleUnopCntrl	Tadpole3DayTx	NOTEST	0.492101	0.384516	-0.355912	0	1	1	no
ADRA2A|ENSG00000150594|c.Taira201203spleen_X000387|JGIv7b.000005925_11875804-11878999-	ADRA2A|ENSG00000150594|c.Taira201203spleen_X000387|JGIv7b.000005925_11875804-11878999-	-	chr3S:99573839-99577034	TadpoleUnopCntrl	Tadpole3DayTx	OK	1.00196	1.34732	0.42727	1.11239	0.0519	0.282365	no
ADRA2A|ENSG00000150594|c.Ueno201210ovary_X000081|JGIv7b.000007045_944796-946660-	ADRA2A|ENSG00000150594|c.Ueno201210ovary_X000081|JGIv7b.000007045_944796-946660-	-	chr7S:1119387-1120494	TadpoleUnopCntrl	Tadpole3DayTx	OK	3.04623	4.11241	0.432963	1.10683	0.05465	0.291052	no
ADRA2B|ENSG00000222040|c.Ueno201210brain_X002980|JGIv7b.000247724_5081671-5083342-	ADRA2B|ENSG00000222040|c.Ueno201210brain_X002980|JGIv7b.000247724_5081671-5083342-	-	chr3L:117293927-117295598	TadpoleUnopCntrl	Tadpole3DayTx	NOTEST	0.195682	0.496059	1.342	0	1	1	no
ADRB1|ENSG00000043591|c.Taira201203heart_X000684|JGIv7b.000007045_1814848-1840640+	ADRB1|ENSG00000043591|c.Taira201203heart_X000684|JGIv7b.000007045_1814848-1840640+	-	chr7S:1988762-2014558	TadpoleUnopCntrl	Tadpole3DayTx	NOTEST	0.0765135	0.203734	1.4129	0	1	1	no
ADRB1|ENSG00000043591|c.Taira201203liver_X003025|JGIv7b.000139741_1695034-1698174+	ADRB1|ENSG00000043591|c.Taira201203liver_X003025|JGIv7b.000139741_1695034-1698174+	-	chr3L:121503354-121506393	TadpoleUnopCntrl	Tadpole3DayTx	OK	0.899534	0.561315	-0.680368	-1.44505	0.01475	0.140944	no
ADRB1|ENSG00000043591|c.Taira201203muscle_X001550|JGIv7b.000081892_103618-106445-	ADRB1|ENSG00000043591|c.Taira201203muscle_X001550|JGIv7b.000081892_103618-106445-	-	chr3S:23807511-23810338	TadpoleUnopCntrl	Tadpole3DayTx	NOTEST	0.442712	0.379256	-0.223198	0	1	1	no
ADRB2|ENSG00000169252|c.Audic201207_X011809|JGIv7b.000018892_3799857-3804028+	ADRB2|ENSG00000169252|c.Audic201207_X011809|JGIv7b.000018892_3799857-3804028+	-	chr3L:34245429-34248513	TadpoleUnopCntrl	Tadpole3DayTx	OK	0.925782	1.09103	0.236952	0.582975	0.30895	0.666409	no
ADRB2|ENSG00000169252|c.Taira201203kidney_X005112|JGIv7b.000040421_1976151-1979775+	ADRB2|ENSG00000169252|c.Taira201203kidney_X005112|JGIv7b.000040421_1976151-1979775+	-	chr3S:104094226-104097739	TadpoleUnopCntrl	Tadpole3DayTx	OK	0.764646	0.78492	0.0377534	0.0883694	0.87855	0.966491	no
ADRBK2|ENSG00000100077|c.TXGP201107_X007419|JGIv7b.000143664_174124-287160-	ADRBK2|ENSG00000100077|c.TXGP201107_X007419|JGIv7b.000143664_174124-287160-	-	chr1L:147139548-147252550	TadpoleUnopCntrl	Tadpole3DayTx	OK	19.2047	18.736	-0.0356457	-0.19895	0.72235	0.911964	no
ADRBK2|ENSG00000100077|c.Taira201203st09_X002019|JGIv7b.000044061_2957359-3068478+	ADRBK2|ENSG00000100077|c.Taira201203st09_X002019|JGIv7b.000044061_2957359-3068478+	-	chr1S:121071500-121178822	TadpoleUnopCntrl	Tadpole3DayTx	OK	16.584	17.9147	0.111345	0.621591	0.2755	0.631776	no
ADRM1|ENSG00000130706|c.Amin201106_X004248|JGIv7b.000013471_3262958-3277654-	ADRM1|ENSG00000130706|c.Amin201106_X004248|JGIv7b.000013471_3262958-3277654-	-	chr9_10L:14817096-14831592	TadpoleUnopCntrl	Tadpole3DayTx	OK	36.8734	33.0363	-0.158527	-0.842604	0.14525	0.472377	no
ADRM1|ENSG00000130706|c.Ueno2012106cells_X000328|JGIv7b.000014557_823836-839588+	ADRM1|ENSG00000130706|c.Ueno2012106cells_X000328|JGIv7b.000014557_823836-839588+	-	chr9_10S:13415283-13430079	TadpoleUnopCntrl	Tadpole3DayTx	OK	32.2528	30.52	-0.0796704	-0.429519	0.44985	0.771735	no
ADSL|ENSG00000239900|c.JGIL6RMv1_XeXenL6RMv10024411m|JGIv7b.000078978_4533158-4559246+	ADSL|ENSG00000239900|c.JGIL6RMv1_XeXenL6RMv10024411m|JGIv7b.000078978_4533158-4559246+	-	chr4L:114461677-114487742	TadpoleUnopCntrl	Tadpole3DayTx	OK	8.23704	7.83985	-0.0713013	-0.295177	0.60975	0.863903	no
ADSSL1|ENSG00000185100|c.Taira201203muscle_X002269|JGIv7b.000230550_3138293-3160635-	ADSSL1|ENSG00000185100|c.Taira201203muscle_X002269|JGIv7b.000230550_3138293-3160635-	-	chr8L:76239654-76261683	TadpoleUnopCntrl	Tadpole3DayTx	OK	0.784553	0.931408	0.247542	0.466169	0.42005	0.753998	no
ADSS|ENSG00000035687|c.Taira201203testis_X003697|JGIv7b.000236382_4592100-4666882+	ADSS|ENSG00000035687|c.Taira201203testis_X003697|JGIv7b.000236382_4592100-4666882+	-	chr8S:9913035-9949511	TadpoleUnopCntrl	Tadpole3DayTx	OK	0.682266	0.601747	-0.181178	-0.291557	0.6099	0.864051	no
ADTRP|ENSG00000111863|c.Taira201203eye_X004241|JGIv7b.000026933_520107-537985-	ADTRP|ENSG00000111863|c.Taira201203eye_X004241|JGIv7b.000026933_520107-537985-	-	chr6L:89550824-89568702	TadpoleUnopCntrl	Tadpole3DayTx	NOTEST	0.464129	0.384834	-0.270288	0	1	1	no
ADTRP|ENSG00000111863|c.Taira201203eye_X006833|JGIv7b.000051654_452884-467358-	ADTRP|ENSG00000111863|c.Taira201203eye_X006833|JGIv7b.000051654_452884-467358-	-	Scaffold35:462283-476656	TadpoleUnopCntrl	Tadpole3DayTx	NOTEST	0	0	0	0	1	1	no
AEBP1|ENSG00000106624|c.Taira201203intestine_X004503|JGIv7b.000051940_777848-814670+	AEBP1|ENSG00000106624|c.Taira201203intestine_X004503|JGIv7b.000051940_777848-814670+	-	chr3L:119290320-119326124	TadpoleUnopCntrl	Tadpole3DayTx	NOTEST	0.425573	0.289177	-0.557456	0	1	1	no
AEBP1|ENSG00000106624|c.Taira201203testis_X003917|JGIv7b.000286644_542673-594098-	AEBP1|ENSG00000106624|c.Taira201203testis_X003917|JGIv7b.000286644_542673-594098-	-	chr3S:25495241-25546547	TadpoleUnopCntrl	Tadpole3DayTx	OK	0.718686	0.392476	-0.872755	-1.94586	0.00145	0.0304579	yes
AEBP2|ENSG00000139154|c.Ueno2012102cells_X001803|JGIv7b.000335096_2272-11078-	AEBP2|ENSG00000139154|c.Ueno2012102cells_X001803|JGIv7b.000335096_2272-11078-	-	chr3S:1742-10546	TadpoleUnopCntrl	Tadpole3DayTx	OK	11.1266	9.82299	-0.179774	-0.798654	0.16365	0.49825	no
AEN|ENSG00000181026|c.UniGene_Xl_S21938856|JGIv7b.000009266_9160801-9168675-	AEN|ENSG00000181026|c.UniGene_Xl_S21938856|JGIv7b.000009266_9160801-9168675-	-	chr3L:100517259-100521820	TadpoleUnopCntrl	Tadpole3DayTx	OK	1.32626	1.33789	0.0125919	0.0267155	0.97495	0.99175	no
AES|ENSG00000104964|c.Audic201207_X002510|JGIv7b.000004363_805137-824060-	AES|ENSG00000104964|c.Audic201207_X002510|JGIv7b.000004363_805137-824060-	-	Scaffold21:1045300-1064062	TadpoleUnopCntrl	Tadpole3DayTx	OK	70.4789	66.273	-0.0887705	-0.504196	0.373	0.719368	no
AES|ENSG00000104964|c.Ismailoglu201203_X007236|JGIv7b.000070461_899168-915780+	AES|ENSG00000104964|c.Ismailoglu201203_X007236|JGIv7b.000070461_899168-915780+	-	chr1L:111409670-111426189	TadpoleUnopCntrl	Tadpole3DayTx	OK	47.6835	42.1278	-0.178719	-1.00294	0.0771	0.34457	no
AFAP1L1|ENSG00000157510|c.Taira201203liver_X001475|JGIv7b.000040421_2433020-2490036+	AFAP1L1|ENSG00000157510|c.Taira201203liver_X001475|JGIv7b.000040421_2433020-2490036+	-	chr3S:104551118-104607871	TadpoleUnopCntrl	Tadpole3DayTx	OK	1.85375	2.56546	0.468774	1.68103	0.00395	0.0596481	no
AFAP1L1|ENSG00000157510|c.Taira201203st25_X001142|JGIv7b.000018892_4276122-4316843+	AFAP1L1|ENSG00000157510|c.Taira201203st25_X001142|JGIv7b.000018892_4276122-4316843+	-	chr3L:33731530-33772191	TadpoleUnopCntrl	Tadpole3DayTx	OK	1.40122	1.52027	0.117646	0.37047	0.52475	0.8168	no
AFAP1L2|ENSG00000169129|c.Taira201203heart_X000691|JGIv7b.000007045_1934655-1973649-	AFAP1L2|ENSG00000169129|c.Taira201203heart_X000691|JGIv7b.000007045_1934655-1973649-	-	chr7S:2108569-2147164	TadpoleUnopCntrl	Tadpole3DayTx	OK	0.781441	0.719979	-0.118183	-0.267878	0.6486	0.881126	no
AFAP1|ENSG00000196526|c.TXGP201107_X007456|JGIv7b.000146311_3618683-3717037-	AFAP1|ENSG00000196526|c.TXGP201107_X007456|JGIv7b.000146311_3618683-3717037-	-	chr1S:15124476-15222830	TadpoleUnopCntrl	Tadpole3DayTx	OK	18.3881	15.6904	-0.228887	-1.24821	0.0287	0.202207	no
AFAP1|ENSG00000196526|c.Ueno201210st09_X000679|JGIv7b.000106356_2236249-2339505-	AFAP1|ENSG00000196526|c.Ueno201210st09_X000679|JGIv7b.000106356_2236249-2339505-	-	chr1L:16582247-16685431	TadpoleUnopCntrl	Tadpole3DayTx	OK	11.0194	10.5613	-0.0612567	-0.32355	0.5757	0.845786	no
AFF1|ENSG00000172493|c.Taira201203kidney_X007064|JGIv7b.000058878_1426296-1538789-	AFF1|ENSG00000172493|c.Taira201203kidney_X007064|JGIv7b.000058878_1426296-1538789-	-	chr1L:80346121-80455037	TadpoleUnopCntrl	Tadpole3DayTx	NOTEST	0.557918	0.580613	0.0575243	0	1	1	no
AFF2|ENSG00000269754|c.TXGP201107_X007479|JGIv7b.000149581_1718606-1751605+	AFF2|ENSG00000269754|c.TXGP201107_X007479|JGIv7b.000149581_1718606-1751605+	-	chr8L:35982847-36015846	TadpoleUnopCntrl	Tadpole3DayTx	OK	8.2147	10.9313	0.41218	2.04928	0.0004	0.0119118	yes
AFF3|ENSG00000144218|c.Taira201203lung_X007269|JGIv7b.000169004_1225608-1250493-	AFF3|ENSG00000144218|c.Taira201203lung_X007269|JGIv7b.000169004_1225608-1250493-	-	chr2S:94561496-94586318	TadpoleUnopCntrl	Tadpole3DayTx	OK	6.62155	7.01422	0.0831142	0.366002	0.51825	0.813339	no
AFF4|ENSG00000072364|c.Ueno201210egg_X000364|JGIv7b.000018892_7111589-7170848-	AFF4|ENSG00000072364|c.Ueno201210egg_X000364|JGIv7b.000018892_7111589-7170848-	-	chr3L:30882823-30941766	TadpoleUnopCntrl	Tadpole3DayTx	OK	13.9687	14.6546	0.0691535	0.378781	0.50965	0.807107	no
AFG3L2|ENSG00000141385|c.Taira201203muscle_X001059|JGIv7b.000044494_774362-797566-	AFG3L2|ENSG00000141385|c.Taira201203muscle_X001059|JGIv7b.000044494_774362-797566-	-	chr6L:103152459-103173895	TadpoleUnopCntrl	Tadpole3DayTx	OK	20.3455	19.8215	-0.0376402	-0.207951	0.71495	0.908345	no
AFG3L2|ENSG00000141385|c.Taira201203st40_X003000|JGIv7b.000398601_318207-353740-	AFG3L2|ENSG00000141385|c.Taira201203st40_X003000|JGIv7b.000398601_318207-353740-	-	chr4S:40320313-40351061	TadpoleUnopCntrl	Tadpole3DayTx	OK	20.9038	17.1476	-0.285755	-1.51941	0.0079	0.0956479	no
AFG3L2|ENSG00000141385|c.Ueno201210st08_X001316|JGIv7b.000373526_316715-329389-	AFG3L2|ENSG00000141385|c.Ueno201210st08_X001316|JGIv7b.000373526_316715-329389-	-	Scaffold97:322943-335573	TadpoleUnopCntrl	Tadpole3DayTx	OK	13.2926	13.7958	0.0536142	0.273452	0.63545	0.875604	no
AFMID|ENSG00000183077|c.Quigley201212_X050318|JGIv7b.000373158_1360737-1389483+	AFMID|ENSG00000183077|c.Quigley201212_X050318|JGIv7b.000373158_1360737-1389483+	-	chr9_10L:27529507-27566647	TadpoleUnopCntrl	Tadpole3DayTx	OK	1.65503	1.13839	-0.539865	-0.75421	0.19685	0.545863	no
AFM|ENSG00000079557|c.TXGP201107_X007854|JGIv7b.000165627_1046177-1073729-	AFM|ENSG00000079557|c.TXGP201107_X007854|JGIv7b.000165627_1046177-1073729-	-	chr1L:74647084-74674636	TadpoleUnopCntrl	Tadpole3DayTx	NOTEST	0.0683229	0.0518697	-0.397478	0	1	1	no
AFTPH|ENSG00000119844|c.Taira201203egg_X005718|JGIv7b.000111824_1677123-1722022+	AFTPH|ENSG00000119844|c.Taira201203egg_X005718|JGIv7b.000111824_1677123-1722022+	-	chr5S:1690039-1733798	TadpoleUnopCntrl	Tadpole3DayTx	OK	12.8262	12.5346	-0.0331853	-0.16996	0.76075	0.927801	no
AFTPH|ENSG00000119844|c.Taira201203pancreas_X000408|JGIv7b.000012020_6806369-6847007+	AFTPH|ENSG00000119844|c.Taira201203pancreas_X000408|JGIv7b.000012020_6806369-6847007+	-	chr5L:30338521-30377955	TadpoleUnopCntrl	Tadpole3DayTx	OK	16.4335	17.8749	0.121296	0.637179	0.2678	0.624802	no
AGAP2|ENSG00000135439|c.Taira201203brain_X001088|JGIv7b.000005732_2222457-2325193-	AGAP2|ENSG00000135439|c.Taira201203brain_X001088|JGIv7b.000005732_2222457-2325193-	-	chr2S:124166338-124269074	TadpoleUnopCntrl	Tadpole3DayTx	OK	9.17955	11.0186	0.263444	1.47446	0.0094	0.107305	no
AGAP3|ENSG00000133612|c.Taira201203eye_X002538|JGIv7b.000013787_4276144-4420284+	AGAP3|ENSG00000133612|c.Taira201203eye_X002538|JGIv7b.000013787_4276144-4420284+	-	chr9_10L:72810534-72950713	TadpoleUnopCntrl	Tadpole3DayTx	OK	24.4025	24.7733	0.0217539	0.120391	0.82855	0.95155	no
AGAP3|ENSG00000133612|c.Taira201203eye_X011690|JGIv7b.000160151_261367-265154+	AGAP3|ENSG00000133612|c.Taira201203eye_X011690|JGIv7b.000160151_261367-265154+	-	chr6S:37872-41369	TadpoleUnopCntrl	Tadpole3DayTx	OK	3.12941	3.39399	0.117093	0.290303	0.61275	0.865475	no
AGAP3|ENSG00000133612|c.Taira201203st09_X000216|JGIv7b.000004321_500712-644730+	AGAP3|ENSG00000133612|c.Taira201203st09_X000216|JGIv7b.000004321_500712-644730+	-	chr9_10S:66596993-66740687	TadpoleUnopCntrl	Tadpole3DayTx	OK	16.9154	18.5011	0.129279	0.729145	0.19925	0.548316	no
AGAP3|ENSG00000133612|c.Ueno201210ovary_X000788|JGIv7b.000212107_40045-53203+	AGAP3|ENSG00000133612|c.Ueno201210ovary_X000788|JGIv7b.000212107_40045-53203+	-	Scaffold42:1163153-1175776	TadpoleUnopCntrl	Tadpole3DayTx	OK	5.6046	5.9548	0.0874396	0.352653	0.5373	0.823633	no
AGA|ENSG00000038002|c.Audic201207_X009425|JGIv7b.000014692_6240843-6258550+	AGA|ENSG00000038002|c.Audic201207_X009425|JGIv7b.000014692_6240843-6258550+	-	chr1L:40703575-40721263	TadpoleUnopCntrl	Tadpole3DayTx	OK	5.82667	5.44278	-0.0983294	-0.337241	0.56275	0.837856	no
AGBL1|ENSG00000166748|c.Taira201203st08_X001579|JGIv7b.000023872_4413065-4725016+	AGBL1|ENSG00000166748|c.Taira201203st08_X001579|JGIv7b.000023872_4413065-4725016+	-	chr3S:41672398-41984349	TadpoleUnopCntrl	Tadpole3DayTx	NOTEST	0.154854	0.124024	-0.320295	0	1	1	no
AGBL2|ENSG00000165923|c.Quigley201212_X028813|JGIv7b.000074352_2655783-2682191+	AGBL2|ENSG00000165923|c.Quigley201212_X028813|JGIv7b.000074352_2655783-2682191+	-	chr4L:11619594-11670278	TadpoleUnopCntrl	Tadpole3DayTx	OK	2.07524	1.79815	-0.206765	-0.378582	0.50365	0.802709	no
AGBL3|ENSG00000146856|c.Quigley201112_X015743|JGIv7b.000120511_1154799-1170671-	AGBL3|ENSG00000146856|c.Quigley201112_X015743|JGIv7b.000120511_1154799-1170671-	-	chr3S:3898594-3914466	TadpoleUnopCntrl	Tadpole3DayTx	NOTEST	0.330856	0.163121	-1.02026	0	1	1	no
AGBL5|ENSG00000084693|c.Chang2013_X028335|JGIv7b.000134683_907297-944464-	AGBL5|ENSG00000084693|c.Chang2013_X028335|JGIv7b.000134683_907297-944464-	-	chr8S:80300168-80336008	TadpoleUnopCntrl	Tadpole3DayTx	OK	6.78572	7.51768	0.147785	0.696557	0.2284	0.582791	no
AGBL5|ENSG00000084693|c.TXGP201107_X003408|JGIv7b.000036600_807822-838522+	AGBL5|ENSG00000084693|c.TXGP201107_X003408|JGIv7b.000036600_807822-838522+	-	chr8L:54144460-54175160	TadpoleUnopCntrl	Tadpole3DayTx	OK	8.68895	9.57314	0.139811	0.731494	0.1983	0.547509	no
AGFG1|ENSG00000173744|c.Audic201207_X020492|JGIv7b.000044494_4236126-4308547+	AGFG1|ENSG00000173744|c.Audic201207_X020492|JGIv7b.000044494_4236126-4308547+	-	chr5L:127613948-127685587	TadpoleUnopCntrl	Tadpole3DayTx	OK	15.513	16.8539	0.119607	0.612807	0.2839	0.641221	no
AGFG1|ENSG00000173744|c.Taira201203muscle_X000564|JGIv7b.000016807_7615536-7691100+	AGFG1|ENSG00000173744|c.Taira201203muscle_X000564|JGIv7b.000016807_7615536-7691100+	-	chr5S:109387692-109794924	TadpoleUnopCntrl	Tadpole3DayTx	OK	10.8529	12.2507	0.174784	0.475283	0.40305	0.741002	no
AGGF1|ENSG00000164252|c.Ismailoglu201203_X011404|JGIv7b.000220499_2165864-2191936+	AGGF1|ENSG00000164252|c.Ismailoglu201203_X011404|JGIv7b.000220499_2165864-2191936+	-	chr1L:188371063-188396630	TadpoleUnopCntrl	Tadpole3DayTx	OK	1.6976	1.23989	-0.45328	-1.28076	0.0264	0.192729	no
AGGF1|ENSG00000164252|c.Taira201203ovary_X002776|JGIv7b.000032212_6358963-6381578-	AGGF1|ENSG00000164252|c.Taira201203ovary_X002776|JGIv7b.000032212_6358963-6381578-	-	chr1S:157388953-157410947	TadpoleUnopCntrl	Tadpole3DayTx	OK	5.90195	5.49161	-0.10396	-0.443964	0.43325	0.761898	no
AGK|ENSG00000006530|c.Quigley201112_X015742|JGIv7b.000120511_776846-785730-	AGK|ENSG00000006530|c.Quigley201112_X015742|JGIv7b.000120511_776846-785730-	-	chr3S:3520995-3529525	TadpoleUnopCntrl	Tadpole3DayTx	OK	13.5264	9.56754	-0.499562	-1.86532	0.00155	0.0317924	yes
AGL|ENSG00000162688|c.Taira201203muscle_X002128|JGIv7b.000181903_730096-782508-	AGL|ENSG00000162688|c.Taira201203muscle_X002128|JGIv7b.000181903_730096-782508-	-	chr4S:81516979-81561619	TadpoleUnopCntrl	Tadpole3DayTx	OK	23.1847	25.7526	0.151541	0.858143	0.12915	0.446841	no
AGL|ENSG00000162688|c.Ueno2012106cells_X000873|JGIv7b.000047606_5856147-5912468+	AGL|ENSG00000162688|c.Ueno2012106cells_X000873|JGIv7b.000047606_5856147-5912468+	-	chr4L:99718164-99774485	TadpoleUnopCntrl	Tadpole3DayTx	OK	22.5688	23.141	0.0361203	0.20416	0.7193	0.910724	no
AGMAT|ENSG00000116771|c.Chang2013_X036383|JGIv7b.000307846_387019-459815+	AGMAT|ENSG00000116771|c.Chang2013_X036383|JGIv7b.000307846_387019-459815+	-	chr7S:87303821-87313764	TadpoleUnopCntrl	Tadpole3DayTx	OK	2.59899	2.27395	-0.192751	-0.516737	0.36545	0.713539	no
AGMAT|ENSG00000116771|c.Taira201203st35_X003289|JGIv7b.000195950_420591-434307-	AGMAT|ENSG00000116771|c.Taira201203st35_X003289|JGIv7b.000195950_420591-434307-	-	chr7L:121764757-121778414	TadpoleUnopCntrl	Tadpole3DayTx	NOTEST	0.420721	0.338693	-0.312884	0	1	1	no
AGMO|ENSG00000187546|c.Taira201203eye_X014094|JGIv7b.000300794_1443102-1599480-	AGMO|ENSG00000187546|c.Taira201203eye_X014094|JGIv7b.000300794_1443102-1599480-	-	chr6L:34363384-34519762	TadpoleUnopCntrl	Tadpole3DayTx	OK	1.03548	0.73454	-0.495382	-0.932334	0.11145	0.415107	no
AGO1|ENSG00000092847|c.TXGP201107_X008351|JGIv7b.000196571_679606-710895-	AGO1|ENSG00000092847|c.TXGP201107_X008351|JGIv7b.000196571_679606-710895-	-	chr2S:66090109-66113848	TadpoleUnopCntrl	Tadpole3DayTx	OK	4.5228	3.94656	-0.196623	-0.972076	0.09135	0.376593	no
AGO2|ENSG00000123908|c.Quigley201112_X021098|JGIv7b.000296242_1175895-1271717-	AGO2|ENSG00000123908|c.Quigley201112_X021098|JGIv7b.000296242_1175895-1271717-	-	chr6S:124035100-124086966	TadpoleUnopCntrl	Tadpole3DayTx	OK	4.28004	4.60209	0.104663	0.446875	0.4311	0.761573	no
AGO2|ENSG00000123908|c.XGI_TC457926|JGIv7b.000043791_2606371-2671304-	AGO2|ENSG00000123908|c.XGI_TC457926|JGIv7b.000043791_2606371-2671304-	-	chr6L:149059399-149124328	TadpoleUnopCntrl	Tadpole3DayTx	OK	1.86605	1.98392	0.0883617	0.289717	0.61185	0.865152	no
AGO3|ENSG00000126070|c.TXGP201107_X002975|JGIv7b.000030711_2769708-2858708+	AGO3|ENSG00000126070|c.TXGP201107_X002975|JGIv7b.000030711_2769708-2858708+	-	chr2L:79079690-79129630	TadpoleUnopCntrl	Tadpole3DayTx	OK	3.32481	3.65511	0.136642	0.57245	0.3135	0.670268	no
AGO3|ENSG00000126070|c.Taira201203st08_X005146|JGIv7b.000196571_622999-668904-	AGO3|ENSG00000126070|c.Taira201203st08_X005146|JGIv7b.000196571_622999-668904-	-	chr2S:66033504-66079409	TadpoleUnopCntrl	Tadpole3DayTx	OK	4.91063	5.20019	0.0826566	0.341618	0.5478	0.829376	no
AGO4|ENSG00000134698|c.JGIL6RMv1_XeXenL6RMv10026351m|JGIv7b.000030711_2628592-2716354-	AGO4|ENSG00000134698|c.JGIL6RMv1_XeXenL6RMv10026351m|JGIv7b.000030711_2628592-2716354-	-	chr2L:79260121-79293831	TadpoleUnopCntrl	Tadpole3DayTx	OK	16.6097	15.5303	-0.0969397	-0.500043	0.3788	0.723808	no
AGPAT1|ENSG00000235758|c.Chang2013_X005496|JGIv7b.000012933_4991691-5026313+	AGPAT1|ENSG00000235758|c.Chang2013_X005496|JGIv7b.000012933_4991691-5026313+	-	chr8S:78703069-78735226	TadpoleUnopCntrl	Tadpole3DayTx	OK	31.3914	34.6081	0.140741	0.773761	0.1739	0.513565	no
AGPAT1|ENSG00000235758|c.Chang2013_X022108|JGIv7b.000075398_418014-439503+	AGPAT1|ENSG00000235758|c.Chang2013_X022108|JGIv7b.000075398_418014-439503+	-	chr8L:51675754-51695335	TadpoleUnopCntrl	Tadpole3DayTx	OK	37.6011	38.485	0.033522	0.176854	0.75955	0.927399	no
AGPAT2|ENSG00000169692|c.Taira201203heart_X003001|JGIv7b.000037448_2763843-2769749-	AGPAT2|ENSG00000169692|c.Taira201203heart_X003001|JGIv7b.000037448_2763843-2769749-	-	chr8L:4410940-4416846	TadpoleUnopCntrl	Tadpole3DayTx	NOTEST	0.40926	0.478246	0.224735	0	1	1	no
AGPAT2|ENSG00000169692|c.Taira201203intestine_X004020|JGIv7b.000046073_504941-567388+	AGPAT2|ENSG00000169692|c.Taira201203intestine_X004020|JGIv7b.000046073_504941-567388+	-	chr8S:29307156-29316916	TadpoleUnopCntrl	Tadpole3DayTx	OK	0.615727	0.662007	0.104556	0.207584	0.7139	0.908083	no
AGPAT3|ENSG00000160216|c.Audic201207_X041584|JGIv7b.000169011_325620-342268-	AGPAT3|ENSG00000160216|c.Audic201207_X041584|JGIv7b.000169011_325620-342268-	-	chr2L:1037785-1046113	TadpoleUnopCntrl	Tadpole3DayTx	OK	30.8582	36.0432	0.224074	1.25668	0.02505	0.187522	no
AGPAT3|ENSG00000160216|c.Taira201203skin_X004696|JGIv7b.000347078_642512-655662-	AGPAT3|ENSG00000160216|c.Taira201203skin_X004696|JGIv7b.000347078_642512-655662-	-	chr2S:28818081-28830769	TadpoleUnopCntrl	Tadpole3DayTx	OK	37.3848	37.2844	-0.00387653	-0.0220384	0.9695	0.989862	no
AGPAT4|ENSG00000026652|c.Audic201207_X020793|JGIv7b.000045174_1011991-1069641-	AGPAT4|ENSG00000026652|c.Audic201207_X020793|JGIv7b.000045174_1011991-1069641-	-	chr5S:44608456-44665920	TadpoleUnopCntrl	Tadpole3DayTx	OK	8.4503	9.22909	0.127186	0.546765	0.34005	0.692607	no
AGPAT4|ENSG00000026652|c.Taira201203stomach_X002052|JGIv7b.000121003_1441590-1500979+	AGPAT4|ENSG00000026652|c.Taira201203stomach_X002052|JGIv7b.000121003_1441590-1500979+	-	chr5L:53516434-53575823	TadpoleUnopCntrl	Tadpole3DayTx	OK	4.66439	5.33457	0.193683	0.696589	0.22575	0.580793	no
AGPAT5|ENSG00000155189|c.Ueno2012102cells_X001134|JGIv7b.000087714_145684-173062+	AGPAT5|ENSG00000155189|c.Ueno2012102cells_X001134|JGIv7b.000087714_145684-173062+	-	chr5L:90285093-90310811	TadpoleUnopCntrl	Tadpole3DayTx	OK	5.78662	6.65508	0.201736	0.747119	0.19335	0.540771	no
AGPAT5|ENSG00000155189|c.Ueno201210st08_X000647|JGIv7b.000052702_8416739-8444773-	AGPAT5|ENSG00000155189|c.Ueno201210st08_X000647|JGIv7b.000052702_8416739-8444773-	-	chr5S:78761292-78787525	TadpoleUnopCntrl	Tadpole3DayTx	OK	0.968749	0.884288	-0.131607	-0.212534	0.71045	0.9064	no
AGPAT6|ENSG00000158669|c.Ismailoglu201203_X003595|JGIv7b.000027313_60961-108338+	AGPAT6|ENSG00000158669|c.Ismailoglu201203_X003595|JGIv7b.000027313_60961-108338+	-	chr3L:123276038-123322677	TadpoleUnopCntrl	Tadpole3DayTx	OK	25.1208	25.0453	-0.00434407	-0.0234683	0.9674	0.989822	no
AGPAT6|ENSG00000158669|c.TXGP201107_X005059|JGIv7b.000059267_673488-695115+	AGPAT6|ENSG00000158669|c.TXGP201107_X005059|JGIv7b.000059267_673488-695115+	-	chr3S:22307414-22328978	TadpoleUnopCntrl	Tadpole3DayTx	NOTEST	0.371348	0.334804	-0.149456	0	1	1	no
AGPAT9|ENSG00000138678|c.XGI_TC417559|JGIv7b.000042478_134772-390593+	AGPAT9|ENSG00000138678|c.XGI_TC417559|JGIv7b.000042478_134772-390593+	-	chr1L:83865284-84121103	TadpoleUnopCntrl	Tadpole3DayTx	OK	1.14632	1.46503	0.353918	0.839174	0.14705	0.475649	no
AGPHD1|ENSG00000188266|c.XenBase_37747693|JGIv7b.000012518_184189-193085-	AGPHD1|ENSG00000188266|c.XenBase_37747693|JGIv7b.000012518_184189-193085-	-	chr3L:85377445-85383992	TadpoleUnopCntrl	Tadpole3DayTx	NOTEST	0.622587	0.539379	-0.206975	0	1	1	no
AGPS|ENSG00000018510|c.Taira201203brain_X011580|JGIv7b.000102262_284542-358790-	AGPS|ENSG00000018510|c.Taira201203brain_X011580|JGIv7b.000102262_284542-358790-	-	chr5L:154634270-154694748	TadpoleUnopCntrl	Tadpole3DayTx	OK	3.23829	3.35152	0.0495851	0.15851	0.78205	0.936098	no
AGPS|ENSG00000018510|c.Taira201203st10_X000180|JGIv7b.000004321_5653040-5795446+	AGPS|ENSG00000018510|c.Taira201203st10_X000180|JGIv7b.000004321_5653040-5795446+	-	chr9_10S:61445935-61588183	TadpoleUnopCntrl	Tadpole3DayTx	OK	5.27317	4.93297	-0.0962129	-0.42157	0.46595	0.780504	no
AGR2|ENSG00000106541|c.Chung201110_X003762|JGIv7b.000057216_2613250-2620205-	AGR2|ENSG00000106541|c.Chung201110_X003762|JGIv7b.000057216_2613250-2620205-	-	chr6S:29426923-29780120	TadpoleUnopCntrl	Tadpole3DayTx	NOTEST	0.241133	0.0907451	-1.40994	0	1	1	no
AGR2|ENSG00000106541|c.Taira201203st35_X003415|JGIv7b.000220553_424125-430449+	AGR2|ENSG00000106541|c.Taira201203st35_X003415|JGIv7b.000220553_424125-430449+	-	chr6L:38182356-38187708	TadpoleUnopCntrl	Tadpole3DayTx	NOTEST	0	0	0	0	1	1	no
AGR3|ENSG00000173467|c.Audic201207_X045279|JGIv7b.000220553_366495-392812+	AGR3|ENSG00000173467|c.Audic201207_X045279|JGIv7b.000220553_366495-392812+	-	chr6L:38123833-38150145	TadpoleUnopCntrl	Tadpole3DayTx	NOTEST	0.190684	0.0381136	-2.32281	0	1	1	no
AGR3|ENSG00000173467|c.JGIL6RMv1_XeXenL6RMv10037629m|JGIv7b.000013787_5208193-5215643+	AGR3|ENSG00000173467|c.JGIL6RMv1_XeXenL6RMv10037629m|JGIv7b.000013787_5208193-5215643+	-	chr9_10L:72011277-72018657	TadpoleUnopCntrl	Tadpole3DayTx	NOTEST	0.0663435	0.0335462	-0.983806	0	1	1	no
AGR3|ENSG00000173467|c.XenBase_1899063|JGIv7b.000004321_1454066-1462022+	AGR3|ENSG00000173467|c.XenBase_1899063|JGIv7b.000004321_1454066-1462022+	-	chr9_10S:65779545-65787269	TadpoleUnopCntrl	Tadpole3DayTx	NOTEST	0.0682075	0.0514609	-0.406454	0	1	1	no
AGRN|ENSG00000188157|c.Taira201203eye_X000977|JGIv7b.000005925_12858172-12868768-	AGRN|ENSG00000188157|c.Taira201203eye_X000977|JGIv7b.000005925_12858172-12868768-	-	chr3S:100423429-100434025	TadpoleUnopCntrl	Tadpole3DayTx	NOTEST	0	0	0	0	1	1	no
AGRN|ENSG00000188157|c.Taira201203kidney_X007458|JGIv7b.000066475_1563758-1860782+	AGRN|ENSG00000188157|c.Taira201203kidney_X007458|JGIv7b.000066475_1563758-1860782+	-	chr7L:81408538-82178191	TadpoleUnopCntrl	Tadpole3DayTx	OK	54.9232	52.235	-0.0723983	-0.404639	0.47975	0.79007	no
AGTPBP1|ENSG00000135049|c.Taira201203heart_X001400|JGIv7b.000013576_578927-654616-	AGTPBP1|ENSG00000135049|c.Taira201203heart_X001400|JGIv7b.000013576_578927-654616-	-	chr1L:132816940-132891444	TadpoleUnopCntrl	Tadpole3DayTx	OK	18.8603	20.8033	0.141462	0.78951	0.16105	0.495209	no
AGTR1|ENSG00000144891|c.UniGene_Xl_S13590556|JGIv7b.000043628_375989-413098+	AGTR1|ENSG00000144891|c.UniGene_Xl_S13590556|JGIv7b.000043628_375989-413098+	-	chr5S:103025098-103062207	TadpoleUnopCntrl	Tadpole3DayTx	OK	1.18071	1.49734	0.342744	1.04182	0.0723	0.333872	no
AGTR1|ENSG00000144891|c.XenBase_148224729|JGIv7b.000130324_1203749-1240642-	AGTR1|ENSG00000144891|c.XenBase_148224729|JGIv7b.000130324_1203749-1240642-	-	chr5L:119828187-119865078	TadpoleUnopCntrl	Tadpole3DayTx	OK	0.775655	0.609021	-0.348924	-0.741296	0.2002	0.549511	no
AGTR2|ENSG00000269602|c.JGIL6RMv1_XeXenL6RMv10011235m|JGIv7b.000050694_1677470-1681802+	AGTR2|ENSG00000269602|c.JGIL6RMv1_XeXenL6RMv10011235m|JGIv7b.000050694_1677470-1681802+	-	chr8L:45463052-45467312	TadpoleUnopCntrl	Tadpole3DayTx	NOTEST	0.287415	0.290531	0.0155579	0	1	1	no
AGT|ENSG00000135744|c.Taira201203liver_X001619|JGIv7b.000045174_266075-278879+	AGT|ENSG00000135744|c.Taira201203liver_X001619|JGIv7b.000045174_266075-278879+	-	chr5S:43862540-43875344	TadpoleUnopCntrl	Tadpole3DayTx	NOTEST	0.14799	0.224833	0.603349	0	1	1	no
AGXT2L1|ENSG00000164089|c.Taira201203muscle_X001616|JGIv7b.000088765_3730698-3757706-	AGXT2L1|ENSG00000164089|c.Taira201203muscle_X001616|JGIv7b.000088765_3730698-3757706-	-	chr1L:60198422-60225411	TadpoleUnopCntrl	Tadpole3DayTx	OK	10.1685	8.68277	-0.227876	-1.04438	0.0697	0.328752	no
AGXT2L1|ENSG00000164089|c.Taira201203testis_X002571|JGIv7b.000081573_319263-342439-	AGXT2L1|ENSG00000164089|c.Taira201203testis_X002571|JGIv7b.000081573_319263-342439-	-	chr1S:55135299-55158399	TadpoleUnopCntrl	Tadpole3DayTx	NOTEST	0.533548	0.517309	-0.0445912	0	1	1	no
AGXT2|ENSG00000113492|c.Amin201106_X013059|JGIv7b.000052441_4909809-4945124-	AGXT2|ENSG00000113492|c.Amin201106_X013059|JGIv7b.000052441_4909809-4945124-	-	chr1L:203359283-203394598	TadpoleUnopCntrl	Tadpole3DayTx	OK	5.25081	2.53388	-1.05119	-3.34864	5e-05	0.00227767	yes
AGXT2|ENSG00000113492|c.JGIL6RMv1_XeXenL6RMv10005383m|JGIv7b.000051452_2336873-2357422+	AGXT2|ENSG00000113492|c.JGIL6RMv1_XeXenL6RMv10005383m|JGIv7b.000051452_2336873-2357422+	-	chr1S:167598860-167619409	TadpoleUnopCntrl	Tadpole3DayTx	NOTEST	0	0.0571769	inf	0	1	1	no
AGXT|ENSG00000172482|c.Taira201203pancreas_X001286|JGIv7b.000044494_7426633-7447871+	AGXT|ENSG00000172482|c.Taira201203pancreas_X001286|JGIv7b.000044494_7426633-7447871+	-	chr5L:124474120-124495247	TadpoleUnopCntrl	Tadpole3DayTx	NOTEST	0	0	0	0	1	1	no
AHCTF1|ENSG00000153207|c.Taira201203testis_X001372|JGIv7b.000034423_1138268-1195297-	AHCTF1|ENSG00000153207|c.Taira201203testis_X001372|JGIv7b.000034423_1138268-1195297-	-	chr5S:42376893-42432897	TadpoleUnopCntrl	Tadpole3DayTx	OK	7.09242	6.94925	-0.0294198	-0.155329	0.7908	0.940058	no
AHCTF1|ENSG00000153207|c.XGI_TC416111|JGIv7b.000176005_1393014-1464991+	AHCTF1|ENSG00000153207|c.XGI_TC416111|JGIv7b.000176005_1393014-1464991+	-	chr5L:51279889-51351752	TadpoleUnopCntrl	Tadpole3DayTx	OK	7.72542	7.5228	-0.0383422	-0.206014	0.72385	0.912452	no
AHCYL1|ENSG00000168710|c.UniGene_Xl_S21696557|JGIv7b.000382976_920194-949166-	AHCYL1|ENSG00000168710|c.UniGene_Xl_S21696557|JGIv7b.000382976_920194-949166-	-	chr2S:57489304-57518176	TadpoleUnopCntrl	Tadpole3DayTx	OK	24.1944	25.6207	0.0826362	0.454453	0.43045	0.761004	no
AHCYL2|ENSG00000158467|c.Taira201203brain_X011743|JGIv7b.000104110_758634-826092-	AHCYL2|ENSG00000158467|c.Taira201203brain_X011743|JGIv7b.000104110_758634-826092-	-	chr3S:63321295-63388581	TadpoleUnopCntrl	Tadpole3DayTx	OK	36.1148	40.6545	0.170824	0.978665	0.08555	0.363223	no
AHCYL2|ENSG00000158467|c.Ueno201210st08_X000170|JGIv7b.000012518_7980370-8046158+	AHCYL2|ENSG00000158467|c.Ueno201210st08_X000170|JGIv7b.000012518_7980370-8046158+	-	chr3L:77523628-77587842	TadpoleUnopCntrl	Tadpole3DayTx	OK	25.3769	27.8403	0.133659	0.75191	0.18765	0.532423	no
AHCY|ENSG00000101444|c.Ueno201210ovary_X000373|JGIv7b.000045782_422578-436472-	AHCY|ENSG00000101444|c.Ueno201210ovary_X000373|JGIv7b.000045782_422578-436472-	-	chr9_10S:29790281-29803922	TadpoleUnopCntrl	Tadpole3DayTx	OK	72.8805	57.0614	-0.353017	-1.98144	0.0006	0.0157412	yes
AHCY|ENSG00000101444|c.Ueno201210st25_X000206|JGIv7b.000045834_283968-300517-	AHCY|ENSG00000101444|c.Ueno201210st25_X000206|JGIv7b.000045834_283968-300517-	-	chr9_10L:32716827-32774294	TadpoleUnopCntrl	Tadpole3DayTx	OK	45.4905	27.1966	-0.742137	-3.15637	5e-05	0.00227767	yes
AHDC1|ENSG00000126705|c.Quigley201212_X005135|JGIv7b.000008834_420103-477173+	AHDC1|ENSG00000126705|c.Quigley201212_X005135|JGIv7b.000008834_420103-477173+	-	chr2L:58156166-58212905	TadpoleUnopCntrl	Tadpole3DayTx	OK	12.2737	13.3647	0.122855	0.669625	0.23955	0.595939	no
AHDC1|ENSG00000126705|c.Ueno201210testis_X000137|JGIv7b.000098463_1722499-1786325+	AHDC1|ENSG00000126705|c.Ueno201210testis_X000137|JGIv7b.000098463_1722499-1786325+	-	chr2S:63752123-63815945	TadpoleUnopCntrl	Tadpole3DayTx	OK	8.90415	10.1835	0.193684	1.03304	0.0732	0.335604	no
AHRR|ENSG00000063438|c.XenBase_162076036|JGIv7b.000070754_455682-637471+	AHRR|ENSG00000063438|c.XenBase_162076036|JGIv7b.000070754_455682-637471+	-	chr6L:67802896-67983431	TadpoleUnopCntrl	Tadpole3DayTx	NOTEST	0.0917237	0.0706479	-0.376648	0	1	1	no
AHR|ENSG00000106546|c.Taira201203kidney_X012282|JGIv7b.000220553_142268-235448-	AHR|ENSG00000106546|c.Taira201203kidney_X012282|JGIv7b.000220553_142268-235448-	-	chr6L:37900535-37992745	TadpoleUnopCntrl	Tadpole3DayTx	OK	2.41549	2.85565	0.241504	0.912003	0.10955	0.412032	no
AHR|ENSG00000106546|c.Taira201203spleen_X002929|JGIv7b.000057216_2777169-2855462+	AHR|ENSG00000106546|c.Taira201203spleen_X002929|JGIv7b.000057216_2777169-2855462+	-	chr6S:29426923-29780120	TadpoleUnopCntrl	Tadpole3DayTx	OK	3.82148	3.50377	-0.125224	-0.24937	0.66145	0.885978	no
AHSA1|ENSG00000100591|c.Taira201203brain_X006253|JGIv7b.000039723_6073571-6082521+	AHSA1|ENSG00000100591|c.Taira201203brain_X006253|JGIv7b.000039723_6073571-6082521+	-	chr8L:60550341-60559291	TadpoleUnopCntrl	Tadpole3DayTx	OK	28.816	29.0147	0.00991137	0.0517436	0.9292	0.98064	no
AHSA1|ENSG00000100591|c.XGI_TC420949|JGIv7b.000289484_255005-267093-	AHSA1|ENSG00000100591|c.XGI_TC420949|JGIv7b.000289484_255005-267093-	-	chr8S:25443971-25455827	TadpoleUnopCntrl	Tadpole3DayTx	OK	22.6138	21.6731	-0.0612996	-0.301698	0.5987	0.857048	no
AHSG|ENSG00000145192|c.Taira201203kidney_X010365|JGIv7b.000136959_438847-464696+	AHSG|ENSG00000145192|c.Taira201203kidney_X010365|JGIv7b.000136959_438847-464696+	-	chr5S:86986697-87023651	TadpoleUnopCntrl	Tadpole3DayTx	NOTEST	0.0181329	0	#NAME?	0	1	1	no
AHSG|ENSG00000145192|c.XenBase_147902697|JGIv7b.000030987_3432789-3444272+	AHSG|ENSG00000145192|c.XenBase_147902697|JGIv7b.000030987_3432789-3444272+	-	chr5L:102174436-102185919	TadpoleUnopCntrl	Tadpole3DayTx	NOTEST	0.0211408	0	#NAME?	0	1	1	no
AICDA|ENSG00000111732|c.XenBase_53854803|JGIv7b.000131666_514270-517211-	AICDA|ENSG00000111732|c.XenBase_53854803|JGIv7b.000131666_514270-517211-	-	chr7L:6124886-6127758	TadpoleUnopCntrl	Tadpole3DayTx	NOTEST	0	0	0	0	1	1	no
AIDA|ENSG00000186063|c.TXGP201107_X002734|JGIv7b.000027161_5671409-5697210-	AIDA|ENSG00000186063|c.TXGP201107_X002734|JGIv7b.000027161_5671409-5697210-	-	chr5S:13248751-13274551	TadpoleUnopCntrl	Tadpole3DayTx	OK	7.01616	7.22102	0.0415219	0.158277	0.78265	0.936351	no
AIDA|ENSG00000186063|c.Taira201203lung_X006214|JGIv7b.000102974_6465504-6490896+	AIDA|ENSG00000186063|c.Taira201203lung_X006214|JGIv7b.000102974_6465504-6490896+	-	chr5L:15769880-15792134	TadpoleUnopCntrl	Tadpole3DayTx	OK	15.9223	17.247	0.1153	0.496726	0.3844	0.728317	no
AIF1L|ENSG00000126878|c.XGI_TC422992|JGIv7b.000091271_1605024-1655689+	AIF1L|ENSG00000126878|c.XGI_TC422992|JGIv7b.000091271_1605024-1655689+	-	chr8S:34030380-34081042	TadpoleUnopCntrl	Tadpole3DayTx	OK	6.72552	9.04555	0.427563	1.3655	0.0189	0.160524	no
AIFM1|ENSG00000156709|c.mgEST_1013089002|JGIv7b.000036864_1474201-1499605-	AIFM1|ENSG00000156709|c.mgEST_1013089002|JGIv7b.000036864_1474201-1499605-	-	chr8L:15913085-15938412	TadpoleUnopCntrl	Tadpole3DayTx	OK	31.5504	28.4989	-0.146751	-0.798679	0.17165	0.510294	no
AIFM2|ENSG00000042286|c.Quigley201212_X010472|JGIv7b.000016807_673459-691953+	AIFM2|ENSG00000042286|c.Quigley201212_X010472|JGIv7b.000016807_673459-691953+	-	chr7L:41429227-41447333	TadpoleUnopCntrl	Tadpole3DayTx	NOTEST	0.210937	0.182015	-0.212756	0	1	1	no
AIFM2|ENSG00000042286|c.Taira201203st20_X003379|JGIv7b.000087668_1299204-1318407-	AIFM2|ENSG00000042286|c.Taira201203st20_X003379|JGIv7b.000087668_1299204-1318407-	-	chr7S:33253185-33272336	TadpoleUnopCntrl	Tadpole3DayTx	OK	1.62027	1.00059	-0.695384	-1.75785	0.00295	0.0493244	yes
AIFM3|ENSG00000183773|c.Audic201207_X013849|JGIv7b.000025254_267353-322157-	AIFM3|ENSG00000183773|c.Audic201207_X013849|JGIv7b.000025254_267353-322157-	-	chr1L:167801154-167855761	TadpoleUnopCntrl	Tadpole3DayTx	OK	5.37098	5.6225	0.0660262	0.282587	0.62355	0.870591	no
AIFM3|ENSG00000183773|c.Audic201207_X035841|JGIv7b.000112554_2492291-2538355+	AIFM3|ENSG00000183773|c.Audic201207_X035841|JGIv7b.000112554_2492291-2538355+	-	chr2L:44776857-44822905	TadpoleUnopCntrl	Tadpole3DayTx	OK	3.57872	1.98987	-0.846771	-2.9415	5e-05	0.00227767	yes
AIFM3|ENSG00000183773|c.Quigley201212_X042201|JGIv7b.000179290_540498-590557-	AIFM3|ENSG00000183773|c.Quigley201212_X042201|JGIv7b.000179290_540498-590557-	-	chr1S:139074077-139124136	TadpoleUnopCntrl	Tadpole3DayTx	OK	0.904191	0.703141	-0.362813	-0.786756	0.17635	0.516241	no
AIG1|ENSG00000146416|c.Amin201106_X018758|JGIv7b.000103958_146492-158251+	AIG1|ENSG00000146416|c.Amin201106_X018758|JGIv7b.000103958_146492-158251+	-	chr9_10S:15014563-15026155	TadpoleUnopCntrl	Tadpole3DayTx	OK	11.1357	9.55903	-0.220253	-0.941686	0.09935	0.392933	no
AIG1|ENSG00000146416|c.Taira201203st40_X001662|JGIv7b.000073014_647306-779920-	AIG1|ENSG00000146416|c.Taira201203st40_X001662|JGIv7b.000073014_647306-779920-	-	chr5L:67895478-68028065	TadpoleUnopCntrl	Tadpole3DayTx	OK	18.4716	18.6383	0.012954	0.0564001	0.92215	0.977607	no
AIM1L|ENSG00000176092|c.Taira201203intestine_X000965|JGIv7b.000008355_3365452-3426978+	AIM1L|ENSG00000176092|c.Taira201203intestine_X000965|JGIv7b.000008355_3365452-3426978+	-	chr5S:61689703-61751068	TadpoleUnopCntrl	Tadpole3DayTx	NOTEST	0.310116	0.26342	-0.235441	0	1	1	no
AIM1L|ENSG00000176092|c.Taira201203intestine_X000995|JGIv7b.000008834_1196783-1229449+	AIM1L|ENSG00000176092|c.Taira201203intestine_X000995|JGIv7b.000008834_1196783-1229449+	-	chr2L:58938129-58965462	TadpoleUnopCntrl	Tadpole3DayTx	NOTEST	0.020738	0.0178667	-0.215004	0	1	1	no
AIM1L|ENSG00000176092|c.Taira201203skin_X001372|JGIv7b.000027891_163471-207216+	AIM1L|ENSG00000176092|c.Taira201203skin_X001372|JGIv7b.000027891_163471-207216+	-	chr2S:62899821-62919815	TadpoleUnopCntrl	Tadpole3DayTx	NOTEST	0.0963027	0.0705318	-0.449302	0	1	1	no
AIM1|ENSG00000112297|c.Taira201203skin_X000443|JGIv7b.000008630_4046678-4126721+	AIM1|ENSG00000112297|c.Taira201203skin_X000443|JGIv7b.000008630_4046678-4126721+	-	chr5L:80498482-80578525	TadpoleUnopCntrl	Tadpole3DayTx	NOTEST	0.251616	0.31847	0.339933	0	1	1	no
AIMP1|ENSG00000164022|c.Audic201207_X000585|JGIv7b.000000243_3955727-3994889-	AIMP1|ENSG00000164022|c.Audic201207_X000585|JGIv7b.000000243_3955727-3994889-	-	chr1L:65615872-65654921	TadpoleUnopCntrl	Tadpole3DayTx	OK	12.5204	11.0907	-0.174938	-0.903583	0.1148	0.420422	no
AIMP1|ENSG00000164022|c.Ismailoglu201203_X003285|JGIv7b.000024467_3853713-3886323-	AIMP1|ENSG00000164022|c.Ismailoglu201203_X003285|JGIv7b.000024467_3853713-3886323-	-	chr1S:60349601-60381926	TadpoleUnopCntrl	Tadpole3DayTx	OK	30.2704	23.18	-0.385032	-1.94227	0.00095	0.0224097	yes
AIMP2|ENSG00000106305|c.Taira201203egg_X002243|JGIv7b.000023403_7711694-7719216+	AIMP2|ENSG00000106305|c.Taira201203egg_X002243|JGIv7b.000023403_7711694-7719216+	-	chr9_10S:90069865-90076357	TadpoleUnopCntrl	Tadpole3DayTx	OK	21.4507	20.459	-0.0682858	-0.33438	0.5585	0.835448	no
AIMP2|ENSG00000106305|c.Taira201203st35_X000445|JGIv7b.000009994_12458682-12466427-	AIMP2|ENSG00000106305|c.Taira201203st35_X000445|JGIv7b.000009994_12458682-12466427-	-	chr9_10L:100309777-100329638	TadpoleUnopCntrl	Tadpole3DayTx	OK	20.8752	19.5733	-0.0929015	-0.418217	0.47035	0.782883	no
AIPL1|ENSG00000129221|c.Taira201203eye_X006417|JGIv7b.000047533_1491498-1521971+	AIPL1|ENSG00000129221|c.Taira201203eye_X006417|JGIv7b.000047533_1491498-1521971+	-	chr2L:48832052-48862525	TadpoleUnopCntrl	Tadpole3DayTx	NOTEST	0.208212	0.134701	-0.628289	0	1	1	no
AIP|ENSG00000110711|c.Amin201106_X009833|JGIv7b.000039604_1732013-1775291-	AIP|ENSG00000110711|c.Amin201106_X009833|JGIv7b.000039604_1732013-1775291-	-	chr7L:53802161-53845493	TadpoleUnopCntrl	Tadpole3DayTx	OK	67.1887	72.655	0.112844	0.638222	0.26235	0.620465	no
AJAP1|ENSG00000196581|c.Taira201203brain_X010890|JGIv7b.000087017_3905882-4058224-	AJAP1|ENSG00000196581|c.Taira201203brain_X010890|JGIv7b.000087017_3905882-4058224-	-	chr7L:91755595-91893711	TadpoleUnopCntrl	Tadpole3DayTx	OK	16.0119	20.7759	0.37577	2.03371	0.0003	0.00963719	yes
AK1|ENSG00000106992|c.Park201106_X006776|JGIv7b.000025264_205550-214438-	AK1|ENSG00000106992|c.Park201106_X006776|JGIv7b.000025264_205550-214438-	-	Scaffold70:664272-672728	TadpoleUnopCntrl	Tadpole3DayTx	OK	113.995	109.519	-0.0577924	-0.322623	0.5798	0.847064	no
AK2|ENSG00000004455|c.Amin201106_X026008|JGIv7b.000280543_226084-234113-	AK2|ENSG00000004455|c.Amin201106_X026008|JGIv7b.000280543_226084-234113-	-	chr2L:88341188-88347747	TadpoleUnopCntrl	Tadpole3DayTx	OK	8.8358	8.34838	-0.0818647	-0.341745	0.54565	0.828486	no
AK2|ENSG00000004455|c.JGIL6RMv1_XeXenL6RMv10032655m|JGIv7b.000300439_173915-181442-	AK2|ENSG00000004455|c.JGIL6RMv1_XeXenL6RMv10032655m|JGIv7b.000300439_173915-181442-	-	Scaffold67:176435-183606	TadpoleUnopCntrl	Tadpole3DayTx	OK	8.47371	8.1053	-0.0641277	-0.269963	0.6311	0.87388	no
AK3|ENSG00000147853|c.Quigley201212_X035146|JGIv7b.000106782_596333-609796+	AK3|ENSG00000147853|c.Quigley201212_X035146|JGIv7b.000106782_596333-609796+	-	chr1L:125449430-125462420	TadpoleUnopCntrl	Tadpole3DayTx	OK	6.05416	5.30727	-0.189958	-0.597173	0.30415	0.660812	no
AK3|ENSG00000147853|c.Taira201203intestine_X006771|JGIv7b.000105739_661037-686263-	AK3|ENSG00000147853|c.Taira201203intestine_X006771|JGIv7b.000105739_661037-686263-	-	Scaffold58:1058750-1071373	TadpoleUnopCntrl	Tadpole3DayTx	OK	3.06542	2.74507	-0.159241	-0.444474	0.4355	0.763229	no
AK4|ENSG00000162433|c.Taira201203kidney_X010798|JGIv7b.000155039_1314764-1341401-	AK4|ENSG00000162433|c.Taira201203kidney_X010798|JGIv7b.000155039_1314764-1341401-	-	chr4L:73833868-73860505	TadpoleUnopCntrl	Tadpole3DayTx	OK	3.75193	4.27672	0.188873	0.821094	0.1543	0.48495	no
AK4|ENSG00000162433|c.Taira201203lung_X004431|JGIv7b.000053042_333513-361907-	AK4|ENSG00000162433|c.Taira201203lung_X004431|JGIv7b.000053042_333513-361907-	-	chr4S:58886248-58913578	TadpoleUnopCntrl	Tadpole3DayTx	OK	3.86849	4.27103	0.142814	0.370268	0.521	0.814655	no
AK5|ENSG00000154027|c.Taira201203brain_X003482|JGIv7b.000015038_1826728-1952721+	AK5|ENSG00000154027|c.Taira201203brain_X003482|JGIv7b.000015038_1826728-1952721+	-	chr4L:69851785-69977743	TadpoleUnopCntrl	Tadpole3DayTx	OK	14.9059	16.5208	0.148394	0.732902	0.2039	0.554273	no
AK5|ENSG00000154027|c.Taira201203brain_X004715|JGIv7b.000024235_4501983-4611591-	AK5|ENSG00000154027|c.Taira201203brain_X004715|JGIv7b.000024235_4501983-4611591-	-	chr4S:55121801-55231409	TadpoleUnopCntrl	Tadpole3DayTx	OK	7.1773	8.40626	0.228023	1.06337	0.06425	0.314413	no
AK5|ENSG00000154027|c.Taira201203brain_X015224|JGIv7b.000229341_1044673-1083000+	AK5|ENSG00000154027|c.Taira201203brain_X015224|JGIv7b.000229341_1044673-1083000+	-	chr8S:35190814-35229285	TadpoleUnopCntrl	Tadpole3DayTx	OK	19.2779	17.789	-0.115962	-0.58447	0.31125	0.668428	no
AK7|ENSG00000140057|c.Quigley201112_X014322|JGIv7b.000096659_3512071-3532305+	AK7|ENSG00000140057|c.Quigley201112_X014322|JGIv7b.000096659_3512071-3532305+	-	chr8S:19187640-19207822	TadpoleUnopCntrl	Tadpole3DayTx	OK	14.5346	14.9482	0.0404791	0.198801	0.73535	0.917776	no
AK9|ENSG00000155085|c.Quigley201207_X012828|JGIv7b.000275342_4258901-4272528+	AK9|ENSG00000155085|c.Quigley201207_X012828|JGIv7b.000275342_4258901-4272528+	-	chr5L:79082085-79094111	TadpoleUnopCntrl	Tadpole3DayTx	OK	2.08293	1.57517	-0.403111	-0.915898	0.11425	0.419829	no
AKAP10|ENSG00000108599|c.JGIL6RMv1_XeXenL6RMv10016564m|JGIv7b.000060518_12005-41962-	AKAP10|ENSG00000108599|c.JGIL6RMv1_XeXenL6RMv10016564m|JGIv7b.000060518_12005-41962-	-	chr2L:28902206-28928087	TadpoleUnopCntrl	Tadpole3DayTx	OK	15.0782	15.0606	-0.00168801	-0.00825714	0.9875	0.995159	no
AKAP10|ENSG00000108599|c.Taira201203ovary_X003006|JGIv7b.000036364_669795-834494-	AKAP10|ENSG00000108599|c.Taira201203ovary_X003006|JGIv7b.000036364_669795-834494-	-	chr2S:7214721-7379422	TadpoleUnopCntrl	Tadpole3DayTx	OK	8.04579	8.25475	0.0369913	0.17697	0.7576	0.926556	no
AKAP11|ENSG00000023516|c.Taira201203heart_X000820|JGIv7b.000008129_2772642-2806678+	AKAP11|ENSG00000023516|c.Taira201203heart_X000820|JGIv7b.000008129_2772642-2806678+	-	chr2S:115296213-115330224	TadpoleUnopCntrl	Tadpole3DayTx	OK	12.3699	13.9941	0.177986	0.983618	0.08295	0.358266	no
AKAP11|ENSG00000023516|c.Taira201203ovary_X001711|JGIv7b.000014978_7316670-7350208-	AKAP11|ENSG00000023516|c.Taira201203ovary_X001711|JGIv7b.000014978_7316670-7350208-	-	chr2L:133319549-133353071	TadpoleUnopCntrl	Tadpole3DayTx	OK	19.4378	21.7055	0.15919	0.89966	0.1132	0.418456	no
AKAP12|ENSG00000131016|c.Taira201203heart_X000951|JGIv7b.000009528_1568246-1645156+	AKAP12|ENSG00000131016|c.Taira201203heart_X000951|JGIv7b.000009528_1568246-1645156+	-	chr5S:36132320-36209160	TadpoleUnopCntrl	Tadpole3DayTx	OK	20.0079	19.7833	-0.0162878	-0.0926314	0.8683	0.963559	no
AKAP12|ENSG00000131016|c.Taira201203heart_X003470|JGIv7b.000045784_2039071-2113089-	AKAP12|ENSG00000131016|c.Taira201203heart_X003470|JGIv7b.000045784_2039071-2113089-	-	chr5L:44154680-44228698	TadpoleUnopCntrl	Tadpole3DayTx	OK	24.6197	26.4738	0.104751	0.598565	0.29545	0.65158	no
AKAP13|ENSG00000170776|c.Taira201203kidney_X001485|JGIv7b.000009266_10750871-10936352-	AKAP13|ENSG00000170776|c.Taira201203kidney_X001485|JGIv7b.000009266_10750871-10936352-	-	chr3L:102109120-102292810	TadpoleUnopCntrl	Tadpole3DayTx	OK	3.43266	3.30454	-0.0548764	-0.277885	0.62595	0.871468	no
AKAP13|ENSG00000170776|c.Taira201203st08_X001568|JGIv7b.000023872_4196553-4370952+	AKAP13|ENSG00000170776|c.Taira201203st08_X001568|JGIv7b.000023872_4196553-4370952+	-	chr3S:41455913-41630272	TadpoleUnopCntrl	Tadpole3DayTx	OK	2.85205	2.63958	-0.111687	-0.554056	0.3373	0.691031	no
AKAP14|ENSG00000186471|c.Audic201207_X039309|JGIv7b.000149581_4144271-4150065+	AKAP14|ENSG00000186471|c.Audic201207_X039309|JGIv7b.000149581_4144271-4150065+	-	chr8L:38403182-38408976	TadpoleUnopCntrl	Tadpole3DayTx	OK	0.667425	0.473643	-0.494803	-0.677271	0.23425	0.590257	no
AKAP14|ENSG00000186471|c.JGIL6RMv1_XeXenL6RMv10025486m|JGIv7b.000015436_5431697-5437326+	AKAP14|ENSG00000186471|c.JGIL6RMv1_XeXenL6RMv10025486m|JGIv7b.000015436_5431697-5437326+	-	chr8S:65982826-65987376	TadpoleUnopCntrl	Tadpole3DayTx	OK	0.488341	0.662742	0.440558	0.384288	0.51205	0.809037	no
AKAP1|ENSG00000121057|c.Quigley201212_X006141|JGIv7b.000011701_655335-684369+	AKAP1|ENSG00000121057|c.Quigley201212_X006141|JGIv7b.000011701_655335-684369+	-	chr2L:102791180-102819773	TadpoleUnopCntrl	Tadpole3DayTx	OK	10.6439	11.2193	0.0759483	0.395061	0.49165	0.795953	no
AKAP1|ENSG00000121057|c.Taira201203muscle_X001509|JGIv7b.000078587_545534-569362+	AKAP1|ENSG00000121057|c.Taira201203muscle_X001509|JGIv7b.000078587_545534-569362+	-	chr2S:87060726-87084552	TadpoleUnopCntrl	Tadpole3DayTx	OK	11.8442	11.937	0.0112533	0.0592622	0.9171	0.975597	no
AKAP2|ENSG00000241978|c.Taira201203heart_X005936|JGIv7b.000120942_118953-274730-	AKAP2|ENSG00000241978|c.Taira201203heart_X005936|JGIv7b.000120942_118953-274730-	-	chr1L:106200164-106355842	TadpoleUnopCntrl	Tadpole3DayTx	OK	5.93178	5.71288	-0.0542484	-0.279836	0.62345	0.870515	no
AKAP2|ENSG00000241978|c.Taira201203spleen_X001605|JGIv7b.000025212_563739-651463-	AKAP2|ENSG00000241978|c.Taira201203spleen_X001605|JGIv7b.000025212_563739-651463-	-	Scaffold21:5660928-5738602	TadpoleUnopCntrl	Tadpole3DayTx	OK	5.44779	5.55095	0.0270643	0.13445	0.8194	0.949059	no
AKAP6|ENSG00000151320|c.Taira201203heart_X008311|JGIv7b.000389081_417973-498393+	AKAP6|ENSG00000151320|c.Taira201203heart_X008311|JGIv7b.000389081_417973-498393+	-	chr8L:91538855-91619104	TadpoleUnopCntrl	Tadpole3DayTx	OK	21.0239	22.2829	0.0839082	0.478215	0.3999	0.738567	no
AKAP7|ENSG00000118507|c.Audic201207_X034511|JGIv7b.000102277_1102692-1203603+	AKAP7|ENSG00000118507|c.Audic201207_X034511|JGIv7b.000102277_1102692-1203603+	-	chr5L:62567328-62583782	TadpoleUnopCntrl	Tadpole3DayTx	OK	7.93341	6.71989	-0.239504	-1.11193	0.0524	0.283798	no
AKAP8L|ENSG00000011243|c.Ismailoglu201203_X010581|JGIv7b.000171831_906148-927018-	AKAP8L|ENSG00000011243|c.Ismailoglu201203_X010581|JGIv7b.000171831_906148-927018-	-	chr3L:126110006-126130863	TadpoleUnopCntrl	Tadpole3DayTx	OK	14.3786	15.4698	0.105529	0.53075	0.3545	0.704737	no
AKAP8|ENSG00000105127|c.Ueno201210st30_X000438|JGIv7b.000171831_878087-898673-	AKAP8|ENSG00000105127|c.Ueno201210st30_X000438|JGIv7b.000171831_878087-898673-	-	chr3L:126082180-126102444	TadpoleUnopCntrl	Tadpole3DayTx	OK	10.841	10.6159	-0.0302671	-0.136957	0.81035	0.946461	no
AKAP9|ENSG00000127914|c.Taira201203egg_X004413|JGIv7b.000061124_3326312-3412910+	AKAP9|ENSG00000127914|c.Taira201203egg_X004413|JGIv7b.000061124_3326312-3412910+	-	chr6L:28944009-29030521	TadpoleUnopCntrl	Tadpole3DayTx	OK	9.72188	10.3805	0.0945622	0.521804	0.3537	0.704096	no
AKIP1|ENSG00000166452|c.Chang2013_X010106|JGIv7b.000025194_6124860-6132444-	AKIP1|ENSG00000166452|c.Chang2013_X010106|JGIv7b.000025194_6124860-6132444-	-	chr4L:2420975-2428346	TadpoleUnopCntrl	Tadpole3DayTx	OK	1.66267	1.48699	-0.161102	-0.345789	0.5508	0.830835	no
AKIRIN1|ENSG00000174574|c.XGI_TC433589|JGIv7b.000176467_1119135-1130440-	AKIRIN1|ENSG00000174574|c.XGI_TC433589|JGIv7b.000176467_1119135-1130440-	-	Scaffold43:1078705-1089924	TadpoleUnopCntrl	Tadpole3DayTx	OK	34.875	36.6711	0.0724532	0.401819	0.4779	0.788673	no
AKIRIN1|ENSG00000174574|c.XenBase_27695216|JGIv7b.000013204_2283837-2292925-	AKIRIN1|ENSG00000174574|c.XenBase_27695216|JGIv7b.000013204_2283837-2292925-	-	chr2L:55502673-55511583	TadpoleUnopCntrl	Tadpole3DayTx	OK	38.4907	39.496	0.0371988	0.206393	0.7187	0.910385	no
AKIRIN2|ENSG00000135334|c.Ismailoglu201203_X006313|JGIv7b.000053841_353974-366893+	AKIRIN2|ENSG00000135334|c.Ismailoglu201203_X006313|JGIv7b.000053841_353974-366893+	-	chr5L:87938792-87949585	TadpoleUnopCntrl	Tadpole3DayTx	OK	43.5161	38.23	-0.186844	-0.851985	0.13835	0.462002	no
AKIRIN2|ENSG00000135334|c.Quigley201212_X036839|JGIv7b.000124774_733157-746415+	AKIRIN2|ENSG00000135334|c.Quigley201212_X036839|JGIv7b.000124774_733157-746415+	-	chr5S:69393330-69405851	TadpoleUnopCntrl	Tadpole3DayTx	OK	31.7642	29.476	-0.107859	-0.570024	0.3255	0.681117	no
AKR1A1|ENSG00000117448|c.Audic201207_X001531|JGIv7b.000002589_2255450-2261204+	AKR1A1|ENSG00000117448|c.Audic201207_X001531|JGIv7b.000002589_2255450-2261204+	-	chr4L:24693599-24699347	TadpoleUnopCntrl	Tadpole3DayTx	OK	5.0718	4.53477	-0.161467	-0.614151	0.2868	0.643982	no
AKR1A1|ENSG00000117448|c.JGIL6RMv1_XeXenL6RMv10044629m|JGIv7b.000325141_664880-686159-	AKR1A1|ENSG00000117448|c.JGIL6RMv1_XeXenL6RMv10044629m|JGIv7b.000325141_664880-686159-	-	chr4L:80004951-80023874	TadpoleUnopCntrl	Tadpole3DayTx	OK	7.79834	7.28131	-0.0989688	-0.362083	0.5303	0.81964	no
AKR1A1|ENSG00000117448|c.Taira201203eye_X012212|JGIv7b.000179914_692982-715275+	AKR1A1|ENSG00000117448|c.Taira201203eye_X012212|JGIv7b.000179914_692982-715275+	-	chr4S:64428252-64450545	TadpoleUnopCntrl	Tadpole3DayTx	NOTEST	0.367456	0.302509	-0.280594	0	1	1	no
AKR1A1|ENSG00000117448|c.Taira201203heart_X006867|JGIv7b.000181903_234480-318363-	AKR1A1|ENSG00000117448|c.Taira201203heart_X006867|JGIv7b.000181903_234480-318363-	-	chr4S:81973415-82057119	TadpoleUnopCntrl	Tadpole3DayTx	OK	7.90067	7.7007	-0.0369848	-0.140507	0.80505	0.944702	no
AKR1B1|ENSG00000085662|c.JGIL6RMv1_XeXenL6RMv10048691m|JGIv7b.000098502_455739-481960+	AKR1B1|ENSG00000085662|c.JGIL6RMv1_XeXenL6RMv10048691m|JGIv7b.000098502_455739-481960+	-	Scaffold31:1474207-2532201	TadpoleUnopCntrl	Tadpole3DayTx	OK	34.86	30.1448	-0.209663	-0.423439	0.45005	0.771871	no
AKR1B1|ENSG00000085662|c.Taira201203kidney_X013242|JGIv7b.000302407_70433-81598-	AKR1B1|ENSG00000085662|c.Taira201203kidney_X013242|JGIv7b.000302407_70433-81598-	-	chr3S:4491405-4502537	TadpoleUnopCntrl	Tadpole3DayTx	OK	28.0511	22.8194	-0.2978	-1.54573	0.0071	0.0891124	no
AKR1C1|ENSG00000187134|c.Taira201203eye_X014102|JGIv7b.000302407_87179-103021+	AKR1C1|ENSG00000187134|c.Taira201203eye_X014102|JGIv7b.000302407_87179-103021+	-	chr3S:4514981-4521649	TadpoleUnopCntrl	Tadpole3DayTx	OK	1.17259	0.050357	-4.54136	-2.25521	0.24515	0.601795	no
AKR1C3|ENSG00000196139|c.JGIL6RMv1_XeXenL6RMv10048685m|JGIv7b.000098502_399004-406908+	AKR1C3|ENSG00000196139|c.JGIL6RMv1_XeXenL6RMv10048685m|JGIv7b.000098502_399004-406908+	-	Scaffold31:1474207-2532201	TadpoleUnopCntrl	Tadpole3DayTx	NOTEST	0	0.0213903	inf	0	1	1	no
AKR1C3|ENSG00000196139|c.Taira201203ovary_X005583|JGIv7b.000098502_412795-453787+	AKR1C3|ENSG00000196139|c.Taira201203ovary_X005583|JGIv7b.000098502_412795-453787+	-	Scaffold31:1474207-2532201	TadpoleUnopCntrl	Tadpole3DayTx	OK	2.90885	2.33376	-0.317792	-0.148517	0.85285	0.958619	no
AKR1C4|ENSG00000266359|c.Taira201203intestine_X009575|JGIv7b.000302407_100446-110964-	AKR1C4|ENSG00000266359|c.Taira201203intestine_X009575|JGIv7b.000302407_100446-110964-	-	chr3S:4524064-4531912	TadpoleUnopCntrl	Tadpole3DayTx	NOTEST	0.0711865	0.141182	0.987882	0	1	1	no
AKR1D1|ENSG00000122787|c.Audic201207_X049003|JGIv7b.000302407_120796-143246-	AKR1D1|ENSG00000122787|c.Audic201207_X049003|JGIv7b.000302407_120796-143246-	-	chr3S:4541815-4557069	TadpoleUnopCntrl	Tadpole3DayTx	OK	1.26239	1.80249	0.513831	1.07742	0.06745	0.323308	no
AKR1D1|ENSG00000122787|c.Ueno201210liver_X000428|JGIv7b.000098502_356066-382581+	AKR1D1|ENSG00000122787|c.Ueno201210liver_X000428|JGIv7b.000098502_356066-382581+	-	Scaffold31:1474207-2532201	TadpoleUnopCntrl	Tadpole3DayTx	NOTEST	0.0596102	0.0760165	0.350754	0	1	1	no
AKR7A2|ENSG00000053371|c.Audic201207_X043600|JGIv7b.000195950_962243-987621+	AKR7A2|ENSG00000053371|c.Audic201207_X043600|JGIv7b.000195950_962243-987621+	-	chr7L:121211609-121236800	TadpoleUnopCntrl	Tadpole3DayTx	OK	9.69405	9.13151	-0.0862452	-0.357623	0.52735	0.817981	no
AKR7A2|ENSG00000053371|c.Taira201203intestine_X009900|JGIv7b.000374693_7899-33019+	AKR7A2|ENSG00000053371|c.Taira201203intestine_X009900|JGIv7b.000374693_7899-33019+	-	chr7S:86818877-86843997	TadpoleUnopCntrl	Tadpole3DayTx	NOTEST	0.127578	0.25076	0.974924	0	1	1	no
AKT1S1|ENSG00000204673|c.Chang2013_X027945|JGIv7b.000129797_98529-119312+	AKT1S1|ENSG00000204673|c.Chang2013_X027945|JGIv7b.000129797_98529-119312+	-	chr7S:78256319-78276586	TadpoleUnopCntrl	Tadpole3DayTx	OK	11.9548	9.85531	-0.278616	-1.19801	0.03885	0.239494	no
AKT1S1|ENSG00000204673|c.Chung201110_X002243|JGIv7b.000029769_1400245-1414904+	AKT1S1|ENSG00000204673|c.Chung201110_X002243|JGIv7b.000029769_1400245-1414904+	-	chr7L:106379524-106393413	TadpoleUnopCntrl	Tadpole3DayTx	OK	20.5196	18.2211	-0.17139	-0.878525	0.12325	0.436266	no
AKT1|ENSG00000142208|c.Taira201203brain_X015260|JGIv7b.000230550_3031595-3119889+	AKT1|ENSG00000142208|c.Taira201203brain_X015260|JGIv7b.000230550_3031595-3119889+	-	chr8L:76280618-76368638	TadpoleUnopCntrl	Tadpole3DayTx	OK	20.7838	23.1596	0.156154	0.87989	0.123	0.435703	no
AKT1|ENSG00000142208|c.Taira201203lung_X008023|JGIv7b.000236382_4634447-4730989-	AKT1|ENSG00000142208|c.Taira201203lung_X008023|JGIv7b.000236382_4634447-4730989-	-	chr8S:9810922-9907176	TadpoleUnopCntrl	Tadpole3DayTx	OK	14.0125	15.5409	0.149358	0.786253	0.1707	0.50881	no
AKT2|ENSG00000105221|c.Chang2013_X013940|JGIv7b.000039723_10701943-10733847+	AKT2|ENSG00000105221|c.Chang2013_X013940|JGIv7b.000039723_10701943-10733847+	-	chr8L:55900367-55930876	TadpoleUnopCntrl	Tadpole3DayTx	OK	20.231	16.6623	-0.279975	-1.42538	0.01315	0.131349	no
AKT2|ENSG00000105221|c.Quigley201212_X022577|JGIv7b.000050079_1595536-1630887-	AKT2|ENSG00000105221|c.Quigley201212_X022577|JGIv7b.000050079_1595536-1630887-	-	chr8S:81783184-81817327	TadpoleUnopCntrl	Tadpole3DayTx	OK	20.0187	16.0668	-0.317266	-1.68698	0.0027	0.0465653	yes
AKTIP|ENSG00000166971|c.JGIL6RMv1_XeXenL6RMv10028853m|JGIv7b.000046631_26538-48284-	AKTIP|ENSG00000166971|c.JGIL6RMv1_XeXenL6RMv10028853m|JGIv7b.000046631_26538-48284-	-	chr4L:60293275-60314419	TadpoleUnopCntrl	Tadpole3DayTx	OK	16.5722	16.358	-0.0187675	-0.0961997	0.86895	0.963613	no
AKTIP|ENSG00000166971|c.JGIL6RMv1_XeXenL6RMv10039581m|JGIv7b.000024235_272143-301287-	AKTIP|ENSG00000166971|c.JGIL6RMv1_XeXenL6RMv10039581m|JGIv7b.000024235_272143-301287-	-	chr4S:50893307-50921024	TadpoleUnopCntrl	Tadpole3DayTx	OK	13.65	13.5746	-0.00799236	-0.0372503	0.9482	0.984914	no
AL138764.1|ENSG00000226209|c.Taira201203skin_X001171|JGIv7b.000022127_1714398-1719559+	AL138764.1|ENSG00000226209|c.Taira201203skin_X001171|JGIv7b.000022127_1714398-1719559+	-	chr6L:125658579-125663702	TadpoleUnopCntrl	Tadpole3DayTx	OK	2.83634	2.16852	-0.387322	-0.532343	0.34245	0.694827	no
AL138764.1|ENSG00000226209|c.UniGene_Xl_S13670470|JGIv7b.000234771_1559969-1568146+	AL138764.1|ENSG00000226209|c.UniGene_Xl_S13670470|JGIv7b.000234771_1559969-1568146+	-	chr6S:102390660-102397169	TadpoleUnopCntrl	Tadpole3DayTx	OK	58.224	52.7854	-0.141475	-0.612885	0.28795	0.644901	no
AL139147.1|ENSG00000248458|c.Quigley201212_X018523|JGIv7b.000039762_516290-522717+	AL139147.1|ENSG00000248458|c.Quigley201212_X018523|JGIv7b.000039762_516290-522717+	-	chr5S:53625383-53630599	TadpoleUnopCntrl	Tadpole3DayTx	NOTEST	0.125502	0.246814	0.975713	0	1	1	no
AL139147.1|ENSG00000248458|c.Taira201203brain_X015970|JGIv7b.000267384_77233-80280-	AL139147.1|ENSG00000248458|c.Taira201203brain_X015970|JGIv7b.000267384_77233-80280-	-	Scaffold42:364302-530231	TadpoleUnopCntrl	Tadpole3DayTx	NOTEST	0.117055	0.148563	0.34388	0	1	1	no
AL139147.1|ENSG00000248458|c.Taira201203pancreas_X000424|JGIv7b.000012020_3432449-3434954-	AL139147.1|ENSG00000248458|c.Taira201203pancreas_X000424|JGIv7b.000012020_3432449-3434954-	-	chr5L:33749706-33752583	TadpoleUnopCntrl	Tadpole3DayTx	NOTEST	0.116096	0.100683	-0.205495	0	1	1	no
AL139147.1|ENSG00000248458|c.Taira201203spleen_X003374|JGIv7b.000075398_527034-530965-	AL139147.1|ENSG00000248458|c.Taira201203spleen_X003374|JGIv7b.000075398_527034-530965-	-	chr8L:51782367-51796858	TadpoleUnopCntrl	Tadpole3DayTx	NOTEST	0.0666027	0.0455046	-0.549568	0	1	1	no
AL139147.1|ENSG00000248458|c.Taira201203spleen_X005552|JGIv7b.000289484_101467-108039+	AL139147.1|ENSG00000248458|c.Taira201203spleen_X005552|JGIv7b.000289484_101467-108039+	-	chr8S:25602793-25609365	TadpoleUnopCntrl	Tadpole3DayTx	NOTEST	0.0237653	0.00959654	-1.30827	0	1	1	no
AL590867.1|ENSG00000213121|c.Ismailoglu201203_X011739|JGIv7b.000243915_142947-144364+	AL590867.1|ENSG00000213121|c.Ismailoglu201203_X011739|JGIv7b.000243915_142947-144364+	-	chr1S:76447769-76449186	TadpoleUnopCntrl	Tadpole3DayTx	NOTEST	0	0	0	0	1	1	no
AL590867.1|ENSG00000213121|c.JGIL6RMv1_XeXenL6RMv10007407m|JGIv7b.000011701_12711-15862-	AL590867.1|ENSG00000213121|c.JGIL6RMv1_XeXenL6RMv10007407m|JGIv7b.000011701_12711-15862-	-	chr2L:103459304-103460252	TadpoleUnopCntrl	Tadpole3DayTx	NOTEST	0	0	0	0	1	1	no
AL590867.1|ENSG00000213121|c.Quigley201207_X002679|JGIv7b.000016068_37798-39265+	AL590867.1|ENSG00000213121|c.Quigley201207_X002679|JGIv7b.000016068_37798-39265+	-	Scaffold108:38984-40302	TadpoleUnopCntrl	Tadpole3DayTx	NOTEST	0.406366	0.543774	0.420226	0	1	1	no
AL590867.1|ENSG00000213121|c.Quigley201212_X005522|JGIv7b.000009266_7207423-7208225-	AL590867.1|ENSG00000213121|c.Quigley201212_X005522|JGIv7b.000009266_7207423-7208225-	-	chr3L:98557342-98576190	TadpoleUnopCntrl	Tadpole3DayTx	NOTEST	0.139259	0.146194	0.0701133	0	1	1	no
AL590867.1|ENSG00000213121|c.Quigley201212_X039730|JGIv7b.000152894_2197222-2197958+	AL590867.1|ENSG00000213121|c.Quigley201212_X039730|JGIv7b.000152894_2197222-2197958+	-	chr3S:77479401-77480137	TadpoleUnopCntrl	Tadpole3DayTx	NOTEST	0.19516	0.228268	0.226073	0	1	1	no
AL590867.1|ENSG00000213121|c.Quigley201212_X050811|JGIv7b.000389081_131710-132500+	AL590867.1|ENSG00000213121|c.Quigley201212_X050811|JGIv7b.000389081_131710-132500+	-	chr8L:91251280-91316621	TadpoleUnopCntrl	Tadpole3DayTx	NOTEST	0.0707017	0.265156	1.90703	0	1	1	no
AL590867.1|ENSG00000213121|c.Taira201203eye_X013102|JGIv7b.000226594_610420-611379-	AL590867.1|ENSG00000213121|c.Taira201203eye_X013102|JGIv7b.000226594_610420-611379-	-	chr7S:46805038-46805997	TadpoleUnopCntrl	Tadpole3DayTx	NOTEST	0.281511	0.390405	0.471778	0	1	1	no
AL590867.1|ENSG00000213121|c.Taira201203intestine_X006009|JGIv7b.000081267_1672215-1673119+	AL590867.1|ENSG00000213121|c.Taira201203intestine_X006009|JGIv7b.000081267_1672215-1673119+	-	chr2L:70966025-70966929	TadpoleUnopCntrl	Tadpole3DayTx	NOTEST	0.0892118	0.122312	0.455262	0	1	1	no
AL590867.1|ENSG00000213121|c.Taira201203st09_X004864|JGIv7b.000388571_635947-636806+	AL590867.1|ENSG00000213121|c.Taira201203st09_X004864|JGIv7b.000388571_635947-636806+	-	Scaffold31:2818104-2836716	TadpoleUnopCntrl	Tadpole3DayTx	NOTEST	0	0.101787	inf	0	1	1	no
AL590867.1|ENSG00000213121|c.Taira201203st20_X003787|JGIv7b.000112487_264673-266365+	AL590867.1|ENSG00000213121|c.Taira201203st20_X003787|JGIv7b.000112487_264673-266365+	-	chr7L:50946671-50948364	TadpoleUnopCntrl	Tadpole3DayTx	NOTEST	0.0704637	0.0870374	0.304754	0	1	1	no
AL590867.1|ENSG00000213121|c.Taira201203st25_X003501|JGIv7b.000100253_906957-910911+	AL590867.1|ENSG00000213121|c.Taira201203st25_X003501|JGIv7b.000100253_906957-910911+	-	chr3L:38934204-39002269	TadpoleUnopCntrl	Tadpole3DayTx	OK	0.867012	1.26294	0.542667	0.961945	0.09515	0.384247	no
AL590867.1|ENSG00000213121|c.TeperekTkacz201205_X001917|JGIv7b.000145462_333945-335128-	AL590867.1|ENSG00000213121|c.TeperekTkacz201205_X001917|JGIv7b.000145462_333945-335128-	-	chr6S:26112581-26113764	TadpoleUnopCntrl	Tadpole3DayTx	NOTEST	0.0447726	0.171013	1.93342	0	1	1	no
AL590867.1|ENSG00000213121|c.TeperekTkacz201206_X004670|JGIv7b.000181903_3323556-3324840-	AL590867.1|ENSG00000213121|c.TeperekTkacz201206_X004670|JGIv7b.000181903_3323556-3324840-	-	chr4S:78897986-78970413	TadpoleUnopCntrl	Tadpole3DayTx	OK	1.50763	1.55246	0.0422732	0.0416525	0.9435	0.98349	no
AL590867.1|ENSG00000213121|c.Ueno201210brain_X003155|JGIv7b.000312114_325835-326747-	AL590867.1|ENSG00000213121|c.Ueno201210brain_X003155|JGIv7b.000312114_325835-326747-	-	chr5L:56332395-56333307	TadpoleUnopCntrl	Tadpole3DayTx	NOTEST	0.149582	0.202309	0.435624	0	1	1	no
AL590867.1|ENSG00000213121|c.XGI_TC429971|JGIv7b.000337825_3931061-4013715+	AL590867.1|ENSG00000213121|c.XGI_TC429971|JGIv7b.000337825_3931061-4013715+	-	chr1S:161309974-161310769	TadpoleUnopCntrl	Tadpole3DayTx	NOTEST	0.171308	0.284287	0.730762	0	1	1	no
ALAD|ENSG00000148218|c.Taira201203eye_X010813|JGIv7b.000127590_807470-813176+	ALAD|ENSG00000148218|c.Taira201203eye_X010813|JGIv7b.000127590_807470-813176+	-	chr8L:1475471-1479876	TadpoleUnopCntrl	Tadpole3DayTx	OK	7.6259	7.74248	0.0218881	0.0830848	0.8882	0.97003	no
ALAD|ENSG00000148218|c.Taira201203st30_X002025|JGIv7b.000046073_2901759-2906912-	ALAD|ENSG00000148218|c.Taira201203st30_X002025|JGIv7b.000046073_2901759-2906912-	-	chr8S:26966359-26971440	TadpoleUnopCntrl	Tadpole3DayTx	OK	9.43999	7.58651	-0.315349	-1.26764	0.0262	0.191853	no
ALAS1|ENSG00000023330|c.Park201106_X019747|JGIv7b.000155038_1473530-1502338-	ALAS1|ENSG00000023330|c.Park201106_X019747|JGIv7b.000155038_1473530-1502338-	-	chr4S:101364358-101392858	TadpoleUnopCntrl	Tadpole3DayTx	OK	18.2101	17.6483	-0.045203	-0.228784	0.6881	0.898752	no
ALAS1|ENSG00000023330|c.Quigley201212_X039608|JGIv7b.000150991_274563-302142+	ALAS1|ENSG00000023330|c.Quigley201212_X039608|JGIv7b.000150991_274563-302142+	-	chr4L:122578986-122846101	TadpoleUnopCntrl	Tadpole3DayTx	OK	16.2931	14.7088	-0.147576	-0.271313	0.63235	0.874474	no
ALAS2|ENSG00000158578|c.Taira201203heart_X006496|JGIv7b.000159399_88840-96540-	ALAS2|ENSG00000158578|c.Taira201203heart_X006496|JGIv7b.000159399_88840-96540-	-	chr8S:35955957-35963638	TadpoleUnopCntrl	Tadpole3DayTx	OK	5.43382	3.69592	-0.556034	-2.13976	0.00045	0.0130759	yes
ALB|ENSG00000163631|c.JGIL6RMv1_XeXenL6RMv10000181m|JGIv7b.000165627_987804-999672-	ALB|ENSG00000163631|c.JGIL6RMv1_XeXenL6RMv10000181m|JGIv7b.000165627_987804-999672-	-	chr1L:74588711-74600579	TadpoleUnopCntrl	Tadpole3DayTx	NOTEST	0.0718072	0.06296	-0.189693	0	1	1	no
ALB|ENSG00000163631|c.Taira201203liver_X003196|JGIv7b.000165627_1017069-1028394-	ALB|ENSG00000163631|c.Taira201203liver_X003196|JGIv7b.000165627_1017069-1028394-	-	chr1L:74617976-74629301	TadpoleUnopCntrl	Tadpole3DayTx	NOTEST	0	0	0	0	1	1	no
ALB|ENSG00000163631|c.XGI_TC450896|JGIv7b.000006762_294825-308269-	ALB|ENSG00000163631|c.XGI_TC450896|JGIv7b.000006762_294825-308269-	-	chr1S:68937922-68951358	TadpoleUnopCntrl	Tadpole3DayTx	NOTEST	0	0.0371385	inf	0	1	1	no
ALCAM|ENSG00000170017|c.Quigley201207_X005983|JGIv7b.000049179_1767744-1808318+	ALCAM|ENSG00000170017|c.Quigley201207_X005983|JGIv7b.000049179_1767744-1808318+	-	chr2L:100913618-100951883	TadpoleUnopCntrl	Tadpole3DayTx	OK	25.1587	26.8512	0.0939273	0.524446	0.3593	0.708337	no
ALCAM|ENSG00000170017|c.Taira201203skin_X002838|JGIv7b.000078587_2173799-2217317-	ALCAM|ENSG00000170017|c.Taira201203skin_X002838|JGIv7b.000078587_2173799-2217317-	-	chr2S:85412871-85456359	TadpoleUnopCntrl	Tadpole3DayTx	OK	20.584	20.9243	0.0236511	0.131121	0.82315	0.950246	no
ALDH16A1|ENSG00000161618|c.Taira201203testis_X003116|JGIv7b.000139674_1267292-1302680+	ALDH16A1|ENSG00000161618|c.Taira201203testis_X003116|JGIv7b.000139674_1267292-1302680+	-	chr7S:79644652-79679914	TadpoleUnopCntrl	Tadpole3DayTx	OK	9.12407	7.56313	-0.270695	-1.30345	0.0228	0.178692	no
ALDH16A1|ENSG00000161618|c.Ueno201210st09_X000476|JGIv7b.000056777_253789-300328+	ALDH16A1|ENSG00000161618|c.Ueno201210st09_X000476|JGIv7b.000056777_253789-300328+	-	chr7L:108075915-108112787	TadpoleUnopCntrl	Tadpole3DayTx	OK	11.1568	9.76807	-0.191782	-0.981401	0.08535	0.363149	no
ALDH18A1|ENSG00000059573|c.Taira201203brain_X001612|JGIv7b.000007555_3533894-3560986+	ALDH18A1|ENSG00000059573|c.Taira201203brain_X001612|JGIv7b.000007555_3533894-3560986+	-	chr7L:19962434-19989379	TadpoleUnopCntrl	Tadpole3DayTx	OK	15.6515	15.2085	-0.0414292	-0.217243	0.70655	0.905037	no
ALDH1A1|ENSG00000165092|c.UniGene_Xl_S13590702|JGIv7b.000067832_984827-1011747-	ALDH1A1|ENSG00000165092|c.UniGene_Xl_S13590702|JGIv7b.000067832_984827-1011747-	-	chr1S:106068122-106095042	TadpoleUnopCntrl	Tadpole3DayTx	NOTEST	0.030522	0.0520802	0.770887	0	1	1	no
ALDH1A1|ENSG00000165092|c.XGI_TC453560|JGIv7b.000268711_1086747-1122004-	ALDH1A1|ENSG00000165092|c.XGI_TC453560|JGIv7b.000268711_1086747-1122004-	-	chr1L:129055926-129091136	TadpoleUnopCntrl	Tadpole3DayTx	OK	3.23316	2.47591	-0.384988	-1.24866	0.03145	0.212227	no
ALDH1A2|ENSG00000128918|c.Ismailoglu201203_X012754|JGIv7b.000351606_1188692-1224875+	ALDH1A2|ENSG00000128918|c.Ismailoglu201203_X012754|JGIv7b.000351606_1188692-1224875+	-	chr3S:53234045-53270153	TadpoleUnopCntrl	Tadpole3DayTx	OK	6.80343	1.92708	-1.81985	-6.90206	5e-05	0.00227767	yes
ALDH1A2|ENSG00000128918|c.Taira201203st10_X002477|JGIv7b.000059883_1776490-1813028-	ALDH1A2|ENSG00000128918|c.Taira201203st10_X002477|JGIv7b.000059883_1776490-1813028-	-	chr3L:89616235-89652325	TadpoleUnopCntrl	Tadpole3DayTx	OK	6.90448	1.16742	-2.5642	-9.26091	5e-05	0.00227767	yes
ALDH1A3|ENSG00000184254|c.XGI_TC418929|JGIv7b.000058049_2993139-3026315+	ALDH1A3|ENSG00000184254|c.XGI_TC418929|JGIv7b.000058049_2993139-3026315+	-	chr3L:106670936-106702380	TadpoleUnopCntrl	Tadpole3DayTx	OK	0.997169	0.674572	-0.563865	-1.09506	0.06185	0.309057	no
ALDH1L2|ENSG00000136010|c.JGIL6RMv1_XeXenL6RMv10025425m|JGIv7b.000018184_3937340-3962000+	ALDH1L2|ENSG00000136010|c.JGIL6RMv1_XeXenL6RMv10025425m|JGIv7b.000018184_3937340-3962000+	-	chr3L:43107579-43131611	TadpoleUnopCntrl	Tadpole3DayTx	OK	8.51805	7.68854	-0.147814	-0.681344	0.23375	0.589694	no
ALDH1L2|ENSG00000136010|c.JGIL6RMv1_XeXenL6RMv10031749m|JGIv7b.000005925_7485602-7511844+	ALDH1L2|ENSG00000136010|c.JGIL6RMv1_XeXenL6RMv10031749m|JGIv7b.000005925_7485602-7511844+	-	chr3S:95187015-95209148	TadpoleUnopCntrl	Tadpole3DayTx	OK	17.0105	14.7737	-0.20339	-1.07199	0.06515	0.316797	no
ALDH1L2|ENSG00000136010|c.JGIL6RMv1_XeXenL6RMv10051654m|JGIv7b.000013523_9801871-9832818-	ALDH1L2|ENSG00000136010|c.JGIL6RMv1_XeXenL6RMv10051654m|JGIv7b.000013523_9801871-9832818-	-	chr4L:127741099-127769183	TadpoleUnopCntrl	Tadpole3DayTx	OK	5.63271	4.87998	-0.206955	-0.901433	0.11545	0.421492	no
ALDH2|ENSG00000111275|c.JGIL6RMv1_XeXenL6RMv10040201m|JGIv7b.000025254_4358924-4376397+	ALDH2|ENSG00000111275|c.JGIL6RMv1_XeXenL6RMv10040201m|JGIv7b.000025254_4358924-4376397+	-	chr1L:163404144-164412943	TadpoleUnopCntrl	Tadpole3DayTx	OK	33.3447	28.6442	-0.219217	-0.281491	0.6193	0.868387	no
ALDH3A2|ENSG00000072210|c.Taira201203brain_X007429|JGIv7b.000047398_2314293-2333039+	ALDH3A2|ENSG00000072210|c.Taira201203brain_X007429|JGIv7b.000047398_2314293-2333039+	-	chr2S:76873120-76891838	TadpoleUnopCntrl	Tadpole3DayTx	OK	9.27873	12.1398	0.387749	2.10289	0.0001	0.00413319	yes
ALDH3A2|ENSG00000072210|c.Taira201203intestine_X009208|JGIv7b.000267344_2669983-2688182-	ALDH3A2|ENSG00000072210|c.Taira201203intestine_X009208|JGIv7b.000267344_2669983-2688182-	-	chr2L:91502978-91517404	TadpoleUnopCntrl	Tadpole3DayTx	OK	4.14546	3.57113	-0.215152	-0.856095	0.13445	0.456046	no
ALDH3B1|ENSG00000006534|c.JGIL6RMv1_XeXenL6RMv10016781m|JGIv7b.000195272_5561-29468-	ALDH3B1|ENSG00000006534|c.JGIL6RMv1_XeXenL6RMv10016781m|JGIv7b.000195272_5561-29468-	-	chr3L:144190538-144213391	TadpoleUnopCntrl	Tadpole3DayTx	OK	4.35414	3.48824	-0.319886	-1.07156	0.0647	0.31589	no
ALDH3B1|ENSG00000006534|c.Taira201203st08_X004621|JGIv7b.000143664_1419946-1433550-	ALDH3B1|ENSG00000006534|c.Taira201203st08_X004621|JGIv7b.000143664_1419946-1433550-	-	chr1L:145993759-146006762	TadpoleUnopCntrl	Tadpole3DayTx	NOTEST	0.0916725	0.150718	0.717294	0	1	1	no
ALDH4A1|ENSG00000159423|c.Ueno2012102cells_X001582|JGIv7b.000195950_1224872-1239140+	ALDH4A1|ENSG00000159423|c.Ueno2012102cells_X001582|JGIv7b.000195950_1224872-1239140+	-	chr7L:120959903-120974171	TadpoleUnopCntrl	Tadpole3DayTx	OK	14.512	13.5484	-0.0991214	-0.526435	0.35945	0.708337	no
ALDH5A1|ENSG00000112294|c.JGIL6RMv1_XeXenL6RMv10055213m|JGIv7b.000133814_61275-85694-	ALDH5A1|ENSG00000112294|c.JGIL6RMv1_XeXenL6RMv10055213m|JGIv7b.000133814_61275-85694-	-	chr6S:74637162-74654481	TadpoleUnopCntrl	Tadpole3DayTx	OK	43.8242	44.5705	0.0243619	0.132444	0.81815	0.948524	no
ALDH5A1|ENSG00000112294|c.Taira201203brain_X009760|JGIv7b.000073623_27689-36558+	ALDH5A1|ENSG00000112294|c.Taira201203brain_X009760|JGIv7b.000073623_27689-36558+	-	chr6L:94938140-95150350	TadpoleUnopCntrl	Tadpole3DayTx	OK	19.1313	20.389	0.0918556	0.250618	0.6606	0.885644	no
ALDH6A1|ENSG00000119711|c.Chang2013_X028430|JGIv7b.000135961_174462-195497+	ALDH6A1|ENSG00000119711|c.Chang2013_X028430|JGIv7b.000135961_174462-195497+	-	chr8S:25897387-25917658	TadpoleUnopCntrl	Tadpole3DayTx	OK	32.0548	31.5377	-0.023464	-0.12594	0.8318	0.952033	no
ALDH6A1|ENSG00000119711|c.Taira201203eye_X005434|JGIv7b.000039723_6916464-6931490+	ALDH6A1|ENSG00000119711|c.Taira201203eye_X005434|JGIv7b.000039723_6916464-6931490+	-	chr8L:59701374-59716398	TadpoleUnopCntrl	Tadpole3DayTx	OK	55.4795	50.3519	-0.139908	-0.787717	0.16275	0.497241	no
ALDH7A1|ENSG00000164904|c.Chang2013_X005376|JGIv7b.000012879_516684-543019+	ALDH7A1|ENSG00000164904|c.Chang2013_X005376|JGIv7b.000012879_516684-543019+	-	chr1S:140554615-140580470	TadpoleUnopCntrl	Tadpole3DayTx	OK	16.4051	15.3127	-0.0994164	-0.484621	0.40065	0.738735	no
ALDH7A1|ENSG00000164904|c.Ismailoglu201203_X012650|JGIv7b.000332973_1501565-1533012+	ALDH7A1|ENSG00000164904|c.Ismailoglu201203_X012650|JGIv7b.000332973_1501565-1533012+	-	chr1L:169626956-169653943	TadpoleUnopCntrl	Tadpole3DayTx	OK	33.9553	35.2224	0.0528558	0.290144	0.61175	0.865152	no
ALDH9A1|ENSG00000143149|c.mgEST_1013086397|JGIv7b.000023165_177578-205346+	ALDH9A1|ENSG00000143149|c.mgEST_1013086397|JGIv7b.000023165_177578-205346+	-	chr4S:91931700-91950732	TadpoleUnopCntrl	Tadpole3DayTx	OK	23.6883	14.6629	-0.691999	-3.34754	5e-05	0.00227767	yes
ALDOA|ENSG00000149925|c.Taira201203testis_X000484|JGIv7b.000011418_94265-103695-	ALDOA|ENSG00000149925|c.Taira201203testis_X000484|JGIv7b.000011418_94265-103695-	-	Scaffold22:1016216-1021827	TadpoleUnopCntrl	Tadpole3DayTx	OK	155.582	144.094	-0.110665	-0.622762	0.27145	0.628616	no
ALDOA|ENSG00000149925|c.Taira201203testis_X001725|JGIv7b.000045548_802314-822089+	ALDOA|ENSG00000149925|c.Taira201203testis_X001725|JGIv7b.000045548_802314-822089+	-	Scaffold29:1851929-1871704	TadpoleUnopCntrl	Tadpole3DayTx	OK	88.567	81.3905	-0.121908	-0.679615	0.23035	0.58543	no
ALDOC|ENSG00000109107|c.Audic201207_X017272|JGIv7b.000035361_3467404-3489396+	ALDOC|ENSG00000109107|c.Audic201207_X017272|JGIv7b.000035361_3467404-3489396+	-	chr2L:33229109-33247892	TadpoleUnopCntrl	Tadpole3DayTx	OK	704.457	740.693	0.0723625	0.405935	0.4763	0.787591	no
ALDOC|ENSG00000109107|c.Taira201203eye_X003902|JGIv7b.000023403_7692979-7703003+	ALDOC|ENSG00000109107|c.Taira201203eye_X003902|JGIv7b.000023403_7692979-7703003+	-	chr9_10S:90085152-90095072	TadpoleUnopCntrl	Tadpole3DayTx	OK	2.61434	1.04873	-1.31781	-2.74197	0.00025	0.00838199	yes
ALDOC|ENSG00000109107|c.Taira201203skin_X000538|JGIv7b.000009994_12491166-12504974-	ALDOC|ENSG00000109107|c.Taira201203skin_X000538|JGIv7b.000009994_12491166-12504974-	-	chr9_10L:100343214-100350604	TadpoleUnopCntrl	Tadpole3DayTx	OK	6.72188	5.55426	-0.27527	-0.972095	0.0944	0.382911	no
ALG10|ENSG00000139133|c.TXGP201107_X000241|JGIv7b.000003286_1091628-1110136+	ALG10|ENSG00000139133|c.TXGP201107_X000241|JGIv7b.000003286_1091628-1110136+	-	chr3L:65839034-65857675	TadpoleUnopCntrl	Tadpole3DayTx	OK	3.83464	4.02604	0.070271	0.307055	0.58805	0.851398	no
ALG10|ENSG00000139133|c.Taira201203egg_X002804|JGIv7b.000033104_752415-760160+	ALG10|ENSG00000139133|c.Taira201203egg_X002804|JGIv7b.000033104_752415-760160+	-	chr3S:73170443-73184974	TadpoleUnopCntrl	Tadpole3DayTx	OK	4.23197	3.75494	-0.172539	-0.592832	0.3011	0.657164	no
ALG11|ENSG00000253710|c.Taira201203ovary_X000478|JGIv7b.000005732_11005602-11014189+	ALG11|ENSG00000253710|c.Taira201203ovary_X000478|JGIv7b.000005732_11005602-11014189+	-	chr2S:132948520-132957107	TadpoleUnopCntrl	Tadpole3DayTx	NOTEST	0.0932373	0.0143436	-2.7005	0	1	1	no
ALG11|ENSG00000253710|c.Taira201203ovary_X007193|JGIv7b.000200825_4361873-4370002-	ALG11|ENSG00000253710|c.Taira201203ovary_X007193|JGIv7b.000200825_4361873-4370002-	-	chr2L:152823991-152831941	TadpoleUnopCntrl	Tadpole3DayTx	OK	5.1282	5.5886	0.124035	0.490196	0.38875	0.731038	no
ALG12|ENSG00000182858|c.Audic201207_X035426|JGIv7b.000108224_431171-465544+	ALG12|ENSG00000182858|c.Audic201207_X035426|JGIv7b.000108224_431171-465544+	-	chr3L:63608489-63620574	TadpoleUnopCntrl	Tadpole3DayTx	OK	6.33396	6.47064	0.0308009	0.118951	0.8314	0.951802	no
ALG13|ENSG00000101901|c.Taira201203brain_X008415|JGIv7b.000054743_244993-257011+	ALG13|ENSG00000101901|c.Taira201203brain_X008415|JGIv7b.000054743_244993-257011+	-	chr4L:48709773-48721747	TadpoleUnopCntrl	Tadpole3DayTx	OK	25.3865	22.0614	-0.20254	-0.779622	0.171	0.50923	no
ALG13|ENSG00000101901|c.Taira201203egg_X006531|JGIv7b.000167347_3558491-3613623-	ALG13|ENSG00000101901|c.Taira201203egg_X006531|JGIv7b.000167347_3558491-3613623-	-	chr8L:30095969-30151458	TadpoleUnopCntrl	Tadpole3DayTx	NOTEST	0.0271152	0.0229688	-0.239427	0	1	1	no
ALG14|ENSG00000172339|c.Ismailoglu201203_X009292|JGIv7b.000120545_2522-24015-	ALG14|ENSG00000172339|c.Ismailoglu201203_X009292|JGIv7b.000120545_2522-24015-	-	chr4L:92324959-92346361	TadpoleUnopCntrl	Tadpole3DayTx	OK	4.59371	4.69492	0.0314416	0.0739991	0.90035	0.971853	no
ALG14|ENSG00000172339|c.Ueno2012106cells_X001147|JGIv7b.000069443_9813125-9833843-	ALG14|ENSG00000172339|c.Ueno2012106cells_X001147|JGIv7b.000069443_9813125-9833843-	-	chr4S:74964158-74984705	TadpoleUnopCntrl	Tadpole3DayTx	OK	2.60466	2.61286	0.00453193	0.0105367	0.9796	0.993536	no
ALG1|ENSG00000033011|c.XenBase_120577611|JGIv7b.000120240_1678920-1690839-	ALG1|ENSG00000033011|c.XenBase_120577611|JGIv7b.000120240_1678920-1690839-	-	chr9_10L:86161931-86173512	TadpoleUnopCntrl	Tadpole3DayTx	OK	5.93214	5.88488	-0.0115388	-0.0425926	0.9358	0.982373	no
ALG2|ENSG00000119523|c.JGIL6RMv1_XeXenL6RMv10029999m|JGIv7b.000134022_1115357-1121712+	ALG2|ENSG00000119523|c.JGIL6RMv1_XeXenL6RMv10029999m|JGIv7b.000134022_1115357-1121712+	-	chr6L:63700542-63705605	TadpoleUnopCntrl	Tadpole3DayTx	OK	8.35027	8.00244	-0.0613829	-0.256934	0.6555	0.883445	no
ALG3|ENSG00000214160|c.JGIL6RMv1_XeXenL6RMv10014188m|JGIv7b.000029016_1621622-1638256+	ALG3|ENSG00000214160|c.JGIL6RMv1_XeXenL6RMv10014188m|JGIv7b.000029016_1621622-1638256+	-	chr5S:82085061-82100845	TadpoleUnopCntrl	Tadpole3DayTx	OK	8.57638	8.58422	0.0013176	0.00565221	0.99355	0.996983	no
ALG5|ENSG00000120697|c.Ueno201210ovary_X000714|JGIv7b.000158000_927363-947043+	ALG5|ENSG00000120697|c.Ueno201210ovary_X000714|JGIv7b.000158000_927363-947043+	-	chr2S:134692279-134711959	TadpoleUnopCntrl	Tadpole3DayTx	OK	11.1903	10.3457	-0.113205	-0.476124	0.4031	0.741002	no
ALG6|ENSG00000088035|c.JGIL6RMv1_XeXenL6RMv10047977m|JGIv7b.000053042_994128-1017694-	ALG6|ENSG00000088035|c.JGIL6RMv1_XeXenL6RMv10047977m|JGIv7b.000053042_994128-1017694-	-	chr4S:59546778-59570151	TadpoleUnopCntrl	Tadpole3DayTx	OK	2.30419	2.31112	0.00433477	0.0116151	0.98315	0.994662	no
ALG6|ENSG00000088035|c.TXGP201107_X007638|JGIv7b.000155039_2029002-2054689-	ALG6|ENSG00000088035|c.TXGP201107_X007638|JGIv7b.000155039_2029002-2054689-	-	chr4L:74548111-74573730	TadpoleUnopCntrl	Tadpole3DayTx	OK	3.41386	3.80126	0.155075	0.495943	0.39	0.731957	no
ALG8|ENSG00000159063|c.Chang2013_X034933|JGIv7b.000262000_1304722-1319235+	ALG8|ENSG00000159063|c.Chang2013_X034933|JGIv7b.000262000_1304722-1319235+	-	chr2S:151149029-151163389	TadpoleUnopCntrl	Tadpole3DayTx	OK	3.32071	3.40971	0.0381586	0.118168	0.83825	0.953893	no
ALKBH2|ENSG00000189046|c.Ismailoglu201203_X010299|JGIv7b.000162663_328259-335507-	ALKBH2|ENSG00000189046|c.Ismailoglu201203_X010299|JGIv7b.000162663_328259-335507-	-	chr1L:152900488-152907486	TadpoleUnopCntrl	Tadpole3DayTx	OK	1.24957	1.1596	-0.107813	-0.221908	0.70275	0.904527	no
ALKBH3|ENSG00000166199|c.mgEST_1013094793|JGIv7b.000025194_1510378-1518836-	ALKBH3|ENSG00000166199|c.mgEST_1013094793|JGIv7b.000025194_1510378-1518836-	-	chr4L:7035275-7042040	TadpoleUnopCntrl	Tadpole3DayTx	OK	4.11972	4.17517	0.0192906	0.0498173	0.928	0.980074	no
ALKBH4|ENSG00000160993|c.XenBase_147900036|JGIv7b.000112554_1921185-1945900-	ALKBH4|ENSG00000160993|c.XenBase_147900036|JGIv7b.000112554_1921185-1945900-	-	chr2L:45386353-45394027	TadpoleUnopCntrl	Tadpole3DayTx	OK	5.03674	5.17794	0.0398884	0.163124	0.7789	0.934894	no
ALKBH5|ENSG00000091542|c.Ismailoglu201203_X011366|JGIv7b.000219295_1904339-1920182+	ALKBH5|ENSG00000091542|c.Ismailoglu201203_X011366|JGIv7b.000219295_1904339-1920182+	-	chr9_10L:111242589-111492075	TadpoleUnopCntrl	Tadpole3DayTx	OK	7.1511	7.79397	0.124193	0.224031	0.69215	0.900917	no
ALKBH6|ENSG00000239382|c.XenBase_148232713|JGIv7b.000039723_8267818-8274647-	ALKBH6|ENSG00000239382|c.XenBase_148232713|JGIv7b.000039723_8267818-8274647-	-	chr8L:58358215-58365044	TadpoleUnopCntrl	Tadpole3DayTx	OK	8.90855	7.08861	-0.329688	-1.06534	0.0671	0.322517	no
ALKBH7|ENSG00000125652|c.Amin201106_X013666|JGIv7b.000055171_1437319-1448272-	ALKBH7|ENSG00000125652|c.Amin201106_X013666|JGIv7b.000055171_1437319-1448272-	-	chr3L:133656415-133667334	TadpoleUnopCntrl	Tadpole3DayTx	OK	6.79845	6.60197	-0.0423091	-0.142583	0.80395	0.944219	no
ALKBH8|ENSG00000137760|c.Park201106_X017376|JGIv7b.000104417_1312877-1361678-	ALKBH8|ENSG00000137760|c.Park201106_X017376|JGIv7b.000104417_1312877-1361678-	-	chr2S:143621073-143654900	TadpoleUnopCntrl	Tadpole3DayTx	OK	2.48064	2.5907	0.0626276	0.200935	0.7211	0.911378	no
ALK|ENSG00000171094|c.Taira201203ovary_X003493|JGIv7b.000045400_486889-542258+	ALK|ENSG00000171094|c.Taira201203ovary_X003493|JGIv7b.000045400_486889-542258+	-	chr5S:10253505-10308864	TadpoleUnopCntrl	Tadpole3DayTx	OK	2.83199	2.66231	-0.0891361	-0.341976	0.5471	0.829036	no
ALK|ENSG00000171094|c.Taira201203ovary_X007251|JGIv7b.000203041_5408317-5511974-	ALK|ENSG00000171094|c.Taira201203ovary_X007251|JGIv7b.000203041_5408317-5511974-	-	chr8S:5418517-5522166	TadpoleUnopCntrl	Tadpole3DayTx	NOTEST	0.366371	0.346474	-0.0805566	0	1	1	no
ALK|ENSG00000171094|c.Taira201203testis_X002877|JGIv7b.000102974_2954129-2979281-	ALK|ENSG00000171094|c.Taira201203testis_X002877|JGIv7b.000102974_2954129-2979281-	-	chr5L:19278437-19303589	TadpoleUnopCntrl	Tadpole3DayTx	OK	4.64449	4.69975	0.0170654	0.0645627	0.9074	0.973038	no
ALLC|ENSG00000151360|c.JGIL6RMv1_XeXenL6RMv10005461m|JGIv7b.000142445_317626-337574+	ALLC|ENSG00000151360|c.JGIL6RMv1_XeXenL6RMv10005461m|JGIv7b.000142445_317626-337574+	-	chr5L:134983786-135003733	TadpoleUnopCntrl	Tadpole3DayTx	NOTEST	0.0382899	0.0713648	0.898248	0	1	1	no
ALMS1|ENSG00000116127|c.Taira201203egg_X006767|JGIv7b.000189728_223040-229145-	ALMS1|ENSG00000116127|c.Taira201203egg_X006767|JGIv7b.000189728_223040-229145-	-	chr1S:2764710-2770815	TadpoleUnopCntrl	Tadpole3DayTx	OK	3.23191	3.31798	0.0379157	0.127342	0.8298	0.951744	no
ALMS1|ENSG00000116127|c.Taira201203st25_X001409|JGIv7b.000027038_176685-183058-	ALMS1|ENSG00000116127|c.Taira201203st25_X001409|JGIv7b.000027038_176685-183058-	-	chr1L:7541601-7547973	TadpoleUnopCntrl	Tadpole3DayTx	OK	3.35131	3.48874	0.0579799	0.203536	0.7272	0.913908	no
ALOX5AP|ENSG00000132965|c.Taira201203intestine_X003061|JGIv7b.000031941_765607-774107+	ALOX5AP|ENSG00000132965|c.Taira201203intestine_X003061|JGIv7b.000031941_765607-774107+	-	chr2S:137203279-137211779	TadpoleUnopCntrl	Tadpole3DayTx	NOTEST	0.177838	0.291114	0.711024	0	1	1	no
ALOX5|ENSG00000012779|c.Taira201203intestine_X009632|JGIv7b.000314296_315599-366277-	ALOX5|ENSG00000012779|c.Taira201203intestine_X009632|JGIv7b.000314296_315599-366277-	-	chr7L:35112580-35155472	TadpoleUnopCntrl	Tadpole3DayTx	OK	1.16149	1.62524	0.484678	1.5902	0.0069	0.0875186	no
ALOXE3|ENSG00000179148|c.Quigley201207_X001625|JGIv7b.000011405_670007-686679-	ALOXE3|ENSG00000179148|c.Quigley201207_X001625|JGIv7b.000011405_670007-686679-	-	chr2S:158749547-159201732	TadpoleUnopCntrl	Tadpole3DayTx	NOTEST	0.118041	0.0590384	-0.999558	0	1	1	no
ALOXE3|ENSG00000179148|c.Taira201203egg_X005331|JGIv7b.000093091_80224-178417+	ALOXE3|ENSG00000179148|c.Taira201203egg_X005331|JGIv7b.000093091_80224-178417+	-	chr2L:174798132-174816021	TadpoleUnopCntrl	Tadpole3DayTx	OK	0.743608	1.1732	0.65784	1.33529	0.025	0.187432	no
ALOXE3|ENSG00000179148|c.Taira201203pancreas_X002645|JGIv7b.000193187_82007-99103+	ALOXE3|ENSG00000179148|c.Taira201203pancreas_X002645|JGIv7b.000193187_82007-99103+	-	chr2L:174569630-174586726	TadpoleUnopCntrl	Tadpole3DayTx	NOTEST	0	0.00830851	inf	0	1	1	no
ALPI|ENSG00000163295|c.JGIL6RMv1_XeXenL6RMv10040535m|JGIv7b.000381972_640531-658005-	ALPI|ENSG00000163295|c.JGIL6RMv1_XeXenL6RMv10040535m|JGIv7b.000381972_640531-658005-	-	Scaffold44:968921-986097	TadpoleUnopCntrl	Tadpole3DayTx	NOTEST	0.0456256	0.0329747	-0.468482	0	1	1	no
ALPI|ENSG00000163295|c.XGI_TC418963|JGIv7b.000381972_623263-638495-	ALPI|ENSG00000163295|c.XGI_TC418963|JGIv7b.000381972_623263-638495-	-	Scaffold44:988431-1003663	TadpoleUnopCntrl	Tadpole3DayTx	NOTEST	0.100817	0.0853204	-0.24078	0	1	1	no
ALPK1|ENSG00000073331|c.Taira201203ovary_X000082|JGIv7b.000000243_126485-208307+	ALPK1|ENSG00000073331|c.Taira201203ovary_X000082|JGIv7b.000000243_126485-208307+	-	chr1L:61788203-61870025	TadpoleUnopCntrl	Tadpole3DayTx	NOTEST	0.580158	0.437855	-0.405993	0	1	1	no
ALPK3|ENSG00000136383|c.JGIL6RMv1_XeXenL6RMv10040996m|JGIv7b.000253809_1268884-1308561-	ALPK3|ENSG00000136383|c.JGIL6RMv1_XeXenL6RMv10040996m|JGIv7b.000253809_1268884-1308561-	-	chr3S:60379847-60411659	TadpoleUnopCntrl	Tadpole3DayTx	NOTEST	0.140732	0.102189	-0.461707	0	1	1	no
ALPL|ENSG00000162551|c.Amin201106_X013889|JGIv7b.000057316_132815-157362-	ALPL|ENSG00000162551|c.Amin201106_X013889|JGIv7b.000057316_132815-157362-	-	chr7L:118766390-118779177	TadpoleUnopCntrl	Tadpole3DayTx	OK	12.9858	12.3777	-0.0692	-0.341499	0.55185	0.831468	no
ALPL|ENSG00000162551|c.Taira201203eye_X005127|JGIv7b.000036295_1318683-1340495-	ALPL|ENSG00000162551|c.Taira201203eye_X005127|JGIv7b.000036295_1318683-1340495-	-	chr7S:85168525-85190337	TadpoleUnopCntrl	Tadpole3DayTx	NOTEST	0.0331488	0.0824045	1.31377	0	1	1	no
ALS2CL|ENSG00000178038|c.Taira201203eye_X009500|JGIv7b.000090265_860117-915836-	ALS2CL|ENSG00000178038|c.Taira201203eye_X009500|JGIv7b.000090265_860117-915836-	-	chr6L:4891296-4946968	TadpoleUnopCntrl	Tadpole3DayTx	OK	0.609431	0.674071	0.145438	0.394931	0.4872	0.79391	no
ALS2CR12|ENSG00000155749|c.Quigley201207_X010278|JGIv7b.000139113_2282992-2301844-	ALS2CR12|ENSG00000155749|c.Quigley201207_X010278|JGIv7b.000139113_2282992-2301844-	-	chr9_10L:77953443-77971325	TadpoleUnopCntrl	Tadpole3DayTx	OK	0.578226	0.739744	0.355391	0.606539	0.2895	0.646261	no
ALS2CR8|ENSG00000138380|c.Ismailoglu201203_X009843|JGIv7b.000139113_1074792-1149655+	ALS2CR8|ENSG00000138380|c.Ismailoglu201203_X009843|JGIv7b.000139113_1074792-1149655+	-	chr9_10L:79105674-79136603	TadpoleUnopCntrl	Tadpole3DayTx	OK	3.5615	3.265	-0.125401	-0.452894	0.43385	0.762009	no
ALS2|ENSG00000003393|c.Taira201203brain_X012916|JGIv7b.000139113_628133-683009-	ALS2|ENSG00000003393|c.Taira201203brain_X012916|JGIv7b.000139113_628133-683009-	-	chr9_10L:79572278-79627155	TadpoleUnopCntrl	Tadpole3DayTx	OK	10.0091	10.8504	0.116431	0.638309	0.2677	0.624802	no
ALX1|ENSG00000180318|c.JGIL6RMv1_XeXenL6RMv10030488m|JGIv7b.000005925_4076729-4096127-	ALX1|ENSG00000180318|c.JGIL6RMv1_XeXenL6RMv10030488m|JGIv7b.000005925_4076729-4096127-	-	chr3S:91774918-91794107	TadpoleUnopCntrl	Tadpole3DayTx	NOTEST	0	0.0222363	inf	0	1	1	no
ALX1|ENSG00000180318|c.XenBase_557061|JGIv7b.000018184_582121-599994-	ALX1|ENSG00000180318|c.XenBase_557061|JGIv7b.000018184_582121-599994-	-	chr3L:46469008-46486830	TadpoleUnopCntrl	Tadpole3DayTx	NOTEST	0	0.0429006	inf	0	1	1	no
ALX4|ENSG00000052850|c.Taira201203st30_X001298|JGIv7b.000025194_976624-1021079-	ALX4|ENSG00000052850|c.Taira201203st30_X001298|JGIv7b.000025194_976624-1021079-	-	chr4L:7532127-7576582	TadpoleUnopCntrl	Tadpole3DayTx	NOTEST	0	0	0	0	1	1	no
ALX4|ENSG00000052850|c.Ueno201210eye_X000921|JGIv7b.000043483_2259744-2305019-	ALX4|ENSG00000052850|c.Ueno201210eye_X000921|JGIv7b.000043483_2259744-2305019-	-	chr4S:15556814-15601419	TadpoleUnopCntrl	Tadpole3DayTx	NOTEST	0.0266838	0.00570121	-2.22662	0	1	1	no
ALYREF|ENSG00000183684|c.Taira201203brain_X013974|JGIv7b.000171284_51089-105899+	ALYREF|ENSG00000183684|c.Taira201203brain_X013974|JGIv7b.000171284_51089-105899+	-	Scaffold27:63743-118450	TadpoleUnopCntrl	Tadpole3DayTx	OK	42.4721	36.2364	-0.229078	-1.15348	0.04525	0.261623	no
AMACR|ENSG00000242110|c.UniGene_Xl_S42160853|JGIv7b.000052441_4456988-4477633-	AMACR|ENSG00000242110|c.UniGene_Xl_S42160853|JGIv7b.000052441_4456988-4477633-	-	chr1L:203832347-203847419	TadpoleUnopCntrl	Tadpole3DayTx	OK	7.08239	5.83328	-0.279929	-0.978799	0.0894	0.371348	no
AMBN|ENSG00000178522|c.UniGene_Xl_S17537448|JGIv7b.000165627_318427-329557-	AMBN|ENSG00000178522|c.UniGene_Xl_S17537448|JGIv7b.000165627_318427-329557-	-	chr1L:73919334-73930464	TadpoleUnopCntrl	Tadpole3DayTx	NOTEST	0.0358618	0.103031	1.52256	0	1	1	no
AMBN|ENSG00000178522|c.XGI_TC421467|JGIv7b.000000377_3116399-3125382-	AMBN|ENSG00000178522|c.XGI_TC421467|JGIv7b.000000377_3116399-3125382-	-	chr1S:68243328-68252311	TadpoleUnopCntrl	Tadpole3DayTx	NOTEST	0.0325359	0.0505707	0.63627	0	1	1	no
AMBP|ENSG00000106927|c.mgEST_1013086054|JGIv7b.000037448_34801-40125+	AMBP|ENSG00000106927|c.mgEST_1013086054|JGIv7b.000037448_34801-40125+	-	chr8L:1741662-1746986	TadpoleUnopCntrl	Tadpole3DayTx	NOTEST	0.209914	0.0843782	-1.31485	0	1	1	no
AMBRA1|ENSG00000110497|c.Taira201203st30_X001897|JGIv7b.000043483_748086-815433-	AMBRA1|ENSG00000110497|c.Taira201203st30_X001897|JGIv7b.000043483_748086-815433-	-	chr4S:14045028-14112241	TadpoleUnopCntrl	Tadpole3DayTx	OK	3.94335	4.0385	0.0343985	0.165204	0.77205	0.932568	no
AMD1|ENSG00000123505|c.Taira201203st20_X005045|JGIv7b.000275342_3520279-3540760-	AMD1|ENSG00000123505|c.Taira201203st20_X005045|JGIv7b.000275342_3520279-3540760-	-	chr5L:78341940-78362346	TadpoleUnopCntrl	Tadpole3DayTx	OK	179.285	198.217	0.144822	0.828376	0.1471	0.475731	no
AMD1|ENSG00000123505|c.Ueno201210egg_X000697|JGIv7b.000048559_596481-613235-	AMD1|ENSG00000123505|c.Ueno201210egg_X000697|JGIv7b.000048559_596481-613235-	-	chr5S:59737292-59753612	TadpoleUnopCntrl	Tadpole3DayTx	OK	91.1946	97.0416	0.089655	0.513982	0.3688	0.715658	no
AMDHD1|ENSG00000139344|c.XGI_TC417744|JGIv7b.000037038_409738-425870-	AMDHD1|ENSG00000139344|c.XGI_TC417744|JGIv7b.000037038_409738-425870-	-	chr3L:49574214-49583811	TadpoleUnopCntrl	Tadpole3DayTx	NOTEST	0.479876	0.499185	0.0569138	0	1	1	no
AMDHD2|ENSG00000162066|c.JGIL6RMv1_XeXenL6RMv10043746m|JGIv7b.000000939_2405460-2424316-	AMDHD2|ENSG00000162066|c.JGIL6RMv1_XeXenL6RMv10043746m|JGIv7b.000000939_2405460-2424316-	-	chr9_10L:104772090-104788772	TadpoleUnopCntrl	Tadpole3DayTx	OK	2.61327	2.54072	-0.0406208	-0.0977561	0.8609	0.961077	no
AMELY|ENSG00000099721|c.Taira201203testis_X004012|JGIv7b.000337436_71919-92294+	AMELY|ENSG00000099721|c.Taira201203testis_X004012|JGIv7b.000337436_71919-92294+	-	chr2S:89105966-89126341	TadpoleUnopCntrl	Tadpole3DayTx	NOTEST	0.0643421	0.268617	2.06171	0	1	1	no
AMER1|ENSG00000184675|c.JGIL6RMv1_XeXenL6RMv10048633m|JGIv7b.000007546_843559-873760+	AMER1|ENSG00000184675|c.JGIL6RMv1_XeXenL6RMv10048633m|JGIv7b.000007546_843559-873760+	-	chr8L:24275108-24297734	TadpoleUnopCntrl	Tadpole3DayTx	OK	18.6282	18.3313	-0.0231825	-0.126834	0.8221	0.950002	no
AMER2|ENSG00000165566|c.Taira201203brain_X001255|JGIv7b.000006290_3197704-3200054-	AMER2|ENSG00000165566|c.Taira201203brain_X001255|JGIv7b.000006290_3197704-3200054-	-	chr2L:160314360-160316679	TadpoleUnopCntrl	Tadpole3DayTx	OK	19.9035	22.1413	0.153717	0.803329	0.1639	0.498537	no
AMER2|ENSG00000165566|c.Taira201203brain_X013505|JGIv7b.000157968_800616-802978-	AMER2|ENSG00000165566|c.Taira201203brain_X013505|JGIv7b.000157968_800616-802978-	-	chr2S:139636438-139638781	TadpoleUnopCntrl	Tadpole3DayTx	OK	20.5422	18.9688	-0.11496	-0.59792	0.29535	0.651509	no
AMFR|ENSG00000159461|c.Ismailoglu201203_X004748|JGIv7b.000039730_363255-389134+	AMFR|ENSG00000159461|c.Ismailoglu201203_X004748|JGIv7b.000039730_363255-389134+	-	chr4L:41574338-41599866	TadpoleUnopCntrl	Tadpole3DayTx	OK	23.6738	24.8035	0.0672521	0.374366	0.5114	0.808743	no
AMFR|ENSG00000159461|c.XenBase_48734801|JGIv7b.000062355_1142076-1161043-	AMFR|ENSG00000159461|c.XenBase_48734801|JGIv7b.000062355_1142076-1161043-	-	chr4S:31962082-31980855	TadpoleUnopCntrl	Tadpole3DayTx	OK	12.0042	12.9951	0.114429	0.60334	0.28575	0.642979	no
AMH|ENSG00000104899|c.Chang2013_X013075|JGIv7b.000035716_746259-755987+	AMH|ENSG00000104899|c.Chang2013_X013075|JGIv7b.000035716_746259-755987+	-	chr1S:88171207-88187814	TadpoleUnopCntrl	Tadpole3DayTx	NOTEST	0.0724798	0.0768132	0.0837744	0	1	1	no
AMH|ENSG00000104899|c.Taira201203testis_X002376|JGIv7b.000072621_2337467-2355355+	AMH|ENSG00000104899|c.Taira201203testis_X002376|JGIv7b.000072621_2337467-2355355+	-	chr1L:99903737-99921625	TadpoleUnopCntrl	Tadpole3DayTx	NOTEST	0.032092	0.0151255	-1.08523	0	1	1	no
AMIGO1|ENSG00000181754|c.JGIL6RMv1_XeXenL6RMv10023454m|JGIv7b.000196263_1681676-1684705-	AMIGO1|ENSG00000181754|c.JGIL6RMv1_XeXenL6RMv10023454m|JGIv7b.000196263_1681676-1684705-	-	chr2S:56905837-56908865	TadpoleUnopCntrl	Tadpole3DayTx	OK	49.3548	47.9557	-0.041488	-0.234906	0.6844	0.896921	no
AMIGO2|ENSG00000139211|c.Taira201203brain_X005328|JGIv7b.000030470_4803645-4807610-	AMIGO2|ENSG00000139211|c.Taira201203brain_X005328|JGIv7b.000030470_4803645-4807610-	-	chr3L:54907359-54911324	TadpoleUnopCntrl	Tadpole3DayTx	OK	10.5495	13.1897	0.322231	1.65683	0.0044	0.064121	no
AMMECR1L|ENSG00000144233|c.XGI_TC415090|JGIv7b.000376454_241293-261727-	AMMECR1L|ENSG00000144233|c.XGI_TC415090|JGIv7b.000376454_241293-261727-	-	chr5L:123542770-123562140	TadpoleUnopCntrl	Tadpole3DayTx	OK	4.46003	4.85419	0.122176	0.513885	0.36695	0.714671	no
AMMECR1L|ENSG00000144233|c.XGI_TC421123|JGIv7b.000016807_10809819-10828116-	AMMECR1L|ENSG00000144233|c.XGI_TC421123|JGIv7b.000016807_10809819-10828116-	-	chr5S:106473163-106489119	TadpoleUnopCntrl	Tadpole3DayTx	OK	5.3078	5.23347	-0.0203449	-0.0668948	0.90295	0.972234	no
AMMECR1|ENSG00000101935|c.Audic201207_X004453|JGIv7b.000007546_6111124-6200514-	AMMECR1|ENSG00000101935|c.Audic201207_X004453|JGIv7b.000007546_6111124-6200514-	-	chr8L:29529552-29564656	TadpoleUnopCntrl	Tadpole3DayTx	OK	4.98992	6.46331	0.373257	1.70866	0.00255	0.0447428	yes
AMMECR1|ENSG00000101935|c.XGI_TC445721|JGIv7b.000086967_3251859-3298697+	AMMECR1|ENSG00000101935|c.XGI_TC445721|JGIv7b.000086967_3251859-3298697+	-	chr8S:57266247-57311227	TadpoleUnopCntrl	Tadpole3DayTx	OK	12.4587	10.1288	-0.298684	-1.56424	0.00685	0.0871149	no
AMN1|ENSG00000151743|c.Ueno201210intestine_X000646|JGIv7b.000033059_299209-308540-	AMN1|ENSG00000151743|c.Ueno201210intestine_X000646|JGIv7b.000033059_299209-308540-	-	chr3L:3926072-3933236	TadpoleUnopCntrl	Tadpole3DayTx	OK	3.52179	2.83249	-0.314239	-0.805871	0.15995	0.493885	no
AMN|ENSG00000166126|c.JGIL6RMv1_XeXenL6RMv10029044m|JGIv7b.000034509_1299226-1349867+	AMN|ENSG00000166126|c.JGIL6RMv1_XeXenL6RMv10029044m|JGIv7b.000034509_1299226-1349867+	-	chr8L:74331657-74354236	TadpoleUnopCntrl	Tadpole3DayTx	NOTEST	0.396108	0.232104	-0.771121	0	1	1	no
AMOTL1|ENSG00000166025|c.Quigley201207_X010048|JGIv7b.000133669_4996-29281+	AMOTL1|ENSG00000166025|c.Quigley201207_X010048|JGIv7b.000133669_4996-29281+	-	chr2L:167372649-167396915	TadpoleUnopCntrl	Tadpole3DayTx	OK	3.76386	3.97363	0.0782424	0.249185	0.66545	0.887312	no
AMOTL1|ENSG00000166025|c.Ueno2012102cells_X000850|JGIv7b.000053422_583386-650113+	AMOTL1|ENSG00000166025|c.Ueno2012102cells_X000850|JGIv7b.000053422_583386-650113+	-	chr2S:147480917-147548037	TadpoleUnopCntrl	Tadpole3DayTx	OK	2.6502	2.78315	0.0706167	0.252541	0.6594	0.885077	no
AMOTL1|ENSG00000166025|c.Ueno201210heart_X001204|JGIv7b.000151039_2593-23516-	AMOTL1|ENSG00000166025|c.Ueno201210heart_X001204|JGIv7b.000151039_2593-23516-	-	chr2L:167406220-167427143	TadpoleUnopCntrl	Tadpole3DayTx	OK	4.01602	4.04984	0.0121008	0.0348354	0.9563	0.987291	no
AMOTL2|ENSG00000114019|c.Quigley201112_X007990|JGIv7b.000043061_117606-130202-	AMOTL2|ENSG00000114019|c.Quigley201112_X007990|JGIv7b.000043061_117606-130202-	-	chr5S:111054110-111066599	TadpoleUnopCntrl	Tadpole3DayTx	OK	7.75718	6.72886	-0.20517	-0.971998	0.09025	0.373388	no
AMOTL2|ENSG00000114019|c.Taira201203kidney_X005476|JGIv7b.000044494_2703213-2717467+	AMOTL2|ENSG00000114019|c.Taira201203kidney_X005476|JGIv7b.000044494_2703213-2717467+	-	chr5L:129209216-129218594	TadpoleUnopCntrl	Tadpole3DayTx	OK	14.1972	11.7699	-0.270513	-1.3198	0.02125	0.172027	no
AMOT|ENSG00000126016|c.Ismailoglu201203_X008170|JGIv7b.000086967_2305728-2350541+	AMOT|ENSG00000126016|c.Ismailoglu201203_X008170|JGIv7b.000086967_2305728-2350541+	-	chr8S:58186044-58230255	TadpoleUnopCntrl	Tadpole3DayTx	OK	4.80898	4.24703	-0.179276	-0.792743	0.1634	0.497964	no
AMOT|ENSG00000126016|c.Ueno201210st09_X000827|JGIv7b.000167347_3121254-3235018+	AMOT|ENSG00000126016|c.Ueno201210st09_X000827|JGIv7b.000167347_3121254-3235018+	-	chr8L:30474517-30522184	TadpoleUnopCntrl	Tadpole3DayTx	OK	6.93613	5.16718	-0.424754	-2.04341	0.00065	0.0168228	yes
AMPD1|ENSG00000116748|c.Audic201207_X022139|JGIv7b.000047533_6104779-6156217+	AMPD1|ENSG00000116748|c.Audic201207_X022139|JGIv7b.000047533_6104779-6156217+	-	chr2L:53354682-53406120	TadpoleUnopCntrl	Tadpole3DayTx	NOTEST	0.0591664	0.0189377	-1.64352	0	1	1	no
AMPD1|ENSG00000116748|c.JGIL6RMv1_XeXenL6RMv10033267m|JGIv7b.000248633_112408-180410-	AMPD1|ENSG00000116748|c.JGIL6RMv1_XeXenL6RMv10033267m|JGIv7b.000248633_112408-180410-	-	chr2S:42589672-42657512	TadpoleUnopCntrl	Tadpole3DayTx	NOTEST	0.0304935	0.0204055	-0.579543	0	1	1	no
AMPD2|ENSG00000116337|c.Taira201203brain_X014561|JGIv7b.000196263_1824707-1882588+	AMPD2|ENSG00000116337|c.Taira201203brain_X014561|JGIv7b.000196263_1824707-1882588+	-	chr2S:57057756-57106748	TadpoleUnopCntrl	Tadpole3DayTx	OK	29.6468	34.264	0.208817	1.19309	0.0373	0.233466	no
AMPD3|ENSG00000133805|c.Taira201203eye_X009604|JGIv7b.000093786_3465999-3482888+	AMPD3|ENSG00000133805|c.Taira201203eye_X009604|JGIv7b.000093786_3465999-3482888+	-	chr4S:19527639-19544264	TadpoleUnopCntrl	Tadpole3DayTx	NOTEST	0.206795	0.21816	0.0771812	0	1	1	no
AMPD3|ENSG00000133805|c.Taira201203muscle_X000769|JGIv7b.000025194_4807080-4831622-	AMPD3|ENSG00000133805|c.Taira201203muscle_X000769|JGIv7b.000025194_4807080-4831622-	-	chr4L:3429679-3822007	TadpoleUnopCntrl	Tadpole3DayTx	OK	1.11044	1.04159	-0.0923431	-0.110643	0.84495	0.955452	no
AMPH|ENSG00000078053|c.Taira201203st25_X001169|JGIv7b.000019169_587318-677117-	AMPH|ENSG00000078053|c.Taira201203st25_X001169|JGIv7b.000019169_587318-677117-	-	chr6L:61910150-61996447	TadpoleUnopCntrl	Tadpole3DayTx	OK	114.752	123.571	0.10681	0.613173	0.28265	0.639757	no
AMT|ENSG00000145020|c.JGIL6RMv1_XeXenL6RMv10034877m|JGIv7b.000187321_5073387-5087750+	AMT|ENSG00000145020|c.JGIL6RMv1_XeXenL6RMv10034877m|JGIv7b.000187321_5073387-5087750+	-	chr4L:119408905-119423050	TadpoleUnopCntrl	Tadpole3DayTx	OK	15.5921	12.5071	-0.318065	-1.51998	0.00875	0.102635	no
AMY2A|ENSG00000243480|c.Taira201203liver_X002267|JGIv7b.000074267_790749-809155-	AMY2A|ENSG00000243480|c.Taira201203liver_X002267|JGIv7b.000074267_790749-809155-	-	chr4S:82743189-82756660	TadpoleUnopCntrl	Tadpole3DayTx	NOTEST	0	0.00761377	inf	0	1	1	no
AMY2A|ENSG00000243480|c.XGI_TC419956|JGIv7b.000245044_729742-736371+	AMY2A|ENSG00000243480|c.XGI_TC419956|JGIv7b.000245044_729742-736371+	-	chr4L:101088552-101095181	TadpoleUnopCntrl	Tadpole3DayTx	NOTEST	0.0805991	0.14966	0.892852	0	1	1	no
AMZ2|ENSG00000262747|c.Ueno201210skin_X000041|JGIv7b.000003490_414245-426890-	AMZ2|ENSG00000262747|c.Ueno201210skin_X000041|JGIv7b.000003490_414245-426890-	-	chr9_10L:43071346-43083991	TadpoleUnopCntrl	Tadpole3DayTx	OK	1.76531	1.78924	0.0194205	0.0524421	0.9227	0.977762	no
ANAPC10|ENSG00000164162|c.JGIL6RMv1_XeXenL6RMv10012411m|JGIv7b.000190940_47776-90769+	ANAPC10|ENSG00000164162|c.JGIL6RMv1_XeXenL6RMv10012411m|JGIv7b.000190940_47776-90769+	-	chr1L:51950201-52185604	TadpoleUnopCntrl	Tadpole3DayTx	OK	16.2564	12.6255	-0.364676	-0.613094	0.28195	0.638625	no
ANAPC10|ENSG00000164162|c.JGIL6RMv1_XeXenL6RMv10049316m|JGIv7b.000099286_4634677-4675591-	ANAPC10|ENSG00000164162|c.JGIL6RMv1_XeXenL6RMv10049316m|JGIv7b.000099286_4634677-4675591-	-	chr1S:47379890-47406393	TadpoleUnopCntrl	Tadpole3DayTx	OK	6.01314	5.46762	-0.137205	-0.414167	0.47275	0.785242	no
ANAPC11|ENSG00000141552|c.Ueno2012102cells_X001450|JGIv7b.000150750_1384682-1388464-	ANAPC11|ENSG00000141552|c.Ueno2012102cells_X001450|JGIv7b.000150750_1384682-1388464-	-	chr9_10L:23561213-23564995	TadpoleUnopCntrl	Tadpole3DayTx	OK	39.59	37.5891	-0.0748225	-0.403203	0.4887	0.794088	no
ANAPC13|ENSG00000129055|c.XGI_TC421224|JGIv7b.000034020_323529-328905+	ANAPC13|ENSG00000129055|c.XGI_TC421224|JGIv7b.000034020_323529-328905+	-	chr8L:12959316-12964662	TadpoleUnopCntrl	Tadpole3DayTx	OK	20.4753	19.2585	-0.0883949	-0.417646	0.4641	0.779584	no
ANAPC15|ENSG00000110200|c.Amin201106_X013365|JGIv7b.000053445_1145229-1150382+	ANAPC15|ENSG00000110200|c.Amin201106_X013365|JGIv7b.000053445_1145229-1150382+	-	chr6L:3803712-3808781	TadpoleUnopCntrl	Tadpole3DayTx	OK	23.3996	21.3001	-0.135622	-0.597573	0.29745	0.65396	no
ANAPC15|ENSG00000110200|c.XenBase_148232526|JGIv7b.000030080_1923986-1927365-	ANAPC15|ENSG00000110200|c.XenBase_148232526|JGIv7b.000030080_1923986-1927365-	-	chr6S:3278681-3281931	TadpoleUnopCntrl	Tadpole3DayTx	OK	18.38	16.2107	-0.181193	-0.751407	0.1854	0.52925	no
ANAPC16|ENSG00000166295|c.Audic201207_X010541|JGIv7b.000016807_5961511-5974057+	ANAPC16|ENSG00000166295|c.Audic201207_X010541|JGIv7b.000016807_5961511-5974057+	-	chr7L:36195400-36207442	TadpoleUnopCntrl	Tadpole3DayTx	OK	33.6618	34.2454	0.0247964	0.131666	0.814	0.947332	no
ANAPC16|ENSG00000166295|c.Ismailoglu201203_X001516|JGIv7b.000010944_3353071-3367827+	ANAPC16|ENSG00000166295|c.Ismailoglu201203_X001516|JGIv7b.000010944_3353071-3367827+	-	chr7S:28565368-28580076	TadpoleUnopCntrl	Tadpole3DayTx	OK	4.43984	5.2623	0.245186	0.788377	0.1745	0.514054	no
ANAPC1|ENSG00000153107|c.Ismailoglu201203_X008249|JGIv7b.000089475_327235-394223+	ANAPC1|ENSG00000153107|c.Ismailoglu201203_X008249|JGIv7b.000089475_327235-394223+	-	chr5S:29974143-30041131	TadpoleUnopCntrl	Tadpole3DayTx	OK	9.19275	8.32913	-0.14233	-0.761927	0.1867	0.531315	no
ANAPC2|ENSG00000176248|c.Quigley201207_X009892|JGIv7b.000127590_62192-71853+	ANAPC2|ENSG00000176248|c.Quigley201207_X009892|JGIv7b.000127590_62192-71853+	-	chr8L:777911-786820	TadpoleUnopCntrl	Tadpole3DayTx	OK	12.035	10.609	-0.181947	-0.913019	0.1117	0.415716	no
ANAPC4|ENSG00000053900|c.UniGene_Xl_S19656621|JGIv7b.000016001_2958771-3016870-	ANAPC4|ENSG00000053900|c.UniGene_Xl_S19656621|JGIv7b.000016001_2958771-3016870-	-	chr1L:24467504-24499052	TadpoleUnopCntrl	Tadpole3DayTx	OK	10.5011	10.4152	-0.0118376	-0.0570217	0.92055	0.976831	no
ANAPC5|ENSG00000089053|c.Audic201207_X042856|JGIv7b.000184375_451715-476545+	ANAPC5|ENSG00000089053|c.Audic201207_X042856|JGIv7b.000184375_451715-476545+	-	chr1L:163151186-163175944	TadpoleUnopCntrl	Tadpole3DayTx	OK	7.134	6.55222	-0.122726	-0.545667	0.3467	0.698774	no
ANAPC7|ENSG00000196510|c.Audic201207_X044995|JGIv7b.000219188_1261929-1279189+	ANAPC7|ENSG00000196510|c.Audic201207_X044995|JGIv7b.000219188_1261929-1279189+	-	chr1S:135264679-135281606	TadpoleUnopCntrl	Tadpole3DayTx	OK	18.9423	17.0315	-0.153408	-0.798106	0.1628	0.497241	no
ANAPC7|ENSG00000196510|c.JGIL6RMv1_XeXenL6RMv10040190m|JGIv7b.000025254_4596923-4615607+	ANAPC7|ENSG00000196510|c.JGIL6RMv1_XeXenL6RMv10040190m|JGIv7b.000025254_4596923-4615607+	-	chr1L:163404144-164412943	TadpoleUnopCntrl	Tadpole3DayTx	OK	14.7112	14.408	-0.0300444	-0.0301673	0.9558	0.987041	no
ANGEL1|ENSG00000013523|c.Ismailoglu201203_X004701|JGIv7b.000039723_6357616-6368993+	ANGEL1|ENSG00000013523|c.Ismailoglu201203_X004701|JGIv7b.000039723_6357616-6368993+	-	chr8L:60263990-60275230	TadpoleUnopCntrl	Tadpole3DayTx	OK	2.65054	3.07891	0.216132	0.670283	0.2426	0.598865	no
ANGEL2|ENSG00000174606|c.Taira201203eye_X004326|JGIv7b.000027161_1872314-1886888-	ANGEL2|ENSG00000174606|c.Taira201203eye_X004326|JGIv7b.000027161_1872314-1886888-	-	chr5S:17059120-17073646	TadpoleUnopCntrl	Tadpole3DayTx	OK	9.30484	9.41168	0.0164699	0.0748704	0.8938	0.971179	no
ANGEL2|ENSG00000174606|c.Ueno2012104cells_X000979|JGIv7b.000102974_10925927-10941159+	ANGEL2|ENSG00000174606|c.Ueno2012104cells_X000979|JGIv7b.000102974_10925927-10941159+	-	chr5L:11316632-11331791	TadpoleUnopCntrl	Tadpole3DayTx	OK	5.02942	4.80241	-0.0666331	-0.255733	0.65725	0.883737	no
ANGPT1|ENSG00000154188|c.Amin201106_X021782|JGIv7b.000160942_2653439-2846011-	ANGPT1|ENSG00000154188|c.Amin201106_X021782|JGIv7b.000160942_2653439-2846011-	-	chr6L:134853191-135045768	TadpoleUnopCntrl	Tadpole3DayTx	OK	2.13088	2.69787	0.340373	1.05909	0.06655	0.321162	no
ANGPT1|ENSG00000154188|c.Taira201203muscle_X001364|JGIv7b.000063404_1710714-1804635-	ANGPT1|ENSG00000154188|c.Taira201203muscle_X001364|JGIv7b.000063404_1710714-1804635-	-	chr6S:111040483-111134101	TadpoleUnopCntrl	Tadpole3DayTx	OK	7.20805	6.89706	-0.0636279	-0.259608	0.6453	0.880071	no
ANGPT2|ENSG00000091879|c.Amin201106_X023506|JGIv7b.000196571_247749-274339-	ANGPT2|ENSG00000091879|c.Amin201106_X023506|JGIv7b.000196571_247749-274339-	-	chr2S:65658319-65684844	TadpoleUnopCntrl	Tadpole3DayTx	NOTEST	0.0593189	0.111975	0.916618	0	1	1	no
ANGPT2|ENSG00000091879|c.Taira201203eye_X007044|JGIv7b.000052702_8570573-8604597+	ANGPT2|ENSG00000091879|c.Taira201203eye_X007044|JGIv7b.000052702_8570573-8604597+	-	chr5S:78886489-78920513	TadpoleUnopCntrl	Tadpole3DayTx	OK	1.24436	1.46666	0.237131	0.52788	0.36405	0.712787	no
ANGPT2|ENSG00000091879|c.Taira201203eye_X009340|JGIv7b.000087714_44784-72278-	ANGPT2|ENSG00000091879|c.Taira201203eye_X009340|JGIv7b.000087714_44784-72278-	-	chr5L:90184193-90211623	TadpoleUnopCntrl	Tadpole3DayTx	OK	0.824259	0.815789	-0.0149021	-0.0363358	0.94	0.983109	no
ANGPT4|ENSG00000101280|c.Taira201203intestine_X009857|JGIv7b.000364164_34067-39117+	ANGPT4|ENSG00000101280|c.Taira201203intestine_X009857|JGIv7b.000364164_34067-39117+	-	chr8S:87443606-87448656	TadpoleUnopCntrl	Tadpole3DayTx	NOTEST	0.0203522	0	#NAME?	0	1	1	no
ANGPT4|ENSG00000101280|c.Taira201203liver_X000783|JGIv7b.000013941_2396868-2401326-	ANGPT4|ENSG00000101280|c.Taira201203liver_X000783|JGIv7b.000013941_2396868-2401326-	-	chr8L:97222881-97227749	TadpoleUnopCntrl	Tadpole3DayTx	NOTEST	0.0426811	0.025298	-0.754576	0	1	1	no
ANGPTL1|ENSG00000116194|c.JGIL6RMv1_XeXenL6RMv10030866m|JGIv7b.000084188_1151965-1153565-	ANGPTL1|ENSG00000116194|c.JGIL6RMv1_XeXenL6RMv10030866m|JGIv7b.000084188_1151965-1153565-	-	chr9_10L:47370302-47371902	TadpoleUnopCntrl	Tadpole3DayTx	NOTEST	0.425415	0.320192	-0.409936	0	1	1	no
ANGPTL1|ENSG00000116194|c.Taira201203eye_X008148|JGIv7b.000069443_8064452-8081308-	ANGPTL1|ENSG00000116194|c.Taira201203eye_X008148|JGIv7b.000069443_8064452-8081308-	-	chr4S:73157745-73278846	TadpoleUnopCntrl	Tadpole3DayTx	OK	0.787476	1.02532	0.38077	0.338503	0.55825	0.835306	no
ANGPTL1|ENSG00000116194|c.Taira201203skin_X002320|JGIv7b.000053263_5983747-6002015-	ANGPTL1|ENSG00000116194|c.Taira201203skin_X002320|JGIv7b.000053263_5983747-6002015-	-	chr4L:90051274-90179736	TadpoleUnopCntrl	Tadpole3DayTx	OK	0.757111	1.04864	0.469941	0.467536	0.41915	0.753229	no
ANGPTL2|ENSG00000136859|c.Audic201207_X018145|JGIv7b.000037448_1281491-1299713-	ANGPTL2|ENSG00000136859|c.Audic201207_X018145|JGIv7b.000037448_1281491-1299713-	-	chr8L:2842941-3031212	TadpoleUnopCntrl	Tadpole3DayTx	OK	5.52168	3.93273	-0.489578	-1.28671	0.0274	0.196882	no
ANGPTL2|ENSG00000136859|c.Taira201203heart_X003500|JGIv7b.000046073_1767052-1783375+	ANGPTL2|ENSG00000136859|c.Taira201203heart_X003500|JGIv7b.000046073_1767052-1783375+	-	chr8S:28016188-28163164	TadpoleUnopCntrl	Tadpole3DayTx	OK	2.00518	2.76603	0.464084	0.81809	0.15495	0.485799	no
ANGPTL2|ENSG00000136859|c.Taira201203liver_X000960|JGIv7b.000017914_243464-255562-	ANGPTL2|ENSG00000136859|c.Taira201203liver_X000960|JGIv7b.000017914_243464-255562-	-	chr3S:119193376-119205474	TadpoleUnopCntrl	Tadpole3DayTx	OK	0.876491	0.762309	-0.201364	-0.400832	0.4851	0.79271	no
ANGPTL2|ENSG00000136859|c.Ueno201210liver_X000151|JGIv7b.000018726_2159994-2177863-	ANGPTL2|ENSG00000136859|c.Ueno201210liver_X000151|JGIv7b.000018726_2159994-2177863-	-	chr3L:130029458-130047214	TadpoleUnopCntrl	Tadpole3DayTx	OK	9.96177	11.4415	0.199806	0.907697	0.11485	0.420422	no
ANGPTL3|ENSG00000132855|c.Taira201203eye_X011582|JGIv7b.000155039_2356949-2364484-	ANGPTL3|ENSG00000132855|c.Taira201203eye_X011582|JGIv7b.000155039_2356949-2364484-	-	chr4L:74849560-74937221	TadpoleUnopCntrl	Tadpole3DayTx	NOTEST	0.360372	0.399204	0.147639	0	1	1	no
ANGPTL4|ENSG00000167772|c.Audic201207_X025074|JGIv7b.000054274_3946189-3954947+	ANGPTL4|ENSG00000167772|c.Audic201207_X025074|JGIv7b.000054274_3946189-3954947+	-	chr1S:86812239-86820826	TadpoleUnopCntrl	Tadpole3DayTx	OK	18.8734	11.8397	-0.672721	-3.27723	5e-05	0.00227767	yes
ANGPTL4|ENSG00000167772|c.Taira201203stomach_X001005|JGIv7b.000039437_182449-216629-	ANGPTL4|ENSG00000167772|c.Taira201203stomach_X001005|JGIv7b.000039437_182449-216629-	-	chr1L:98520799-98530728	TadpoleUnopCntrl	Tadpole3DayTx	OK	10.8622	7.21314	-0.590622	-2.66853	5e-05	0.00227767	yes
ANGPTL5|ENSG00000187151|c.Taira201203st20_X000351|JGIv7b.000005925_1919209-1937327-	ANGPTL5|ENSG00000187151|c.Taira201203st20_X000351|JGIv7b.000005925_1919209-1937327-	-	chr3S:89617320-89621535	TadpoleUnopCntrl	Tadpole3DayTx	NOTEST	0.0140166	0.017823	0.346605	0	1	1	no
ANGPTL5|ENSG00000187151|c.XGI_TC436076|JGIv7b.000037038_1314556-1336158-	ANGPTL5|ENSG00000187151|c.XGI_TC436076|JGIv7b.000037038_1314556-1336158-	-	chr3L:48664869-48686457	TadpoleUnopCntrl	Tadpole3DayTx	NOTEST	0	0.0270729	inf	0	1	1	no
ANGPTL5|ENSG00000187151|c.mgEST_1013086036|JGIv7b.000005925_1870076-1909413+	ANGPTL5|ENSG00000187151|c.mgEST_1013086036|JGIv7b.000005925_1870076-1909413+	-	chr3S:89599740-89607438	TadpoleUnopCntrl	Tadpole3DayTx	NOTEST	0.0225186	0	#NAME?	0	1	1	no
ANGPTL7|ENSG00000171819|c.Taira201203eye_X010096|JGIv7b.000102262_852651-854717-	ANGPTL7|ENSG00000171819|c.Taira201203eye_X010096|JGIv7b.000102262_852651-854717-	-	chr5L:154124710-154126657	TadpoleUnopCntrl	Tadpole3DayTx	NOTEST	0.174494	0.222576	0.351126	0	1	1	no
ANGPTL7|ENSG00000171819|c.Taira201203st20_X003150|JGIv7b.000076000_85373-89075+	ANGPTL7|ENSG00000171819|c.Taira201203st20_X003150|JGIv7b.000076000_85373-89075+	-	chr7S:44582825-44586176	TadpoleUnopCntrl	Tadpole3DayTx	NOTEST	0.108319	0.106288	-0.0272966	0	1	1	no
ANGPTL7|ENSG00000171819|c.Taira201203st30_X003326|JGIv7b.000108577_888703-892285-	ANGPTL7|ENSG00000171819|c.Taira201203st30_X003326|JGIv7b.000108577_888703-892285-	-	chr7L:58954050-59077041	TadpoleUnopCntrl	Tadpole3DayTx	NOTEST	0.250416	0.255635	0.0297633	0	1	1	no
ANK1|ENSG00000029534|c.Taira201203eye_X007599|JGIv7b.000059267_781752-855420-	ANK1|ENSG00000029534|c.Taira201203eye_X007599|JGIv7b.000059267_781752-855420-	-	chr3S:22147063-22220731	TadpoleUnopCntrl	Tadpole3DayTx	OK	11.4275	12.196	0.0938966	0.509842	0.3697	0.716679	no
ANK1|ENSG00000029534|c.Taira201203st30_X001394|JGIv7b.000027313_186909-203473-	ANK1|ENSG00000029534|c.Taira201203st30_X001394|JGIv7b.000027313_186909-203473-	-	chr3L:123401445-123418009	TadpoleUnopCntrl	Tadpole3DayTx	OK	6.28787	7.83989	0.318263	1.46429	0.009	0.104544	no
ANK1|ENSG00000029534|c.XGI_TC413705|JGIv7b.000043791_2230265-2272515+	ANK1|ENSG00000029534|c.XGI_TC413705|JGIv7b.000043791_2230265-2272515+	-	chr6L:149439470-149474333	TadpoleUnopCntrl	Tadpole3DayTx	OK	1.09618	1.55292	0.502493	1.62901	0.00515	0.071726	no
ANK2|ENSG00000145362|c.Audic201207_X051032|JGIv7b.000387329_2148508-2163660-	ANK2|ENSG00000145362|c.Audic201207_X051032|JGIv7b.000387329_2148508-2163660-	-	chr5L:113035644-113050736	TadpoleUnopCntrl	Tadpole3DayTx	NOTEST	0.143461	0.149651	0.0609395	0	1	1	no
ANK2|ENSG00000145362|c.JGIL6RMv1_XeXenL6RMv10005424m|JGIv7b.000000243_579541-688738+	ANK2|ENSG00000145362|c.JGIL6RMv1_XeXenL6RMv10005424m|JGIv7b.000000243_579541-688738+	-	chr1L:62264519-62337993	TadpoleUnopCntrl	Tadpole3DayTx	OK	38.2634	42.1233	0.138655	0.794891	0.1631	0.497603	no
ANK3|ENSG00000151150|c.Amin201106_X011834|JGIv7b.000047457_291467-304807-	ANK3|ENSG00000151150|c.Amin201106_X011834|JGIv7b.000047457_291467-304807-	-	chr7L:86846506-86858402	TadpoleUnopCntrl	Tadpole3DayTx	OK	2.64178	1.6246	-0.701428	-1.62366	0.00645	0.0838063	no
ANK3|ENSG00000151150|c.Audic201207_X045180|JGIv7b.000220448_2212965-2265259-	ANK3|ENSG00000151150|c.Audic201207_X045180|JGIv7b.000220448_2212965-2265259-	-	chr6L:142336987-142389210	TadpoleUnopCntrl	Tadpole3DayTx	NOTEST	0.121137	0.092432	-0.390179	0	1	1	no
ANK3|ENSG00000151150|c.JGIL6RMv1_XeXenL6RMv10051479m|JGIv7b.000018192_3930566-4083548-	ANK3|ENSG00000151150|c.JGIL6RMv1_XeXenL6RMv10051479m|JGIv7b.000018192_3930566-4083548-	-	chr7S:8220502-8370112	TadpoleUnopCntrl	Tadpole3DayTx	OK	42.1237	47.5016	0.173345	0.992564	0.08455	0.36143	no
ANK3|ENSG00000151150|c.Taira201203eye_X008925|JGIv7b.000079772_1706931-1851064+	ANK3|ENSG00000151150|c.Taira201203eye_X008925|JGIv7b.000079772_1706931-1851064+	-	chr7L:11060332-11421374	TadpoleUnopCntrl	Tadpole3DayTx	OK	35.3693	37.8802	0.0989459	0.566218	0.32245	0.67866	no
ANKAR|ENSG00000151687|c.Taira201203kidney_X009229|JGIv7b.000098999_1268190-1287661+	ANKAR|ENSG00000151687|c.Taira201203kidney_X009229|JGIv7b.000098999_1268190-1287661+	-	chr4L:55962670-55981629	TadpoleUnopCntrl	Tadpole3DayTx	NOTEST	0.0073819	0.0469454	2.66892	0	1	1	no
ANKAR|ENSG00000151687|c.Taira201203testis_X002987|JGIv7b.000120240_4463973-4503248-	ANKAR|ENSG00000151687|c.Taira201203testis_X002987|JGIv7b.000120240_4463973-4503248-	-	chr9_10L:83349183-83388458	TadpoleUnopCntrl	Tadpole3DayTx	NOTEST	0.475796	0.600068	0.334783	0	1	1	no
ANKDD1A|ENSG00000166839|c.Quigley201212_X001058|JGIv7b.000001187_12424441-12455137+	ANKDD1A|ENSG00000166839|c.Quigley201212_X001058|JGIv7b.000001187_12424441-12455137+	-	chr1L:187726182-187756849	TadpoleUnopCntrl	Tadpole3DayTx	NOTEST	0.0372552	0.0234827	-0.665844	0	1	1	no
ANKDD1A|ENSG00000166839|c.TXGP201107_X004898|JGIv7b.000058049_3531006-3554619+	ANKDD1A|ENSG00000166839|c.TXGP201107_X004898|JGIv7b.000058049_3531006-3554619+	-	chr3L:107208803-107232416	TadpoleUnopCntrl	Tadpole3DayTx	OK	9.07317	8.90329	-0.0272679	-0.128854	0.82335	0.950246	no
ANKDD1A|ENSG00000166839|c.Ueno2012106cells_X002202|JGIv7b.000404817_388530-413969+	ANKDD1A|ENSG00000166839|c.Ueno2012106cells_X002202|JGIv7b.000404817_388530-413969+	-	chr3S:36841616-36866915	TadpoleUnopCntrl	Tadpole3DayTx	OK	2.66681	3.08551	0.210397	0.634839	0.271	0.628369	no
ANKDD1B|ENSG00000189045|c.JGIL6RMv1_XeXenL6RMv10044365m|JGIv7b.000032212_5647072-5672560+	ANKDD1B|ENSG00000189045|c.JGIL6RMv1_XeXenL6RMv10044365m|JGIv7b.000032212_5647072-5672560+	-	chr1S:156676461-156701534	TadpoleUnopCntrl	Tadpole3DayTx	NOTEST	0.0811828	0.0775226	-0.0665581	0	1	1	no
ANKEF1|ENSG00000132623|c.XGI_TC416961|JGIv7b.000176303_525455-538414+	ANKEF1|ENSG00000132623|c.XGI_TC416961|JGIv7b.000176303_525455-538414+	-	chr5L:154675-167553	TadpoleUnopCntrl	Tadpole3DayTx	OK	2.42754	1.77369	-0.452739	-1.37331	0.019	0.160946	no
ANKFY1|ENSG00000185722|c.Taira201203lung_X004097|JGIv7b.000049179_142399-180164+	ANKFY1|ENSG00000185722|c.Taira201203lung_X004097|JGIv7b.000049179_142399-180164+	-	chr2L:99294719-99325193	TadpoleUnopCntrl	Tadpole3DayTx	OK	15.7761	15.8132	0.00339583	0.0185633	0.97315	0.990865	no
ANKFY1|ENSG00000185722|c.Taira201203ovary_X006754|JGIv7b.000166365_2399451-2440378+	ANKFY1|ENSG00000185722|c.Taira201203ovary_X006754|JGIv7b.000166365_2399451-2440378+	-	chr2S:83743835-83784386	TadpoleUnopCntrl	Tadpole3DayTx	OK	11.787	10.7479	-0.13315	-0.701765	0.22205	0.576482	no
ANKHD1-EIF4EBP3|ENSG00000254996|c.Taira201203ovary_X003760|JGIv7b.000048253_685717-761959+	ANKHD1-EIF4EBP3|ENSG00000254996|c.Taira201203ovary_X003760|JGIv7b.000048253_685717-761959+	-	chr3S:113613141-113689111	TadpoleUnopCntrl	Tadpole3DayTx	OK	7.84749	7.90995	0.0114382	0.0618643	0.9161	0.975597	no
ANKHD1-EIF4EBP3|ENSG00000254996|c.Taira201203stomach_X002171|JGIv7b.000140825_591333-663965+	ANKHD1-EIF4EBP3|ENSG00000254996|c.Taira201203stomach_X002171|JGIv7b.000140825_591333-663965+	-	chr3L:24642155-24714369	TadpoleUnopCntrl	Tadpole3DayTx	OK	5.02566	5.12891	0.0293378	0.151234	0.7885	0.938954	no
ANKH|ENSG00000154122|c.Audic201207_X006182|JGIv7b.000011199_2363520-2447540+	ANKH|ENSG00000154122|c.Audic201207_X006182|JGIv7b.000011199_2363520-2447540+	-	chr6S:59830959-59914949	TadpoleUnopCntrl	Tadpole3DayTx	OK	31.748	32.1275	0.017144	0.0972784	0.8603	0.960631	no
ANKIB1|ENSG00000001629|c.Taira201203ovary_X004499|JGIv7b.000061124_3488684-3584794+	ANKIB1|ENSG00000001629|c.Taira201203ovary_X004499|JGIv7b.000061124_3488684-3584794+	-	chr6L:29106451-29202463	TadpoleUnopCntrl	Tadpole3DayTx	OK	8.52017	9.00539	0.0799061	0.437926	0.4438	0.76712	no
ANKIB1|ENSG00000001629|c.Ueno201210kidney_X001358|JGIv7b.000112411_1683148-1779862+	ANKIB1|ENSG00000001629|c.Ueno201210kidney_X001358|JGIv7b.000112411_1683148-1779862+	-	chr6S:24244884-24341598	TadpoleUnopCntrl	Tadpole3DayTx	OK	9.24104	10.0871	0.126392	0.66196	0.2517	0.608407	no
ANKK1|ENSG00000170209|c.Taira201203skin_X002572|JGIv7b.000066475_3780341-3831303+	ANKK1|ENSG00000170209|c.Taira201203skin_X002572|JGIv7b.000066475_3780341-3831303+	-	chr7L:79910650-79961612	TadpoleUnopCntrl	Tadpole3DayTx	OK	0.403247	0.707557	0.811182	1.47058	0.0126	0.12698	no
ANKLE1|ENSG00000160117|c.Audic201207_X028690|JGIv7b.000072621_1853565-1859263+	ANKLE1|ENSG00000160117|c.Audic201207_X028690|JGIv7b.000072621_1853565-1859263+	-	chr1L:100399829-100405527	TadpoleUnopCntrl	Tadpole3DayTx	OK	4.02261	2.78082	-0.532623	-1.90975	0.00055	0.0148562	yes
ANKLE2|ENSG00000176915|c.Ismailoglu201203_X004899|JGIv7b.000042960_1341357-1362983-	ANKLE2|ENSG00000176915|c.Ismailoglu201203_X004899|JGIv7b.000042960_1341357-1362983-	-	chr1L:155682372-155703833	TadpoleUnopCntrl	Tadpole3DayTx	OK	8.46752	8.4954	0.00474244	0.0247766	0.96565	0.989479	no
ANKLE2|ENSG00000176915|c.JGIL6RMv1_XeXenL6RMv10027582m|JGIv7b.000097703_2362635-2385928-	ANKLE2|ENSG00000176915|c.JGIL6RMv1_XeXenL6RMv10027582m|JGIv7b.000097703_2362635-2385928-	-	chr1S:128543361-128565256	TadpoleUnopCntrl	Tadpole3DayTx	OK	5.6985	6.1591	0.112137	0.468893	0.4113	0.746911	no
ANKMY1|ENSG00000144504|c.JGIL6RMv1_XeXenL6RMv10021328m|JGIv7b.000044494_6173406-6219574-	ANKMY1|ENSG00000144504|c.JGIL6RMv1_XeXenL6RMv10021328m|JGIv7b.000044494_6173406-6219574-	-	chr5L:125711414-125748159	TadpoleUnopCntrl	Tadpole3DayTx	OK	3.92992	3.12909	-0.328755	-1.29129	0.0251	0.187522	no
ANKMY2|ENSG00000106524|c.Audic201207_X025621|JGIv7b.000057216_2531966-2559908-	ANKMY2|ENSG00000106524|c.Audic201207_X025621|JGIv7b.000057216_2531966-2559908-	-	chr6S:29426923-29780120	TadpoleUnopCntrl	Tadpole3DayTx	OK	7.54628	8.21967	0.123314	0.356086	0.53815	0.824464	no
ANKRA2|ENSG00000164331|c.UniGene_Xl_S19874638|JGIv7b.000001187_11187801-11206414-	ANKRA2|ENSG00000164331|c.UniGene_Xl_S19874638|JGIv7b.000001187_11187801-11206414-	-	chr1L:186489542-186502846	TadpoleUnopCntrl	Tadpole3DayTx	OK	35.072	41.16	0.230923	1.30063	0.0216	0.173615	no
ANKRD10|ENSG00000088448|c.Ueno201210intestine_X001945|JGIv7b.000338390_99451-118792-	ANKRD10|ENSG00000088448|c.Ueno201210intestine_X001945|JGIv7b.000338390_99451-118792-	-	chr2L:115936588-115955818	TadpoleUnopCntrl	Tadpole3DayTx	OK	29.7662	37.8997	0.348511	1.91996	0.0012	0.0263917	yes
ANKRD10|ENSG00000088448|c.XGI_TC415971|JGIv7b.000167628_3685550-3708652-	ANKRD10|ENSG00000088448|c.XGI_TC415971|JGIv7b.000167628_3685550-3708652-	-	chr2S:98725261-98747787	TadpoleUnopCntrl	Tadpole3DayTx	OK	10.4691	13.9787	0.417085	2.07459	0.00055	0.0148562	yes
ANKRD11|ENSG00000167522|c.JGIL6RMv1_XeXenL6RMv10017789m|JGIv7b.000249505_17045-124341-	ANKRD11|ENSG00000167522|c.JGIL6RMv1_XeXenL6RMv10017789m|JGIv7b.000249505_17045-124341-	-	chr4S:39500704-39543621	TadpoleUnopCntrl	Tadpole3DayTx	OK	16.0881	17.7579	0.142464	0.805207	0.16	0.49396	no
ANKRD11|ENSG00000167522|c.Quigley201212_X005768|JGIv7b.000010177_771579-869721-	ANKRD11|ENSG00000167522|c.Quigley201212_X005768|JGIv7b.000010177_771579-869721-	-	Scaffold51:430222-527974	TadpoleUnopCntrl	Tadpole3DayTx	OK	14.6376	16.1178	0.138977	0.788815	0.1622	0.496194	no
ANKRD12|ENSG00000101745|c.JGIL6RMv1_XeXenL6RMv10048479m|JGIv7b.000162564_868382-925125-	ANKRD12|ENSG00000101745|c.JGIL6RMv1_XeXenL6RMv10048479m|JGIv7b.000162564_868382-925125-	-	chr6L:103996934-104018496	TadpoleUnopCntrl	Tadpole3DayTx	OK	16.7005	18.5174	0.148988	0.829074	0.14225	0.467375	no
ANKRD12|ENSG00000101745|c.Taira201203ovary_X006956|JGIv7b.000181837_550728-608006-	ANKRD12|ENSG00000101745|c.Taira201203ovary_X006956|JGIv7b.000181837_550728-608006-	-	chr6S:82778296-82835098	TadpoleUnopCntrl	Tadpole3DayTx	OK	17.5227	18.6129	0.0870789	0.490262	0.3885	0.730931	no
ANKRD13A|ENSG00000076513|c.Taira201203st08_X002450|JGIv7b.000044061_2432115-2474279+	ANKRD13A|ENSG00000076513|c.Taira201203st08_X002450|JGIv7b.000044061_2432115-2474279+	-	chr1S:120562072-120588847	TadpoleUnopCntrl	Tadpole3DayTx	OK	12.5071	12.0883	-0.0491347	-0.26617	0.64685	0.88087	no
ANKRD13A|ENSG00000076513|c.Taira201203st10_X003623|JGIv7b.000143664_810588-839812-	ANKRD13A|ENSG00000076513|c.Taira201203st10_X003623|JGIv7b.000143664_810588-839812-	-	chr1L:146588371-146612481	TadpoleUnopCntrl	Tadpole3DayTx	OK	12.7807	11.3935	-0.165749	-0.793827	0.16735	0.504296	no
ANKRD13B|ENSG00000198720|c.JGIL6RMv1_XeXenL6RMv10005193m|JGIv7b.000036364_2620643-2731675-	ANKRD13B|ENSG00000198720|c.JGIL6RMv1_XeXenL6RMv10005193m|JGIv7b.000036364_2620643-2731675-	-	chr2S:5403610-5435846	TadpoleUnopCntrl	Tadpole3DayTx	OK	13.8087	15.1151	0.130413	0.644095	0.25855	0.616189	no
ANKRD13B|ENSG00000198720|c.JGIL6RMv1_XeXenL6RMv10008030m|JGIv7b.000151031_109324-224950+	ANKRD13B|ENSG00000198720|c.JGIL6RMv1_XeXenL6RMv10008030m|JGIv7b.000151031_109324-224950+	-	chr2L:31492441-31523176	TadpoleUnopCntrl	Tadpole3DayTx	OK	16.8165	15.82	-0.0881321	-0.458605	0.4284	0.759587	no
ANKRD13C|ENSG00000118454|c.Audic201207_X045365|JGIv7b.000222206_305867-362950+	ANKRD13C|ENSG00000118454|c.Audic201207_X045365|JGIv7b.000222206_305867-362950+	-	chr4L:72146370-72171084	TadpoleUnopCntrl	Tadpole3DayTx	OK	10.3224	10.75	0.0585606	0.276865	0.62975	0.873561	no
ANKRD13C|ENSG00000118454|c.Chang2013_X029294|JGIv7b.000148881_965395-993613+	ANKRD13C|ENSG00000118454|c.Chang2013_X029294|JGIv7b.000148881_965395-993613+	-	chr4S:57272764-57298125	TadpoleUnopCntrl	Tadpole3DayTx	OK	11.3375	12.7995	0.174988	0.815992	0.15115	0.481761	no
ANKRD16|ENSG00000134461|c.Audic201207_X007569|JGIv7b.000012518_10524778-10542391-	ANKRD16|ENSG00000134461|c.Audic201207_X007569|JGIv7b.000012518_10524778-10542391-	-	chr3L:75026089-75037676	TadpoleUnopCntrl	Tadpole3DayTx	OK	6.87851	6.4257	-0.0982433	-0.34865	0.5423	0.827032	no
ANKRD17|ENSG00000132466|c.JGIL6RMv1_XeXenL6RMv10000179m|JGIv7b.000165627_1073769-1150986+	ANKRD17|ENSG00000132466|c.JGIL6RMv1_XeXenL6RMv10000179m|JGIv7b.000165627_1073769-1150986+	-	chr1L:74675156-74751561	TadpoleUnopCntrl	Tadpole3DayTx	OK	9.2842	9.74896	0.0704705	0.385919	0.49475	0.797673	no
ANKRD17|ENSG00000132466|c.Quigley201212_X003800|JGIv7b.000006762_365573-457689+	ANKRD17|ENSG00000132466|c.Quigley201212_X003800|JGIv7b.000006762_365573-457689+	-	chr1S:69008666-69100129	TadpoleUnopCntrl	Tadpole3DayTx	OK	8.17285	9.14486	0.162123	0.878039	0.12365	0.436956	no
ANKRD1|ENSG00000148677|c.Taira201203eye_X006017|JGIv7b.000044558_1186323-1196396+	ANKRD1|ENSG00000148677|c.Taira201203eye_X006017|JGIv7b.000044558_1186323-1196396+	-	chr7L:31609245-31619281	TadpoleUnopCntrl	Tadpole3DayTx	NOTEST	0.27344	0.17616	-0.634339	0	1	1	no
ANKRD22|ENSG00000152766|c.Audic201207_X030713|JGIv7b.000079772_6018890-6032401+	ANKRD22|ENSG00000152766|c.Audic201207_X030713|JGIv7b.000079772_6018890-6032401+	-	chr7L:6881279-6894790	TadpoleUnopCntrl	Tadpole3DayTx	NOTEST	0.019264	0.124139	2.68798	0	1	1	no
ANKRD22|ENSG00000152766|c.JGIL6RMv1_XeXenL6RMv10016203m|JGIv7b.000018192_1193711-1204124+	ANKRD22|ENSG00000152766|c.JGIL6RMv1_XeXenL6RMv10016203m|JGIv7b.000018192_1193711-1204124+	-	chr7S:5480275-5490550	TadpoleUnopCntrl	Tadpole3DayTx	NOTEST	0	0.247727	inf	0	1	1	no
ANKRD26|ENSG00000107890|c.Ismailoglu201203_X003456|JGIv7b.000026505_314458-378819-	ANKRD26|ENSG00000107890|c.Ismailoglu201203_X003456|JGIv7b.000026505_314458-378819-	-	chr3L:60029527-60093829	TadpoleUnopCntrl	Tadpole3DayTx	OK	5.0161	6.15075	0.294196	1.55248	0.00765	0.0936258	no
ANKRD26|ENSG00000107890|c.TeperekTkacz201206_X004378|JGIv7b.000152894_2980619-3052117+	ANKRD26|ENSG00000107890|c.TeperekTkacz201206_X004378|JGIv7b.000152894_2980619-3052117+	-	chr3S:78265166-78328353	TadpoleUnopCntrl	Tadpole3DayTx	OK	4.62234	5.63454	0.285672	1.45409	0.01185	0.122051	no
ANKRD27|ENSG00000105186|c.Ueno201210st10_X001443|JGIv7b.000098999_3391970-3444748+	ANKRD27|ENSG00000105186|c.Ueno201210st10_X001443|JGIv7b.000098999_3391970-3444748+	-	chr4L:58086450-58139207	TadpoleUnopCntrl	Tadpole3DayTx	OK	10.9591	11.7416	0.0995011	0.524444	0.351	0.701634	no
ANKRD28|ENSG00000206560|c.Audic201207_X042146|JGIv7b.000178713_159427-249753+	ANKRD28|ENSG00000206560|c.Audic201207_X042146|JGIv7b.000178713_159427-249753+	-	chr6L:41436478-41500997	TadpoleUnopCntrl	Tadpole3DayTx	OK	10.3467	11.1075	0.102375	0.554053	0.3292	0.68395	no
ANKRD28|ENSG00000206560|c.JGIL6RMv1_XeXenL6RMv10017613m|JGIv7b.000190777_1520666-1603819+	ANKRD28|ENSG00000206560|c.JGIL6RMv1_XeXenL6RMv10017613m|JGIv7b.000190777_1520666-1603819+	-	chr6S:35416844-35466312	TadpoleUnopCntrl	Tadpole3DayTx	OK	11.6905	12.7366	0.123641	0.63222	0.27505	0.631499	no
ANKRD29|ENSG00000154065|c.Taira201203brain_X010756|JGIv7b.000085591_1171653-1196891-	ANKRD29|ENSG00000154065|c.Taira201203brain_X010756|JGIv7b.000085591_1171653-1196891-	-	chr6L:109068178-109093416	TadpoleUnopCntrl	Tadpole3DayTx	OK	9.34964	11.1625	0.255676	1.24463	0.031	0.211087	no
ANKRD2|ENSG00000165887|c.Audic201207_X016617|JGIv7b.000033265_1000817-1014170-	ANKRD2|ENSG00000165887|c.Audic201207_X016617|JGIv7b.000033265_1000817-1014170-	-	chr7L:27449948-27463188	TadpoleUnopCntrl	Tadpole3DayTx	NOTEST	0.0292309	0.0171191	-0.771884	0	1	1	no
ANKRD2|ENSG00000165887|c.JGIL6RMv1_XeXenL6RMv10015489m|JGIv7b.000096712_98855-116682+	ANKRD2|ENSG00000165887|c.JGIL6RMv1_XeXenL6RMv10015489m|JGIv7b.000096712_98855-116682+	-	chr7S:27530584-27548404	TadpoleUnopCntrl	Tadpole3DayTx	NOTEST	0.0132348	0.0252775	0.933513	0	1	1	no
ANKRD32|ENSG00000133302|c.Chang2013_X000769|JGIv7b.000001187_4706655-4755406-	ANKRD32|ENSG00000133302|c.Chang2013_X000769|JGIv7b.000001187_4706655-4755406-	-	chr1L:180011984-180058813	TadpoleUnopCntrl	Tadpole3DayTx	OK	3.82934	4.0444	0.0788325	0.312472	0.5871	0.851003	no
ANKRD34B|ENSG00000189127|c.XenBase_148226391|JGIv7b.000001187_9916882-9923192+	ANKRD34B|ENSG00000189127|c.XenBase_148226391|JGIv7b.000001187_9916882-9923192+	-	chr1L:185218623-185224861	TadpoleUnopCntrl	Tadpole3DayTx	OK	2.15089	2.94509	0.453374	1.31357	0.0232	0.180426	no
ANKRD35|ENSG00000263773|c.Taira201203egg_X006607|JGIv7b.000172102_264981-268619+	ANKRD35|ENSG00000263773|c.Taira201203egg_X006607|JGIv7b.000172102_264981-268619+	-	chr8S:96286670-96290302	TadpoleUnopCntrl	Tadpole3DayTx	NOTEST	0.157688	0.201545	0.354028	0	1	1	no
ANKRD37|ENSG00000186352|c.JGIL6RMv1_XeXenL6RMv10019019m|JGIv7b.000041523_5441137-5444752+	ANKRD37|ENSG00000186352|c.JGIL6RMv1_XeXenL6RMv10019019m|JGIv7b.000041523_5441137-5444752+	-	chr1S:33440485-33443646	TadpoleUnopCntrl	Tadpole3DayTx	NOTEST	0.0986763	0.15538	0.655022	0	1	1	no
ANKRD37|ENSG00000186352|c.Ueno2012102cells_X000332|JGIv7b.000014692_2944390-2965142-	ANKRD37|ENSG00000186352|c.Ueno2012102cells_X000332|JGIv7b.000014692_2944390-2965142-	-	chr1L:37407081-37427811	TadpoleUnopCntrl	Tadpole3DayTx	OK	0.65873	0.679438	0.0446548	0.0484094	0.93535	0.982373	no
ANKRD39|ENSG00000213337|c.Amin201106_X025093|JGIv7b.000247724_5419200-5426816-	ANKRD39|ENSG00000213337|c.Amin201106_X025093|JGIv7b.000247724_5419200-5426816-	-	chr3L:117618938-117639010	TadpoleUnopCntrl	Tadpole3DayTx	OK	2.43048	2.30774	-0.0747571	-0.103106	0.8562	0.959292	no
ANKRD40|ENSG00000154945|c.Audic201207_X031201|JGIv7b.000081941_3489818-3504162-	ANKRD40|ENSG00000154945|c.Audic201207_X031201|JGIv7b.000081941_3489818-3504162-	-	chr9_10L:39332961-39346795	TadpoleUnopCntrl	Tadpole3DayTx	OK	16.6139	15.9056	-0.0628604	-0.345514	0.5399	0.825957	no
ANKRD40|ENSG00000154945|c.Taira201203st08_X004821|JGIv7b.000163806_479145-491575+	ANKRD40|ENSG00000154945|c.Taira201203st08_X004821|JGIv7b.000163806_479145-491575+	-	chr9_10S:35657392-35669624	TadpoleUnopCntrl	Tadpole3DayTx	OK	11.7763	11.517	-0.0321264	-0.155237	0.78575	0.937717	no
ANKRD42|ENSG00000137494|c.Taira201203intestine_X008298|JGIv7b.000183165_868345-884617-	ANKRD42|ENSG00000137494|c.Taira201203intestine_X008298|JGIv7b.000183165_868345-884617-	-	chr9_10L:101547562-101563714	TadpoleUnopCntrl	Tadpole3DayTx	OK	5.61546	4.06812	-0.465044	-1.76883	0.0024	0.0427365	yes
ANKRD44|ENSG00000065413|c.Taira201203brain_X017035|JGIv7b.000373396_1360513-1371108-	ANKRD44|ENSG00000065413|c.Taira201203brain_X017035|JGIv7b.000373396_1360513-1371108-	-	chr4S:112315485-112326080	TadpoleUnopCntrl	Tadpole3DayTx	OK	6.13737	7.64138	0.316212	1.44212	0.0114	0.119274	no
ANKRD45|ENSG00000183831|c.JGIL6RMv1_XeXenL6RMv10008412m|JGIv7b.000047606_3910136-3920625+	ANKRD45|ENSG00000183831|c.JGIL6RMv1_XeXenL6RMv10008412m|JGIv7b.000047606_3910136-3920625+	-	chr4L:97787282-97797754	TadpoleUnopCntrl	Tadpole3DayTx	OK	1.73489	1.49973	-0.210139	-0.35389	0.5357	0.822682	no
ANKRD45|ENSG00000183831|c.Taira201203st25_X004344|JGIv7b.000181903_2361714-2372493-	ANKRD45|ENSG00000183831|c.Taira201203st25_X004344|JGIv7b.000181903_2361714-2372493-	-	chr4S:79920397-79939343	TadpoleUnopCntrl	Tadpole3DayTx	OK	1.82691	1.43108	-0.352301	-0.327373	0.5652	0.839223	no
ANKRD50|ENSG00000151458|c.Chang2013_X016191|JGIv7b.000047384_10162-18753+	ANKRD50|ENSG00000151458|c.Chang2013_X016191|JGIv7b.000047384_10162-18753+	-	chr2L:172083705-172091810	TadpoleUnopCntrl	Tadpole3DayTx	NOTEST	0.532417	0.44957	-0.244009	0	1	1	no
ANKRD50|ENSG00000151458|c.Chang2013_X024339|JGIv7b.000088765_1940745-1976015+	ANKRD50|ENSG00000151458|c.Chang2013_X024339|JGIv7b.000088765_1940745-1976015+	-	chr1L:58461969-58487614	TadpoleUnopCntrl	Tadpole3DayTx	OK	15.4072	16.352	0.085867	0.470482	0.40745	0.743985	no
ANKRD50|ENSG00000151458|c.Ueno201210st09_X000695|JGIv7b.000112610_849617-880681+	ANKRD50|ENSG00000151458|c.Ueno201210st09_X000695|JGIv7b.000112610_849617-880681+	-	chr1S:53668059-53699123	TadpoleUnopCntrl	Tadpole3DayTx	OK	7.6369	8.10718	0.0862129	0.44752	0.4305	0.761004	no
ANKRD52|ENSG00000139645|c.JGIL6RMv1_XeXenL6RMv10039876m|JGIv7b.000014978_2159648-2202688-	ANKRD52|ENSG00000139645|c.JGIL6RMv1_XeXenL6RMv10039876m|JGIv7b.000014978_2159648-2202688-	-	chr2L:138408183-138439157	TadpoleUnopCntrl	Tadpole3DayTx	OK	12.1814	12.4507	0.0315443	0.159551	0.77945	0.934969	no
ANKRD52|ENSG00000139645|c.Taira201203st09_X000496|JGIv7b.000008129_7493995-7555533+	ANKRD52|ENSG00000139645|c.Taira201203st09_X000496|JGIv7b.000008129_7493995-7555533+	-	chr2S:120008497-120068463	TadpoleUnopCntrl	Tadpole3DayTx	OK	9.62262	10.4926	0.124864	0.654846	0.2569	0.614624	no
ANKRD53|ENSG00000144031|c.Taira201203testis_X003722|JGIv7b.000243760_50157-57628-	ANKRD53|ENSG00000144031|c.Taira201203testis_X003722|JGIv7b.000243760_50157-57628-	-	chr1L:5330760-5338231	TadpoleUnopCntrl	Tadpole3DayTx	OK	0.794065	0.742832	-0.0962213	-0.173421	0.76285	0.928708	no
ANKRD54|ENSG00000100124|c.Chang2013_X036105|JGIv7b.000298452_535375-547778+	ANKRD54|ENSG00000100124|c.Chang2013_X036105|JGIv7b.000298452_535375-547778+	-	chr4S:94985343-94997398	TadpoleUnopCntrl	Tadpole3DayTx	OK	12.2145	11.2472	-0.119034	-0.44024	0.43845	0.764487	no
ANKRD54|ENSG00000100124|c.Ismailoglu201203_X007812|JGIv7b.000078978_4936977-4947789-	ANKRD54|ENSG00000100124|c.Ismailoglu201203_X007812|JGIv7b.000078978_4936977-4947789-	-	chr4L:114865496-114876140	TadpoleUnopCntrl	Tadpole3DayTx	OK	11.5274	11.1765	-0.0445962	-0.223636	0.69335	0.901802	no
ANKRD55|ENSG00000164512|c.Taira201203brain_X013486|JGIv7b.000157205_486469-494326+	ANKRD55|ENSG00000164512|c.Taira201203brain_X013486|JGIv7b.000157205_486469-494326+	-	chr1L:195183454-195191314	TadpoleUnopCntrl	Tadpole3DayTx	OK	5.8957	6.1623	0.063805	0.21494	0.7119	0.907164	no
ANKRD60|ENSG00000124227|c.JGIL6RMv1_XeXenL6RMv10032414m|JGIv7b.000061874_1183391-1211659-	ANKRD60|ENSG00000124227|c.JGIL6RMv1_XeXenL6RMv10032414m|JGIv7b.000061874_1183391-1211659-	-	chr5S:55901627-55929798	TadpoleUnopCntrl	Tadpole3DayTx	OK	2.41326	2.65375	0.137054	0.36872	0.5157	0.811595	no
ANKRD63|ENSG00000230778|c.Chang2013_X020466|JGIv7b.000061444_724133-727974-	ANKRD63|ENSG00000230778|c.Chang2013_X020466|JGIv7b.000061444_724133-727974-	-	chr8L:92695155-92696980	TadpoleUnopCntrl	Tadpole3DayTx	OK	1.04716	0.775043	-0.43413	-0.816875	0.15495	0.485799	no
ANKRD66|ENSG00000230062|c.Quigley201207_X005002|JGIv7b.000041523_7375754-7388573-	ANKRD66|ENSG00000230062|c.Quigley201207_X005002|JGIv7b.000041523_7375754-7388573-	-	chr5L:147642240-147655020	TadpoleUnopCntrl	Tadpole3DayTx	OK	2.45616	2.65822	0.114053	0.237376	0.6778	0.894217	no
ANKRD6|ENSG00000135299|c.Taira201203brain_X004402|JGIv7b.000022185_651815-720948+	ANKRD6|ENSG00000135299|c.Taira201203brain_X004402|JGIv7b.000022185_651815-720948+	-	chr5L:86863343-86932476	TadpoleUnopCntrl	Tadpole3DayTx	OK	14.3306	12.6782	-0.176749	-0.939677	0.10145	0.39734	no
ANKRD9|ENSG00000156381|c.Quigley201112_X006918|JGIv7b.000034509_1044300-1047180-	ANKRD9|ENSG00000156381|c.Quigley201112_X006918|JGIv7b.000034509_1044300-1047180-	-	chr8L:74050005-74051949	TadpoleUnopCntrl	Tadpole3DayTx	OK	1.00278	1.12275	0.163038	0.30366	0.5964	0.855607	no
ANKRD9|ENSG00000156381|c.Taira201203brain_X011690|JGIv7b.000102974_3385869-3387162-	ANKRD9|ENSG00000156381|c.Taira201203brain_X011690|JGIv7b.000102974_3385869-3387162-	-	chr5L:18870556-18871833	TadpoleUnopCntrl	Tadpole3DayTx	OK	19.4559	20.2443	0.0573053	0.26481	0.64245	0.878747	no
ANKS1A|ENSG00000064999|c.Audic201207_X031970|JGIv7b.000086521_624723-803253-	ANKS1A|ENSG00000064999|c.Audic201207_X031970|JGIv7b.000086521_624723-803253-	-	chr2S:51850006-52028284	TadpoleUnopCntrl	Tadpole3DayTx	OK	21.0135	22.0985	0.0726285	0.405304	0.4769	0.788108	no
ANKS1A|ENSG00000064999|c.Taira201203lung_X002644|JGIv7b.000027413_53214-236547+	ANKS1A|ENSG00000064999|c.Taira201203lung_X002644|JGIv7b.000027413_53214-236547+	-	chr2L:66204759-66382251	TadpoleUnopCntrl	Tadpole3DayTx	OK	10.7612	13.0118	0.273992	1.4502	0.01245	0.125931	no
ANKS1B|ENSG00000185046|c.Taira201203brain_X008387|JGIv7b.000054336_116582-153532+	ANKS1B|ENSG00000185046|c.Taira201203brain_X008387|JGIv7b.000054336_116582-153532+	-	chr3S:11182355-11219305	TadpoleUnopCntrl	Tadpole3DayTx	OK	23.6907	25.7498	0.120241	0.575709	0.3152	0.672179	no
ANKS1B|ENSG00000185046|c.Taira201203brain_X012837|JGIv7b.000137507_2176794-2236879+	ANKS1B|ENSG00000185046|c.Taira201203brain_X012837|JGIv7b.000137507_2176794-2236879+	-	chr3L:9977624-10037478	TadpoleUnopCntrl	Tadpole3DayTx	OK	17.328	18.4693	0.0920184	0.448842	0.43215	0.761694	no
ANKS3|ENSG00000168096|c.JGIL6RMv1_XeXenL6RMv10024003m|JGIv7b.000000939_3521753-3531911+	ANKS3|ENSG00000168096|c.JGIL6RMv1_XeXenL6RMv10024003m|JGIv7b.000000939_3521753-3531911+	-	chr9_10L:105491374-106522393	TadpoleUnopCntrl	Tadpole3DayTx	OK	1.99431	1.7727	-0.169943	-0.0811379	0.66155	0.885978	no
ANKS4B|ENSG00000175311|c.Taira201203intestine_X008297|JGIv7b.000183165_484380-503108-	ANKS4B|ENSG00000175311|c.Taira201203intestine_X008297|JGIv7b.000183165_484380-503108-	-	chr9_10L:101163589-101182301	TadpoleUnopCntrl	Tadpole3DayTx	NOTEST	0.0263273	0.0595291	1.17703	0	1	1	no
ANKS4B|ENSG00000175311|c.Taira201203kidney_X003545|JGIv7b.000023403_7095568-7096949+	ANKS4B|ENSG00000175311|c.Taira201203kidney_X003545|JGIv7b.000023403_7095568-7096949+	-	chr9_10S:90691102-90692483	TadpoleUnopCntrl	Tadpole3DayTx	NOTEST	0.0531048	0.0372397	-0.512002	0	1	1	no
ANKS6|ENSG00000165138|c.Taira201203kidney_X007738|JGIv7b.000070754_691578-756785-	ANKS6|ENSG00000165138|c.Taira201203kidney_X007738|JGIv7b.000070754_691578-756785-	-	chr6L:67682328-67747507	TadpoleUnopCntrl	Tadpole3DayTx	OK	2.44875	2.21127	-0.147166	-0.529188	0.36125	0.709987	no
ANKZF1|ENSG00000163516|c.Audic201207_X012494|JGIv7b.000021603_2784455-2794882+	ANKZF1|ENSG00000163516|c.Audic201207_X012494|JGIv7b.000021603_2784455-2794882+	-	chr9_10L:51340722-51350618	TadpoleUnopCntrl	Tadpole3DayTx	OK	3.96196	3.51198	-0.17393	-0.650234	0.2545	0.612089	no
ANLN|ENSG00000011426|c.Ismailoglu201203_X009795|JGIv7b.000137809_662833-692078-	ANLN|ENSG00000011426|c.Ismailoglu201203_X009795|JGIv7b.000137809_662833-692078-	-	chr4L:65655811-65682130	TadpoleUnopCntrl	Tadpole3DayTx	OK	2.23053	1.4848	-0.587116	-1.93664	0.00085	0.020479	yes
ANO10|ENSG00000160746|c.Amin201106_X024854|JGIv7b.000239737_2096-134079-	ANO10|ENSG00000160746|c.Amin201106_X024854|JGIv7b.000239737_2096-134079-	-	chr6L:48910392-49042112	TadpoleUnopCntrl	Tadpole3DayTx	OK	11.5743	11.625	0.00629757	0.0317135	0.9553	0.986896	no
ANO10|ENSG00000160746|c.Audic201207_X038251|JGIv7b.000137809_866117-887110+	ANO10|ENSG00000160746|c.Audic201207_X038251|JGIv7b.000137809_866117-887110+	-	chr4L:65859008-65880001	TadpoleUnopCntrl	Tadpole3DayTx	NOTEST	0.0846748	0.0286707	-1.56236	0	1	1	no
ANO1|ENSG00000131620|c.Taira201203egg_X002341|JGIv7b.000025194_976-59811+	ANO1|ENSG00000131620|c.Taira201203egg_X002341|JGIv7b.000025194_976-59811+	-	chr4L:8493457-8552220	TadpoleUnopCntrl	Tadpole3DayTx	NOTEST	0.315996	0.293298	-0.107539	0	1	1	no
ANO1|ENSG00000131620|c.XenBase_332371432|JGIv7b.000043483_1245289-1367486+	ANO1|ENSG00000131620|c.XenBase_332371432|JGIv7b.000043483_1245289-1367486+	-	chr4S:14564468-14662243	TadpoleUnopCntrl	Tadpole3DayTx	NOTEST	0.448105	0.344187	-0.380645	0	1	1	no
ANO4|ENSG00000151572|c.JGIL6RMv1_XeXenL6RMv10053155m|JGIv7b.000100253_3447554-3491060+	ANO4|ENSG00000151572|c.JGIL6RMv1_XeXenL6RMv10053155m|JGIv7b.000100253_3447554-3491060+	-	chr3L:41505934-41548442	TadpoleUnopCntrl	Tadpole3DayTx	OK	9.24105	12.5054	0.436428	2.12366	0.00025	0.00838199	yes
ANO5|ENSG00000171714|c.JGIL6RMv1_XeXenL6RMv10022219m|JGIv7b.000025194_4881755-4905272+	ANO5|ENSG00000171714|c.JGIL6RMv1_XeXenL6RMv10022219m|JGIv7b.000025194_4881755-4905272+	-	chr4L:3429679-3822007	TadpoleUnopCntrl	Tadpole3DayTx	OK	9.25528	10.1483	0.132887	0.296517	0.59795	0.856486	no
ANO5|ENSG00000171714|c.Taira201203intestine_X006420|JGIv7b.000093786_3377726-3411438-	ANO5|ENSG00000171714|c.Taira201203intestine_X006420|JGIv7b.000093786_3377726-3411438-	-	chr4S:19598978-19632690	TadpoleUnopCntrl	Tadpole3DayTx	OK	0.41267	0.734965	0.832689	2.21268	0.00065	0.0168228	yes
ANO6|ENSG00000177119|c.Taira201203egg_X002649|JGIv7b.000030470_4374968-4408048+	ANO6|ENSG00000177119|c.Taira201203egg_X002649|JGIv7b.000030470_4374968-4408048+	-	chr3L:55307275-55340001	TadpoleUnopCntrl	Tadpole3DayTx	OK	1.02389	0.7963	-0.362683	-0.916384	0.1144	0.420138	no
ANO7|ENSG00000146205|c.Taira201203brain_X009406|JGIv7b.000068269_311764-333882-	ANO7|ENSG00000146205|c.Taira201203brain_X009406|JGIv7b.000068269_311764-333882-	-	Scaffold72:601312-623430	TadpoleUnopCntrl	Tadpole3DayTx	OK	7.76481	12.2978	0.663381	3.34336	5e-05	0.00227767	yes
ANO8|ENSG00000074855|c.Ismailoglu201203_X007239|JGIv7b.000070461_2064524-2128076+	ANO8|ENSG00000074855|c.Ismailoglu201203_X007239|JGIv7b.000070461_2064524-2128076+	-	chr1L:110197281-110260833	TadpoleUnopCntrl	Tadpole3DayTx	OK	13.0706	14.7519	0.174572	0.975347	0.0849	0.362066	no
ANO9|ENSG00000185101|c.Quigley201207_X007790|JGIv7b.000074352_6559089-6614262-	ANO9|ENSG00000185101|c.Quigley201207_X007790|JGIv7b.000074352_6559089-6614262-	-	chr4L:15547140-15602156	TadpoleUnopCntrl	Tadpole3DayTx	NOTEST	0.0977701	0.104941	0.102108	0	1	1	no
ANP32A|ENSG00000140350|c.Quigley201212_X017239|JGIv7b.000035716_1411175-1421197-	ANP32A|ENSG00000140350|c.Quigley201212_X017239|JGIv7b.000035716_1411175-1421197-	-	chr1S:87512420-87521273	TadpoleUnopCntrl	Tadpole3DayTx	OK	26.5729	21.6026	-0.29875	-1.60095	0.00555	0.0759728	no
ANP32A|ENSG00000140350|c.Quigley201212_X025728|JGIv7b.000058049_5442850-5457406-	ANP32A|ENSG00000140350|c.Quigley201212_X025728|JGIv7b.000058049_5442850-5457406-	-	chr3L:109120647-109135114	TadpoleUnopCntrl	Tadpole3DayTx	OK	96.7547	94.0018	-0.0416432	-0.238743	0.6759	0.89322	no
ANP32A|ENSG00000140350|c.mgEST_1013252008|JGIv7b.000036401_3136217-3154232+	ANP32A|ENSG00000140350|c.mgEST_1013252008|JGIv7b.000036401_3136217-3154232+	-	chr3S:34676239-35193164	TadpoleUnopCntrl	Tadpole3DayTx	OK	40.0815	38.7796	-0.0476384	-0.0814714	0.8876	0.97003	no
ANP32B|ENSG00000136938|c.Amin201106_X011435|JGIv7b.000046215_505852-530101-	ANP32B|ENSG00000136938|c.Amin201106_X011435|JGIv7b.000046215_505852-530101-	-	chr1L:105218182-105241925	TadpoleUnopCntrl	Tadpole3DayTx	OK	26.7447	21.5823	-0.309407	-1.51584	0.00785	0.0952831	no
ANP32B|ENSG00000136938|c.Taira201203liver_X003877|JGIv7b.000325448_345352-354714-	ANP32B|ENSG00000136938|c.Taira201203liver_X003877|JGIv7b.000325448_345352-354714-	-	chr1L:99207197-99216263	TadpoleUnopCntrl	Tadpole3DayTx	OK	26.5917	22.1059	-0.266549	-1.39307	0.0147	0.140607	no
ANP32E|ENSG00000143401|c.Quigley201212_X036123|JGIv7b.000115163_1185610-1206256-	ANP32E|ENSG00000143401|c.Quigley201212_X036123|JGIv7b.000115163_1185610-1206256-	-	chr8L:105431816-105452036	TadpoleUnopCntrl	Tadpole3DayTx	OK	41.0751	33.7294	-0.284258	-1.60974	0.0045	0.065182	no
ANP32E|ENSG00000143401|c.Taira201203st20_X003957|JGIv7b.000131854_2657823-2677993-	ANP32E|ENSG00000143401|c.Taira201203st20_X003957|JGIv7b.000131854_2657823-2677993-	-	chr8S:91960808-91980337	TadpoleUnopCntrl	Tadpole3DayTx	OK	52.291	43.4157	-0.268343	-1.37459	0.01685	0.150582	no
ANPEP|ENSG00000166825|c.Taira201203intestine_X006824|JGIv7b.000106789_716289-749825-	ANPEP|ENSG00000166825|c.Taira201203intestine_X006824|JGIv7b.000106789_716289-749825-	-	chr3S:44543181-44576894	TadpoleUnopCntrl	Tadpole3DayTx	NOTEST	0.0402088	0.0444169	0.1436	0	1	1	no
ANPEP|ENSG00000166825|c.Taira201203lung_X000983|JGIv7b.000009266_7643565-7687877+	ANPEP|ENSG00000166825|c.Taira201203lung_X000983|JGIv7b.000009266_7643565-7687877+	-	chr3L:99000023-99043050	TadpoleUnopCntrl	Tadpole3DayTx	NOTEST	0.0106611	0.0111153	0.0601926	0	1	1	no
ANTXR1|ENSG00000169604|c.Amin201106_X014895|JGIv7b.000064233_264965-314754-	ANTXR1|ENSG00000169604|c.Amin201106_X014895|JGIv7b.000064233_264965-314754-	-	Scaffold105:13821-63610	TadpoleUnopCntrl	Tadpole3DayTx	OK	6.6427	5.76671	-0.204021	-0.654949	0.2557	0.613821	no
ANTXR1|ENSG00000169604|c.Taira201203eye_X000750|JGIv7b.000004754_399147-492123-	ANTXR1|ENSG00000169604|c.Taira201203eye_X000750|JGIv7b.000004754_399147-492123-	-	chr3S:29757757-29850733	TadpoleUnopCntrl	Tadpole3DayTx	NOTEST	0.240184	0.204122	-0.23471	0	1	1	no
ANTXR1|ENSG00000169604|c.Taira201203skin_X004395|JGIv7b.000247724_2469799-2586663-	ANTXR1|ENSG00000169604|c.Taira201203skin_X004395|JGIv7b.000247724_2469799-2586663-	-	chr3L:114686253-114798919	TadpoleUnopCntrl	Tadpole3DayTx	NOTEST	0.484195	0.406032	-0.253994	0	1	1	no
ANTXR2|ENSG00000163297|c.Taira201203lung_X004568|JGIv7b.000056125_2134126-2247588-	ANTXR2|ENSG00000163297|c.Taira201203lung_X004568|JGIv7b.000056125_2134126-2247588-	-	chr1S:80359114-80472460	TadpoleUnopCntrl	Tadpole3DayTx	OK	1.86759	1.83841	-0.0227192	-0.0826263	0.8841	0.968762	no
ANTXR2|ENSG00000163297|c.Ueno201210skin_X000071|JGIv7b.000005895_2271072-2385397-	ANTXR2|ENSG00000163297|c.Ueno201210skin_X000071|JGIv7b.000005895_2271072-2385397-	-	chr1L:91537354-91651640	TadpoleUnopCntrl	Tadpole3DayTx	NOTEST	0.509227	0.423892	-0.264611	0	1	1	no
ANXA10|ENSG00000109511|c.JGIL6RMv1_XeXenL6RMv10054593m|JGIv7b.000014692_9835279-9882173-	ANXA10|ENSG00000109511|c.JGIL6RMv1_XeXenL6RMv10054593m|JGIv7b.000014692_9835279-9882173-	-	chr1L:44298427-44332863	TadpoleUnopCntrl	Tadpole3DayTx	NOTEST	0.350554	0.361206	0.043185	0	1	1	no
ANXA10|ENSG00000109511|c.Taira201203intestine_X001728|JGIv7b.000014660_1298027-1344073+	ANXA10|ENSG00000109511|c.Taira201203intestine_X001728|JGIv7b.000014660_1298027-1344073+	-	chr1S:39474073-39520119	TadpoleUnopCntrl	Tadpole3DayTx	NOTEST	0.0517438	0.0503518	-0.039343	0	1	1	no
ANXA11|ENSG00000122359|c.Taira201203eye_X011181|JGIv7b.000139078_969358-1013474-	ANXA11|ENSG00000122359|c.Taira201203eye_X011181|JGIv7b.000139078_969358-1013474-	-	Scaffold19:3340665-3383429	TadpoleUnopCntrl	Tadpole3DayTx	OK	12.4888	12.333	-0.0181065	-0.083686	0.88355	0.968545	no
ANXA11|ENSG00000122359|c.Taira201203lung_X007824|JGIv7b.000208112_217696-295877+	ANXA11|ENSG00000122359|c.Taira201203lung_X007824|JGIv7b.000208112_217696-295877+	-	Scaffold23:4251261-4327281	TadpoleUnopCntrl	Tadpole3DayTx	NOTEST	0.271637	0.359424	0.404007	0	1	1	no
ANXA13|ENSG00000104537|c.Taira201203st35_X003535|JGIv7b.000250769_1353929-1384221-	ANXA13|ENSG00000104537|c.Taira201203st35_X003535|JGIv7b.000250769_1353929-1384221-	-	chr6S:117347584-117377876	TadpoleUnopCntrl	Tadpole3DayTx	NOTEST	0	0.0123687	inf	0	1	1	no
ANXA13|ENSG00000104537|c.UniGene_Xl_S21313563|JGIv7b.000220448_1694089-1718752-	ANXA13|ENSG00000104537|c.UniGene_Xl_S21313563|JGIv7b.000220448_1694089-1718752-	-	chr6L:141818039-141842648	TadpoleUnopCntrl	Tadpole3DayTx	NOTEST	0.354841	0.231402	-0.616772	0	1	1	no
ANXA1|ENSG00000135046|c.Audic201207_X047651|JGIv7b.000268711_1249926-1289027+	ANXA1|ENSG00000135046|c.Audic201207_X047651|JGIv7b.000268711_1249926-1289027+	-	chr1L:129219105-129258197	TadpoleUnopCntrl	Tadpole3DayTx	OK	0.720567	0.539426	-0.417707	-0.558992	0.32635	0.681587	no
ANXA1|ENSG00000135046|c.Ismailoglu201203_X012189|JGIv7b.000268711_1229415-1242029+	ANXA1|ENSG00000135046|c.Ismailoglu201203_X012189|JGIv7b.000268711_1229415-1242029+	-	chr1L:129198594-129211195	TadpoleUnopCntrl	Tadpole3DayTx	NOTEST	0.457875	0.285438	-0.681775	0	1	1	no
ANXA1|ENSG00000135046|c.Quigley201207_X007475|JGIv7b.000067832_1096453-1121688+	ANXA1|ENSG00000135046|c.Quigley201207_X007475|JGIv7b.000067832_1096453-1121688+	-	chr1S:106179748-106204898	TadpoleUnopCntrl	Tadpole3DayTx	OK	6.56349	4.60434	-0.511468	-1.62305	0.0056	0.0763846	no
ANXA1|ENSG00000135046|c.XGI_TC427175|JGIv7b.000067832_1122940-1152826+	ANXA1|ENSG00000135046|c.XGI_TC427175|JGIv7b.000067832_1122940-1152826+	-	chr1S:106213931-106236026	TadpoleUnopCntrl	Tadpole3DayTx	OK	7.48718	4.46099	-0.747057	-2.3795	0.0001	0.00413319	yes
ANXA1|ENSG00000135046|c.mgEST_1013092685|JGIv7b.000067832_1159014-1179472+	ANXA1|ENSG00000135046|c.mgEST_1013092685|JGIv7b.000067832_1159014-1179472+	-	chr1S:106242309-106262735	TadpoleUnopCntrl	Tadpole3DayTx	NOTEST	0.0151202	0.0192263	0.346605	0	1	1	no
ANXA2|ENSG00000182718|c.Audic201207_X007037|JGIv7b.000012518_1828922-1845341+	ANXA2|ENSG00000182718|c.Audic201207_X007037|JGIv7b.000012518_1828922-1845341+	-	chr3L:83724059-83739322	TadpoleUnopCntrl	Tadpole3DayTx	OK	29.6648	22.1845	-0.4192	-2.0182	0.00045	0.0130759	yes
ANXA2|ENSG00000182718|c.Quigley201112_X001878|JGIv7b.000007197_1291390-1305348+	ANXA2|ENSG00000182718|c.Quigley201112_X001878|JGIv7b.000007197_1291390-1305348+	-	chr3S:58455141-58468745	TadpoleUnopCntrl	Tadpole3DayTx	OK	22.9784	16.9173	-0.441782	-1.98871	0.0005	0.013877	yes
ANXA2|ENSG00000182718|c.Taira201203intestine_X007824|JGIv7b.000156846_1196648-1224666-	ANXA2|ENSG00000182718|c.Taira201203intestine_X007824|JGIv7b.000156846_1196648-1224666-	-	chr8L:103035098-103062546	TadpoleUnopCntrl	Tadpole3DayTx	NOTEST	0.143719	0.135783	-0.0819439	0	1	1	no
ANXA3|ENSG00000138772|c.Amin201106_X014367|JGIv7b.000059965_1265615-1290521-	ANXA3|ENSG00000138772|c.Amin201106_X014367|JGIv7b.000059965_1265615-1290521-	-	chr1S:71337293-71349705	TadpoleUnopCntrl	Tadpole3DayTx	OK	3.96973	3.86179	-0.0397689	-0.103437	0.8578	0.959739	no
ANXA3|ENSG00000138772|c.JGIL6RMv1_XeXenL6RMv10044786m|JGIv7b.000058878_4740279-4758370-	ANXA3|ENSG00000138772|c.JGIL6RMv1_XeXenL6RMv10044786m|JGIv7b.000058878_4740279-4758370-	-	chr1L:77126613-77144631	TadpoleUnopCntrl	Tadpole3DayTx	OK	17.7245	14.6587	-0.273985	-1.20724	0.0367	0.23122	no
ANXA4|ENSG00000196975|c.Quigley201212_X046663|JGIv7b.000247724_2210457-2247108-	ANXA4|ENSG00000196975|c.Quigley201212_X046663|JGIv7b.000247724_2210457-2247108-	-	chr3L:114422907-114459317	TadpoleUnopCntrl	Tadpole3DayTx	OK	16.0228	11.6629	-0.458202	-1.97899	0.0012	0.0263917	yes
ANXA4|ENSG00000196975|c.XGI_TC422284|JGIv7b.000004754_139948-163425-	ANXA4|ENSG00000196975|c.XGI_TC422284|JGIv7b.000004754_139948-163425-	-	chr3S:30095147-30109930	TadpoleUnopCntrl	Tadpole3DayTx	OK	0.977668	1.18783	0.280915	0.454494	0.4244	0.756937	no
ANXA5|ENSG00000164111|c.Chang2013_X024361|JGIv7b.000088765_3301778-3325657+	ANXA5|ENSG00000164111|c.Chang2013_X024361|JGIv7b.000088765_3301778-3325657+	-	chr1L:59822956-59846588	TadpoleUnopCntrl	Tadpole3DayTx	OK	11.7129	9.86222	-0.24811	-1.00252	0.08105	0.353669	no
ANXA5|ENSG00000164111|c.Ueno201210eye_X001345|JGIv7b.000081573_37090-61913+	ANXA5|ENSG00000164111|c.Ueno201210eye_X001345|JGIv7b.000081573_37090-61913+	-	chr1S:54853156-54877560	TadpoleUnopCntrl	Tadpole3DayTx	OK	8.7394	8.75582	0.00270823	0.0108642	0.9823	0.994479	no
ANXA6|ENSG00000197043|c.Amin201106_X005378|JGIv7b.000015893_5893124-5945237+	ANXA6|ENSG00000197043|c.Amin201106_X005378|JGIv7b.000015893_5893124-5945237+	-	chr3L:14281238-14333303	TadpoleUnopCntrl	Tadpole3DayTx	OK	75.126	66.2511	-0.181368	-1.03112	0.0716	0.332079	no
ANXA6|ENSG00000197043|c.Audic201207_X043335|JGIv7b.000187759_27939-79806+	ANXA6|ENSG00000197043|c.Audic201207_X043335|JGIv7b.000187759_27939-79806+	-	chr3S:14701843-14753686	TadpoleUnopCntrl	Tadpole3DayTx	OK	12.4045	12.0565	-0.0410515	-0.204388	0.72105	0.911375	no
ANXA7|ENSG00000138279|c.Quigley201212_X049073|JGIv7b.000314296_882619-918538-	ANXA7|ENSG00000138279|c.Quigley201212_X049073|JGIv7b.000314296_882619-918538-	-	chr7L:34555395-34588092	TadpoleUnopCntrl	Tadpole3DayTx	OK	60.5531	56.9349	-0.0888884	-0.500656	0.37875	0.723808	no
ANXA7|ENSG00000138279|c.Taira201203st20_X004244|JGIv7b.000159240_328461-359078+	ANXA7|ENSG00000138279|c.Taira201203st20_X004244|JGIv7b.000159240_328461-359078+	-	Scaffold84:210401-238712	TadpoleUnopCntrl	Tadpole3DayTx	OK	6.52765	4.62188	-0.498084	-1.8615	0.00185	0.0358739	yes
AOAH|ENSG00000136250|c.Taira201203intestine_X002239|JGIv7b.000019169_6125-61885-	AOAH|ENSG00000136250|c.Taira201203intestine_X002239|JGIv7b.000019169_6125-61885-	-	chr6L:62522081-62577433	TadpoleUnopCntrl	Tadpole3DayTx	OK	1.09441	1.8145	0.729417	1.68739	0.0044	0.064121	no
AOC3|ENSG00000131471|c.Taira201203eye_X006071|JGIv7b.000045765_31352-40226-	AOC3|ENSG00000131471|c.Taira201203eye_X006071|JGIv7b.000045765_31352-40226-	-	chr9_10S:25402294-25411127	TadpoleUnopCntrl	Tadpole3DayTx	NOTEST	0.103525	0.059595	-0.796722	0	1	1	no
AOC3|ENSG00000131471|c.Taira201203heart_X008166|JGIv7b.000360123_706036-712713-	AOC3|ENSG00000131471|c.Taira201203heart_X008166|JGIv7b.000360123_706036-712713-	-	chr9_10L:28958420-28965077	TadpoleUnopCntrl	Tadpole3DayTx	NOTEST	0.0422388	0.0396523	-0.0911647	0	1	1	no
AOC3|ENSG00000131471|c.Taira201203heart_X008168|JGIv7b.000360123_723252-738354-	AOC3|ENSG00000131471|c.Taira201203heart_X008168|JGIv7b.000360123_723252-738354-	-	chr9_10L:28941718-28947881	TadpoleUnopCntrl	Tadpole3DayTx	OK	3.95751	1.62704	-1.28235	-3.64773	5e-05	0.00227767	yes
AOX1|ENSG00000138356|c.Quigley201207_X010273|JGIv7b.000139113_1452850-1498039-	AOX1|ENSG00000138356|c.Quigley201207_X010273|JGIv7b.000139113_1452850-1498039-	-	chr9_10L:78757334-78802368	TadpoleUnopCntrl	Tadpole3DayTx	NOTEST	0.0462373	0	#NAME?	0	1	1	no
AOX1|ENSG00000138356|c.Taira201203eye_X011201|JGIv7b.000139113_1400701-1450830-	AOX1|ENSG00000138356|c.Taira201203eye_X011201|JGIv7b.000139113_1400701-1450830-	-	chr9_10L:78804457-78854557	TadpoleUnopCntrl	Tadpole3DayTx	NOTEST	0.0199058	0.0810094	2.0249	0	1	1	no
AOX1|ENSG00000138356|c.Taira201203intestine_X007479|JGIv7b.000139113_1499218-1543101-	AOX1|ENSG00000138356|c.Taira201203intestine_X007479|JGIv7b.000139113_1499218-1543101-	-	chr9_10L:78712186-78756069	TadpoleUnopCntrl	Tadpole3DayTx	NOTEST	0.00401253	0.0199782	2.31584	0	1	1	no
AOX1|ENSG00000138356|c.XenBase_147901876|JGIv7b.000020345_3413601-3466528+	AOX1|ENSG00000138356|c.XenBase_147901876|JGIv7b.000020345_3413601-3466528+	-	chr9_10S:70902275-70955090	TadpoleUnopCntrl	Tadpole3DayTx	NOTEST	0.600622	0.572383	-0.069478	0	1	1	no
AP1AR|ENSG00000138660|c.Quigley201212_X013367|JGIv7b.000024467_109172-128186+	AP1AR|ENSG00000138660|c.Quigley201212_X013367|JGIv7b.000024467_109172-128186+	-	chr1S:56606562-56624851	TadpoleUnopCntrl	Tadpole3DayTx	OK	10.5159	11.5858	0.139789	0.69149	0.23245	0.588194	no
AP1AR|ENSG00000138660|c.Taira201203ovary_X000080|JGIv7b.000000243_83417-110029+	AP1AR|ENSG00000138660|c.Taira201203ovary_X000080|JGIv7b.000000243_83417-110029+	-	chr1L:61745135-61771414	TadpoleUnopCntrl	Tadpole3DayTx	OK	29.8915	32.3444	0.11378	0.580571	0.3079	0.6653	no
AP1B1|ENSG00000100280|c.Ueno2012106cells_X002052|JGIv7b.000272406_3157379-3204292+	AP1B1|ENSG00000100280|c.Ueno2012106cells_X002052|JGIv7b.000272406_3157379-3204292+	-	chr1L:143923905-143969378	TadpoleUnopCntrl	Tadpole3DayTx	OK	14.867	15.5723	0.0668673	0.321553	0.56905	0.842266	no
AP1B1|ENSG00000100280|c.UniGene_Xl_S36163375|JGIv7b.000044061_332332-357917+	AP1B1|ENSG00000100280|c.UniGene_Xl_S36163375|JGIv7b.000044061_332332-357917+	-	chr1S:118460507-118486021	TadpoleUnopCntrl	Tadpole3DayTx	OK	31.9426	31.3041	-0.0291326	-0.162221	0.7818	0.935857	no
AP1G1|ENSG00000166747|c.Audic201207_X008845|JGIv7b.000013576_6061727-6089841-	AP1G1|ENSG00000166747|c.Audic201207_X008845|JGIv7b.000013576_6061727-6089841-	-	chr1L:138299746-138316931	TadpoleUnopCntrl	Tadpole3DayTx	NOTEST	0.367933	0.282821	-0.379551	0	1	1	no
AP1G1|ENSG00000166747|c.Ueno201210skin_X001029|JGIv7b.000326511_842462-858865-	AP1G1|ENSG00000166747|c.Ueno201210skin_X001029|JGIv7b.000326511_842462-858865-	-	chr1S:115245352-115261723	TadpoleUnopCntrl	Tadpole3DayTx	NOTEST	0.0749047	0.0880691	0.233579	0	1	1	no
AP1G1|ENSG00000166747|c.Ueno201210st08_X001311|JGIv7b.000373526_184426-247587-	AP1G1|ENSG00000166747|c.Ueno201210st08_X001311|JGIv7b.000373526_184426-247587-	-	Scaffold97:190729-223237	TadpoleUnopCntrl	Tadpole3DayTx	OK	28.1377	28.767	0.0319064	0.179737	0.75085	0.924071	no
AP1G1|ENSG00000166747|c.Ueno201210st12_X000659|JGIv7b.000398601_162012-202076-	AP1G1|ENSG00000166747|c.Ueno201210st12_X000659|JGIv7b.000398601_162012-202076-	-	chr4S:40164243-40203918	TadpoleUnopCntrl	Tadpole3DayTx	OK	30.0041	30.6767	0.0319853	0.179906	0.7516	0.92446	no
AP1M1|ENSG00000072958|c.Taira201203kidney_X006643|JGIv7b.000054274_1073551-1094024+	AP1M1|ENSG00000072958|c.Taira201203kidney_X006643|JGIv7b.000054274_1073551-1094024+	-	chr1S:84040255-84060513	TadpoleUnopCntrl	Tadpole3DayTx	OK	84.8855	73.9427	-0.199111	-1.12104	0.04785	0.270061	no
AP1M1|ENSG00000072958|c.Taira201203st40_X001055|JGIv7b.000039437_3306838-3326284-	AP1M1|ENSG00000072958|c.Taira201203st40_X001055|JGIv7b.000039437_3306838-3326284-	-	chr1L:95430551-95449756	TadpoleUnopCntrl	Tadpole3DayTx	OK	45.4045	43.6807	-0.0558413	-0.308563	0.5943	0.854544	no
AP1M2|ENSG00000129354|c.Ismailoglu201203_X007976|JGIv7b.000082179_718526-736784+	AP1M2|ENSG00000129354|c.Ismailoglu201203_X007976|JGIv7b.000082179_718526-736784+	-	Scaffold20:22080-39971	TadpoleUnopCntrl	Tadpole3DayTx	NOTEST	0.0169849	0.0488933	1.52538	0	1	1	no
AP1M2|ENSG00000129354|c.Ueno201210st20_X000235|JGIv7b.000018726_699255-712604+	AP1M2|ENSG00000129354|c.Ueno201210st20_X000235|JGIv7b.000018726_699255-712604+	-	chr3L:131495080-131508002	TadpoleUnopCntrl	Tadpole3DayTx	NOTEST	0.0192265	0.0849537	2.14358	0	1	1	no
AP1S1|ENSG00000106367|c.XGI_TC426630|JGIv7b.000175714_1702456-1721350+	AP1S1|ENSG00000106367|c.XGI_TC426630|JGIv7b.000175714_1702456-1721350+	-	chr3L:135449931-135468636	TadpoleUnopCntrl	Tadpole3DayTx	OK	73.1562	64.0189	-0.192482	-1.04349	0.0733	0.335741	no
AP1S1|ENSG00000106367|c.mgEST_1013089147|JGIv7b.000071515_172083-180927-	AP1S1|ENSG00000106367|c.mgEST_1013089147|JGIv7b.000071515_172083-180927-	-	Scaffold20:3468672-3477109	TadpoleUnopCntrl	Tadpole3DayTx	OK	21.9669	20.8658	-0.0741881	-0.297157	0.59295	0.853595	no
AP1S2|ENSG00000182287|c.Taira201203eye_X005142|JGIv7b.000036364_363667-404028-	AP1S2|ENSG00000182287|c.Taira201203eye_X005142|JGIv7b.000036364_363667-404028-	-	chr2S:7650602-7685570	TadpoleUnopCntrl	Tadpole3DayTx	OK	38.4125	38.3651	-0.00177906	-0.00895652	0.98935	0.995527	no
AP1S2|ENSG00000182287|c.Taira201203st40_X002772|JGIv7b.000271454_67598-124738+	AP1S2|ENSG00000182287|c.Taira201203st40_X002772|JGIv7b.000271454_67598-124738+	-	chr2L:28700043-28745779	TadpoleUnopCntrl	Tadpole3DayTx	OK	109.651	120.257	0.133197	0.757461	0.18355	0.526491	no
AP2A1|ENSG00000196961|c.Quigley201112_X010822|JGIv7b.000056777_4928096-4967020+	AP2A1|ENSG00000196961|c.Quigley201112_X010822|JGIv7b.000056777_4928096-4967020+	-	chr7L:112723291-112758518	TadpoleUnopCntrl	Tadpole3DayTx	OK	25.2651	26.8684	0.0887651	0.49333	0.3859	0.729214	no
AP2A1|ENSG00000196961|c.Ueno201210egg_X001519|JGIv7b.000402746_3434772-3457356+	AP2A1|ENSG00000196961|c.Ueno201210egg_X001519|JGIv7b.000402746_3434772-3457356+	-	chr7S:83616734-83638488	TadpoleUnopCntrl	Tadpole3DayTx	OK	14.6276	15.7879	0.110123	0.597958	0.29365	0.650149	no
AP2A2|ENSG00000183020|c.JGIL6RMv1_XeXenL6RMv10020597m|JGIv7b.000188120_432059-477369+	AP2A2|ENSG00000183020|c.JGIL6RMv1_XeXenL6RMv10020597m|JGIv7b.000188120_432059-477369+	-	chr4S:3920887-3966112	TadpoleUnopCntrl	Tadpole3DayTx	OK	22.0281	24.0249	0.125188	0.664125	0.24655	0.602643	no
AP2A2|ENSG00000183020|c.Taira201203heart_X002088|JGIv7b.000021980_2946912-3018594+	AP2A2|ENSG00000183020|c.Taira201203heart_X002088|JGIv7b.000021980_2946912-3018594+	-	chr4L:20669506-20735397	TadpoleUnopCntrl	Tadpole3DayTx	OK	43.4344	45.6309	0.0711727	0.403303	0.4758	0.787322	no
AP2B1|ENSG00000270478|c.Taira201203brain_X015961|JGIv7b.000267344_2413648-2480067-	AP2B1|ENSG00000270478|c.Taira201203brain_X015961|JGIv7b.000267344_2413648-2480067-	-	chr2L:91707618-91774084	TadpoleUnopCntrl	Tadpole3DayTx	OK	59.8835	69.5326	0.215531	1.20001	0.03545	0.227394	no
AP2B1|ENSG00000270478|c.Taira201203eye_X006363|JGIv7b.000047398_2426402-2468085+	AP2B1|ENSG00000270478|c.Taira201203eye_X006363|JGIv7b.000047398_2426402-2468085+	-	chr2S:76985261-77026682	TadpoleUnopCntrl	Tadpole3DayTx	OK	75.0717	84.0652	0.163238	0.937633	0.10245	0.398537	no
AP2M1|ENSG00000161203|c.JGIL6RMv1_XeXenL6RMv10003041m|JGIv7b.000305513_1453-37320+	AP2M1|ENSG00000161203|c.JGIL6RMv1_XeXenL6RMv10003041m|JGIv7b.000305513_1453-37320+	-	chr5L:98204867-98240725	TadpoleUnopCntrl	Tadpole3DayTx	OK	276.951	268.889	-0.0426199	-0.243648	0.67175	0.891321	no
AP2M1|ENSG00000161203|c.Taira201203muscle_X000836|JGIv7b.000029016_1694969-1720718-	AP2M1|ENSG00000161203|c.Taira201203muscle_X000836|JGIv7b.000029016_1694969-1720718-	-	chr5S:82158313-82183917	TadpoleUnopCntrl	Tadpole3DayTx	OK	272.471	265.047	-0.0398539	-0.228144	0.69485	0.901884	no
AP2S1|ENSG00000042753|c.JGIL6RMv1_XeXenL6RMv10002570m|JGIv7b.000012933_2849187-2856904+	AP2S1|ENSG00000042753|c.JGIL6RMv1_XeXenL6RMv10002570m|JGIv7b.000012933_2849187-2856904+	-	chr8S:76560565-76567675	TadpoleUnopCntrl	Tadpole3DayTx	OK	59.6584	59.9358	0.0066906	0.0346546	0.953	0.985687	no
AP2S1|ENSG00000042753|c.Taira201203lung_X004182|JGIv7b.000050694_5283083-5288250+	AP2S1|ENSG00000042753|c.Taira201203lung_X004182|JGIv7b.000050694_5283083-5288250+	-	chr8L:49068689-49072904	TadpoleUnopCntrl	Tadpole3DayTx	OK	110.343	101.436	-0.121436	-0.582372	0.3097	0.667332	no
AP3B1|ENSG00000132842|c.Taira201203st08_X001953|JGIv7b.000032212_6830159-6976855-	AP3B1|ENSG00000132842|c.Taira201203st08_X001953|JGIv7b.000032212_6830159-6976855-	-	chr1S:157859548-158006148	TadpoleUnopCntrl	Tadpole3DayTx	OK	1.96652	1.74358	-0.173592	-0.587895	0.31655	0.673419	no
AP3B1|ENSG00000132842|c.Ueno2012106cells_X001937|JGIv7b.000220499_1517535-1661864+	AP3B1|ENSG00000132842|c.Ueno2012106cells_X001937|JGIv7b.000220499_1517535-1661864+	-	chr1L:188900963-189044959	TadpoleUnopCntrl	Tadpole3DayTx	OK	3.40327	3.19939	-0.0891235	-0.363782	0.5187	0.813779	no
AP3B2|ENSG00000103723|c.Audic201207_X006983|JGIv7b.000012518_634557-679638+	AP3B2|ENSG00000103723|c.Audic201207_X006983|JGIv7b.000012518_634557-679638+	-	chr3L:84888269-84933703	TadpoleUnopCntrl	Tadpole3DayTx	OK	33.6556	33.9038	0.010602	0.0601884	0.9167	0.975597	no
AP3B2|ENSG00000103723|c.Taira201203brain_X001472|JGIv7b.000007197_179959-224879+	AP3B2|ENSG00000103723|c.Taira201203brain_X001472|JGIv7b.000007197_179959-224879+	-	chr3S:57346079-57388472	TadpoleUnopCntrl	Tadpole3DayTx	OK	27.9371	29.4906	0.0780715	0.440088	0.43945	0.764927	no
AP3D1|ENSG00000065000|c.Taira201203egg_X002988|JGIv7b.000035716_510752-591026-	AP3D1|ENSG00000065000|c.Taira201203egg_X002988|JGIv7b.000035716_510752-591026-	-	chr1S:88334929-88415156	TadpoleUnopCntrl	Tadpole3DayTx	OK	30.3031	33.7778	0.156608	0.893924	0.11705	0.425229	no
AP3D1|ENSG00000065000|c.Taira201203st09_X002880|JGIv7b.000072621_2152114-2226661-	AP3D1|ENSG00000065000|c.Taira201203st09_X002880|JGIv7b.000072621_2152114-2226661-	-	chr1L:100032525-100106978	TadpoleUnopCntrl	Tadpole3DayTx	OK	36.1926	40.6358	0.167059	0.956794	0.0917	0.377468	no
AP3M2|ENSG00000070718|c.Amin201106_X014255|JGIv7b.000059267_1031668-1041957+	AP3M2|ENSG00000070718|c.Amin201106_X014255|JGIv7b.000059267_1031668-1041957+	-	chr3S:21960526-21970815	TadpoleUnopCntrl	Tadpole3DayTx	OK	33.0219	30.5078	-0.114248	-0.6097	0.29705	0.653306	no
AP3M2|ENSG00000070718|c.Ueno201210egg_X000457|JGIv7b.000027313_487064-499094+	AP3M2|ENSG00000070718|c.Ueno201210egg_X000457|JGIv7b.000027313_487064-499094+	-	chr3L:123701600-123713629	TadpoleUnopCntrl	Tadpole3DayTx	OK	53.4316	50.0066	-0.0955747	-0.531129	0.3529	0.703625	no
AP3S1|ENSG00000177879|c.Amin201106_X018908|JGIv7b.000106789_768401-800361-	AP3S1|ENSG00000177879|c.Amin201106_X018908|JGIv7b.000106789_768401-800361-	-	chr3S:44595470-44627345	TadpoleUnopCntrl	Tadpole3DayTx	OK	19.4471	18.5197	-0.0704911	-0.281976	0.6207	0.869016	no
AP3S1|ENSG00000177879|c.Chang2013_X037523|JGIv7b.000373399_1684620-1715153+	AP3S1|ENSG00000177879|c.Chang2013_X037523|JGIv7b.000373399_1684620-1715153+	-	chr1L:173588216-173618532	TadpoleUnopCntrl	Tadpole3DayTx	OK	50.6785	48.0681	-0.0762931	-0.407696	0.4761	0.787328	no
AP3S1|ENSG00000177879|c.XGI_TC428734|JGIv7b.000012879_4079340-4110211-	AP3S1|ENSG00000177879|c.XGI_TC428734|JGIv7b.000012879_4079340-4110211-	-	chr1S:144086946-144117813	TadpoleUnopCntrl	Tadpole3DayTx	OK	50.4154	50.9236	0.0144703	0.0777988	0.89395	0.971179	no
AP4B1|ENSG00000134262|c.Audic201207_X013963|JGIv7b.000026364_99950-122722+	AP4B1|ENSG00000134262|c.Audic201207_X013963|JGIv7b.000026364_99950-122722+	-	chr2L:69065601-69858118	TadpoleUnopCntrl	Tadpole3DayTx	OK	12.7202	13.536	0.0896753	0.221047	0.69195	0.900775	no
AP4E1|ENSG00000081014|c.JGIL6RMv1_XeXenL6RMv10028978m|JGIv7b.000268638_863579-893977-	AP4E1|ENSG00000081014|c.JGIL6RMv1_XeXenL6RMv10028978m|JGIv7b.000268638_863579-893977-	-	chr3S:50562077-50591881	TadpoleUnopCntrl	Tadpole3DayTx	OK	5.8219	5.63372	-0.0474034	-0.211482	0.7153	0.908418	no
AP4M1|ENSG00000221838|c.Taira201203testis_X003684|JGIv7b.000233955_351162-372469+	AP4M1|ENSG00000221838|c.Taira201203testis_X003684|JGIv7b.000233955_351162-372469+	-	Scaffold20:3924602-3940543	TadpoleUnopCntrl	Tadpole3DayTx	OK	7.54753	7.38045	-0.0322971	-0.126705	0.8232	0.950246	no
AP4S1|ENSG00000100478|c.XGI_TC429552|JGIv7b.000389081_118672-127192+	AP4S1|ENSG00000100478|c.XGI_TC429552|JGIv7b.000389081_118672-127192+	-	chr8L:90969954-91247993	TadpoleUnopCntrl	Tadpole3DayTx	OK	13.7335	13.5063	-0.0240627	-0.0342173	0.9535	0.98599	no
AP5B1|ENSG00000254470|c.Audic201207_X035507|JGIv7b.000109184_575908-585844+	AP5B1|ENSG00000254470|c.Audic201207_X035507|JGIv7b.000109184_575908-585844+	-	chr7L:88530321-88540066	TadpoleUnopCntrl	Tadpole3DayTx	OK	3.87264	3.4731	-0.157095	-0.615927	0.2813	0.637981	no
AP5M1|ENSG00000053770|c.Audic201207_X032899|JGIv7b.000091950_169754-189315-	AP5M1|ENSG00000053770|c.Audic201207_X032899|JGIv7b.000091950_169754-189315-	-	chr8L:80903744-80948412	TadpoleUnopCntrl	Tadpole3DayTx	OK	8.24858	8.62722	0.0647496	0.20223	0.7256	0.913235	no
AP5S1|ENSG00000125843|c.XenBase_51258335|JGIv7b.000027067_1097667-1149061-	AP5S1|ENSG00000125843|c.XenBase_51258335|JGIv7b.000027067_1097667-1149061-	-	chr7L:57759867-57765431	TadpoleUnopCntrl	Tadpole3DayTx	OK	10.5293	10.7681	0.0323575	0.147767	0.79945	0.942571	no
AP5Z1|ENSG00000242802|c.Ueno2012102cells_X001480|JGIv7b.000160151_9212-13341-	AP5Z1|ENSG00000242802|c.Ueno2012102cells_X001480|JGIv7b.000160151_9212-13341-	-	chr6S:289605-293734	TadpoleUnopCntrl	Tadpole3DayTx	OK	3.5656	3.44071	-0.051437	-0.214625	0.7016	0.903892	no
APAF1|ENSG00000120868|c.XGI_TC413583|JGIv7b.000100253_3085412-3132006-	APAF1|ENSG00000120868|c.XGI_TC413583|JGIv7b.000100253_3085412-3132006-	-	chr3L:41143838-41190219	TadpoleUnopCntrl	Tadpole3DayTx	OK	4.78059	4.83151	0.0152842	0.0729922	0.89845	0.971388	no
APBA1|ENSG00000107282|c.Taira201203brain_X007952|JGIv7b.000051003_361330-450862-	APBA1|ENSG00000107282|c.Taira201203brain_X007952|JGIv7b.000051003_361330-450862-	-	chr1S:104935262-105025229	TadpoleUnopCntrl	Tadpole3DayTx	OK	59.0644	69.1173	0.226756	1.30058	0.0244	0.185251	no
APBA1|ENSG00000107282|c.Taira201203brain_X017268|JGIv7b.000399468_2957-97881+	APBA1|ENSG00000107282|c.Taira201203brain_X017268|JGIv7b.000399468_2957-97881+	-	chr1L:127871330-127966071	TadpoleUnopCntrl	Tadpole3DayTx	OK	87.935	96.6204	0.13589	0.774602	0.1801	0.521116	no
APBA2|ENSG00000034053|c.Chang2013_X020133|JGIv7b.000059883_4064154-4252236-	APBA2|ENSG00000034053|c.Chang2013_X020133|JGIv7b.000059883_4064154-4252236-	-	chr3L:87240712-87428775	TadpoleUnopCntrl	Tadpole3DayTx	OK	57.5406	58.6999	0.0287766	0.162842	0.77455	0.933648	no
APBA2|ENSG00000034053|c.Taira201203brain_X006165|JGIv7b.000038656_790971-938467-	APBA2|ENSG00000034053|c.Taira201203brain_X006165|JGIv7b.000038656_790971-938467-	-	chr3S:55250473-55390349	TadpoleUnopCntrl	Tadpole3DayTx	OK	46.4359	50.3314	0.116218	0.659097	0.24645	0.602552	no
APBA3|ENSG00000011132|c.Ismailoglu201203_X006434|JGIv7b.000056125_34421-104702+	APBA3|ENSG00000011132|c.Ismailoglu201203_X006434|JGIv7b.000056125_34421-104702+	-	chr1S:78259409-78329783	TadpoleUnopCntrl	Tadpole3DayTx	OK	4.20831	4.24874	0.0137916	0.0584386	0.9201	0.976831	no
APBA3|ENSG00000011132|c.Quigley201212_X027514|JGIv7b.000066916_572797-603902+	APBA3|ENSG00000011132|c.Quigley201212_X027514|JGIv7b.000066916_572797-603902+	-	chr1L:89190562-89221391	TadpoleUnopCntrl	Tadpole3DayTx	OK	5.03497	4.14591	-0.280292	-1.20209	0.0344	0.22303	no
APBB1IP|ENSG00000077420|c.Taira201203intestine_X004580|JGIv7b.000052573_2222071-2281866+	APBB1IP|ENSG00000077420|c.Taira201203intestine_X004580|JGIv7b.000052573_2222071-2281866+	-	chr6S:18236787-18296582	TadpoleUnopCntrl	Tadpole3DayTx	NOTEST	0.319933	0.388571	0.280409	0	1	1	no
APBB1IP|ENSG00000077420|c.Taira201203liver_X003132|JGIv7b.000155082_3675889-3746571+	APBB1IP|ENSG00000077420|c.Taira201203liver_X003132|JGIv7b.000155082_3675889-3746571+	-	chr6L:21871022-21941708	TadpoleUnopCntrl	Tadpole3DayTx	NOTEST	0.132966	0.246557	0.890867	0	1	1	no
APBB1|ENSG00000166313|c.Taira201203lung_X007566|JGIv7b.000193309_201855-217404+	APBB1|ENSG00000166313|c.Taira201203lung_X007566|JGIv7b.000193309_201855-217404+	-	chr2L:174243497-174257758	TadpoleUnopCntrl	Tadpole3DayTx	OK	42.3876	42.0358	-0.0120256	-0.0672977	0.90815	0.973038	no
APBB2|ENSG00000163697|c.Taira201203heart_X001718|JGIv7b.000016001_7160147-7332282-	APBB2|ENSG00000163697|c.Taira201203heart_X001718|JGIv7b.000016001_7160147-7332282-	-	chr1L:28649390-28815349	TadpoleUnopCntrl	Tadpole3DayTx	OK	22.8974	26.2137	0.195136	1.07197	0.06085	0.306939	no
APBB2|ENSG00000163697|c.Taira201203lung_X002879|JGIv7b.000031653_5331463-5497323+	APBB2|ENSG00000163697|c.Taira201203lung_X002879|JGIv7b.000031653_5331463-5497323+	-	chr1S:25562030-25727873	TadpoleUnopCntrl	Tadpole3DayTx	OK	18.1843	19.8493	0.126396	0.709949	0.21205	0.562864	no
APBB3|ENSG00000113108|c.Taira201203brain_X003580|JGIv7b.000015893_437729-499575+	APBB3|ENSG00000113108|c.Taira201203brain_X003580|JGIv7b.000015893_437729-499575+	-	chr3L:19687284-19749130	TadpoleUnopCntrl	Tadpole3DayTx	OK	17.7291	18.2241	0.0397293	0.214558	0.70835	0.905347	no
APC2|ENSG00000115266|c.JGIL6RMv1_XeXenL6RMv10051303m|JGIv7b.000054274_1820707-1841438-	APC2|ENSG00000115266|c.JGIL6RMv1_XeXenL6RMv10051303m|JGIv7b.000054274_1820707-1841438-	-	chr1S:84688124-84707488	TadpoleUnopCntrl	Tadpole3DayTx	OK	30.03	31.8396	0.0844174	0.48235	0.39345	0.733792	no
APCDD1L|ENSG00000198768|c.JGIL6RMv1_XeXenL6RMv10048547m|JGIv7b.000013471_5165488-5171109+	APCDD1L|ENSG00000198768|c.JGIL6RMv1_XeXenL6RMv10048547m|JGIv7b.000013471_5165488-5171109+	-	chr9_10L:16719616-16724530	TadpoleUnopCntrl	Tadpole3DayTx	NOTEST	0.260879	0.29639	0.184113	0	1	1	no
APCDD1L|ENSG00000198768|c.Ueno201210eye_X000570|JGIv7b.000020985_205757-216239+	APCDD1L|ENSG00000198768|c.Ueno201210eye_X000570|JGIv7b.000020985_205757-216239+	-	chr9_10S:15343963-15411796	TadpoleUnopCntrl	Tadpole3DayTx	NOTEST	0.235249	0.146977	-0.678598	0	1	1	no
APCDD1|ENSG00000154856|c.Audic201207_X040467|JGIv7b.000162564_628430-667731+	APCDD1|ENSG00000154856|c.Audic201207_X040467|JGIv7b.000162564_628430-667731+	-	chr6L:104220807-104259659	TadpoleUnopCntrl	Tadpole3DayTx	OK	1.65937	1.33148	-0.3176	-0.846345	0.13675	0.459378	no
APCDD1|ENSG00000154856|c.JGIL6RMv1_XeXenL6RMv10043496m|JGIv7b.000181837_344984-375905+	APCDD1|ENSG00000154856|c.JGIL6RMv1_XeXenL6RMv10043496m|JGIv7b.000181837_344984-375905+	-	chr6S:82572335-82601784	TadpoleUnopCntrl	Tadpole3DayTx	OK	0.980835	0.625565	-0.64885	-1.30742	0.0271	0.195679	no
APCS|ENSG00000132703|c.Taira201203eye_X011610|JGIv7b.000156846_1713842-1719122+	APCS|ENSG00000132703|c.Taira201203eye_X011610|JGIv7b.000156846_1713842-1719122+	-	chr8L:102547417-102552406	TadpoleUnopCntrl	Tadpole3DayTx	NOTEST	0.0654091	0.0818599	0.323665	0	1	1	no
APCS|ENSG00000132703|c.Taira201203eye_X011617|JGIv7b.000156846_1789961-1796607-	APCS|ENSG00000132703|c.Taira201203eye_X011617|JGIv7b.000156846_1789961-1796607-	-	chr8L:102469641-102476287	TadpoleUnopCntrl	Tadpole3DayTx	NOTEST	0	0	0	0	1	1	no
APCS|ENSG00000132703|c.Taira201203heart_X006060|JGIv7b.000131854_596376-601887+	APCS|ENSG00000132703|c.Taira201203heart_X006060|JGIv7b.000131854_596376-601887+	-	chr8S:89828751-90038681	TadpoleUnopCntrl	Tadpole3DayTx	NOTEST	0.027647	0.0915391	1.72727	0	1	1	no
APCS|ENSG00000132703|c.Taira201203intestine_X007828|JGIv7b.000156846_1672480-1695025-	APCS|ENSG00000132703|c.Taira201203intestine_X007828|JGIv7b.000156846_1672480-1695025-	-	chr8L:102584307-102593769	TadpoleUnopCntrl	Tadpole3DayTx	NOTEST	0.0321932	0.0190498	-0.756978	0	1	1	no
APCS|ENSG00000132703|c.Taira201203intestine_X009637|JGIv7b.000315413_165781-204130+	APCS|ENSG00000132703|c.Taira201203intestine_X009637|JGIv7b.000315413_165781-204130+	-	chr4S:100917080-100955380	TadpoleUnopCntrl	Tadpole3DayTx	NOTEST	0.0900529	0.090244	0.00305701	0	1	1	no
APCS|ENSG00000132703|c.Taira201203skin_X003805|JGIv7b.000156846_1770623-1779918-	APCS|ENSG00000132703|c.Taira201203skin_X003805|JGIv7b.000156846_1770623-1779918-	-	chr8L:102486330-102495625	TadpoleUnopCntrl	Tadpole3DayTx	NOTEST	0.00674705	0.00798457	0.242958	0	1	1	no
APCS|ENSG00000132703|c.UniGene_Xl_S21938834|JGIv7b.000156846_1801273-1808219-	APCS|ENSG00000132703|c.UniGene_Xl_S21938834|JGIv7b.000156846_1801273-1808219-	-	chr8L:102458029-102464975	TadpoleUnopCntrl	Tadpole3DayTx	NOTEST	0	0	0	0	1	1	no
APC|ENSG00000134982|c.JGIL6RMv1_XeXenL6RMv10047609m|JGIv7b.000012879_5194458-5227202-	APC|ENSG00000134982|c.JGIL6RMv1_XeXenL6RMv10047609m|JGIv7b.000012879_5194458-5227202-	-	chr1S:145162011-145192422	TadpoleUnopCntrl	Tadpole3DayTx	OK	28.3391	30.1773	0.0906716	0.518944	0.3636	0.712513	no
APC|ENSG00000134982|c.Taira201203egg_X007945|JGIv7b.000373399_481170-563285+	APC|ENSG00000134982|c.Taira201203egg_X007945|JGIv7b.000373399_481170-563285+	-	chr1L:174740050-174822046	TadpoleUnopCntrl	Tadpole3DayTx	OK	36.1222	39.1729	0.116972	0.670238	0.2431	0.599251	no
APEH|ENSG00000164062|c.Taira201203brain_X014399|JGIv7b.000187321_5028362-5052476-	APEH|ENSG00000164062|c.Taira201203brain_X014399|JGIv7b.000187321_5028362-5052476-	-	chr4L:119428314-119467332	TadpoleUnopCntrl	Tadpole3DayTx	OK	18.2445	16.4558	-0.148865	-0.682003	0.232	0.587746	no
APEX1|ENSG00000100823|c.JGIL6RMv1_XeXenL6RMv10019093m|JGIv7b.000111469_126983-150201-	APEX1|ENSG00000100823|c.JGIL6RMv1_XeXenL6RMv10019093m|JGIv7b.000111469_126983-150201-	-	chr1S:116896626-116919679	TadpoleUnopCntrl	Tadpole3DayTx	OK	35.8705	29.5559	-0.279353	-1.49098	0.0095	0.107869	no
APEX1|ENSG00000100823|c.JGIL6RMv1_XeXenL6RMv10028388m|JGIv7b.000272406_1276495-1282649+	APEX1|ENSG00000100823|c.JGIL6RMv1_XeXenL6RMv10028388m|JGIv7b.000272406_1276495-1282649+	-	chr1L:142043128-142049161	TadpoleUnopCntrl	Tadpole3DayTx	OK	75.8324	60.0013	-0.337822	-1.90773	0.00085	0.020479	yes
APEX2|ENSG00000169188|c.Ueno2012106cells_X000444|JGIv7b.000020505_4181-9870-	APEX2|ENSG00000169188|c.Ueno2012106cells_X000444|JGIv7b.000020505_4181-9870-	-	Scaffold50:767846-773535	TadpoleUnopCntrl	Tadpole3DayTx	OK	5.59087	5.69793	0.0273639	0.106339	0.8514	0.958112	no
APH1A|ENSG00000117362|c.Chang2013_X010574|JGIv7b.000026819_2954651-2988929-	APH1A|ENSG00000117362|c.Chang2013_X010574|JGIv7b.000026819_2954651-2988929-	-	chr8L:109732437-109740612	TadpoleUnopCntrl	Tadpole3DayTx	OK	11.1053	10.1473	-0.130162	-0.521259	0.3599	0.708859	no
API5|ENSG00000166181|c.Audic201207_X020141|JGIv7b.000043483_2965955-2991232-	API5|ENSG00000166181|c.Audic201207_X020141|JGIv7b.000043483_2965955-2991232-	-	chr4S:16262845-16287936	TadpoleUnopCntrl	Tadpole3DayTx	OK	51.6738	49.2456	-0.0694391	-0.391643	0.48695	0.793772	no
API5|ENSG00000166181|c.Chang2013_X010065|JGIv7b.000025194_1687041-1704977-	API5|ENSG00000166181|c.Chang2013_X010065|JGIv7b.000025194_1687041-1704977-	-	chr4L:6848269-6866099	TadpoleUnopCntrl	Tadpole3DayTx	OK	28.1045	26.3804	-0.0913333	-0.490173	0.39345	0.733792	no
APIP|ENSG00000149089|c.Audic201207_X013674|JGIv7b.000025194_405773-420658-	APIP|ENSG00000149089|c.Audic201207_X013674|JGIv7b.000025194_405773-420658-	-	chr4L:8080203-8148987	TadpoleUnopCntrl	Tadpole3DayTx	OK	15.8443	15.4655	-0.034904	-0.0882044	0.8785	0.966491	no
APIP|ENSG00000149089|c.XenBase_148224649|JGIv7b.000043483_1696095-1763694-	APIP|ENSG00000149089|c.XenBase_148224649|JGIv7b.000043483_1696095-1763694-	-	chr4S:14992988-15008795	TadpoleUnopCntrl	Tadpole3DayTx	OK	11.9886	13.1965	0.13849	0.714833	0.2126	0.563622	no
APITD1|ENSG00000175279|c.XenBase_47123099|JGIv7b.000027067_743352-761947-	APITD1|ENSG00000175279|c.XenBase_47123099|JGIv7b.000027067_743352-761947-	-	chr7L:58142523-58161005	TadpoleUnopCntrl	Tadpole3DayTx	OK	1.17675	1.05513	-0.157378	-0.362995	0.5305	0.819751	no
APLF|ENSG00000169621|c.Ismailoglu201203_X001633|JGIv7b.000012020_8938346-9076893+	APLF|ENSG00000169621|c.Ismailoglu201203_X001633|JGIv7b.000012020_8938346-9076893+	-	chr5L:28108715-28252395	TadpoleUnopCntrl	Tadpole3DayTx	OK	5.14321	5.05588	-0.0247071	-0.0995002	0.85725	0.959404	no
APLNR|ENSG00000134817|c.Taira201203heart_X008194|JGIv7b.000363773_278670-281111-	APLNR|ENSG00000134817|c.Taira201203heart_X008194|JGIv7b.000363773_278670-281111-	-	chr1S:117333126-117335359	TadpoleUnopCntrl	Tadpole3DayTx	OK	9.55788	9.20064	-0.0549555	-0.248368	0.66945	0.889785	no
APLNR|ENSG00000134817|c.Ueno201210muscle_X000511|JGIv7b.000272406_2074975-2121623+	APLNR|ENSG00000134817|c.Ueno201210muscle_X000511|JGIv7b.000272406_2074975-2121623+	-	chr1L:142841623-142843658	TadpoleUnopCntrl	Tadpole3DayTx	OK	15.0744	14.9211	-0.0147453	-0.0715005	0.90305	0.972234	no
APLP1|ENSG00000105290|c.Ueno201210eye_X002068|JGIv7b.000307846_915896-946764-	APLP1|ENSG00000105290|c.Ueno201210eye_X002068|JGIv7b.000307846_915896-946764-	-	chr7S:87770938-87801742	TadpoleUnopCntrl	Tadpole3DayTx	OK	135.536	141.379	0.0608932	0.348302	0.54065	0.826061	no
APLP1|ENSG00000105290|c.XenBase_62871739|JGIv7b.000085128_216163-249929-	APLP1|ENSG00000105290|c.XenBase_62871739|JGIv7b.000085128_216163-249929-	-	chr7L:122415306-122448996	TadpoleUnopCntrl	Tadpole3DayTx	OK	181.667	196.398	0.112486	0.639485	0.26195	0.620054	no
APLP2|ENSG00000084234|c.Quigley201212_X029888|JGIv7b.000075966_920813-984945+	APLP2|ENSG00000084234|c.Quigley201212_X029888|JGIv7b.000075966_920813-984945+	-	chr7S:48226913-48290189	TadpoleUnopCntrl	Tadpole3DayTx	OK	201.386	216.809	0.106459	0.60634	0.291	0.6478	no
APLP2|ENSG00000084234|c.Taira201203liver_X002472|JGIv7b.000083106_2576909-2652582-	APLP2|ENSG00000084234|c.Taira201203liver_X002472|JGIv7b.000083106_2576909-2652582-	-	chr7L:67299625-67375124	TadpoleUnopCntrl	Tadpole3DayTx	OK	65.827	73.5836	0.160705	0.922141	0.10495	0.403191	no
APMAP|ENSG00000101474|c.Audic201207_X006433|JGIv7b.000012020_788851-812104+	APMAP|ENSG00000101474|c.Audic201207_X006433|JGIv7b.000012020_788851-812104+	-	chr5L:36372605-36395809	TadpoleUnopCntrl	Tadpole3DayTx	OK	28.6483	28.2765	-0.018842	-0.103528	0.85095	0.957774	no
APMAP|ENSG00000101474|c.XGI_TC448950|JGIv7b.000005925_421945-439456+	APMAP|ENSG00000101474|c.XGI_TC448950|JGIv7b.000005925_421945-439456+	-	chr3S:88119980-88137491	TadpoleUnopCntrl	Tadpole3DayTx	NOTEST	0.505719	0.293991	-0.782565	0	1	1	no
APOA1BP|ENSG00000163382|c.Amin201106_X007492|JGIv7b.000026819_2746624-2753837+	APOA1BP|ENSG00000163382|c.Amin201106_X007492|JGIv7b.000026819_2746624-2753837+	-	chr8L:109523959-109529431	TadpoleUnopCntrl	Tadpole3DayTx	OK	15.7776	13.4964	-0.2253	-0.977739	0.08975	0.371996	no
APOA1|ENSG00000118137|c.Audic201207_X048560|JGIv7b.000287959_4655919-4659477+	APOA1|ENSG00000118137|c.Audic201207_X048560|JGIv7b.000287959_4655919-4659477+	-	chr7L:75244491-75248020	TadpoleUnopCntrl	Tadpole3DayTx	NOTEST	0.47552	0.322953	-0.558182	0	1	1	no
APOA1|ENSG00000118137|c.JGIL6RMv1_XeXenL6RMv10042249m|JGIv7b.000185843_2015046-2019388-	APOA1|ENSG00000118137|c.JGIL6RMv1_XeXenL6RMv10042249m|JGIv7b.000185843_2015046-2019388-	-	chr7S:51548826-51552426	TadpoleUnopCntrl	Tadpole3DayTx	NOTEST	0.305241	0.461858	0.597503	0	1	1	no
APOA1|ENSG00000118137|c.XenBase_148231683|JGIv7b.000287959_4670232-4683711+	APOA1|ENSG00000118137|c.XenBase_148231683|JGIv7b.000287959_4670232-4683711+	-	chr7L:75258804-75267884	TadpoleUnopCntrl	Tadpole3DayTx	NOTEST	0.0244838	0.0635096	1.37515	0	1	1	no
APOA4|ENSG00000110244|c.Taira201203intestine_X009443|JGIv7b.000287959_4720988-4726365+	APOA4|ENSG00000110244|c.Taira201203intestine_X009443|JGIv7b.000287959_4720988-4726365+	-	chr7L:75309560-75314937	TadpoleUnopCntrl	Tadpole3DayTx	NOTEST	0	0	0	0	1	1	no
APOA4|ENSG00000110244|c.UniGene_Xl_S17669148|JGIv7b.000185843_1967238-1971714-	APOA4|ENSG00000110244|c.UniGene_Xl_S17669148|JGIv7b.000185843_1967238-1971714-	-	chr7S:51501016-51503603	TadpoleUnopCntrl	Tadpole3DayTx	NOTEST	0	0.0291024	inf	0	1	1	no
APOA4|ENSG00000110244|c.mgEST_1013094449|JGIv7b.000287959_4707161-4709825+	APOA4|ENSG00000110244|c.mgEST_1013094449|JGIv7b.000287959_4707161-4709825+	-	chr7L:75295733-75298340	TadpoleUnopCntrl	Tadpole3DayTx	NOTEST	0.0150389	0.0497992	1.72742	0	1	1	no
APOA5|ENSG00000110243|c.JGIL6RMv1_XeXenL6RMv10038061m|JGIv7b.000287959_4737777-4745091+	APOA5|ENSG00000110243|c.JGIL6RMv1_XeXenL6RMv10038061m|JGIv7b.000287959_4737777-4745091+	-	chr7L:75326349-75333661	TadpoleUnopCntrl	Tadpole3DayTx	NOTEST	0	0	0	0	1	1	no
APOBEC2|ENSG00000124701|c.JGIL6RMv1_XeXenL6RMv10043583m|JGIv7b.000002841_330146-339541-	APOBEC2|ENSG00000124701|c.JGIL6RMv1_XeXenL6RMv10043583m|JGIv7b.000002841_330146-339541-	-	chr2L:62582322-62591688	TadpoleUnopCntrl	Tadpole3DayTx	NOTEST	0.0747328	0.129587	0.794108	0	1	1	no
APOBEC2|ENSG00000124701|c.Taira201203heart_X005740|JGIv7b.000107111_133234-146023+	APOBEC2|ENSG00000124701|c.Taira201203heart_X005740|JGIv7b.000107111_133234-146023+	-	chr2S:60040211-60052790	TadpoleUnopCntrl	Tadpole3DayTx	NOTEST	0.0115106	0.00938063	-0.295204	0	1	1	no
APOBEC3A|ENSG00000262156|c.Taira201203brain_X010789|JGIv7b.000086067_2778593-2786652+	APOBEC3A|ENSG00000262156|c.Taira201203brain_X010789|JGIv7b.000086067_2778593-2786652+	-	chr2S:103214415-103222476	TadpoleUnopCntrl	Tadpole3DayTx	OK	2.2232	2.81101	0.33845	0.900373	0.11905	0.428839	no
APOB|ENSG00000084674|c.Ueno201210pancreas_X000258|JGIv7b.000137809_1938735-1956810+	APOB|ENSG00000084674|c.Ueno201210pancreas_X000258|JGIv7b.000137809_1938735-1956810+	-	chr4L:66905025-66923098	TadpoleUnopCntrl	Tadpole3DayTx	NOTEST	0	0	0	0	1	1	no
APOB|ENSG00000084674|c.XGI_TC413597|JGIv7b.000137809_1871048-1923184+	APOB|ENSG00000084674|c.XGI_TC413597|JGIv7b.000137809_1871048-1923184+	-	chr4L:66837341-66854162	TadpoleUnopCntrl	Tadpole3DayTx	NOTEST	0	0	0	0	1	1	no
APOC4|ENSG00000224916|c.JGIL6RMv1_XeXenL6RMv10003242m|JGIv7b.000015415_989117-993566-	APOC4|ENSG00000224916|c.JGIL6RMv1_XeXenL6RMv10003242m|JGIv7b.000015415_989117-993566-	-	chr7L:104486845-104491294	TadpoleUnopCntrl	Tadpole3DayTx	NOTEST	0	0	0	0	1	1	no
APOE|ENSG00000130203|c.Park201106_X018417|JGIv7b.000129797_1872155-1878735-	APOE|ENSG00000130203|c.Park201106_X018417|JGIv7b.000129797_1872155-1878735-	-	chr7S:76497044-76503116	TadpoleUnopCntrl	Tadpole3DayTx	OK	3.02966	1.31365	-1.20558	-3.0364	5e-05	0.00227767	yes
APOE|ENSG00000130203|c.Taira201203intestine_X001886|JGIv7b.000015415_1056730-1064251-	APOE|ENSG00000130203|c.Taira201203intestine_X001886|JGIv7b.000015415_1056730-1064251-	-	chr7L:104416212-104423013	TadpoleUnopCntrl	Tadpole3DayTx	OK	1.4757	2.67059	0.855758	2.24953	0.00025	0.00838199	yes
APOF|ENSG00000175336|c.Taira201203intestine_X001786|JGIv7b.000014978_983754-984968+	APOF|ENSG00000175336|c.Taira201203intestine_X001786|JGIv7b.000014978_983754-984968+	-	chr2L:139613837-139615051	TadpoleUnopCntrl	Tadpole3DayTx	NOTEST	0	0.02268	inf	0	1	1	no
APOH|ENSG00000091583|c.Audic201207_X001981|JGIv7b.000003490_726034-730508-	APOH|ENSG00000091583|c.Audic201207_X001981|JGIv7b.000003490_726034-730508-	-	chr9_10L:43383216-43386897	TadpoleUnopCntrl	Tadpole3DayTx	NOTEST	0	0.0371229	inf	0	1	1	no
APOH|ENSG00000091583|c.Taira201203kidney_X013934|JGIv7b.000402746_2359870-2381493-	APOH|ENSG00000091583|c.Taira201203kidney_X013934|JGIv7b.000402746_2359870-2381493-	-	chr7S:82541904-82563455	TadpoleUnopCntrl	Tadpole3DayTx	NOTEST	0.0833675	0.024995	-1.73785	0	1	1	no
APOLD1|ENSG00000178878|c.Ismailoglu201203_X011798|JGIv7b.000245044_7730288-7735262-	APOLD1|ENSG00000178878|c.Ismailoglu201203_X011798|JGIv7b.000245044_7730288-7735262-	-	chr4L:108089098-108094072	TadpoleUnopCntrl	Tadpole3DayTx	OK	1.26771	1.08457	-0.225108	-0.350553	0.53145	0.820372	no
APOLD1|ENSG00000178878|c.JGIL6RMv1_XeXenL6RMv10030219m|JGIv7b.000023165_3390023-3391671+	APOLD1|ENSG00000178878|c.JGIL6RMv1_XeXenL6RMv10030219m|JGIv7b.000023165_3390023-3391671+	-	chr4S:88745251-88745920	TadpoleUnopCntrl	Tadpole3DayTx	OK	1.14002	1.43656	0.333555	0.446467	0.43715	0.764444	no
APOM|ENSG00000235754|c.Taira201203kidney_X007990|JGIv7b.000075398_1153420-1162716-	APOM|ENSG00000235754|c.Taira201203kidney_X007990|JGIv7b.000075398_1153420-1162716-	-	chr8L:52414672-52420337	TadpoleUnopCntrl	Tadpole3DayTx	NOTEST	0.0726389	0.0723672	-0.00540705	0	1	1	no
APOOL|ENSG00000155008|c.Audic201207_X042380|JGIv7b.000179492_973959-985543-	APOOL|ENSG00000155008|c.Audic201207_X042380|JGIv7b.000179492_973959-985543-	-	chr8L:42078923-42090489	TadpoleUnopCntrl	Tadpole3DayTx	OK	26.3196	24.5511	-0.100352	-0.492587	0.3858	0.729168	no
APOO|ENSG00000184831|c.XGI_TC423054|JGIv7b.000021583_179472-204352+	APOO|ENSG00000184831|c.XGI_TC423054|JGIv7b.000021583_179472-204352+	-	chr2L:42258690-42283260	TadpoleUnopCntrl	Tadpole3DayTx	OK	44.7685	33.5425	-0.416495	-2.04643	0.00045	0.0130759	yes
APOPT1|ENSG00000256053|c.Audic201207_X017119|JGIv7b.000034509_1965799-1974449+	APOPT1|ENSG00000256053|c.Audic201207_X017119|JGIv7b.000034509_1965799-1974449+	-	chr8L:74970748-74979257	TadpoleUnopCntrl	Tadpole3DayTx	OK	13.3691	11.5789	-0.207402	-0.749329	0.1912	0.538211	no
APPBP2|ENSG00000062725|c.Audic201207_X043313|JGIv7b.000187496_289934-320559-	APPBP2|ENSG00000062725|c.Audic201207_X043313|JGIv7b.000187496_289934-320559-	-	chr2L:91049130-91079722	TadpoleUnopCntrl	Tadpole3DayTx	OK	14.1179	16.0075	0.181223	0.975409	0.0896	0.371696	no
APPBP2|ENSG00000062725|c.Taira201203muscle_X001118|JGIv7b.000047398_1929509-1962061+	APPBP2|ENSG00000062725|c.Taira201203muscle_X001118|JGIv7b.000047398_1929509-1962061+	-	chr2S:76488332-76520703	TadpoleUnopCntrl	Tadpole3DayTx	OK	17.5759	19.0343	0.115004	0.588623	0.3065	0.663887	no
APPL1|ENSG00000157500|c.TXGP201107_X007437|JGIv7b.000145781_6841-36514+	APPL1|ENSG00000157500|c.TXGP201107_X007437|JGIv7b.000145781_6841-36514+	-	Scaffold24:158586-186484	TadpoleUnopCntrl	Tadpole3DayTx	OK	23.3219	22.3853	-0.0591289	-0.322495	0.57375	0.844815	no
APPL1|ENSG00000157500|c.Ueno201210heart_X001270|JGIv7b.000177844_135424-165517-	APPL1|ENSG00000157500|c.Ueno201210heart_X001270|JGIv7b.000177844_135424-165517-	-	Scaffold40:1629860-1659953	TadpoleUnopCntrl	Tadpole3DayTx	OK	8.03678	7.44934	-0.109503	-0.497659	0.3867	0.729647	no
APPL2|ENSG00000136044|c.Audic201207_X011384|JGIv7b.000018184_3864392-3896850+	APPL2|ENSG00000136044|c.Audic201207_X011384|JGIv7b.000018184_3864392-3896850+	-	chr3L:43172349-43204559	TadpoleUnopCntrl	Tadpole3DayTx	OK	23.0269	23.3868	0.0223717	0.119001	0.83695	0.953545	no
APP|ENSG00000142192|c.Taira201203eye_X001036|JGIv7b.000006590_9086039-9231850+	APP|ENSG00000142192|c.Taira201203eye_X001036|JGIv7b.000006590_9086039-9231850+	-	chr2L:17580828-17726171	TadpoleUnopCntrl	Tadpole3DayTx	OK	157.433	170.732	0.116998	0.669677	0.2448	0.601432	no
APP|ENSG00000142192|c.Taira201203st20_X000397|JGIv7b.000006754_604104-737859-	APP|ENSG00000142192|c.Taira201203st20_X000397|JGIv7b.000006754_604104-737859-	-	chr2S:16735412-16869071	TadpoleUnopCntrl	Tadpole3DayTx	OK	158.607	174.951	0.141493	0.808519	0.1562	0.487724	no
APRT|ENSG00000198931|c.Audic201207_X005906|JGIv7b.000010177_470200-475936-	APRT|ENSG00000198931|c.Audic201207_X005906|JGIv7b.000010177_470200-475936-	-	Scaffold51:823661-829199	TadpoleUnopCntrl	Tadpole3DayTx	OK	9.03236	8.69323	-0.0552107	-0.203753	0.72655	0.91363	no
APRT|ENSG00000198931|c.Chang2013_X012948|JGIv7b.000035361_3192812-3217687-	APRT|ENSG00000198931|c.Chang2013_X012948|JGIv7b.000035361_3192812-3217687-	-	chr2L:33500233-33524674	TadpoleUnopCntrl	Tadpole3DayTx	OK	3.93531	3.65368	-0.107128	-0.423114	0.4631	0.779238	no
APTX|ENSG00000137074|c.XGI_TC420410|JGIv7b.000005895_1151451-1173067+	APTX|ENSG00000137074|c.XGI_TC420410|JGIv7b.000005895_1151451-1173067+	-	chr1L:90507481-90528129	TadpoleUnopCntrl	Tadpole3DayTx	OK	6.38614	3.61755	-0.819933	-2.64229	5e-05	0.00227767	yes
AQP10|ENSG00000143595|c.Taira201203kidney_X001837|JGIv7b.000012462_1572227-1577084-	AQP10|ENSG00000143595|c.Taira201203kidney_X001837|JGIv7b.000012462_1572227-1577084-	-	chr8L:116789096-117082850	TadpoleUnopCntrl	Tadpole3DayTx	NOTEST	0.0134871	0	#NAME?	0	1	1	no
AQP11|ENSG00000178301|c.Taira201203intestine_X010002|JGIv7b.000395611_265859-271206-	AQP11|ENSG00000178301|c.Taira201203intestine_X010002|JGIv7b.000395611_265859-271206-	-	chr2L:177785006-177788096	TadpoleUnopCntrl	Tadpole3DayTx	OK	1.25216	1.25355	0.00160213	0.00245414	0.95955	0.988346	no
AQP12A|ENSG00000184945|c.XGI_TC422013|JGIv7b.000016807_6830693-6836697+	AQP12A|ENSG00000184945|c.XGI_TC422013|JGIv7b.000016807_6830693-6836697+	-	chr5S:110462713-110468708	TadpoleUnopCntrl	Tadpole3DayTx	OK	1.02973	0.880173	-0.226404	-0.359502	0.5269	0.817614	no
AQP12B|ENSG00000185176|c.Taira201203pancreas_X001277|JGIv7b.000044494_3214274-3220210+	AQP12B|ENSG00000185176|c.Taira201203pancreas_X001277|JGIv7b.000044494_3214274-3220210+	-	chr5L:128701678-128707614	TadpoleUnopCntrl	Tadpole3DayTx	NOTEST	0.0616295	0.102744	0.737359	0	1	1	no
AQP1|ENSG00000250424|c.Amin201106_X012087|JGIv7b.000047683_1687478-1699486-	AQP1|ENSG00000250424|c.Amin201106_X012087|JGIv7b.000047683_1687478-1699486-	-	chr6L:7559281-7571025	TadpoleUnopCntrl	Tadpole3DayTx	OK	7.64167	9.09703	0.251509	1.11301	0.05365	0.287965	no
AQP1|ENSG00000250424|c.Taira201203brain_X008175|JGIv7b.000052573_14367415-14379636+	AQP1|ENSG00000250424|c.Taira201203brain_X008175|JGIv7b.000052573_14367415-14379636+	-	chr6S:6139017-6151216	TadpoleUnopCntrl	Tadpole3DayTx	OK	1.11354	1.83688	0.722108	1.88473	0.00185	0.0358739	yes
AQP2|ENSG00000167580|c.Taira201203lung_X007674|JGIv7b.000200825_6330155-6337187-	AQP2|ENSG00000167580|c.Taira201203lung_X007674|JGIv7b.000200825_6330155-6337187-	-	chr2L:150856806-150863796	TadpoleUnopCntrl	Tadpole3DayTx	NOTEST	0	0.00729197	inf	0	1	1	no
AQP2|ENSG00000167580|c.Taira201203lung_X007675|JGIv7b.000200825_6414356-6437265-	AQP2|ENSG00000167580|c.Taira201203lung_X007675|JGIv7b.000200825_6414356-6437265-	-	chr2L:150756728-150779637	TadpoleUnopCntrl	Tadpole3DayTx	NOTEST	0.125965	0.049164	-1.35735	0	1	1	no
AQP2|ENSG00000167580|c.Taira201203skin_X000270|JGIv7b.000005732_9122746-9130867+	AQP2|ENSG00000167580|c.Taira201203skin_X000270|JGIv7b.000005732_9122746-9130867+	-	chr2S:131065664-131073785	TadpoleUnopCntrl	Tadpole3DayTx	NOTEST	0.0327525	0.0338311	0.0467427	0	1	1	no
AQP2|ENSG00000167580|c.UniGene_Xl_S55309387|JGIv7b.000005732_9208307-9214656+	AQP2|ENSG00000167580|c.UniGene_Xl_S55309387|JGIv7b.000005732_9208307-9214656+	-	chr2S:131151225-131157574	TadpoleUnopCntrl	Tadpole3DayTx	NOTEST	0.145932	0.0326064	-2.16206	0	1	1	no
AQP2|ENSG00000167580|c.XGI_TC422235|JGIv7b.000005732_9011888-9025645+	AQP2|ENSG00000167580|c.XGI_TC422235|JGIv7b.000005732_9011888-9025645+	-	chr2S:130954806-130968561	TadpoleUnopCntrl	Tadpole3DayTx	NOTEST	0.0415221	0.0486284	0.22792	0	1	1	no
AQP3|ENSG00000165272|c.Audic201207_X030154|JGIv7b.000078378_916-32136+	AQP3|ENSG00000165272|c.Audic201207_X030154|JGIv7b.000078378_916-32136+	-	chr1L:215474166-215505351	TadpoleUnopCntrl	Tadpole3DayTx	OK	0.765507	0.894703	0.224993	0.444729	0.4366	0.76411	no
AQP3|ENSG00000165272|c.UniGene_Xl_S20247735|JGIv7b.000169907_3774120-3795884-	AQP3|ENSG00000165272|c.UniGene_Xl_S20247735|JGIv7b.000169907_3774120-3795884-	-	chr1S:178604222-178625457	TadpoleUnopCntrl	Tadpole3DayTx	NOTEST	0.584491	0.358722	-0.704314	0	1	1	no
AQP3|ENSG00000165272|c.XGI_TC440503|JGIv7b.000399803_690425-695880-	AQP3|ENSG00000165272|c.XGI_TC440503|JGIv7b.000399803_690425-695880-	-	chr2L:7254293-7758620	TadpoleUnopCntrl	Tadpole3DayTx	NOTEST	0.355435	0.377225	0.0858401	0	1	1	no
AQP4|ENSG00000171885|c.Amin201106_X024672|JGIv7b.000234771_2631662-2640644+	AQP4|ENSG00000171885|c.Amin201106_X024672|JGIv7b.000234771_2631662-2640644+	-	chr6S:101316880-101325563	TadpoleUnopCntrl	Tadpole3DayTx	NOTEST	0.0416953	0.0642503	0.623817	0	1	1	no
AQP4|ENSG00000171885|c.JGIL6RMv1_XeXenL6RMv10028108m|JGIv7b.000085591_2730351-2756705-	AQP4|ENSG00000171885|c.JGIL6RMv1_XeXenL6RMv10028108m|JGIv7b.000085591_2730351-2756705-	-	chr6L:110604449-110617784	TadpoleUnopCntrl	Tadpole3DayTx	NOTEST	0.0848375	0.0263402	-1.68743	0	1	1	no
AQP4|ENSG00000171885|c.Taira201203lung_X002678|JGIv7b.000029621_1772566-1795156+	AQP4|ENSG00000171885|c.Taira201203lung_X002678|JGIv7b.000029621_1772566-1795156+	-	chr6S:87531541-87553997	TadpoleUnopCntrl	Tadpole3DayTx	NOTEST	0.057263	0.0829657	0.534912	0	1	1	no
AQP5|ENSG00000161798|c.Taira201203eye_X000842|JGIv7b.000005732_9066496-9080224+	AQP5|ENSG00000161798|c.Taira201203eye_X000842|JGIv7b.000005732_9066496-9080224+	-	chr2S:131009414-131023142	TadpoleUnopCntrl	Tadpole3DayTx	NOTEST	0	0	0	0	1	1	no
AQP7|ENSG00000165269|c.Taira201203pancreas_X002548|JGIv7b.000169907_3719178-3738545-	AQP7|ENSG00000165269|c.Taira201203pancreas_X002548|JGIv7b.000169907_3719178-3738545-	-	chr1S:178549281-178568648	TadpoleUnopCntrl	Tadpole3DayTx	NOTEST	0.0158303	0.0630637	1.99413	0	1	1	no
AQP7|ENSG00000165269|c.Ueno201210intestine_X001182|JGIv7b.000078378_58567-75204+	AQP7|ENSG00000165269|c.Ueno201210intestine_X001182|JGIv7b.000078378_58567-75204+	-	chr1L:215431063-215447700	TadpoleUnopCntrl	Tadpole3DayTx	NOTEST	0.0171421	0.0265212	0.629599	0	1	1	no
AQP8|ENSG00000103375|c.Taira201203intestine_X000146|JGIv7b.000000939_4654363-4666988+	AQP8|ENSG00000103375|c.Taira201203intestine_X000146|JGIv7b.000000939_4654363-4666988+	-	chr9_10L:107019051-107031679	TadpoleUnopCntrl	Tadpole3DayTx	NOTEST	0.102692	0.0838026	-0.293255	0	1	1	no
AQP8|ENSG00000103375|c.Taira201203testis_X001096|JGIv7b.000023403_2433695-2440243-	AQP8|ENSG00000103375|c.Taira201203testis_X001096|JGIv7b.000023403_2433695-2440243-	-	chr9_10S:95347808-95354356	TadpoleUnopCntrl	Tadpole3DayTx	NOTEST	0	0.0194667	inf	0	1	1	no
AQP8|ENSG00000103375|c.XGI_TC420853|JGIv7b.000163806_2869259-2873077-	AQP8|ENSG00000103375|c.XGI_TC420853|JGIv7b.000163806_2869259-2873077-	-	chr9_10S:38047506-38051324	TadpoleUnopCntrl	Tadpole3DayTx	NOTEST	0.0166967	0	#NAME?	0	1	1	no
AQP9|ENSG00000103569|c.Taira201203liver_X002088|JGIv7b.000059883_1841695-1873129+	AQP9|ENSG00000103569|c.Taira201203liver_X002088|JGIv7b.000059883_1841695-1873129+	-	chr3L:89555715-89578197	TadpoleUnopCntrl	Tadpole3DayTx	NOTEST	0.0363738	0.00812896	-2.16176	0	1	1	no
AQP9|ENSG00000103569|c.Taira201203liver_X003934|JGIv7b.000351606_1140340-1161559-	AQP9|ENSG00000103569|c.Taira201203liver_X003934|JGIv7b.000351606_1140340-1161559-	-	chr3S:53297286-53318508	TadpoleUnopCntrl	Tadpole3DayTx	NOTEST	0.0505025	0.0168641	-1.5824	0	1	1	no
AQR|ENSG00000021776|c.Ismailoglu201203_X012050|JGIv7b.000265107_3889879-3937844+	AQR|ENSG00000021776|c.Ismailoglu201203_X012050|JGIv7b.000265107_3889879-3937844+	-	chr8L:89441502-89489509	TadpoleUnopCntrl	Tadpole3DayTx	OK	10.4153	9.1938	-0.179968	-0.958135	0.0965	0.386524	no
ARAF|ENSG00000078061|c.Quigley201212_X037131|JGIv7b.000127590_222779-239926+	ARAF|ENSG00000078061|c.Quigley201212_X037131|JGIv7b.000127590_222779-239926+	-	chr8L:865508-1050807	TadpoleUnopCntrl	Tadpole3DayTx	OK	3.5362	4.00147	0.178328	0.216822	0.7076	0.905294	no
ARAF|ENSG00000078061|c.Quigley201212_X038233|JGIv7b.000135961_571101-581402-	ARAF|ENSG00000078061|c.Quigley201212_X038233|JGIv7b.000135961_571101-581402-	-	chr8S:26294484-26304160	TadpoleUnopCntrl	Tadpole3DayTx	OK	5.34983	5.65686	0.0805101	0.355492	0.54135	0.826396	no
ARAP1|ENSG00000186635|c.Taira201203spleen_X003723|JGIv7b.000086352_109260-170025+	ARAP1|ENSG00000186635|c.Taira201203spleen_X003723|JGIv7b.000086352_109260-170025+	-	chr2S:157913501-157974211	TadpoleUnopCntrl	Tadpole3DayTx	OK	2.7736	2.52005	-0.138303	-0.561795	0.3267	0.681769	no
ARAP2|ENSG00000047365|c.Taira201203intestine_X003046|JGIv7b.000031653_6807975-6951388+	ARAP2|ENSG00000047365|c.Taira201203intestine_X003046|JGIv7b.000031653_6807975-6951388+	-	chr1S:24107965-24251378	TadpoleUnopCntrl	Tadpole3DayTx	NOTEST	0.0486362	0.0308331	-0.657549	0	1	1	no
ARAP3|ENSG00000120318|c.Taira201203kidney_X006274|JGIv7b.000051206_706746-801036-	ARAP3|ENSG00000120318|c.Taira201203kidney_X006274|JGIv7b.000051206_706746-801036-	-	chr3L:21440435-21534601	TadpoleUnopCntrl	Tadpole3DayTx	OK	3.4026	3.52981	0.0529506	0.244193	0.66465	0.887094	no
ARAP3|ENSG00000120318|c.Taira201203lung_X000220|JGIv7b.000001391_1342431-1406474-	ARAP3|ENSG00000120318|c.Taira201203lung_X000220|JGIv7b.000001391_1342431-1406474-	-	chr3S:117126100-117180346	TadpoleUnopCntrl	Tadpole3DayTx	OK	1.08589	1.37093	0.336272	1.00989	0.07725	0.344615	no
ARCN1|ENSG00000095139|c.Quigley201212_X048462|JGIv7b.000287959_3009087-3026112-	ARCN1|ENSG00000095139|c.Quigley201212_X048462|JGIv7b.000287959_3009087-3026112-	-	chr7L:73597979-73614078	TadpoleUnopCntrl	Tadpole3DayTx	OK	25.0685	24.554	-0.0299209	-0.155948	0.7859	0.937726	no
ARCN1|ENSG00000095139|c.Taira201203eye_X014720|JGIv7b.000396871_12098-19920-	ARCN1|ENSG00000095139|c.Taira201203eye_X014720|JGIv7b.000396871_12098-19920-	-	chr7L:73597979-73614078	TadpoleUnopCntrl	Tadpole3DayTx	OK	0	1.05439	inf	#NAME?	0.17635	0.516241	no
ARC|ENSG00000198576|c.JGIL6RMv1_XeXenL6RMv10031701m|JGIv7b.000043791_683458-687177+	ARC|ENSG00000198576|c.JGIL6RMv1_XeXenL6RMv10031701m|JGIv7b.000043791_683458-687177+	-	chr6L:151025449-151026574	TadpoleUnopCntrl	Tadpole3DayTx	OK	8.07565	9.80073	0.279311	0.999945	0.0784	0.346963	no
AREGB|ENSG00000205595|c.Audic201207_X041049|JGIv7b.000165627_614076-620957-	AREGB|ENSG00000205595|c.Audic201207_X041049|JGIv7b.000165627_614076-620957-	-	chr1L:74215313-74221864	TadpoleUnopCntrl	Tadpole3DayTx	NOTEST	0.51581	0.489181	-0.0764721	0	1	1	no
AREGB|ENSG00000205595|c.Quigley201212_X000566|JGIv7b.000000377_3393857-3401274-	AREGB|ENSG00000205595|c.Quigley201212_X000566|JGIv7b.000000377_3393857-3401274-	-	chr1S:68520786-68528203	TadpoleUnopCntrl	Tadpole3DayTx	NOTEST	0.25324	0.589254	1.21838	0	1	1	no
AREL1|ENSG00000119682|c.Chang2013_X013876|JGIv7b.000039723_6772059-6810082+	AREL1|ENSG00000119682|c.Chang2013_X013876|JGIv7b.000039723_6772059-6810082+	-	chr8L:59823665-59860803	TadpoleUnopCntrl	Tadpole3DayTx	OK	10.6483	10.8195	0.0230113	0.104074	0.85845	0.959962	no
ARF1|ENSG00000143761|c.Audic201207_X037451|JGIv7b.000133382_2850974-2867101+	ARF1|ENSG00000143761|c.Audic201207_X037451|JGIv7b.000133382_2850974-2867101+	-	chr2L:145472029-145488143	TadpoleUnopCntrl	Tadpole3DayTx	NOTEST	0	0.0499921	inf	0	1	1	no
ARF1|ENSG00000143761|c.JGIL6RMv1_XeXenL6RMv10048987m|JGIv7b.000047683_120188-134977+	ARF1|ENSG00000143761|c.JGIL6RMv1_XeXenL6RMv10048987m|JGIv7b.000047683_120188-134977+	-	chr6L:5991904-6006629	TadpoleUnopCntrl	Tadpole3DayTx	OK	121.511	116.202	-0.0644519	-0.369682	0.52005	0.814025	no
ARF1|ENSG00000143761|c.Quigley201212_X009692|JGIv7b.000014978_3617704-3629435-	ARF1|ENSG00000143761|c.Quigley201212_X009692|JGIv7b.000014978_3617704-3629435-	-	chr2L:137040405-137052047	TadpoleUnopCntrl	Tadpole3DayTx	OK	74.8493	83.2435	0.153349	0.768774	0.17955	0.520467	no
ARF1|ENSG00000143761|c.TXGP201107_X005685|JGIv7b.000075417_351158-362869+	ARF1|ENSG00000143761|c.TXGP201107_X005685|JGIv7b.000075417_351158-362869+	-	chr9_10L:7445322-7456477	TadpoleUnopCntrl	Tadpole3DayTx	OK	96.9519	94.986	-0.0295544	-0.165729	0.7651	0.929971	no
ARF1|ENSG00000143761|c.Taira201203heart_X004921|JGIv7b.000075417_6364850-6365970-	ARF1|ENSG00000143761|c.Taira201203heart_X004921|JGIv7b.000075417_6364850-6365970-	-	chr9_10L:1516915-1518035	TadpoleUnopCntrl	Tadpole3DayTx	OK	1.90809	2.25361	0.240112	0.502582	0.385	0.728806	no
ARF1|ENSG00000143761|c.Ueno201210eye_X000429|JGIv7b.000014557_7419740-7528759+	ARF1|ENSG00000143761|c.Ueno201210eye_X000429|JGIv7b.000014557_7419740-7528759+	-	chr9_10S:6725156-6829162	TadpoleUnopCntrl	Tadpole3DayTx	OK	70.1529	81.1247	0.209638	1.18857	0.04105	0.247176	no
ARF1|ENSG00000143761|c.XGI_TC420155|JGIv7b.000008129_6395128-6406367+	ARF1|ENSG00000143761|c.XGI_TC420155|JGIv7b.000008129_6395128-6406367+	-	chr2S:118909596-118920331	TadpoleUnopCntrl	Tadpole3DayTx	OK	83.3055	83.8847	0.00999712	0.0568432	0.91755	0.975701	no
ARF1|ENSG00000143761|c.XenBase_147901284|JGIv7b.000005732_4251845-4253137-	ARF1|ENSG00000143761|c.XenBase_147901284|JGIv7b.000005732_4251845-4253137-	-	chr2S:126195726-126196963	TadpoleUnopCntrl	Tadpole3DayTx	OK	5.3668	4.88323	-0.136228	-0.420989	0.4654	0.780128	no
ARF1|ENSG00000143761|c.mgEST_1013087032|JGIv7b.000030080_244145-256110-	ARF1|ENSG00000143761|c.mgEST_1013087032|JGIv7b.000030080_244145-256110-	-	chr6S:4949899-4961778	TadpoleUnopCntrl	Tadpole3DayTx	OK	104.754	99.5815	-0.0730536	-0.404251	0.48125	0.791206	no
ARF4|ENSG00000168374|c.TXGP201107_X009884|JGIv7b.000392913_294616-309405-	ARF4|ENSG00000168374|c.TXGP201107_X009884|JGIv7b.000392913_294616-309405-	-	Scaffold74:299393-313990	TadpoleUnopCntrl	Tadpole3DayTx	OK	115.287	115.004	-0.00354227	-0.0201533	0.97275	0.990824	no
ARF4|ENSG00000168374|c.Taira201203stomach_X000940|JGIv7b.000034527_8565662-8579069-	ARF4|ENSG00000168374|c.Taira201203stomach_X000940|JGIv7b.000034527_8565662-8579069-	-	chr4S:121005998-121019214	TadpoleUnopCntrl	Tadpole3DayTx	OK	94.9969	93.0378	-0.0300626	-0.170909	0.768	0.930783	no
ARF6|ENSG00000165527|c.Amin201106_X024736|JGIv7b.000236382_319607-320976-	ARF6|ENSG00000165527|c.Amin201106_X024736|JGIv7b.000236382_319607-320976-	-	chr8S:14220818-14221821	TadpoleUnopCntrl	Tadpole3DayTx	OK	10.7975	9.63758	-0.163959	-0.588916	0.30625	0.663679	no
ARF6|ENSG00000165527|c.JGIL6RMv1_XeXenL6RMv10036068m|JGIv7b.000267922_2702955-2706701-	ARF6|ENSG00000165527|c.JGIL6RMv1_XeXenL6RMv10036068m|JGIv7b.000267922_2702955-2706701-	-	chr8L:70789236-70792982	TadpoleUnopCntrl	Tadpole3DayTx	OK	7.18181	7.65865	0.0927427	0.447585	0.4292	0.760037	no
ARF6|ENSG00000165527|c.Taira201203st09_X002322|JGIv7b.000050079_3614599-3619964-	ARF6|ENSG00000165527|c.Taira201203st09_X002322|JGIv7b.000050079_3614599-3619964-	-	chr8S:83801339-83806351	TadpoleUnopCntrl	Tadpole3DayTx	OK	28.3925	24.4708	-0.214451	-1.12486	0.05065	0.278728	no
ARF6|ENSG00000165527|c.XGI_TC433433|JGIv7b.000039723_8174482-8177796+	ARF6|ENSG00000165527|c.XGI_TC433433|JGIv7b.000039723_8174482-8177796+	-	chr8L:58456155-58458346	TadpoleUnopCntrl	Tadpole3DayTx	OK	28.5253	26.7483	-0.0927945	-0.467583	0.41365	0.74896	no
ARFGAP1|ENSG00000101199|c.Quigley201207_X002110|JGIv7b.000013471_5661646-5703167+	ARFGAP1|ENSG00000101199|c.Quigley201207_X002110|JGIv7b.000013471_5661646-5703167+	-	chr9_10L:17237550-17256103	TadpoleUnopCntrl	Tadpole3DayTx	OK	41.4657	45.5194	0.134562	0.75786	0.1871	0.531964	no
ARFGAP1|ENSG00000101199|c.Taira201203egg_X007382|JGIv7b.000254613_893793-908112-	ARFGAP1|ENSG00000101199|c.Taira201203egg_X007382|JGIv7b.000254613_893793-908112-	-	chr9_10S:15965737-15979886	TadpoleUnopCntrl	Tadpole3DayTx	OK	22.7173	23.2922	0.0360515	0.199292	0.72925	0.914686	no
ARFGAP2|ENSG00000149182|c.Taira201203lung_X003612|JGIv7b.000043483_1383594-1405839+	ARFGAP2|ENSG00000149182|c.Taira201203lung_X003612|JGIv7b.000043483_1383594-1405839+	-	chr4S:14680800-14696866	TadpoleUnopCntrl	Tadpole3DayTx	OK	9.2553	9.65259	0.0606372	0.320263	0.5786	0.846876	no
ARFGAP2|ENSG00000149182|c.Taira201203st10_X001244|JGIv7b.000025194_72333-87449+	ARFGAP2|ENSG00000149182|c.Taira201203st10_X001244|JGIv7b.000025194_72333-87449+	-	chr4L:8455911-8480787	TadpoleUnopCntrl	Tadpole3DayTx	OK	35.3931	38.3217	0.114693	0.641808	0.2671	0.624313	no
ARFGAP3|ENSG00000242247|c.Ismailoglu201203_X012803|JGIv7b.000363573_42458-61451+	ARFGAP3|ENSG00000242247|c.Ismailoglu201203_X012803|JGIv7b.000363573_42458-61451+	-	chr3L:2284667-2303654	TadpoleUnopCntrl	Tadpole3DayTx	OK	1.54738	1.51055	-0.0347574	-0.0941166	0.8699	0.964048	no
ARFGAP3|ENSG00000242247|c.JGIL6RMv1_XeXenL6RMv10011192m|JGIv7b.000070246_922369-943136-	ARFGAP3|ENSG00000242247|c.JGIL6RMv1_XeXenL6RMv10011192m|JGIv7b.000070246_922369-943136-	-	chr3S:1632737-1652732	TadpoleUnopCntrl	Tadpole3DayTx	OK	6.17495	6.1499	-0.00586489	-0.0220487	0.97255	0.990824	no
ARFGEF1|ENSG00000066777|c.JGIL6RMv1_XeXenL6RMv10016263m|JGIv7b.000010587_510393-605464-	ARFGEF1|ENSG00000066777|c.JGIL6RMv1_XeXenL6RMv10016263m|JGIv7b.000010587_510393-605464-	-	chr6S:96197511-96254019	TadpoleUnopCntrl	Tadpole3DayTx	OK	16.0547	16.5356	0.0425814	0.235238	0.68415	0.89683	no
ARFGEF1|ENSG00000066777|c.Ueno201210spleen_X000448|JGIv7b.000058038_105351-200885+	ARFGEF1|ENSG00000066777|c.Ueno201210spleen_X000448|JGIv7b.000058038_105351-200885+	-	chr6L:120386058-120480984	TadpoleUnopCntrl	Tadpole3DayTx	OK	10.2964	11.5456	0.16521	0.897006	0.11805	0.42676	no
ARFGEF2|ENSG00000124198|c.Quigley201112_X011438|JGIv7b.000061180_456429-560298+	ARFGEF2|ENSG00000124198|c.Quigley201112_X011438|JGIv7b.000061180_456429-560298+	-	chr9_10L:8553453-8609454	TadpoleUnopCntrl	Tadpole3DayTx	OK	7.33139	7.72555	0.0755522	0.395287	0.4856	0.792987	no
ARFGEF2|ENSG00000124198|c.Taira201203ovary_X001574|JGIv7b.000014557_6563129-6605296+	ARFGEF2|ENSG00000124198|c.Taira201203ovary_X001574|JGIv7b.000014557_6563129-6605296+	-	chr9_10S:7648619-7690786	TadpoleUnopCntrl	Tadpole3DayTx	OK	5.35266	5.63	0.0728769	0.368275	0.52535	0.817258	no
ARFIP1|ENSG00000164144|c.Quigley201212_X026832|JGIv7b.000061741_52260-158372+	ARFIP1|ENSG00000164144|c.Quigley201212_X026832|JGIv7b.000061741_52260-158372+	-	chr1L:48381473-48481572	TadpoleUnopCntrl	Tadpole3DayTx	OK	4.16864	3.67121	-0.183323	-0.631446	0.27235	0.629141	no
ARFIP1|ENSG00000164144|c.Quigley201212_X033976|JGIv7b.000099286_1348738-1432924-	ARFIP1|ENSG00000164144|c.Quigley201212_X033976|JGIv7b.000099286_1348738-1432924-	-	chr1S:44093786-44177803	TadpoleUnopCntrl	Tadpole3DayTx	OK	1.92494	1.94635	0.0159608	0.0436344	0.9412	0.983452	no
ARFIP2|ENSG00000132254|c.Quigley201212_X043192|JGIv7b.000193309_9310-27817+	ARFIP2|ENSG00000132254|c.Quigley201212_X043192|JGIv7b.000193309_9310-27817+	-	chr2L:174050521-174068841	TadpoleUnopCntrl	Tadpole3DayTx	OK	7.08086	6.5056	-0.122242	-0.428161	0.4605	0.777502	no
ARFRP1|ENSG00000101246|c.Taira201203kidney_X012729|JGIv7b.000254613_80473-86982-	ARFRP1|ENSG00000101246|c.Taira201203kidney_X012729|JGIv7b.000254613_80473-86982-	-	chr9_10S:16786799-16793193	TadpoleUnopCntrl	Tadpole3DayTx	OK	19.8948	17.7493	-0.164633	-0.793115	0.1624	0.496494	no
ARFRP1|ENSG00000101246|c.Taira201203st09_X004071|JGIv7b.000174654_150331-154250-	ARFRP1|ENSG00000101246|c.Taira201203st09_X004071|JGIv7b.000174654_150331-154250-	-	chr9_10L:18180297-18183551	TadpoleUnopCntrl	Tadpole3DayTx	OK	12.9803	12.8283	-0.0169995	-0.0720696	0.8975	0.971179	no
ARG1|ENSG00000118520|c.Audic201207_X034514|JGIv7b.000102277_1378103-1389903+	ARG1|ENSG00000118520|c.Audic201207_X034514|JGIv7b.000102277_1378103-1389903+	-	chr5L:62297270-62308539	TadpoleUnopCntrl	Tadpole3DayTx	OK	1.8276	1.73358	-0.0761963	-0.177628	0.7596	0.927401	no
ARG2|ENSG00000081181|c.Park201106_X017520|JGIv7b.000107111_423571-440141+	ARG2|ENSG00000081181|c.Park201106_X017520|JGIv7b.000107111_423571-440141+	-	chr2S:60330548-60346494	TadpoleUnopCntrl	Tadpole3DayTx	OK	18.8514	22.5588	0.259021	1.34462	0.021	0.171159	no
ARG2|ENSG00000081181|c.Taira201203muscle_X000087|JGIv7b.000003412_50-15501+	ARG2|ENSG00000081181|c.Taira201203muscle_X000087|JGIv7b.000003412_50-15501+	-	chr2L:62236568-62251747	TadpoleUnopCntrl	Tadpole3DayTx	OK	30.6974	36.0745	0.232865	1.2264	0.03265	0.216815	no
ARGLU1|ENSG00000134884|c.Quigley201207_X005310|JGIv7b.000044780_1693944-1705020-	ARGLU1|ENSG00000134884|c.Quigley201207_X005310|JGIv7b.000044780_1693944-1705020-	-	chr2L:117465862-117476938	TadpoleUnopCntrl	Tadpole3DayTx	OK	48.4673	55.3936	0.192709	0.897936	0.12055	0.431246	no
ARGLU1|ENSG00000134884|c.Taira201203eye_X011995|JGIv7b.000167628_2309507-2322760-	ARGLU1|ENSG00000134884|c.Taira201203eye_X011995|JGIv7b.000167628_2309507-2322760-	-	chr2S:100115015-100123830	TadpoleUnopCntrl	Tadpole3DayTx	OK	30.1982	39.4379	0.385121	2.01335	0.0005	0.013877	yes
ARHGAP10|ENSG00000071205|c.Taira201203egg_X005480|JGIv7b.000099286_3171925-3283414-	ARHGAP10|ENSG00000071205|c.Taira201203egg_X005480|JGIv7b.000099286_3171925-3283414-	-	chr1S:45916913-46028122	TadpoleUnopCntrl	Tadpole3DayTx	OK	2.05004	2.45057	0.257464	0.913075	0.1105	0.413658	no
ARHGAP10|ENSG00000071205|c.Taira201203lung_X003955|JGIv7b.000047288_1876300-1982637-	ARHGAP10|ENSG00000071205|c.Taira201203lung_X003955|JGIv7b.000047288_1876300-1982637-	-	chr1L:50411422-50517454	TadpoleUnopCntrl	Tadpole3DayTx	OK	3.43048	2.99949	-0.193691	-0.77104	0.17875	0.519562	no
ARHGAP11A|ENSG00000198826|c.Quigley201207_X012657|JGIv7b.000265107_2765120-2785204-	ARHGAP11A|ENSG00000198826|c.Quigley201207_X012657|JGIv7b.000265107_2765120-2785204-	-	chr8L:88317134-88336781	TadpoleUnopCntrl	Tadpole3DayTx	OK	10.6362	9.90912	-0.102157	-0.544519	0.342	0.694428	no
ARHGAP11A|ENSG00000198826|c.Taira201203egg_X003754|JGIv7b.000050079_3340857-3358976+	ARHGAP11A|ENSG00000198826|c.Taira201203egg_X003754|JGIv7b.000050079_3340857-3358976+	-	chr8S:83527549-83545388	TadpoleUnopCntrl	Tadpole3DayTx	NOTEST	0.0266756	0.0155338	-0.780106	0	1	1	no
ARHGAP11A|ENSG00000198826|c.UniGene_Xl_S23058836|JGIv7b.000039723_8516824-8531070-	ARHGAP11A|ENSG00000198826|c.UniGene_Xl_S23058836|JGIv7b.000039723_8516824-8531070-	-	chr8L:58101792-58116038	TadpoleUnopCntrl	Tadpole3DayTx	NOTEST	0.0148272	0.00818989	-0.85633	0	1	1	no
ARHGAP12|ENSG00000165322|c.Taira201203eye_X003355|JGIv7b.000017434_2102845-2147358-	ARHGAP12|ENSG00000165322|c.Taira201203eye_X003355|JGIv7b.000017434_2102845-2147358-	-	chr6L:19585302-19629794	TadpoleUnopCntrl	Tadpole3DayTx	OK	8.27749	6.4487	-0.360186	-1.25296	0.03125	0.212071	no
ARHGAP12|ENSG00000165322|c.Taira201203heart_X003969|JGIv7b.000052573_4222483-4294797-	ARHGAP12|ENSG00000165322|c.Taira201203heart_X003969|JGIv7b.000052573_4222483-4294797-	-	chr6S:16223928-16295927	TadpoleUnopCntrl	Tadpole3DayTx	OK	11.21	9.60649	-0.222699	-1.14092	0.04765	0.269885	no
ARHGAP17|ENSG00000140750|c.Quigley201212_X000851|JGIv7b.000000939_4463818-4581136-	ARHGAP17|ENSG00000140750|c.Quigley201212_X000851|JGIv7b.000000939_4463818-4581136-	-	chr9_10L:106849443-106945673	TadpoleUnopCntrl	Tadpole3DayTx	OK	0.785053	0.753285	-0.0595938	-0.162471	0.77555	0.933864	no
ARHGAP17|ENSG00000140750|c.Taira201203lung_X002327|JGIv7b.000023403_2526966-2613083+	ARHGAP17|ENSG00000140750|c.Taira201203lung_X002327|JGIv7b.000023403_2526966-2613083+	-	chr9_10S:95174968-95190246	TadpoleUnopCntrl	Tadpole3DayTx	NOTEST	0.423954	0.397943	-0.0913453	0	1	1	no
ARHGAP18|ENSG00000146376|c.Taira201203spleen_X000516|JGIv7b.000008006_643209-738902-	ARHGAP18|ENSG00000146376|c.Taira201203spleen_X000516|JGIv7b.000008006_643209-738902-	-	chr6L:105498717-105594361	TadpoleUnopCntrl	Tadpole3DayTx	OK	2.08911	2.53053	0.276551	1.20065	0.03595	0.228597	no
ARHGAP19|ENSG00000269891|c.TXGP201107_X007988|JGIv7b.000171879_1394924-1427966-	ARHGAP19|ENSG00000269891|c.TXGP201107_X007988|JGIv7b.000171879_1394924-1427966-	-	chr7L:27035064-27068087	TadpoleUnopCntrl	Tadpole3DayTx	OK	3.57564	2.30541	-0.633176	-2.56871	5e-05	0.00227767	yes
ARHGAP1|ENSG00000175220|c.Chang2013_X014827|JGIv7b.000043483_877941-904287-	ARHGAP1|ENSG00000175220|c.Chang2013_X014827|JGIv7b.000043483_877941-904287-	-	chr4S:14176365-14201094	TadpoleUnopCntrl	Tadpole3DayTx	OK	8.69152	10.487	0.270925	1.17934	0.03915	0.240185	no
ARHGAP1|ENSG00000175220|c.Ueno2012104cells_X001434|JGIv7b.000294734_658772-671192+	ARHGAP1|ENSG00000175220|c.Ueno2012104cells_X001434|JGIv7b.000294734_658772-671192+	-	chr3L:3040041-3052461	TadpoleUnopCntrl	Tadpole3DayTx	NOTEST	0.116558	0.140551	0.270056	0	1	1	no
ARHGAP1|ENSG00000175220|c.Ueno2012106cells_X001832|JGIv7b.000185603_345230-376986+	ARHGAP1|ENSG00000175220|c.Ueno2012106cells_X001832|JGIv7b.000185603_345230-376986+	-	chr4L:8898536-8929886	TadpoleUnopCntrl	Tadpole3DayTx	OK	8.28712	9.08295	0.13229	0.687638	0.2271	0.581664	no
ARHGAP20|ENSG00000137727|c.Chang2013_X033138|JGIv7b.000209344_193292-246591-	ARHGAP20|ENSG00000137727|c.Chang2013_X033138|JGIv7b.000209344_193292-246591-	-	Scaffold37:1926963-1980049	TadpoleUnopCntrl	Tadpole3DayTx	OK	0.507103	0.698695	0.462384	1.31341	0.02225	0.176838	no
ARHGAP20|ENSG00000137727|c.Taira201203brain_X011765|JGIv7b.000104417_2440117-2534423-	ARHGAP20|ENSG00000137727|c.Taira201203brain_X011765|JGIv7b.000104417_2440117-2534423-	-	chr2S:144733447-144827417	TadpoleUnopCntrl	Tadpole3DayTx	OK	5.28414	6.59163	0.318967	1.48659	0.0098	0.109653	no
ARHGAP20|ENSG00000137727|c.Taira201203brain_X012701|JGIv7b.000133669_2598960-2679921+	ARHGAP20|ENSG00000137727|c.Taira201203brain_X012701|JGIv7b.000133669_2598960-2679921+	-	chr2L:164722341-164802916	TadpoleUnopCntrl	Tadpole3DayTx	OK	12.8931	15.1143	0.22932	1.256	0.0301	0.208246	no
ARHGAP21|ENSG00000107863|c.Taira201203skin_X003784|JGIv7b.000155082_2863322-2988694-	ARHGAP21|ENSG00000107863|c.Taira201203skin_X003784|JGIv7b.000155082_2863322-2988694-	-	chr6L:22633266-22753229	TadpoleUnopCntrl	Tadpole3DayTx	OK	12.2081	13.2812	0.121548	0.67034	0.2427	0.598881	no
ARHGAP21|ENSG00000107863|c.XenBase_213626954|JGIv7b.000052573_1917813-2031063-	ARHGAP21|ENSG00000107863|c.XenBase_213626954|JGIv7b.000052573_1917813-2031063-	-	chr6S:18483387-18595744	TadpoleUnopCntrl	Tadpole3DayTx	OK	15.6841	17.3106	0.142347	0.796328	0.15935	0.493065	no
ARHGAP22|ENSG00000128805|c.Audic201207_X014499|JGIv7b.000027067_2320469-2348663+	ARHGAP22|ENSG00000128805|c.Audic201207_X014499|JGIv7b.000027067_2320469-2348663+	-	chr7L:56559304-56587498	TadpoleUnopCntrl	Tadpole3DayTx	OK	1.10845	1.2584	0.183046	0.482377	0.4004	0.738735	no
ARHGAP23|ENSG00000225485|c.Ueno201210st20_X000520|JGIv7b.000075417_5028748-5051689-	ARHGAP23|ENSG00000225485|c.Ueno201210st20_X000520|JGIv7b.000075417_5028748-5051689-	-	chr9_10L:2792837-2815695	TadpoleUnopCntrl	Tadpole3DayTx	OK	14.5242	14.6522	0.012658	0.0711017	0.9003	0.971853	no
ARHGAP24|ENSG00000138639|c.JGIL6RMv1_XeXenL6RMv10004569m|JGIv7b.000058878_1085618-1104791+	ARHGAP24|ENSG00000138639|c.JGIL6RMv1_XeXenL6RMv10004569m|JGIv7b.000058878_1085618-1104791+	-	chr1L:80780330-80799292	TadpoleUnopCntrl	Tadpole3DayTx	OK	6.36269	7.98581	0.327801	1.25836	0.0255	0.188964	no
ARHGAP25|ENSG00000163219|c.Taira201203lung_X000481|JGIv7b.000004754_639860-682947-	ARHGAP25|ENSG00000163219|c.Taira201203lung_X000481|JGIv7b.000004754_639860-682947-	-	chr3S:29566933-29652812	TadpoleUnopCntrl	Tadpole3DayTx	NOTEST	0.134153	0.138099	0.0418217	0	1	1	no
ARHGAP25|ENSG00000163219|c.Taira201203lung_X008110|JGIv7b.000247724_2758416-2806630-	ARHGAP25|ENSG00000163219|c.Taira201203lung_X008110|JGIv7b.000247724_2758416-2806630-	-	chr3L:114970733-114999211	TadpoleUnopCntrl	Tadpole3DayTx	NOTEST	0.224041	0.283328	0.338712	0	1	1	no
ARHGAP26|ENSG00000145819|c.Taira201203st09_X002270|JGIv7b.000048253_7205609-7523409+	ARHGAP26|ENSG00000145819|c.Taira201203st09_X002270|JGIv7b.000048253_7205609-7523409+	-	chr3S:106854633-107169223	TadpoleUnopCntrl	Tadpole3DayTx	OK	0.839383	0.905116	0.108773	0.324665	0.5767	0.846339	no
ARHGAP26|ENSG00000145819|c.UniGene_Xl_S22332472|JGIv7b.000018892_6420377-6691897-	ARHGAP26|ENSG00000145819|c.UniGene_Xl_S22332472|JGIv7b.000018892_6420377-6691897-	-	chr3L:31361750-31633239	TadpoleUnopCntrl	Tadpole3DayTx	OK	1.75542	2.021	0.203248	0.743869	0.19485	0.543065	no
ARHGAP27|ENSG00000159314|c.Taira201203skin_X000818|JGIv7b.000014557_6326866-6386022+	ARHGAP27|ENSG00000159314|c.Taira201203skin_X000818|JGIv7b.000014557_6326866-6386022+	-	chr9_10S:7867897-7927049	TadpoleUnopCntrl	Tadpole3DayTx	NOTEST	0.273663	0.358585	0.389915	0	1	1	no
ARHGAP27|ENSG00000159314|c.Taira201203spleen_X003096|JGIv7b.000061180_213314-266977+	ARHGAP27|ENSG00000159314|c.Taira201203spleen_X003096|JGIv7b.000061180_213314-266977+	-	chr9_10L:8799733-8853396	TadpoleUnopCntrl	Tadpole3DayTx	NOTEST	0.324676	0.331176	0.0285988	0	1	1	no
ARHGAP28|ENSG00000088756|c.JGIL6RMv1_XeXenL6RMv10013611m|JGIv7b.000031324_247062-279315+	ARHGAP28|ENSG00000088756|c.JGIL6RMv1_XeXenL6RMv10013611m|JGIv7b.000031324_247062-279315+	-	Scaffold102:55207-85104	TadpoleUnopCntrl	Tadpole3DayTx	OK	3.17686	2.65822	-0.257142	-0.755715	0.18935	0.535124	no
ARHGAP29|ENSG00000137962|c.TXGP201107_X004209|JGIv7b.000047606_455719-524603+	ARHGAP29|ENSG00000137962|c.TXGP201107_X004209|JGIv7b.000047606_455719-524603+	-	chr4L:94332865-94401749	TadpoleUnopCntrl	Tadpole3DayTx	OK	2.4564	2.55544	0.0570253	0.235257	0.6766	0.893714	no
ARHGAP29|ENSG00000137962|c.TXGP201107_X005165|JGIv7b.000060618_1634496-1702654+	ARHGAP29|ENSG00000137962|c.TXGP201107_X005165|JGIv7b.000060618_1634496-1702654+	-	chr4S:77098776-77166872	TadpoleUnopCntrl	Tadpole3DayTx	OK	1.13245	1.12096	-0.0147106	-0.0486032	0.93105	0.981289	no
ARHGAP30|ENSG00000186517|c.Taira201203lung_X008048|JGIv7b.000244467_95684-131656+	ARHGAP30|ENSG00000186517|c.Taira201203lung_X008048|JGIv7b.000244467_95684-131656+	-	chr8L:120096530-120132502	TadpoleUnopCntrl	Tadpole3DayTx	NOTEST	0.118109	0.184465	0.643229	0	1	1	no
ARHGAP30|ENSG00000186517|c.XGI_TC413783|JGIv7b.000017193_52948-75557+	ARHGAP30|ENSG00000186517|c.XGI_TC413783|JGIv7b.000017193_52948-75557+	-	chr8S:98910617-98933219	TadpoleUnopCntrl	Tadpole3DayTx	NOTEST	0.17187	0.249619	0.538413	0	1	1	no
ARHGAP31|ENSG00000031081|c.Audic201207_X039112|JGIv7b.000145916_1296064-1298552-	ARHGAP31|ENSG00000031081|c.Audic201207_X039112|JGIv7b.000145916_1296064-1298552-	-	chr2L:5758339-5760827	TadpoleUnopCntrl	Tadpole3DayTx	OK	0.91247	0.801856	-0.186434	-0.395665	0.49195	0.796237	no
ARHGAP31|ENSG00000031081|c.Taira201203heart_X007198|JGIv7b.000207208_1702554-1772598+	ARHGAP31|ENSG00000031081|c.Taira201203heart_X007198|JGIv7b.000207208_1702554-1772598+	-	chr2S:25263695-25333722	TadpoleUnopCntrl	Tadpole3DayTx	OK	0.868555	1.13091	0.380789	1.2622	0.02945	0.205454	no
ARHGAP32|ENSG00000134909|c.Quigley201212_X029912|JGIv7b.000075966_233937-391054-	ARHGAP32|ENSG00000134909|c.Quigley201212_X029912|JGIv7b.000075966_233937-391054-	-	chr7S:47539986-47696847	TadpoleUnopCntrl	Tadpole3DayTx	OK	8.20411	10.0195	0.288392	1.54396	0.00705	0.0887754	no
ARHGAP32|ENSG00000134909|c.Ueno201210st09_X000818|JGIv7b.000166674_4168224-4317203+	ARHGAP32|ENSG00000134909|c.Ueno201210st09_X000818|JGIv7b.000166674_4168224-4317203+	-	chr7L:66533603-66681728	TadpoleUnopCntrl	Tadpole3DayTx	OK	8.44362	9.88473	0.22734	1.24013	0.02925	0.204929	no
ARHGAP33|ENSG00000004777|c.Ueno201302st08_X000390|JGIv7b.000307846_823220-886965+	ARHGAP33|ENSG00000004777|c.Ueno201302st08_X000390|JGIv7b.000307846_823220-886965+	-	chr7S:87701935-87741993	TadpoleUnopCntrl	Tadpole3DayTx	OK	7.45271	7.42043	-0.00626257	-0.0322459	0.95515	0.986848	no
ARHGAP35|ENSG00000160007|c.Ismailoglu201203_X005921|JGIv7b.000050694_5235545-5270008-	ARHGAP35|ENSG00000160007|c.Ismailoglu201203_X005921|JGIv7b.000050694_5235545-5270008-	-	chr8L:49021165-49055590	TadpoleUnopCntrl	Tadpole3DayTx	OK	23.0508	24.0218	0.0595326	0.339723	0.551	0.830876	no
ARHGAP35|ENSG00000160007|c.JGIL6RMv1_XeXenL6RMv10002571m|JGIv7b.000012933_2806773-2835556-	ARHGAP35|ENSG00000160007|c.JGIL6RMv1_XeXenL6RMv10002571m|JGIv7b.000012933_2806773-2835556-	-	chr8S:76518149-76537055	TadpoleUnopCntrl	Tadpole3DayTx	OK	26.9791	27.7628	0.041312	0.235918	0.67795	0.894217	no
ARHGAP39|ENSG00000147799|c.Taira201203st25_X002290|JGIv7b.000048280_66364-95057-	ARHGAP39|ENSG00000147799|c.Taira201203st25_X002290|JGIv7b.000048280_66364-95057-	-	chr6S:127518867-127547560	TadpoleUnopCntrl	Tadpole3DayTx	OK	8.93522	9.89215	0.146781	0.729852	0.20085	0.550409	no
ARHGAP39|ENSG00000147799|c.TeperekTkacz201206_X005476|JGIv7b.000345631_1114203-1185886-	ARHGAP39|ENSG00000147799|c.TeperekTkacz201206_X005476|JGIv7b.000345631_1114203-1185886-	-	chr9_10S:30474347-30545097	TadpoleUnopCntrl	Tadpole3DayTx	OK	1.68888	1.2836	-0.395868	-1.27606	0.025	0.187432	no
ARHGAP39|ENSG00000147799|c.Ueno201210kidney_X000591|JGIv7b.000030581_450693-526638+	ARHGAP39|ENSG00000147799|c.Ueno201210kidney_X000591|JGIv7b.000030581_450693-526638+	-	chr9_10L:33553368-33627786	TadpoleUnopCntrl	Tadpole3DayTx	OK	1.5722	1.4468	-0.119921	-0.425584	0.46245	0.778722	no
ARHGAP40|ENSG00000124143|c.Chang2013_X001886|JGIv7b.000004704_442250-458514-	ARHGAP40|ENSG00000124143|c.Chang2013_X001886|JGIv7b.000004704_442250-458514-	-	chr9_10S:28933709-28949973	TadpoleUnopCntrl	Tadpole3DayTx	NOTEST	0.0587662	0.0609724	0.0531695	0	1	1	no
ARHGAP40|ENSG00000124143|c.Taira201203st25_X004033|JGIv7b.000146032_63567-72837+	ARHGAP40|ENSG00000124143|c.Taira201203st25_X004033|JGIv7b.000146032_63567-72837+	-	Scaffold145:49094-57205	TadpoleUnopCntrl	Tadpole3DayTx	NOTEST	0.104708	0.143097	0.450631	0	1	1	no
ARHGAP42|ENSG00000165895|c.Taira201203spleen_X004327|JGIv7b.000133669_2024532-2178134+	ARHGAP42|ENSG00000165895|c.Taira201203spleen_X004327|JGIv7b.000133669_2024532-2178134+	-	chr2L:165223777-165377379	TadpoleUnopCntrl	Tadpole3DayTx	OK	1.83565	2.45962	0.422145	1.53009	0.0083	0.0990525	no
ARHGAP42|ENSG00000165895|c.Ueno201210kidney_X001335|JGIv7b.000104417_3042407-3211551-	ARHGAP42|ENSG00000165895|c.Ueno201210kidney_X001335|JGIv7b.000104417_3042407-3211551-	-	chr2S:145337417-145504369	TadpoleUnopCntrl	Tadpole3DayTx	NOTEST	0.391357	0.483137	0.303948	0	1	1	no
ARHGAP44|ENSG00000006740|c.JGIL6RMv1_XeXenL6RMv10047016m|JGIv7b.000163806_2892921-2965826+	ARHGAP44|ENSG00000006740|c.JGIL6RMv1_XeXenL6RMv10047016m|JGIv7b.000163806_2892921-2965826+	-	chr9_10S:38112995-38139471	TadpoleUnopCntrl	Tadpole3DayTx	OK	7.43499	9.42592	0.342303	1.49346	0.01145	0.119732	no
ARHGAP44|ENSG00000006740|c.Taira201203spleen_X003646|JGIv7b.000081941_1122152-1183273-	ARHGAP44|ENSG00000006740|c.Taira201203spleen_X003646|JGIv7b.000081941_1122152-1183273-	-	chr9_10L:41653667-41714146	TadpoleUnopCntrl	Tadpole3DayTx	OK	10.09	11.1722	0.146984	0.789272	0.1735	0.513485	no
ARHGAP5|ENSG00000100852|c.Ismailoglu201203_X005813|JGIv7b.000050079_5067444-5110688+	ARHGAP5|ENSG00000100852|c.Ismailoglu201203_X005813|JGIv7b.000050079_5067444-5110688+	-	chr8S:85254009-85297225	TadpoleUnopCntrl	Tadpole3DayTx	OK	21.6065	22.9627	0.0878313	0.495729	0.38125	0.725718	no
ARHGAP5|ENSG00000100852|c.Quigley201212_X050821|JGIv7b.000389081_301269-364023+	ARHGAP5|ENSG00000100852|c.Quigley201212_X050821|JGIv7b.000389081_301269-364023+	-	chr8L:91422172-91482055	TadpoleUnopCntrl	Tadpole3DayTx	OK	26.3207	28.5735	0.118477	0.672992	0.24065	0.597021	no
ARHGAP6|ENSG00000047648|c.JGIL6RMv1_XeXenL6RMv10026110m|JGIv7b.000337436_0-28121-	ARHGAP6|ENSG00000047648|c.JGIL6RMv1_XeXenL6RMv10026110m|JGIv7b.000337436_0-28121-	-	chr2S:89170139-89197032	TadpoleUnopCntrl	Tadpole3DayTx	OK	0.581657	0.691034	0.248588	0.399174	0.4852	0.792739	no
ARHGAP6|ENSG00000047648|c.JGIL6RMv1_XeXenL6RMv10050447m|JGIv7b.000036864_1304440-1351524+	ARHGAP6|ENSG00000047648|c.JGIL6RMv1_XeXenL6RMv10050447m|JGIv7b.000036864_1304440-1351524+	-	chr8L:16061140-16108174	TadpoleUnopCntrl	Tadpole3DayTx	OK	3.83718	3.22761	-0.249578	-0.926804	0.106	0.405196	no
ARHGAP6|ENSG00000047648|c.Quigley201212_X011169|JGIv7b.000017127_7347627-7476748-	ARHGAP6|ENSG00000047648|c.Quigley201212_X011169|JGIv7b.000017127_7347627-7476748-	-	chr2L:105088545-105217666	TadpoleUnopCntrl	Tadpole3DayTx	OK	0.635169	0.997898	0.651751	1.39379	0.0176	0.154195	no
ARHGAP9|ENSG00000123329|c.Taira201203intestine_X000560|JGIv7b.000005732_1309574-1364912-	ARHGAP9|ENSG00000123329|c.Taira201203intestine_X000560|JGIv7b.000005732_1309574-1364912-	-	chr2S:123253455-123305004	TadpoleUnopCntrl	Tadpole3DayTx	NOTEST	0.0246429	0.109663	2.15383	0	1	1	no
ARHGAP9|ENSG00000123329|c.Taira201203kidney_X007692|JGIv7b.000070222_1443220-1512049-	ARHGAP9|ENSG00000123329|c.Taira201203kidney_X007692|JGIv7b.000070222_1443220-1512049-	-	chr2L:142042139-142110950	TadpoleUnopCntrl	Tadpole3DayTx	NOTEST	0.167534	0.223503	0.415843	0	1	1	no
ARHGDIB|ENSG00000111348|c.Audic201207_X033432|JGIv7b.000096766_574679-630403-	ARHGDIB|ENSG00000111348|c.Audic201207_X033432|JGIv7b.000096766_574679-630403-	-	chr9_10L:112416835-112443933	TadpoleUnopCntrl	Tadpole3DayTx	OK	216.568	205.718	-0.0741518	-0.423687	0.4507	0.772502	no
ARHGDIB|ENSG00000111348|c.Audic201207_X049253|JGIv7b.000315413_64739-80104+	ARHGDIB|ENSG00000111348|c.Audic201207_X049253|JGIv7b.000315413_64739-80104+	-	chr4S:101041053-101056411	TadpoleUnopCntrl	Tadpole3DayTx	OK	2.81314	3.7708	0.422691	1.00931	0.08095	0.353394	no
ARHGDIB|ENSG00000111348|c.JGIL6RMv1_XeXenL6RMv10034598m|JGIv7b.000187321_2093320-2125101+	ARHGDIB|ENSG00000111348|c.JGIL6RMv1_XeXenL6RMv10034598m|JGIv7b.000187321_2093320-2125101+	-	chr4L:122371344-122389567	TadpoleUnopCntrl	Tadpole3DayTx	OK	1.33563	2.29253	0.77942	1.54557	0.00955	0.108181	no
ARHGEF10L|ENSG00000074964|c.Ueno201210kidney_X001641|JGIv7b.000195950_2066633-2160212-	ARHGEF10L|ENSG00000074964|c.Ueno201210kidney_X001641|JGIv7b.000195950_2066633-2160212-	-	chr7L:120065627-120132251	TadpoleUnopCntrl	Tadpole3DayTx	OK	10.8744	10.6566	-0.029183	-0.151443	0.78845	0.938953	no
ARHGEF10|ENSG00000104728|c.Taira201203brain_X010223|JGIv7b.000076530_1262457-1349151+	ARHGEF10|ENSG00000104728|c.Taira201203brain_X010223|JGIv7b.000076530_1262457-1349151+	-	chr5L:96274174-96360468	TadpoleUnopCntrl	Tadpole3DayTx	OK	6.67531	7.07102	0.0830836	0.417082	0.4701	0.782738	no
ARHGEF10|ENSG00000104728|c.Taira201203kidney_X004014|JGIv7b.000029016_171762-264643-	ARHGEF10|ENSG00000104728|c.Taira201203kidney_X004014|JGIv7b.000029016_171762-264643-	-	chr5S:80635245-80727892	TadpoleUnopCntrl	Tadpole3DayTx	OK	3.73501	3.15359	-0.244118	-1.06585	0.06265	0.310225	no
ARHGEF11|ENSG00000132694|c.Taira201203lung_X003461|JGIv7b.000041091_3579553-3678305+	ARHGEF11|ENSG00000132694|c.Taira201203lung_X003461|JGIv7b.000041091_3579553-3678305+	-	chr8S:92452700-92550398	TadpoleUnopCntrl	Tadpole3DayTx	OK	12.9334	12.8018	-0.0147604	-0.0800393	0.88565	0.969408	no
ARHGEF11|ENSG00000132694|c.Ueno201210testis_X000052|JGIv7b.000026819_1349440-1466357-	ARHGEF11|ENSG00000132694|c.Ueno201210testis_X000052|JGIv7b.000026819_1349440-1466357-	-	chr8L:108150258-108266470	TadpoleUnopCntrl	Tadpole3DayTx	OK	13.9409	14.9322	0.0991008	0.548118	0.33475	0.688895	no
ARHGEF12|ENSG00000196914|c.Taira201203egg_X007634|JGIv7b.000287959_1337412-1449595-	ARHGEF12|ENSG00000196914|c.Taira201203egg_X007634|JGIv7b.000287959_1337412-1449595-	-	chr7L:71925988-72038145	TadpoleUnopCntrl	Tadpole3DayTx	OK	11.0818	11.3362	0.0327483	0.179868	0.7525	0.9247	no
ARHGEF12|ENSG00000196914|c.Taira201203st08_X003620|JGIv7b.000078649_1146152-1242299-	ARHGEF12|ENSG00000196914|c.Taira201203st08_X003620|JGIv7b.000078649_1146152-1242299-	-	chr7S:53631758-53727741	TadpoleUnopCntrl	Tadpole3DayTx	OK	10.5026	11.038	0.0717278	0.391994	0.49615	0.798654	no
ARHGEF15|ENSG00000198844|c.Ueno2012106cells_X000391|JGIv7b.000016004_2005467-2040257-	ARHGEF15|ENSG00000198844|c.Ueno2012106cells_X000391|JGIv7b.000016004_2005467-2040257-	-	chr3L:141418130-141440251	TadpoleUnopCntrl	Tadpole3DayTx	OK	6.54093	7.11863	0.122104	0.598696	0.29935	0.655842	no
ARHGEF15|ENSG00000198844|c.Ueno201210egg_X001119|JGIv7b.000113187_717440-749309-	ARHGEF15|ENSG00000198844|c.Ueno201210egg_X001119|JGIv7b.000113187_717440-749309-	-	Scaffold20:6549085-6580781	TadpoleUnopCntrl	Tadpole3DayTx	OK	7.72929	8.49804	0.136794	0.679378	0.23605	0.592428	no
ARHGEF16|ENSG00000130762|c.Quigley201212_X023518|JGIv7b.000052341_5204807-5252534+	ARHGEF16|ENSG00000130762|c.Quigley201212_X023518|JGIv7b.000052341_5204807-5252534+	-	chr7L:96150499-96198130	TadpoleUnopCntrl	Tadpole3DayTx	NOTEST	0.383789	0.304636	-0.333226	0	1	1	no
ARHGEF16|ENSG00000130762|c.Taira201203intestine_X008695|JGIv7b.000208071_6470699-6518636-	ARHGEF16|ENSG00000130762|c.Taira201203intestine_X008695|JGIv7b.000208071_6470699-6518636-	-	chr7S:70315507-70363407	TadpoleUnopCntrl	Tadpole3DayTx	NOTEST	0.0436028	0.0554311	0.346276	0	1	1	no
ARHGEF17|ENSG00000110237|c.Taira201203kidney_X007584|JGIv7b.000068908_2281352-2416744-	ARHGEF17|ENSG00000110237|c.Taira201203kidney_X007584|JGIv7b.000068908_2281352-2416744-	-	chr2L:180066834-180199247	TadpoleUnopCntrl	Tadpole3DayTx	OK	2.72292	2.76829	0.0238389	0.108748	0.8508	0.957718	no
ARHGEF17|ENSG00000110237|c.Ueno201210brain_X002914|JGIv7b.000228305_140352-247388-	ARHGEF17|ENSG00000110237|c.Ueno201210brain_X002914|JGIv7b.000228305_140352-247388-	-	chr2S:154157355-154188723	TadpoleUnopCntrl	Tadpole3DayTx	OK	4.98797	5.22305	0.0664385	0.288143	0.6216	0.869846	no
ARHGEF18|ENSG00000104880|c.Taira201203intestine_X005541|JGIv7b.000072621_1693466-1743301-	ARHGEF18|ENSG00000104880|c.Taira201203intestine_X005541|JGIv7b.000072621_1693466-1743301-	-	chr1L:100515792-100565619	TadpoleUnopCntrl	Tadpole3DayTx	OK	15.8673	16.2679	0.0359783	0.195945	0.73485	0.917705	no
ARHGEF18|ENSG00000268861|c.TXGP201107_X003312|JGIv7b.000035716_174309-239551-	ARHGEF18|ENSG00000268861|c.TXGP201107_X003312|JGIv7b.000035716_174309-239551-	-	chr1S:88711657-88751572	TadpoleUnopCntrl	Tadpole3DayTx	OK	8.24769	9.12811	0.146326	0.761741	0.18525	0.52925	no
ARHGEF19|ENSG00000142632|c.TXGP201107_X007653|JGIv7b.000155288_471833-480642+	ARHGEF19|ENSG00000142632|c.TXGP201107_X007653|JGIv7b.000155288_471833-480642+	-	chr7S:84917423-84926234	TadpoleUnopCntrl	Tadpole3DayTx	NOTEST	0.0550966	0.0371617	-0.568147	0	1	1	no
ARHGEF19|ENSG00000142632|c.Taira201203st40_X002332|JGIv7b.000155288_482056-491836-	ARHGEF19|ENSG00000142632|c.Taira201203st40_X002332|JGIv7b.000155288_482056-491836-	-	chr7S:84927648-84934280	TadpoleUnopCntrl	Tadpole3DayTx	OK	8.22532	5.6683	-0.537156	-2.10818	0.0004	0.0119118	yes
ARHGEF19|ENSG00000142632|c.XenBase_28175403|JGIv7b.000068269_278744-288598-	ARHGEF19|ENSG00000142632|c.XenBase_28175403|JGIv7b.000068269_278744-288598-	-	Scaffold72:568408-578146	TadpoleUnopCntrl	Tadpole3DayTx	OK	5.95366	4.71096	-0.337757	-1.31787	0.0232	0.180426	no
ARHGEF1|ENSG00000076928|c.JGIL6RMv1_XeXenL6RMv10044424m|JGIv7b.000232882_1785614-1838568+	ARHGEF1|ENSG00000076928|c.JGIL6RMv1_XeXenL6RMv10044424m|JGIv7b.000232882_1785614-1838568+	-	chr7S:74586814-74612725	TadpoleUnopCntrl	Tadpole3DayTx	OK	2.15985	1.83007	-0.239036	-0.7772	0.1815	0.522879	no
ARHGEF1|ENSG00000076928|c.Taira201203egg_X001687|JGIv7b.000015415_3987648-4041774-	ARHGEF1|ENSG00000076928|c.Taira201203egg_X001687|JGIv7b.000015415_3987648-4041774-	-	chr7L:101453526-101507145	TadpoleUnopCntrl	Tadpole3DayTx	OK	4.80821	4.97381	0.048854	0.209663	0.71375	0.907953	no
ARHGEF25|ENSG00000240771|c.Audic201207_X028150|JGIv7b.000070222_1958494-2066176+	ARHGEF25|ENSG00000240771|c.Audic201207_X028150|JGIv7b.000070222_1958494-2066176+	-	chr2L:142557399-142664922	TadpoleUnopCntrl	Tadpole3DayTx	OK	4.70125	5.1879	0.142106	0.626152	0.2769	0.632831	no
ARHGEF25|ENSG00000240771|c.Ueno201210brain_X000166|JGIv7b.000005732_1788504-1880517+	ARHGEF25|ENSG00000240771|c.Ueno201210brain_X000166|JGIv7b.000005732_1788504-1880517+	-	chr2S:123732385-123824386	TadpoleUnopCntrl	Tadpole3DayTx	OK	3.88182	4.4985	0.21271	0.906631	0.1131	0.418456	no
ARHGEF26|ENSG00000114790|c.JGIL6RMv1_XeXenL6RMv10046685m|JGIv7b.000082102_2516617-2591035-	ARHGEF26|ENSG00000114790|c.JGIL6RMv1_XeXenL6RMv10046685m|JGIv7b.000082102_2516617-2591035-	-	chr5S:97866957-97939009	TadpoleUnopCntrl	Tadpole3DayTx	OK	6.57894	5.68605	-0.210428	-0.893144	0.118	0.42666	no
ARHGEF26|ENSG00000114790|c.Taira201203lung_X008777|JGIv7b.000387329_906997-976033+	ARHGEF26|ENSG00000114790|c.Taira201203lung_X008777|JGIv7b.000387329_906997-976033+	-	chr5L:114223286-114292247	TadpoleUnopCntrl	Tadpole3DayTx	OK	8.61315	8.72831	0.0191607	0.0997362	0.8613	0.961187	no
ARHGEF28|ENSG00000214944|c.JGIL6RMv1_XeXenL6RMv10010500m|JGIv7b.000032212_4598698-4656917+	ARHGEF28|ENSG00000214944|c.JGIL6RMv1_XeXenL6RMv10010500m|JGIv7b.000032212_4598698-4656917+	-	chr1S:155628087-155684328	TadpoleUnopCntrl	Tadpole3DayTx	NOTEST	0.621133	0.506582	-0.294107	0	1	1	no
ARHGEF28|ENSG00000214944|c.Taira201203kidney_X000301|JGIv7b.000001187_11327078-11395610+	ARHGEF28|ENSG00000214944|c.Taira201203kidney_X000301|JGIv7b.000001187_11327078-11395610+	-	chr1L:186628819-186697351	TadpoleUnopCntrl	Tadpole3DayTx	OK	1.51406	1.9791	0.386422	1.47959	0.0096	0.108555	no
ARHGEF2|ENSG00000116584|c.Quigley201212_X041748|JGIv7b.000172102_103795-180323+	ARHGEF2|ENSG00000116584|c.Quigley201212_X041748|JGIv7b.000172102_103795-180323+	-	chr8S:96375083-96451488	TadpoleUnopCntrl	Tadpole3DayTx	OK	6.9159	6.85199	-0.0133934	-0.067223	0.90725	0.973038	no
ARHGEF2|ENSG00000116584|c.Ueno201210st09_X000121|JGIv7b.000012462_2118511-2331811+	ARHGEF2|ENSG00000116584|c.Ueno201210st09_X000121|JGIv7b.000012462_2118511-2331811+	-	chr8L:116447082-116564303	TadpoleUnopCntrl	Tadpole3DayTx	OK	6.28315	5.93561	-0.0820916	-0.405805	0.4805	0.790718	no
ARHGEF33|ENSG00000214694|c.Chang2013_X015502|JGIv7b.000045784_5746203-5793261-	ARHGEF33|ENSG00000214694|c.Chang2013_X015502|JGIv7b.000045784_5746203-5793261-	-	chr5L:40508945-40555636	TadpoleUnopCntrl	Tadpole3DayTx	OK	2.60847	2.54123	-0.0376764	-0.126661	0.82405	0.950366	no
ARHGEF37|ENSG00000183111|c.Taira201203brain_X001226|JGIv7b.000005925_13550752-13576454-	ARHGEF37|ENSG00000183111|c.Taira201203brain_X001226|JGIv7b.000005925_13550752-13576454-	-	chr3S:101116009-101141711	TadpoleUnopCntrl	Tadpole3DayTx	OK	13.2178	16.4746	0.317758	1.73525	0.00255	0.0447428	yes
ARHGEF37|ENSG00000183111|c.Taira201203brain_X004057|JGIv7b.000018892_935956-981512-	ARHGEF37|ENSG00000183111|c.Taira201203brain_X004057|JGIv7b.000018892_935956-981512-	-	chr3L:37066861-37112417	TadpoleUnopCntrl	Tadpole3DayTx	OK	7.17123	8.73904	0.285255	1.42346	0.01355	0.133811	no
ARHGEF38|ENSG00000236699|c.Ismailoglu201203_X000101|JGIv7b.000000243_4347828-4389225-	ARHGEF38|ENSG00000236699|c.Ismailoglu201203_X000101|JGIv7b.000000243_4347828-4389225-	-	chr1L:66007979-66049370	TadpoleUnopCntrl	Tadpole3DayTx	NOTEST	0.0521866	0.0137388	-1.92543	0	1	1	no
ARHGEF38|ENSG00000236699|c.Taira201203st25_X001332|JGIv7b.000024467_4203175-4246639-	ARHGEF38|ENSG00000236699|c.Taira201203st25_X001332|JGIv7b.000024467_4203175-4246639-	-	chr1S:60699059-60742523	TadpoleUnopCntrl	Tadpole3DayTx	NOTEST	0.0279341	0.0440568	0.65734	0	1	1	no
ARHGEF39|ENSG00000137135|c.JGIL6RMv1_XeXenL6RMv10042956m|JGIv7b.000030224_374541-393689+	ARHGEF39|ENSG00000137135|c.JGIL6RMv1_XeXenL6RMv10042956m|JGIv7b.000030224_374541-393689+	-	chr1L:219801151-219820299	TadpoleUnopCntrl	Tadpole3DayTx	OK	2.27097	2.25246	-0.0118068	-0.0291263	0.94835	0.984914	no
ARHGEF3|ENSG00000163947|c.Taira201203intestine_X008622|JGIv7b.000203041_398516-402877-	ARHGEF3|ENSG00000163947|c.Taira201203intestine_X008622|JGIv7b.000203041_398516-402877-	-	chr8S:408708-413069	TadpoleUnopCntrl	Tadpole3DayTx	NOTEST	0.318929	0.286681	-0.153789	0	1	1	no
ARHGEF3|ENSG00000163947|c.Taira201203spleen_X004830|JGIv7b.000177844_363354-468790+	ARHGEF3|ENSG00000163947|c.Taira201203spleen_X004830|JGIv7b.000177844_363354-468790+	-	Scaffold40:1327308-1432664	TadpoleUnopCntrl	Tadpole3DayTx	OK	0.575374	0.908678	0.65927	1.18946	0.04245	0.252749	no
ARHGEF3|ENSG00000163947|c.Taira201203stomach_X000908|JGIv7b.000033876_218331-395020-	ARHGEF3|ENSG00000163947|c.Taira201203stomach_X000908|JGIv7b.000033876_218331-395020-	-	Scaffold24:291289-467891	TadpoleUnopCntrl	Tadpole3DayTx	OK	2.29474	2.28867	-0.0038207	-0.0139234	0.9739	0.991214	no
ARHGEF40|ENSG00000165801|c.Taira201203intestine_X009855|JGIv7b.000363773_370625-388192-	ARHGEF40|ENSG00000165801|c.Taira201203intestine_X009855|JGIv7b.000363773_370625-388192-	-	chr1S:117224415-117243420	TadpoleUnopCntrl	Tadpole3DayTx	OK	10.7027	8.97723	-0.253636	-1.27121	0.02835	0.201146	no
ARHGEF40|ENSG00000165801|c.Taira201203st30_X004491|JGIv7b.000272406_1940256-1969282+	ARHGEF40|ENSG00000165801|c.Taira201203st30_X004491|JGIv7b.000272406_1940256-1969282+	-	chr1L:142706782-142731875	TadpoleUnopCntrl	Tadpole3DayTx	OK	11.9697	12.4961	0.0620912	0.309084	0.5883	0.851696	no
ARHGEF5|ENSG00000050327|c.Taira201203kidney_X003228|JGIv7b.000020641_3440808-3455558-	ARHGEF5|ENSG00000050327|c.Taira201203kidney_X003228|JGIv7b.000020641_3440808-3455558-	-	chr7L:1847545-1862103	TadpoleUnopCntrl	Tadpole3DayTx	NOTEST	0.129851	0.103131	-0.332374	0	1	1	no
ARHGEF5|ENSG00000050327|c.Taira201203st30_X000365|JGIv7b.000007045_1211220-1230693+	ARHGEF5|ENSG00000050327|c.Taira201203st30_X000365|JGIv7b.000007045_1211220-1230693+	-	chr7S:1385134-1404210	TadpoleUnopCntrl	Tadpole3DayTx	NOTEST	0.0231466	0.0248284	0.101189	0	1	1	no
ARHGEF6|ENSG00000129675|c.JGIL6RMv1_XeXenL6RMv10028634m|JGIv7b.000050694_4249353-4314065-	ARHGEF6|ENSG00000129675|c.JGIL6RMv1_XeXenL6RMv10028634m|JGIv7b.000050694_4249353-4314065-	-	chr8L:48036121-48099647	TadpoleUnopCntrl	Tadpole3DayTx	OK	3.25274	4.0251	0.307371	1.08346	0.0591	0.303297	no
ARHGEF6|ENSG00000129675|c.Taira201203brain_X009287|JGIv7b.000066475_2292033-2333415+	ARHGEF6|ENSG00000129675|c.Taira201203brain_X009287|JGIv7b.000066475_2292033-2333415+	-	chr7L:81408538-82178191	TadpoleUnopCntrl	Tadpole3DayTx	OK	1.09	1.07975	-0.0136289	-0.00480724	0.9656	0.989479	no
ARHGEF7|ENSG00000102606|c.Taira201203eye_X014348|JGIv7b.000338390_138208-244101+	ARHGEF7|ENSG00000102606|c.Taira201203eye_X014348|JGIv7b.000338390_138208-244101+	-	chr2L:115812772-115917061	TadpoleUnopCntrl	Tadpole3DayTx	OK	20.8213	22.321	0.100338	0.549204	0.33665	0.690584	no
ARHGEF7|ENSG00000102606|c.Taira201203heart_X006671|JGIv7b.000167628_3725345-3821337+	ARHGEF7|ENSG00000102606|c.Taira201203heart_X006671|JGIv7b.000167628_3725345-3821337+	-	chr2S:98612722-98707880	TadpoleUnopCntrl	Tadpole3DayTx	OK	23.1196	23.8893	0.0472497	0.266278	0.6416	0.878689	no
ARID1B|ENSG00000049618|c.JGIL6RMv1_XeXenL6RMv10037047m|JGIv7b.000040539_845373-896947+	ARID1B|ENSG00000049618|c.JGIL6RMv1_XeXenL6RMv10037047m|JGIv7b.000040539_845373-896947+	-	chr5L:52360454-52410750	TadpoleUnopCntrl	Tadpole3DayTx	OK	17.2382	15.4229	-0.160535	-0.873194	0.1217	0.433017	no
ARID1B|ENSG00000049618|c.Taira201203pancreas_X001072|JGIv7b.000034423_64699-121615-	ARID1B|ENSG00000049618|c.Taira201203pancreas_X001072|JGIv7b.000034423_64699-121615-	-	chr5S:43450443-43507285	TadpoleUnopCntrl	Tadpole3DayTx	OK	11.1477	11.3916	0.0312272	0.168511	0.76735	0.930529	no
ARID2|ENSG00000189079|c.Taira201203st08_X004100|JGIv7b.000099466_40515-100812+	ARID2|ENSG00000189079|c.Taira201203st08_X004100|JGIv7b.000099466_40515-100812+	-	chr3S:82704348-82762686	TadpoleUnopCntrl	Tadpole3DayTx	OK	5.32773	5.5756	0.0656075	0.33517	0.55465	0.833366	no
ARID2|ENSG00000189079|c.Taira201203testis_X001275|JGIv7b.000030470_4429541-4482233+	ARID2|ENSG00000189079|c.Taira201203testis_X001275|JGIv7b.000030470_4429541-4482233+	-	chr3L:55232803-55285428	TadpoleUnopCntrl	Tadpole3DayTx	OK	7.26609	7.21369	-0.010441	-0.0552809	0.92395	0.978166	no
ARID3A|ENSG00000116017|c.Quigley201112_X007432|JGIv7b.000039437_1342354-1383241+	ARID3A|ENSG00000116017|c.Quigley201112_X007432|JGIv7b.000039437_1342354-1383241+	-	chr1L:97374637-97414466	TadpoleUnopCntrl	Tadpole3DayTx	OK	1.08158	1.33431	0.302955	0.732862	0.20655	0.557368	no
ARID3A|ENSG00000116017|c.Quigley201212_X024783|JGIv7b.000054274_2950850-3005876-	ARID3A|ENSG00000116017|c.Quigley201212_X024783|JGIv7b.000054274_2950850-3005876-	-	chr1S:85820720-85871452	TadpoleUnopCntrl	Tadpole3DayTx	OK	1.15155	1.07708	-0.0964479	-0.314809	0.58765	0.851205	no
ARID3A|ENSG00000116017|c.Taira201203st30_X000139|JGIv7b.000003032_122933-180526+	ARID3A|ENSG00000116017|c.Taira201203st30_X000139|JGIv7b.000003032_122933-180526+	-	chr1L:218997207-219054701	TadpoleUnopCntrl	Tadpole3DayTx	NOTEST	0.223425	0.277234	0.311311	0	1	1	no
ARID3B|ENSG00000179361|c.Ismailoglu201203_X001020|JGIv7b.000007197_553681-593577+	ARID3B|ENSG00000179361|c.Ismailoglu201203_X001020|JGIv7b.000007197_553681-593577+	-	chr3S:57717273-57757169	TadpoleUnopCntrl	Tadpole3DayTx	OK	1.3105	1.42279	0.118606	0.467266	0.4048	0.74183	no
ARID3B|ENSG00000179361|c.Park201106_X003514|JGIv7b.000012518_980323-1027847+	ARID3B|ENSG00000179361|c.Park201106_X003514|JGIv7b.000012518_980323-1027847+	-	chr3L:84549558-84587687	TadpoleUnopCntrl	Tadpole3DayTx	OK	1.72307	1.88663	0.130828	0.393784	0.4937	0.797227	no
ARID4A|ENSG00000032219|c.Park201106_X010254|JGIv7b.000045985_342819-374663+	ARID4A|ENSG00000032219|c.Park201106_X010254|JGIv7b.000045985_342819-374663+	-	chr8L:80332308-80364152	TadpoleUnopCntrl	Tadpole3DayTx	OK	8.70116	8.4779	-0.0374998	-0.160017	0.7794	0.934968	no
ARID4A|ENSG00000032219|c.Taira201203eye_X010977|JGIv7b.000133644_1234006-1248583-	ARID4A|ENSG00000032219|c.Taira201203eye_X010977|JGIv7b.000133644_1234006-1248583-	-	chr8S:6963528-6975156	TadpoleUnopCntrl	Tadpole3DayTx	OK	7.94373	7.89928	-0.00809477	-0.0364891	0.95055	0.985509	no
ARID4B|ENSG00000054267|c.TXGP201107_X005857|JGIv7b.000078860_1273166-1369428+	ARID4B|ENSG00000054267|c.TXGP201107_X005857|JGIv7b.000078860_1273166-1369428+	-	chr5L:57143761-57240023	TadpoleUnopCntrl	Tadpole3DayTx	OK	18.7541	19.7485	0.0745359	0.41468	0.4645	0.779846	no
ARID4B|ENSG00000054267|c.TXGP201107_X006379|JGIv7b.000094115_52700-202976-	ARID4B|ENSG00000054267|c.TXGP201107_X006379|JGIv7b.000094115_52700-202976-	-	Scaffold57:45152-194921	TadpoleUnopCntrl	Tadpole3DayTx	OK	8.71938	10.4159	0.256485	1.30703	0.02255	0.177676	no
ARID5B|ENSG00000150347|c.JGIL6RMv1_XeXenL6RMv10055246m|JGIv7b.000016863_10235019-10244775-	ARID5B|ENSG00000150347|c.JGIL6RMv1_XeXenL6RMv10055246m|JGIv7b.000016863_10235019-10244775-	-	chr7S:9175012-9184390	TadpoleUnopCntrl	Tadpole3DayTx	OK	6.17962	7.36616	0.253394	1.10906	0.05615	0.295613	no
ARID5B|ENSG00000150347|c.Taira201203ovary_X005141|JGIv7b.000079772_680352-917789-	ARID5B|ENSG00000150347|c.Taira201203ovary_X005141|JGIv7b.000079772_680352-917789-	-	chr7L:11994052-12230929	TadpoleUnopCntrl	Tadpole3DayTx	OK	7.10053	8.55835	0.269406	1.33608	0.0197	0.163979	no
ARIH1|ENSG00000166233|c.Taira201203st10_X004377|JGIv7b.000253809_372086-412407-	ARIH1|ENSG00000166233|c.Taira201203st10_X004377|JGIv7b.000253809_372086-412407-	-	chr3S:59475184-59515444	TadpoleUnopCntrl	Tadpole3DayTx	OK	10.9278	11.729	0.102072	0.540708	0.34755	0.699477	no
ARIH1|ENSG00000166233|c.TeperekTkacz201205_X000385|JGIv7b.000012518_3072182-3101427-	ARIH1|ENSG00000166233|c.TeperekTkacz201205_X000385|JGIv7b.000012518_3072182-3101427-	-	chr3L:82294476-82543177	TadpoleUnopCntrl	Tadpole3DayTx	OK	15.9047	13.9346	-0.190777	-0.213699	0.7094	0.905844	no
ARIH2|ENSG00000177479|c.Taira201203heart_X001369|JGIv7b.000013523_5719324-5763955+	ARIH2|ENSG00000177479|c.Taira201203heart_X001369|JGIv7b.000013523_5719324-5763955+	-	chr4L:131807113-131851722	TadpoleUnopCntrl	Tadpole3DayTx	OK	21.8939	19.3404	-0.178913	-0.9334	0.10555	0.404231	no
ARIH2|ENSG00000177479|c.Taira201203st30_X004527|JGIv7b.000277614_1295853-1340063+	ARIH2|ENSG00000177479|c.Taira201203st30_X004527|JGIv7b.000277614_1295853-1340063+	-	chr4S:109520384-109564490	TadpoleUnopCntrl	Tadpole3DayTx	OK	17.1543	16.1124	-0.0903947	-0.472792	0.4095	0.745407	no
ARL10|ENSG00000175414|c.Ueno201210st10_X001454|JGIv7b.000100253_436606-441638+	ARL10|ENSG00000175414|c.Ueno201210st10_X001454|JGIv7b.000100253_436606-441638+	-	chr3L:38496735-38502967	TadpoleUnopCntrl	Tadpole3DayTx	OK	4.89997	3.63627	-0.430313	-0.791964	0.1679	0.504914	no
ARL11|ENSG00000152213|c.Audic201207_X043991|JGIv7b.000200825_5200167-5207371-	ARL11|ENSG00000152213|c.Audic201207_X043991|JGIv7b.000200825_5200167-5207371-	-	chr2L:151986627-151993236	TadpoleUnopCntrl	Tadpole3DayTx	NOTEST	0.119838	0	#NAME?	0	1	1	no
ARL11|ENSG00000152213|c.Quigley201212_X002823|JGIv7b.000005732_10177595-10182014+	ARL11|ENSG00000152213|c.Quigley201212_X002823|JGIv7b.000005732_10177595-10182014+	-	chr2S:132120513-132124932	TadpoleUnopCntrl	Tadpole3DayTx	NOTEST	0.0632863	0.022048	-1.52125	0	1	1	no
ARL13B|ENSG00000169379|c.Taira201203st09_X000376|JGIv7b.000006590_12305744-12350594-	ARL13B|ENSG00000169379|c.Taira201203st09_X000376|JGIv7b.000006590_12305744-12350594-	-	chr2L:20804406-20844603	TadpoleUnopCntrl	Tadpole3DayTx	OK	9.89498	10.8263	0.129768	0.568808	0.3231	0.679269	no
ARL13B|ENSG00000169379|c.XenBase_68534430|JGIv7b.000036864_625775-650012-	ARL13B|ENSG00000169379|c.XenBase_68534430|JGIv7b.000036864_625775-650012-	-	chr8L:16762602-16786598	TadpoleUnopCntrl	Tadpole3DayTx	NOTEST	0.416822	0.49311	0.242477	0	1	1	no
ARL14EPL|ENSG00000268223|c.Taira201203ovary_X001367|JGIv7b.000012879_4019926-4026652-	ARL14EPL|ENSG00000268223|c.Taira201203ovary_X001367|JGIv7b.000012879_4019926-4026652-	-	chr1S:144027532-144034258	TadpoleUnopCntrl	Tadpole3DayTx	NOTEST	0	0	0	0	1	1	no
ARL14EP|ENSG00000152219|c.Ueno2012102cells_X000816|JGIv7b.000051988_2400838-2406533+	ARL14EP|ENSG00000152219|c.Ueno2012102cells_X000816|JGIv7b.000051988_2400838-2406533+	-	chr4S:9175741-9177870	TadpoleUnopCntrl	Tadpole3DayTx	OK	1.18984	1.94812	0.711317	0.860417	0.1335	0.45435	no
ARL14EP|ENSG00000152219|c.XGI_TC419341|JGIv7b.000074352_5015079-5022544-	ARL14EP|ENSG00000152219|c.XGI_TC419341|JGIv7b.000074352_5015079-5022544-	-	chr4L:14003003-14010459	TadpoleUnopCntrl	Tadpole3DayTx	OK	4.899	4.92924	0.00887689	0.0318492	0.95395	0.986245	no
ARL14|ENSG00000179674|c.JGIL6RMv1_XeXenL6RMv10041037m|JGIv7b.000058517_830108-832051-	ARL14|ENSG00000179674|c.JGIL6RMv1_XeXenL6RMv10041037m|JGIv7b.000058517_830108-832051-	-	chr5L:111632035-111632641	TadpoleUnopCntrl	Tadpole3DayTx	NOTEST	0	0	0	0	1	1	no
ARL14|ENSG00000179674|c.Taira201203intestine_X006029|JGIv7b.000082102_213103-214555+	ARL14|ENSG00000179674|c.Taira201203intestine_X006029|JGIv7b.000082102_213103-214555+	-	chr5S:95562731-95564183	TadpoleUnopCntrl	Tadpole3DayTx	NOTEST	0.0156768	0.0151897	-0.0455395	0	1	1	no
ARL15|ENSG00000185305|c.TXGP201107_X009601|JGIv7b.000337825_4145123-4348939-	ARL15|ENSG00000185305|c.TXGP201107_X009601|JGIv7b.000337825_4145123-4348939-	-	chr1S:160934817-161138633	TadpoleUnopCntrl	Tadpole3DayTx	OK	11.7227	12.3269	0.0725036	0.359994	0.53895	0.825305	no
ARL15|ENSG00000185305|c.Ueno201210brain_X001501|JGIv7b.000052441_11973046-12154429-	ARL15|ENSG00000185305|c.Ueno201210brain_X001501|JGIv7b.000052441_11973046-12154429-	-	chr1L:196151748-196333098	TadpoleUnopCntrl	Tadpole3DayTx	OK	12.147	13.5639	0.159177	0.849516	0.1435	0.469395	no
ARL16|ENSG00000214087|c.JGIL6RMv1_XeXenL6RMv10021564m|JGIv7b.000089584_2554-35930-	ARL16|ENSG00000214087|c.JGIL6RMv1_XeXenL6RMv10021564m|JGIv7b.000089584_2554-35930-	-	chr9_10L:23976174-23982191	TadpoleUnopCntrl	Tadpole3DayTx	OK	7.38437	9.37963	0.345055	1.21056	0.03495	0.225453	no
ARL1|ENSG00000120805|c.JGIL6RMv1_XeXenL6RMv10053162m|JGIv7b.000100253_3624384-3632475-	ARL1|ENSG00000120805|c.JGIL6RMv1_XeXenL6RMv10053162m|JGIv7b.000100253_3624384-3632475-	-	chr3L:41682779-41690771	TadpoleUnopCntrl	Tadpole3DayTx	OK	35.4192	36.3057	0.0356643	0.18969	0.7437	0.921124	no
ARL1|ENSG00000120805|c.Quigley201212_X003158|JGIv7b.000005925_8767852-8782084+	ARL1|ENSG00000120805|c.Quigley201212_X003158|JGIv7b.000005925_8767852-8782084+	-	chr3S:96466168-96480057	TadpoleUnopCntrl	Tadpole3DayTx	OK	13.4752	15.4724	0.199387	0.919984	0.10765	0.409247	no
ARL2BP|ENSG00000102931|c.XGI_TC422181|JGIv7b.000033905_3874492-3885266+	ARL2BP|ENSG00000102931|c.XGI_TC422181|JGIv7b.000033905_3874492-3885266+	-	chr4L:41106938-41117533	TadpoleUnopCntrl	Tadpole3DayTx	OK	31.9534	28.3746	-0.171373	-0.839586	0.14655	0.474913	no
ARL2|ENSG00000213465|c.JGIL6RMv1_XeXenL6RMv10036857m|JGIv7b.000021980_875453-882581+	ARL2|ENSG00000213465|c.JGIL6RMv1_XeXenL6RMv10036857m|JGIv7b.000021980_875453-882581+	-	chr4L:22805438-22812567	TadpoleUnopCntrl	Tadpole3DayTx	OK	39.0109	35.3413	-0.142522	-0.745412	0.1907	0.537356	no
ARL3|ENSG00000138175|c.Audic201207_X012325|JGIv7b.000020754_229724-262347-	ARL3|ENSG00000138175|c.Audic201207_X012325|JGIv7b.000020754_229724-262347-	-	Scaffold61:242178-269005	TadpoleUnopCntrl	Tadpole3DayTx	OK	24.2678	28.9239	0.253218	1.28152	0.02545	0.188964	no
ARL3|ENSG00000138175|c.Audic201207_X034329|JGIv7b.000100253_449027-456490-	ARL3|ENSG00000138175|c.Audic201207_X034329|JGIv7b.000100253_449027-456490-	-	chr3L:38507407-38514870	TadpoleUnopCntrl	Tadpole3DayTx	OK	0.926656	0.274888	-1.75319	-1.47507	0.057	0.29786	no
ARL3|ENSG00000138175|c.UniGene_Xl_S22511967|JGIv7b.000016863_821691-845011-	ARL3|ENSG00000138175|c.UniGene_Xl_S22511967|JGIv7b.000016863_821691-845011-	-	chr7S:18555819-18579031	TadpoleUnopCntrl	Tadpole3DayTx	OK	76.5752	82.7041	0.111081	0.593199	0.30695	0.664436	no
ARL4A|ENSG00000122644|c.JGIL6RMv1_XeXenL6RMv10017394m|JGIv7b.000057216_1122241-1127692+	ARL4A|ENSG00000122644|c.JGIL6RMv1_XeXenL6RMv10017394m|JGIv7b.000057216_1122241-1127692+	-	chr6S:28046929-28052350	TadpoleUnopCntrl	Tadpole3DayTx	OK	6.07969	6.84193	0.170406	0.754423	0.18665	0.531252	no
ARL4A|ENSG00000122644|c.mgEST_1013089993|JGIv7b.000300794_690711-695565+	ARL4A|ENSG00000122644|c.mgEST_1013089993|JGIv7b.000300794_690711-695565+	-	chr6L:33611041-33614022	TadpoleUnopCntrl	Tadpole3DayTx	OK	15.9986	15.9796	-0.00171625	-0.00670947	0.9922	0.996766	no
ARL4C|ENSG00000188042|c.Amin201106_X004645|JGIv7b.000013787_3990502-3991875-	ARL4C|ENSG00000188042|c.Amin201106_X004645|JGIv7b.000013787_3990502-3991875-	-	chr9_10L:73235075-73236244	TadpoleUnopCntrl	Tadpole3DayTx	OK	12.5181	13.149	0.0709405	0.287831	0.61965	0.868473	no
ARL4C|ENSG00000188042|c.XenBase_83406002|JGIv7b.000004321_313412-316546-	ARL4C|ENSG00000188042|c.XenBase_83406002|JGIv7b.000004321_313412-316546-	-	chr9_10S:66910732-66913866	TadpoleUnopCntrl	Tadpole3DayTx	OK	5.94391	6.82446	0.199304	0.892728	0.1259	0.440926	no
ARL5A|ENSG00000162980|c.Chang2013_X001727|JGIv7b.000004321_13895559-13906206+	ARL5A|ENSG00000162980|c.Chang2013_X001727|JGIv7b.000004321_13895559-13906206+	-	chr9_10S:53335098-53345738	TadpoleUnopCntrl	Tadpole3DayTx	OK	19.2894	17.723	-0.122184	-0.596328	0.29805	0.654379	no
ARL5B|ENSG00000165997|c.Audic201207_X015016|JGIv7b.000029451_142390-163164-	ARL5B|ENSG00000165997|c.Audic201207_X015016|JGIv7b.000029451_142390-163164-	-	chr6S:20650262-20671036	TadpoleUnopCntrl	Tadpole3DayTx	OK	13.1663	12.1078	-0.120912	-0.554986	0.3344	0.688768	no
ARL5B|ENSG00000165997|c.JGIL6RMv1_XeXenL6RMv10020418m|JGIv7b.000155082_443564-474383+	ARL5B|ENSG00000165997|c.JGIL6RMv1_XeXenL6RMv10020418m|JGIv7b.000155082_443564-474383+	-	chr6L:25149394-25274857	TadpoleUnopCntrl	Tadpole3DayTx	OK	19.0433	17.8391	-0.0942389	-0.154419	0.78445	0.936865	no
ARL5B|ENSG00000165997|c.UniGene_Xl_S21383248|JGIv7b.000013265_2493479-2499751-	ARL5B|ENSG00000165997|c.UniGene_Xl_S21383248|JGIv7b.000013265_2493479-2499751-	-	chr9_10S:2218652-2224663	TadpoleUnopCntrl	Tadpole3DayTx	OK	3.5519	2.76152	-0.363129	-1.11153	0.0552	0.292842	no
ARL5B|ENSG00000165997|c.XGI_TC426294|JGIv7b.000075417_5337831-5344493-	ARL5B|ENSG00000165997|c.XGI_TC426294|JGIv7b.000075417_5337831-5344493-	-	chr9_10L:2500558-2506646	TadpoleUnopCntrl	Tadpole3DayTx	OK	2.11584	1.99538	-0.0845672	-0.228539	0.6896	0.899669	no
ARL6IP1|ENSG00000170540|c.Audic201207_X005813|JGIv7b.000009994_4883643-4898717-	ARL6IP1|ENSG00000170540|c.Audic201207_X005813|JGIv7b.000009994_4883643-4898717-	-	chr9_10L:92734738-92749806	TadpoleUnopCntrl	Tadpole3DayTx	OK	100.759	113.41	0.170641	0.977442	0.086	0.364086	no
ARL6IP1|ENSG00000170540|c.JGIL6RMv1_XeXenL6RMv10055049m|JGIv7b.000023403_14648219-14660267+	ARL6IP1|ENSG00000170540|c.JGIL6RMv1_XeXenL6RMv10055049m|JGIv7b.000023403_14648219-14660267+	-	chr9_10S:83127813-83139814	TadpoleUnopCntrl	Tadpole3DayTx	OK	210.791	200.577	-0.0716554	-0.408239	0.4739	0.786062	no
ARL6IP4|ENSG00000182196|c.Park201106_X025485|JGIv7b.000395028_475747-480812-	ARL6IP4|ENSG00000182196|c.Park201106_X025485|JGIv7b.000395028_475747-480812-	-	chr1L:162082324-162084615	TadpoleUnopCntrl	Tadpole3DayTx	OK	23.5528	16.5373	-0.51017	-2.09621	0.00045	0.0130759	yes
ARL6IP5|ENSG00000144746|c.Audic201207_X017224|JGIv7b.000034527_2715913-2727045-	ARL6IP5|ENSG00000144746|c.Audic201207_X017224|JGIv7b.000034527_2715913-2727045-	-	chr4S:115173866-115184567	TadpoleUnopCntrl	Tadpole3DayTx	OK	18.0516	16.8375	-0.100451	-0.479735	0.40265	0.740722	no
ARL6IP5|ENSG00000144746|c.Taira201203brain_X013353|JGIv7b.000154579_284679-302694-	ARL6IP5|ENSG00000144746|c.Taira201203brain_X013353|JGIv7b.000154579_284679-302694-	-	chr4L:137846510-137864453	TadpoleUnopCntrl	Tadpole3DayTx	OK	87.1804	89.9169	0.0445886	0.255575	0.6528	0.882995	no
ARL6IP6|ENSG00000177917|c.Audic201207_X002452|JGIv7b.000004321_13608295-13637519-	ARL6IP6|ENSG00000177917|c.Audic201207_X002452|JGIv7b.000004321_13608295-13637519-	-	chr9_10S:53592877-53633053	TadpoleUnopCntrl	Tadpole3DayTx	OK	1.75203	1.25022	-0.486842	-0.592327	0.3078	0.665275	no
ARL6IP6|ENSG00000177917|c.Ueno201210ovary_X000212|JGIv7b.000021603_9867492-9903244+	ARL6IP6|ENSG00000177917|c.Ueno201210ovary_X000212|JGIv7b.000021603_9867492-9903244+	-	chr9_10L:58423726-58457946	TadpoleUnopCntrl	Tadpole3DayTx	OK	3.03085	2.70604	-0.163538	-0.333554	0.563	0.837912	no
ARL8A|ENSG00000143862|c.Amin201106_X027374|JGIv7b.000382976_394726-408658+	ARL8A|ENSG00000143862|c.Amin201106_X027374|JGIv7b.000382976_394726-408658+	-	chr2S:58029712-58043413	TadpoleUnopCntrl	Tadpole3DayTx	OK	83.1357	84.3811	0.0214514	0.118017	0.83485	0.95308	no
ARL8B|ENSG00000134108|c.Audic201207_X039844|JGIv7b.000155038_39795-54186-	ARL8B|ENSG00000134108|c.Audic201207_X039844|JGIv7b.000155038_39795-54186-	-	chr4S:102775633-102789878	TadpoleUnopCntrl	Tadpole3DayTx	OK	6.43164	7.6864	0.25712	1.17672	0.0412	0.247613	no
ARL8B|ENSG00000134108|c.Taira201203st08_X004692|JGIv7b.000152894_1556778-1578523-	ARL8B|ENSG00000134108|c.Taira201203st08_X004692|JGIv7b.000152894_1556778-1578523-	-	chr3S:76838957-76860668	TadpoleUnopCntrl	Tadpole3DayTx	OK	8.28799	9.6598	0.220972	1.109	0.0524	0.283798	no
ARL8B|ENSG00000134108|c.XenBase_148236096|JGIv7b.000026505_1949208-1967463+	ARL8B|ENSG00000134108|c.XenBase_148236096|JGIv7b.000026505_1949208-1967463+	-	chr3L:61664286-61682440	TadpoleUnopCntrl	Tadpole3DayTx	OK	19.1745	20.1436	0.071132	0.319883	0.572	0.843746	no
ARL9|ENSG00000196503|c.XenBase_116063457|JGIv7b.000070461_2546768-2559050-	ARL9|ENSG00000196503|c.XenBase_116063457|JGIv7b.000070461_2546768-2559050-	-	chr1L:109768796-109779425	TadpoleUnopCntrl	Tadpole3DayTx	OK	9.1074	7.45589	-0.288658	-1.18103	0.0381	0.236314	no
ARMC10|ENSG00000170632|c.Quigley201207_X001866|JGIv7b.000012518_16926234-16933984+	ARMC10|ENSG00000170632|c.Quigley201207_X001866|JGIv7b.000012518_16926234-16933984+	-	chr3L:68646573-68654249	TadpoleUnopCntrl	Tadpole3DayTx	OK	3.84325	4.7798	0.314625	0.875193	0.1271	0.44328	no
ARMC1|ENSG00000104442|c.Park201106_X001879|JGIv7b.000006529_1587666-1594227+	ARMC1|ENSG00000104442|c.Park201106_X001879|JGIv7b.000006529_1587666-1594227+	-	chr5L:72832570-72837906	TadpoleUnopCntrl	Tadpole3DayTx	OK	7.54602	6.35298	-0.248284	-0.714523	0.20935	0.560742	no
ARMC1|ENSG00000104442|c.Taira201203st08_X003109|JGIv7b.000058038_995257-1023642+	ARMC1|ENSG00000104442|c.Taira201203st08_X003109|JGIv7b.000058038_995257-1023642+	-	chr6L:119563146-119591456	TadpoleUnopCntrl	Tadpole3DayTx	OK	13.0665	12.5858	-0.0540812	-0.285753	0.61735	0.867429	no
ARMC1|ENSG00000104442|c.XGI_TC420930|JGIv7b.000230826_6208892-6230487-	ARMC1|ENSG00000104442|c.XGI_TC420930|JGIv7b.000230826_6208892-6230487-	-	chr6S:95535692-95557167	TadpoleUnopCntrl	Tadpole3DayTx	OK	12.582	12.4026	-0.020715	-0.0942422	0.8705	0.964048	no
ARMC2|ENSG00000118690|c.Taira201203egg_X007561|JGIv7b.000275342_4612571-4673013-	ARMC2|ENSG00000118690|c.Taira201203egg_X007561|JGIv7b.000275342_4612571-4673013-	-	chr5L:79434232-79494674	TadpoleUnopCntrl	Tadpole3DayTx	OK	1.3661	1.67605	0.295001	0.797296	0.16665	0.503626	no
ARMC3|ENSG00000165309|c.JGIL6RMv1_XeXenL6RMv10014739m|JGIv7b.000155082_2181837-2222539+	ARMC3|ENSG00000165309|c.JGIL6RMv1_XeXenL6RMv10014739m|JGIv7b.000155082_2181837-2222539+	-	chr6L:23395396-23432397	TadpoleUnopCntrl	Tadpole3DayTx	OK	1.85853	1.77507	-0.0662848	-0.190897	0.73675	0.918626	no
ARMC5|ENSG00000140691|c.Ismailoglu201203_X008540|JGIv7b.000096766_1854920-1864108-	ARMC5|ENSG00000140691|c.Ismailoglu201203_X008540|JGIv7b.000096766_1854920-1864108-	-	chr9_10L:113697019-113706187	TadpoleUnopCntrl	Tadpole3DayTx	OK	0.787074	1.15393	0.55198	1.57081	0.00655	0.0845898	no
ARMC6|ENSG00000105676|c.Audic201207_X028263|JGIv7b.000070461_1256652-1298612+	ARMC6|ENSG00000105676|c.Audic201207_X028263|JGIv7b.000070461_1256652-1298612+	-	chr1L:111026753-111068637	TadpoleUnopCntrl	Tadpole3DayTx	OK	23.2143	22.7457	-0.0294152	-0.128572	0.8249	0.950889	no
ARMC7|ENSG00000125449|c.XenBase_148238005|JGIv7b.000071264_1455082-1459406-	ARMC7|ENSG00000125449|c.XenBase_148238005|JGIv7b.000071264_1455082-1459406-	-	chr9_10L:36579342-36583480	TadpoleUnopCntrl	Tadpole3DayTx	OK	9.82592	8.99246	-0.127877	-0.421847	0.4652	0.780013	no
ARMC8|ENSG00000114098|c.Taira201203brain_X004121|JGIv7b.000020345_1750757-1799477+	ARMC8|ENSG00000114098|c.Taira201203brain_X004121|JGIv7b.000020345_1750757-1799477+	-	chr9_10L:75775037-75814651	TadpoleUnopCntrl	Tadpole3DayTx	NOTEST	0	0	0	0	1	1	no
ARMC8|ENSG00000114098|c.Taira201203muscle_X000435|JGIv7b.000013787_1412265-1451958-	ARMC8|ENSG00000114098|c.Taira201203muscle_X000435|JGIv7b.000013787_1412265-1451958-	-	chr9_10L:75775037-75814651	TadpoleUnopCntrl	Tadpole3DayTx	OK	5.79235	6.61655	0.191931	0.87034	0.131	0.450478	no
ARMC9|ENSG00000135931|c.XenBase_55250554|JGIv7b.000293841_583128-659502-	ARMC9|ENSG00000135931|c.XenBase_55250554|JGIv7b.000293841_583128-659502-	-	Scaffold44:90526-166858	TadpoleUnopCntrl	Tadpole3DayTx	OK	2.65789	2.9615	0.156046	0.657792	0.2453	0.601795	no
ARNT2|ENSG00000172379|c.Audic201207_X035155|JGIv7b.000106789_415797-456887+	ARNT2|ENSG00000172379|c.Audic201207_X035155|JGIv7b.000106789_415797-456887+	-	chr3S:44242889-44283956	TadpoleUnopCntrl	Tadpole3DayTx	OK	32.5004	36.9739	0.186048	1.04416	0.0676	0.323623	no
ARNT2|ENSG00000172379|c.Taira201203st25_X000575|JGIv7b.000009266_7969378-8014919-	ARNT2|ENSG00000172379|c.Taira201203st25_X000575|JGIv7b.000009266_7969378-8014919-	-	chr3L:99325836-99371251	TadpoleUnopCntrl	Tadpole3DayTx	OK	108.595	109.826	0.0162494	0.0932868	0.8711	0.964269	no
ARNTL2|ENSG00000029153|c.Ismailoglu201203_X000497|JGIv7b.000004165_26622-46809+	ARNTL2|ENSG00000029153|c.Ismailoglu201203_X000497|JGIv7b.000004165_26622-46809+	-	chr3L:2210551-2230738	TadpoleUnopCntrl	Tadpole3DayTx	NOTEST	0.0893615	0.0805863	-0.149118	0	1	1	no
ARNTL2|ENSG00000029153|c.Taira201203testis_X002331|JGIv7b.000070246_816894-832616-	ARNTL2|ENSG00000029153|c.Taira201203testis_X002331|JGIv7b.000070246_816894-832616-	-	chr3S:1527341-1542204	TadpoleUnopCntrl	Tadpole3DayTx	OK	3.30329	3.71169	0.168173	0.556871	0.33725	0.691002	no
ARNTL|ENSG00000133794|c.TXGP201107_X003812|JGIv7b.000043483_5212912-5245662-	ARNTL|ENSG00000133794|c.TXGP201107_X003812|JGIv7b.000043483_5212912-5245662-	-	chr4S:18510055-18542552	TadpoleUnopCntrl	Tadpole3DayTx	OK	5.61635	5.62935	0.003336	0.0141184	0.9813	0.99404	no
ARNTL|ENSG00000133794|c.XenBase_50418073|JGIv7b.000025194_3855366-3870915-	ARNTL|ENSG00000133794|c.XenBase_50418073|JGIv7b.000025194_3855366-3870915-	-	chr4L:4682291-4697840	TadpoleUnopCntrl	Tadpole3DayTx	OK	3.04998	3.59047	0.235373	0.852035	0.1386	0.462112	no
ARNT|ENSG00000143437|c.Ismailoglu201203_X009517|JGIv7b.000131854_788439-829022-	ARNT|ENSG00000143437|c.Ismailoglu201203_X009517|JGIv7b.000131854_788439-829022-	-	chr8S:90091785-90131426	TadpoleUnopCntrl	Tadpole3DayTx	OK	4.24043	4.0753	-0.0573037	-0.250114	0.6656	0.887312	no
ARNT|ENSG00000143437|c.Taira201203heart_X006476|JGIv7b.000156846_1397964-1447445-	ARNT|ENSG00000143437|c.Taira201203heart_X006476|JGIv7b.000156846_1397964-1447445-	-	chr8L:102818861-102868284	TadpoleUnopCntrl	Tadpole3DayTx	OK	3.08443	3.41602	0.147317	0.601432	0.28885	0.645562	no
ARPC1A|ENSG00000241685|c.JGIL6RMv1_XeXenL6RMv10051874m|JGIv7b.000003490_340786-352054+	ARPC1A|ENSG00000241685|c.JGIL6RMv1_XeXenL6RMv10051874m|JGIv7b.000003490_340786-352054+	-	chr9_10L:42999368-43006033	TadpoleUnopCntrl	Tadpole3DayTx	NOTEST	0	0	0	0	1	1	no
ARPC1A|ENSG00000241685|c.Park201106_X017989|JGIv7b.000120240_2643239-2661906+	ARPC1A|ENSG00000241685|c.Park201106_X017989|JGIv7b.000120240_2643239-2661906+	-	chr9_10L:85190525-85209157	TadpoleUnopCntrl	Tadpole3DayTx	OK	137.991	132.673	-0.0567068	-0.324748	0.5698	0.842661	no
ARPC1A|ENSG00000241685|c.mgEST_1013251197|JGIv7b.000026364_4508995-4528244+	ARPC1A|ENSG00000241685|c.mgEST_1013251197|JGIv7b.000026364_4508995-4528244+	-	chr9_10S:76645348-76664563	TadpoleUnopCntrl	Tadpole3DayTx	OK	106.893	100.142	-0.0941166	-0.535956	0.35185	0.702774	no
ARPC1B|ENSG00000130429|c.Audic201207_X013984|JGIv7b.000026364_4533228-4550358+	ARPC1B|ENSG00000130429|c.Audic201207_X013984|JGIv7b.000026364_4533228-4550358+	-	chr9_10S:76623477-76640358	TadpoleUnopCntrl	Tadpole3DayTx	OK	5.26116	4.64059	-0.181073	-0.611168	0.2886	0.645229	no
ARPC1B|ENSG00000130429|c.Taira201203intestine_X007066|JGIv7b.000120240_2666430-2683080+	ARPC1B|ENSG00000130429|c.Taira201203intestine_X007066|JGIv7b.000120240_2666430-2683080+	-	chr9_10L:85170391-85181972	TadpoleUnopCntrl	Tadpole3DayTx	OK	8.98523	7.00094	-0.360008	-1.50799	0.0088	0.102906	no
ARPC2|ENSG00000163466|c.Taira201203spleen_X001416|JGIv7b.000021603_1291334-1314490+	ARPC2|ENSG00000163466|c.Taira201203spleen_X001416|JGIv7b.000021603_1291334-1314490+	-	chr9_10L:50011368-50034169	TadpoleUnopCntrl	Tadpole3DayTx	OK	25.4978	25.0753	-0.024108	-0.127744	0.82355	0.950246	no
ARPC2|ENSG00000163466|c.XenBase_148231188|JGIv7b.000127187_2208004-2225491-	ARPC2|ENSG00000163466|c.XenBase_148231188|JGIv7b.000127187_2208004-2225491-	-	chr9_10S:45625186-45642553	TadpoleUnopCntrl	Tadpole3DayTx	OK	76.7115	77.5139	0.0150126	0.0833858	0.8846	0.969088	no
ARPC3|ENSG00000111229|c.Chang2013_X033297|JGIv7b.000219188_1244544-1259819+	ARPC3|ENSG00000111229|c.Chang2013_X033297|JGIv7b.000219188_1244544-1259819+	-	chr1S:135283964-135299138	TadpoleUnopCntrl	Tadpole3DayTx	OK	100.428	94.247	-0.0916438	-0.497223	0.3877	0.730169	no
ARPC3|ENSG00000111229|c.Quigley201112_X005662|JGIv7b.000025254_4581008-4592724+	ARPC3|ENSG00000111229|c.Quigley201112_X005662|JGIv7b.000025254_4581008-4592724+	-	chr1L:163404144-164412943	TadpoleUnopCntrl	Tadpole3DayTx	OK	41.7621	40.8314	-0.0325151	-0.0242545	0.96465	0.989255	no
ARPC4|ENSG00000241553|c.Park201106_X004140|JGIv7b.000013523_2772420-2793023+	ARPC4|ENSG00000241553|c.Park201106_X004140|JGIv7b.000013523_2772420-2793023+	-	chr4L:134778626-134798636	TadpoleUnopCntrl	Tadpole3DayTx	OK	49.1204	42.4501	-0.210553	-1.06985	0.06215	0.309668	no
ARPC4|ENSG00000241553|c.Quigley201212_X050367|JGIv7b.000373396_675827-695276+	ARPC4|ENSG00000241553|c.Quigley201212_X050367|JGIv7b.000373396_675827-695276+	-	chr4S:111631468-111646540	TadpoleUnopCntrl	Tadpole3DayTx	OK	54.6403	45.9847	-0.248811	-1.22597	0.0338	0.220933	no
ARPC5L|ENSG00000136950|c.JGIL6RMv1_XeXenL6RMv10034189m|JGIv7b.000089755_1461154-1488345+	ARPC5L|ENSG00000136950|c.JGIL6RMv1_XeXenL6RMv10034189m|JGIv7b.000089755_1461154-1488345+	-	chr8S:40373814-40400339	TadpoleUnopCntrl	Tadpole3DayTx	OK	23.7414	25.4617	0.100923	0.520275	0.36735	0.714774	no
ARPC5L|ENSG00000136950|c.Taira201203liver_X000177|JGIv7b.000003586_1475108-1492529-	ARPC5L|ENSG00000136950|c.Taira201203liver_X000177|JGIv7b.000003586_1475108-1492529-	-	chr8L:10542594-10558458	TadpoleUnopCntrl	Tadpole3DayTx	OK	14.0908	14.2798	0.0192192	0.0780426	0.89125	0.970552	no
ARPC5|ENSG00000162704|c.Taira201203lung_X004444|JGIv7b.000053263_6133598-6140356+	ARPC5|ENSG00000162704|c.Taira201203lung_X004444|JGIv7b.000053263_6133598-6140356+	-	chr4L:90268246-90274744	TadpoleUnopCntrl	Tadpole3DayTx	OK	40.1751	40.982	0.028689	0.154345	0.78315	0.936479	no
ARPC5|ENSG00000162704|c.XGI_TC419455|JGIv7b.000069443_8201623-8209068+	ARPC5|ENSG00000162704|c.XGI_TC419455|JGIv7b.000069443_8201623-8209068+	-	chr4S:73352656-73359413	TadpoleUnopCntrl	Tadpole3DayTx	OK	28.9965	27.1733	-0.093693	-0.489818	0.3886	0.730931	no
ARPP19|ENSG00000128989|c.Amin201106_X025609|JGIv7b.000268638_1342454-1354307-	ARPP19|ENSG00000128989|c.Amin201106_X025609|JGIv7b.000268638_1342454-1354307-	-	chr3S:51040417-51052157	TadpoleUnopCntrl	Tadpole3DayTx	OK	44.2974	37.6284	-0.235402	-1.27687	0.02665	0.193963	no
ARPP19|ENSG00000128989|c.JGIL6RMv1_XeXenL6RMv10029090m|JGIv7b.000009266_478681-487129+	ARPP19|ENSG00000128989|c.JGIL6RMv1_XeXenL6RMv10029090m|JGIv7b.000009266_478681-487129+	-	chr3L:91907730-91915170	TadpoleUnopCntrl	Tadpole3DayTx	OK	39.0914	36.8434	-0.0854439	-0.431314	0.45215	0.772924	no
ARRB1|ENSG00000137486|c.Audic201207_X017857|JGIv7b.000036991_2055636-2075046-	ARRB1|ENSG00000137486|c.Audic201207_X017857|JGIv7b.000036991_2055636-2075046-	-	chr8L:21339999-21358719	TadpoleUnopCntrl	Tadpole3DayTx	NOTEST	0.157648	0.0177226	-3.15305	0	1	1	no
ARRB1|ENSG00000137486|c.JGIL6RMv1_XeXenL6RMv10028923m|JGIv7b.000086352_1098035-1189805-	ARRB1|ENSG00000137486|c.JGIL6RMv1_XeXenL6RMv10028923m|JGIv7b.000086352_1098035-1189805-	-	chr2S:156957236-156997408	TadpoleUnopCntrl	Tadpole3DayTx	OK	24.0079	27.5479	0.198436	1.01117	0.07775	0.34588	no
ARRB2|ENSG00000141480|c.JGIL6RMv1_XeXenL6RMv10048234m|JGIv7b.000402161_309311-336616+	ARRB2|ENSG00000141480|c.JGIL6RMv1_XeXenL6RMv10048234m|JGIv7b.000402161_309311-336616+	-	Scaffold20:3091842-3102474	TadpoleUnopCntrl	Tadpole3DayTx	OK	22.5506	22.0493	-0.0324346	-0.145293	0.80215	0.943492	no
ARRB2|ENSG00000141480|c.Taira201203lung_X007324|JGIv7b.000175714_791731-832455-	ARRB2|ENSG00000141480|c.Taira201203lung_X007324|JGIv7b.000175714_791731-832455-	-	chr3L:134558851-134597802	TadpoleUnopCntrl	Tadpole3DayTx	OK	16.4963	16.1762	-0.0282682	-0.1469	0.80015	0.942703	no
ARRDC1|ENSG00000197070|c.Chang2013_X013594|JGIv7b.000037448_854334-867060+	ARRDC1|ENSG00000197070|c.Chang2013_X013594|JGIv7b.000037448_854334-867060+	-	chr8L:2504008-2515598	TadpoleUnopCntrl	Tadpole3DayTx	OK	0.676853	0.805229	0.250557	0.45248	0.43505	0.763138	no
ARRDC1|ENSG00000197070|c.UniGene_Xl_S21383236|JGIv7b.000046073_2177443-2189645-	ARRDC1|ENSG00000197070|c.UniGene_Xl_S21383236|JGIv7b.000046073_2177443-2189645-	-	chr8S:27683641-27695759	TadpoleUnopCntrl	Tadpole3DayTx	OK	2.92298	3.20708	0.13382	0.495635	0.3906	0.732058	no
ARRDC2|ENSG00000105643|c.Taira201203stomach_X001004|JGIv7b.000039437_3071261-3100975+	ARRDC2|ENSG00000105643|c.Taira201203stomach_X001004|JGIv7b.000039437_3071261-3100975+	-	chr1L:95655846-95685543	TadpoleUnopCntrl	Tadpole3DayTx	OK	3.50521	3.83041	0.127999	0.484671	0.3948	0.734874	no
ARRDC2|ENSG00000105643|c.UniGene_Xl_S35168830|JGIv7b.000054274_1344700-1375553-	ARRDC2|ENSG00000105643|c.UniGene_Xl_S35168830|JGIv7b.000054274_1344700-1375553-	-	chr1S:84311367-84342179	TadpoleUnopCntrl	Tadpole3DayTx	OK	1.93062	1.80275	-0.0988655	-0.30291	0.59685	0.855677	no
ARRDC3|ENSG00000113369|c.Audic201207_X019290|JGIv7b.000041995_113654-125939-	ARRDC3|ENSG00000113369|c.Audic201207_X019290|JGIv7b.000041995_113654-125939-	-	chr1S:150903388-150915635	TadpoleUnopCntrl	Tadpole3DayTx	OK	15.2552	13.1477	-0.21449	-1.15733	0.0436	0.256334	no
ARRDC3|ENSG00000113369|c.Chung201110_X000119|JGIv7b.000001187_5898004-5910947+	ARRDC3|ENSG00000113369|c.Chung201110_X000119|JGIv7b.000001187_5898004-5910947+	-	chr1L:181201439-181214382	TadpoleUnopCntrl	Tadpole3DayTx	OK	18.7559	17.3032	-0.116304	-0.634417	0.26605	0.623373	no
ARRDC4|ENSG00000140450|c.Ismailoglu201203_X003246|JGIv7b.000023872_1134719-1150228-	ARRDC4|ENSG00000140450|c.Ismailoglu201203_X003246|JGIv7b.000023872_1134719-1150228-	-	chr3S:38394212-38409405	TadpoleUnopCntrl	Tadpole3DayTx	OK	1.34486	1.26381	-0.0896827	-0.178777	0.75065	0.924071	no
ARRDC4|ENSG00000140450|c.Taira201203lung_X004643|JGIv7b.000058049_1882104-1906376+	ARRDC4|ENSG00000140450|c.Taira201203lung_X004643|JGIv7b.000058049_1882104-1906376+	-	chr3L:105560751-105584158	TadpoleUnopCntrl	Tadpole3DayTx	OK	1.9095	1.56997	-0.282458	-0.791677	0.16405	0.498585	no
ARSA|ENSG00000100299|c.Taira201203kidney_X013000|JGIv7b.000275342_1068196-1085855+	ARSA|ENSG00000100299|c.Taira201203kidney_X013000|JGIv7b.000275342_1068196-1085855+	-	chr5L:75889857-75907516	TadpoleUnopCntrl	Tadpole3DayTx	NOTEST	0.423695	0.410564	-0.0454208	0	1	1	no
ARSA|ENSG00000100299|c.XGI_TC431477|JGIv7b.000012518_5634955-5643888+	ARSA|ENSG00000100299|c.XGI_TC431477|JGIv7b.000012518_5634955-5643888+	-	chr3L:79924372-79933291	TadpoleUnopCntrl	Tadpole3DayTx	NOTEST	0.0902969	0.143938	0.672701	0	1	1	no
ARSA|ENSG00000100299|c.XenBase_50927223|JGIv7b.000000873_1933182-1953045-	ARSA|ENSG00000100299|c.XenBase_50927223|JGIv7b.000000873_1933182-1953045-	-	chr5S:57178007-57210083	TadpoleUnopCntrl	Tadpole3DayTx	OK	7.59967	7.55243	-0.00899463	-0.0208172	0.9705	0.989961	no
ARSB|ENSG00000113273|c.Audic201207_X045220|JGIv7b.000220499_1218553-1304842+	ARSB|ENSG00000113273|c.Audic201207_X045220|JGIv7b.000220499_1218553-1304842+	-	chr1L:189257666-189343941	TadpoleUnopCntrl	Tadpole3DayTx	OK	3.32498	2.66138	-0.321173	-1.08283	0.0616	0.30845	no
ARSD|ENSG00000006756|c.Taira201203ovary_X002160|JGIv7b.000021583_247726-290697+	ARSD|ENSG00000006756|c.Taira201203ovary_X002160|JGIv7b.000021583_247726-290697+	-	chr2L:42172404-42192870	TadpoleUnopCntrl	Tadpole3DayTx	NOTEST	0.305007	0.613232	1.00759	0	1	1	no
ARSD|ENSG00000006756|c.Ueno201210liver_X000283|JGIv7b.000043466_762186-790095+	ARSD|ENSG00000006756|c.Ueno201210liver_X000283|JGIv7b.000043466_762186-790095+	-	chr2L:37490241-37507916	TadpoleUnopCntrl	Tadpole3DayTx	OK	1.15498	0.93131	-0.310532	-0.655795	0.25965	0.617506	no
ARSG|ENSG00000263074|c.Taira201203brain_X000737|JGIv7b.000003490_366689-407055-	ARSG|ENSG00000263074|c.Taira201203brain_X000737|JGIv7b.000003490_366689-407055-	-	chr9_10L:43011188-43064156	TadpoleUnopCntrl	Tadpole3DayTx	OK	6.62152	7.70181	0.218035	0.696317	0.2292	0.583667	no
ARSI|ENSG00000183876|c.Park201106_X021375|JGIv7b.000187759_850128-862920+	ARSI|ENSG00000183876|c.Park201106_X021375|JGIv7b.000187759_850128-862920+	-	chr3S:15524024-15536513	TadpoleUnopCntrl	Tadpole3DayTx	OK	4.22436	3.49562	-0.273182	-1.01882	0.07635	0.343155	no
ARSJ|ENSG00000180801|c.Audic201207_X000567|JGIv7b.000000243_886602-933615-	ARSJ|ENSG00000180801|c.Audic201207_X000567|JGIv7b.000000243_886602-933615-	-	chr1L:62548320-62595286	TadpoleUnopCntrl	Tadpole3DayTx	NOTEST	0.189158	0.219399	0.213963	0	1	1	no
ARSJ|ENSG00000180801|c.JGIL6RMv1_XeXenL6RMv10028610m|JGIv7b.000024467_948923-979467-	ARSJ|ENSG00000180801|c.JGIL6RMv1_XeXenL6RMv10028610m|JGIv7b.000024467_948923-979467-	-	chr1S:57445229-57475600	TadpoleUnopCntrl	Tadpole3DayTx	OK	0.690643	0.643661	-0.10164	-0.166794	0.7689	0.930996	no
ARSK|ENSG00000164291|c.Taira201203eye_X000328|JGIv7b.000001187_4195982-4205917-	ARSK|ENSG00000164291|c.Taira201203eye_X000328|JGIv7b.000001187_4195982-4205917-	-	chr1L:179499417-179509352	TadpoleUnopCntrl	Tadpole3DayTx	OK	1.79521	2.26829	0.337454	0.887675	0.12365	0.436956	no
ART1|ENSG00000129744|c.Taira201203spleen_X000692|JGIv7b.000011405_764828-804670-	ART1|ENSG00000129744|c.Taira201203spleen_X000692|JGIv7b.000011405_764828-804670-	-	chr2S:158749547-159201732	TadpoleUnopCntrl	Tadpole3DayTx	NOTEST	0.0111507	0.0121553	0.124454	0	1	1	no
ART1|ENSG00000129744|c.Taira201203st30_X000560|JGIv7b.000011405_725894-732772-	ART1|ENSG00000129744|c.Taira201203st30_X000560|JGIv7b.000011405_725894-732772-	-	chr2S:158749547-159201732	TadpoleUnopCntrl	Tadpole3DayTx	NOTEST	0	0	0	0	1	1	no
ART1|ENSG00000129744|c.Taira201203st30_X003095|JGIv7b.000093091_27597-37624+	ART1|ENSG00000129744|c.Taira201203st30_X003095|JGIv7b.000093091_27597-37624+	-	chr2L:174859428-174868823	TadpoleUnopCntrl	Tadpole3DayTx	NOTEST	0.0115531	0	#NAME?	0	1	1	no
ART1|ENSG00000129744|c.XenBase_120538724|JGIv7b.000011405_737655-741757-	ART1|ENSG00000129744|c.XenBase_120538724|JGIv7b.000011405_737655-741757-	-	chr2S:158749547-159201732	TadpoleUnopCntrl	Tadpole3DayTx	NOTEST	0	0	0	0	1	1	no
ART5|ENSG00000167311|c.Taira201203intestine_X006130|JGIv7b.000085380_230826-235610-	ART5|ENSG00000167311|c.Taira201203intestine_X006130|JGIv7b.000085380_230826-235610-	-	chr2S:158314397-158335566	TadpoleUnopCntrl	Tadpole3DayTx	OK	1.44598	1.20935	-0.257821	-0.453099	0.4264	0.758636	no
ART5|ENSG00000167311|c.XGI_TC418723|JGIv7b.000011405_815394-824473+	ART5|ENSG00000167311|c.XGI_TC418723|JGIv7b.000011405_815394-824473+	-	chr2S:158749547-159201732	TadpoleUnopCntrl	Tadpole3DayTx	OK	3.81897	6.0745	0.669583	0.844328	0.14665	0.474996	no
ART5|ENSG00000167311|c.XGI_TC421990|JGIv7b.000032686_28883-36538+	ART5|ENSG00000167311|c.XGI_TC421990|JGIv7b.000032686_28883-36538+	-	chr2L:172507729-172515382	TadpoleUnopCntrl	Tadpole3DayTx	OK	0.808923	0.569077	-0.507379	-0.870733	0.12645	0.441964	no
ART5|ENSG00000167311|c.XenBase_114107829|JGIv7b.000329734_64742-76339-	ART5|ENSG00000167311|c.XenBase_114107829|JGIv7b.000329734_64742-76339-	-	chr2L:174899690-174908410	TadpoleUnopCntrl	Tadpole3DayTx	OK	1.36469	2.23269	0.71021	1.45105	0.0153	0.143391	no
ARV1|ENSG00000173409|c.Ismailoglu201203_X001426|JGIv7b.000009528_1912397-1934920-	ARV1|ENSG00000173409|c.Ismailoglu201203_X001426|JGIv7b.000009528_1912397-1934920-	-	chr5S:36476489-36533112	TadpoleUnopCntrl	Tadpole3DayTx	OK	3.57366	3.94338	0.142032	0.222616	0.6864	0.897877	no
ARV1|ENSG00000173409|c.Taira201203st09_X002089|JGIv7b.000045784_1745511-1808062+	ARV1|ENSG00000173409|c.Taira201203st09_X002089|JGIv7b.000045784_1745511-1808062+	-	chr5L:44461237-44473286	TadpoleUnopCntrl	Tadpole3DayTx	OK	2.75466	2.52684	-0.124538	-0.308741	0.5954	0.855068	no
ARVCF|ENSG00000099889|c.Ismailoglu201203_X008581|JGIv7b.000097703_1856828-1959013-	ARVCF|ENSG00000099889|c.Ismailoglu201203_X008581|JGIv7b.000097703_1856828-1959013-	-	chr1S:128036446-128093530	TadpoleUnopCntrl	Tadpole3DayTx	OK	19.3954	22.2993	0.201282	1.1271	0.048	0.270351	no
[truncated: 22,930 more rows]

## Sheet: PW2
PW2: TADPOLE SCI 1 WEEK
[truncated: 24,382 more rows]

[truncated: 7 more sheets: PW3, PW4, PW5, PW6, PW7, PW8, PW9]
