# Supplementary material for: Comparative gene expression profiling between optic nerve and spinal cord injury in Xenopus laevis reveals a core set of genes inherent in successful regeneration of vertebrate central nervous system axons
Source: BMC Genomics. 2020 Aug 5;21:540. doi: 10.1186/s12864-020-06954-8 (PMC7430912; doi:10.1186/s12864-020-06954-8)
Supplement: Supplementary file 2 — Additional file 2. DESeq2 differential expression data. Tabs are for each injury condition and time point vs. their relevant controls (N = 3 biological replicates, each). Tabs PW1–3) Tadpole spinal cord injury (SCI) hindbrain vs. age-matched, unoperated control hindbrain at 3 days, 1 week, and 3 weeks, respectively; PW4–6) Juvenile frog SCI hindbrain at 3 days, 1 week, and 3 weeks vs. unoperated control hindbrain; PW7–9) juvenile frog optic nerve crush (ONC) eye vs. the contralateral unoperated eye at 3 days, 11 days, and 3 weeks, respectively. Columns: A - Gene Name; B, baseMean - mean counts of all samples, normalized for sequencing depth. It does not take into account gene length and is used for estimating the dispersion of a gene; C, log2FoldChange - log2(control/experimental); in this analysis, negative values represent injury induced increases relative to control); D, lfcSE - Standard Error of the log2 fold change; E, stat - log2FoldChange/lfcSE; F, pvalue - the probability of the null hypothesis for an individual gene (i.e., variance among replicates = variance between conditions); G, padj - false discovery rate-adjusted (FDR) p-value. [file 12864_2020_6954_MOESM2_ESM.xls]

## Sheet: FOREWORD
Supplemental Data 1. Excel spreadsheets containing the outputs of DESeq2 analyses of differential gene expression among injury conditions and their controls (N = 3 biological replicates, each). Tabs PW1-3) Tadpole spinal cord injury (SCI) hindbrain vs. age-matched, unoperated control hindbrain at 3 days, 1 week, and 3 weeks, respectively; PW4-6) Juvenile frog SCI hindbrain vs. unoperated control …

## Sheet: PW1
PW1: TADPOLE SCI 3 DAYS
Gene Name	baseMean	log2FoldChange	lfcSE	stat	pvalue	padj
A1CF|ENSG00000148584|c.Taira201203intestine_X005935|JGIv7b.000079772_4581973-4609884+	0.151547	0.873743	4.08047	0.214128	0.830447	NA
A2ML1|ENSG00000166535|c.Taira201203skin_X003503|JGIv7b.000131666_1092313-1121274-	0.525488	0.840496	2.79082	0.301165	0.763289	NA
A2ML1|ENSG00000166535|c.Taira201203st20_X003952|JGIv7b.000131666_1221540-1307105+	1.41037	0.953816	1.71487	0.556202	0.578073	NA
A2ML1|ENSG00000166535|c.Taira201203st35_X000321|JGIv7b.000007045_3464923-3566890-	54.4328	1.10271	0.357293	3.0863	0.00202667	0.0411964
A2M|ENSG00000175899|c.JGIL6RMv1_XeXenL6RMv10041704m|JGIv7b.000131666_981139-1015884-	0.619902	1.36749	2.60354	0.525241	0.599416	NA
A2M|ENSG00000175899|c.Taira201203eye_X001131|JGIv7b.000007045_3939197-3984083+	0.321466	1.76549	3.5181	0.50183	0.615787	NA
A2M|ENSG00000175899|c.Taira201203eye_X010895|JGIv7b.000131666_752750-785570-	10.0155	0.14965	0.700847	0.213528	0.830915	NA
A2M|ENSG00000175899|c.Taira201203eye_X010902|JGIv7b.000131666_817700-853325-	12.1437	-0.149845	0.741349	-0.202125	0.839819	NA
A2M|ENSG00000175899|c.Taira201203eye_X010903|JGIv7b.000131666_947929-977612-	1.16663	-3.71918	2.04969	-1.81451	0.0695992	NA
A2M|ENSG00000175899|c.Ueno201210st10_X000172|JGIv7b.000007045_3704835-3735363+	261.861	-0.389022	0.149537	-2.60151	0.00928146	0.110831
A2M|ENSG00000175899|c.UniGene_Xl_S19874647|JGIv7b.000131666_894764-943919-	0.303095	1.69311	3.92396	0.431481	0.666119	NA
A4GNT|ENSG00000118017|c.JGIL6RMv1_XeXenL6RMv10019937m|JGIv7b.000086205_247294-258571+	0	NA	NA	NA	NA	NA
A4GNT|ENSG00000118017|c.JGIL6RMv1_XeXenL6RMv10019962m|JGIv7b.000030404_4677-17187-	0	NA	NA	NA	NA	NA
A4GNT|ENSG00000118017|c.Taira201203brain_X006569|JGIv7b.000043061_1185532-1204944+	5.69752	0.0457136	0.846161	0.0540247	0.956915	NA
A4GNT|ENSG00000118017|c.Taira201203lung_X000937|JGIv7b.000008828_149849-408842+	3.66931	0.172652	1.08642	0.158919	0.873733	NA
A4GNT|ENSG00000118017|c.Taira201203pancreas_X001234|JGIv7b.000043061_1309717-1320619-	0	NA	NA	NA	NA	NA
A4GNT|ENSG00000118017|c.Taira201203skin_X001808|JGIv7b.000043061_1239102-1248946-	0	NA	NA	NA	NA	NA
A4GNT|ENSG00000118017|c.UniGene_Xl_S36163399|JGIv7b.000008828_626821-630897-	1.33012	-0.84126	1.73192	-0.485739	0.627153	NA
AAAS|ENSG00000094914|c.Ismailoglu201203_X005781|JGIv7b.000049342_887644-908895+	413.346	0.103089	0.125737	0.819875	0.412287	0.761676
AACS|ENSG00000081760|c.Taira201203brain_X013853|JGIv7b.000167265_691745-734409+	674.916	-0.268216	0.099771	-2.68832	0.00718128	0.0938045
AACS|ENSG00000081760|c.Taira201203stomach_X001056|JGIv7b.000042960_6294219-6340767-	2493.28	-0.345164	0.0797137	-4.33004	1.49082e-05	0.000955128
AADACL4|ENSG00000204518|c.Quigley201212_X044535|JGIv7b.000208071_522577-533708-	3.91771	-0.283725	1.10995	-0.255618	0.798246	NA
AADAC|ENSG00000114771|c.Park201106_X025379|JGIv7b.000387329_40822-58092+	21.8709	0.84042	0.45475	1.84809	0.0645894	0.336363
AADAC|ENSG00000114771|c.Taira201203intestine_X006045|JGIv7b.000082102_3340579-3362969-	0	NA	NA	NA	NA	NA
AADAT|ENSG00000109576|c.JGIL6RMv1_XeXenL6RMv10010169m|JGIv7b.000014660_2062232-2098841-	464.966	0.0508624	0.114133	0.445644	0.655855	0.890506
AADAT|ENSG00000109576|c.UniGene_Xl_S17519062|JGIv7b.000014692_8988441-9021092+	0.684188	1.40954	2.52659	0.557884	0.576923	NA
AAED1|ENSG00000158122|c.UniGene_Xl_S38675532|JGIv7b.000032519_354005-361068-	57.1703	-0.147187	0.281487	-0.522893	0.601048	0.867837
AAGAB|ENSG00000103591|c.Audic201207_X025945|JGIv7b.000058049_4975593-4992662-	451.828	0.135035	0.122548	1.10189	0.270507	0.654887
AAGAB|ENSG00000103591|c.UniGene_Xl_S20337254|JGIv7b.000036401_3602075-3619253+	426.807	0.226488	0.117302	1.93081	0.053507	0.307261
AAK1|ENSG00000115977|c.Taira201203egg_X000385|JGIv7b.000004754_213589-296673+	513.84	-0.0596532	0.127203	-0.468961	0.639097	0.88326
AAK1|ENSG00000115977|c.Taira201203testis_X003766|JGIv7b.000247724_2284955-2361746+	436.887	-0.100338	0.121176	-0.828029	0.407654	0.758884
AAMP|ENSG00000127837|c.Taira201203pancreas_X002239|JGIv7b.000127187_2128992-2144223+	254.756	0.152312	0.140786	1.08187	0.279311	0.663083
AAMP|ENSG00000127837|c.UniGene_Xl_S22391930|JGIv7b.000021603_1388249-1401312-	476.78	-0.00298397	0.108009	-0.0276269	0.97796	0.994392
AANAT|ENSG00000129673|c.XGI_TC422461|JGIv7b.000106323_947332-953666-	1.17949	0.303614	1.82537	0.16633	0.867897	NA
AANAT|ENSG00000129673|c.XGI_TC422686|JGIv7b.000071264_389373-394964-	0.340486	-0.0880267	3.48994	-0.025223	0.979877	NA
AAR2|ENSG00000131043|c.Taira201203st09_X003663|JGIv7b.000125077_680794-686879+	437.388	0.054103	0.123185	0.439202	0.660515	0.891786
AARS2|ENSG00000124608|c.Ueno2012102cells_X000217|JGIv7b.000012020_13287630-13314178-	157.998	0.0773372	0.222561	0.347488	0.728225	0.91714
AARSD1|ENSG00000266967|c.XenBase_115529162|JGIv7b.000360123_511299-548145+	326.335	0.339947	0.134524	2.52704	0.0115029	0.126498
AARS|ENSG00000090861|c.Park201106_X010549|JGIv7b.000046631_3834200-3862408-	6688.58	0.257226	0.0629518	4.08608	4.38719e-05	0.0022653
AASDHPPT|ENSG00000149313|c.XGI_TC422152|JGIv7b.000104417_854265-886537+	277.603	0.145161	0.132214	1.09792	0.272239	0.655808
AASDH|ENSG00000157426|c.Ismailoglu201203_X004058|JGIv7b.000032657_1080639-1098291+	223.875	0.000779824	0.144552	0.00539477	0.995696	0.998946
AASS|ENSG00000008311|c.Taira201203brain_X004915|JGIv7b.000026505_1407547-1444502-	785.719	-0.180414	0.102783	-1.75529	0.0792095	0.373883
AATF|ENSG00000108270|c.Audic201207_X014864|JGIv7b.000027891_1699502-1803642-	463.947	0.131104	0.12262	1.06919	0.284983	0.667964
AATK|ENSG00000181409|c.Taira201203brain_X013222|JGIv7b.000150750_108577-214399+	1543.39	-0.287461	0.0772098	-3.72312	0.000196776	0.00704388
ABAT|ENSG00000183044|c.XGI_TC415602|JGIv7b.000120240_340724-399678-	3697.78	0.0276972	0.07323	0.378222	0.705266	0.908267
ABAT|ENSG00000183044|c.XenBase_147902229|JGIv7b.000026364_2689745-2752987-	3536.83	0.00469853	0.076824	0.0611597	0.951232	0.986635
ABCA1|ENSG00000165029|c.Taira201203liver_X002115|JGIv7b.000061609_2028494-2097948-	819.468	0.00972301	0.100591	0.0966584	0.922998	0.978596
ABCA1|ENSG00000165029|c.Taira201203spleen_X003781|JGIv7b.000090041_668873-751164+	4455.8	0.166602	0.0792569	2.10205	0.0355488	0.247405
ABCA2|ENSG00000107331|c.Taira201203brain_X006134|JGIv7b.000037448_433866-471951-	2061.18	-0.158505	0.0947408	-1.67303	0.0943205	0.408061
ABCA3|ENSG00000167972|c.TXGP201107_X002428|JGIv7b.000023403_4255533-4300390+	2164.63	0.0243522	0.0814772	0.298884	0.765029	0.930819
ABCA3|ENSG00000167972|c.Taira201203ovary_X000130|JGIv7b.000000939_2558927-2601093-	1089.96	-0.0293278	0.10106	-0.290203	0.771661	0.933713
ABCA4|ENSG00000198691|c.Taira201203eye_X006442|JGIv7b.000047606_529024-637383+	85.3184	0.229489	0.226953	1.01118	0.311932	0.692011
ABCA5|ENSG00000154265|c.Taira201203ovary_X001423|JGIv7b.000013265_4526157-4564627+	1064.5	-0.380749	0.0835591	-4.55664	5.19773e-06	0.000398706
ABCA5|ENSG00000154265|c.Ueno201210brain_X001848|JGIv7b.000075417_7663292-7705450+	1738.32	-0.232117	0.0778403	-2.98197	0.00286404	0.0523151
ABCA8|ENSG00000141338|c.Ismailoglu201203_X006813|JGIv7b.000060603_78072-183746-	14.4617	0.539971	0.543143	0.99416	0.320145	NA
ABCA8|ENSG00000141338|c.Quigley201212_X039363|JGIv7b.000147859_10172-81245-	122.192	-0.181922	0.203472	-0.894091	0.371273	0.733877
ABCB10|ENSG00000135776|c.Taira201203st09_X002374|JGIv7b.000051671_257217-271590+	69.9376	0.11213	0.244993	0.457685	0.647178	0.887668
ABCB10|ENSG00000135776|c.Taira201203st25_X001154|JGIv7b.000019026_166132-173552+	114.725	0.0536175	0.224805	0.238507	0.811488	0.946875
ABCB11|ENSG00000263298|c.Taira201203intestine_X003716|JGIv7b.000043242_7410425-7454117+	0.177721	-1.04981	4.08047	-0.257277	0.796965	NA
ABCB1|ENSG00000085563|c.Chang2013_X032863|JGIv7b.000203187_787793-828110+	0.492033	0.780764	2.85031	0.273923	0.784144	NA
ABCB1|ENSG00000085563|c.XenBase_148234562|JGIv7b.000061124_1028220-1072818+	769.989	-0.158924	0.114054	-1.3934	0.163498	0.530481
ABCB5|ENSG00000004846|c.JGIL6RMv1_XeXenL6RMv10038321m|JGIv7b.000057216_4219502-4290829+	821.091	0.135469	0.101895	1.3295	0.183684	0.556053
ABCB5|ENSG00000004846|c.Taira201203heart_X005629|JGIv7b.000102974_12705191-12735311+	16.7547	-0.393196	0.526888	-0.746262	0.455509	NA
ABCB5|ENSG00000004846|c.Taira201203st12_X004073|JGIv7b.000268161_4442-43431-	9.79678	0.534839	0.642213	0.832806	0.404954	NA
ABCB5|ENSG00000004846|c.Ueno201210intestine_X001378|JGIv7b.000102974_12653176-12689942+	3.40504	-2.61096	1.26511	-2.06382	0.0390352	NA
ABCB6|ENSG00000115657|c.Ismailoglu201203_X003007|JGIv7b.000021603_3558171-3577484+	614.612	-0.0133301	0.0996672	-0.133746	0.893604	0.972276
ABCB7|ENSG00000131269|c.Amin201106_X002140|JGIv7b.000007546_2030615-2099629+	523.431	0.11917	0.103651	1.14973	0.250255	0.633626
ABCB8|ENSG00000197150|c.Audic201207_X041637|JGIv7b.000170011_116499-134283+	159.091	-0.0814711	0.207542	-0.392553	0.69465	0.90638
ABCB9|ENSG00000150967|c.Chang2013_X037883|JGIv7b.000395028_532298-554320+	38.9513	-0.156724	0.322477	-0.486001	0.626967	0.879213
ABCC10|ENSG00000124574|c.Taira201203brain_X015850|JGIv7b.000256136_664779-691984-	650.85	-0.0603453	0.103415	-0.583527	0.559538	0.846918
ABCC1|ENSG00000103222|c.TXGP201107_X001030|JGIv7b.000009994_3762929-3842896+	1081.42	-0.0212161	0.0926851	-0.228905	0.818943	0.948199
ABCC1|ENSG00000103222|c.Taira201203brain_X013608|JGIv7b.000160841_2070164-2130088-	193.188	0.0159973	0.164183	0.0974362	0.92238	0.978497
ABCC1|ENSG00000103222|c.Taira201203kidney_X001505|JGIv7b.000009994_3873956-3912382+	836.531	0.136766	0.0990921	1.38019	0.167529	0.536369
ABCC2|ENSG00000023839|c.Taira201203kidney_X013221|JGIv7b.000299965_959970-1000667-	6.23047	-2.46097	0.926808	-2.65532	0.0079234	NA
ABCC3|ENSG00000108846|c.JGIL6RMv1_XeXenL6RMv10049234m|JGIv7b.000064164_592398-650213-	76.9791	0.222769	0.232801	0.956907	0.338614	0.71263
ABCC4|ENSG00000125257|c.Taira201203kidney_X008712|JGIv7b.000086067_1787360-1932602-	95.1247	0.122238	0.233322	0.523904	0.600345	0.86761
ABCC5|ENSG00000114770|c.Quigley201212_X014741|JGIv7b.000029016_1831671-1850329+	255.412	-0.368424	0.165991	-2.21953	0.0264505	0.208208
ABCC5|ENSG00000114770|c.Taira201203eye_X009166|JGIv7b.000084584_52476-120049-	2675.41	-0.239881	0.0712021	-3.36902	0.000754372	0.0200878
ABCC8|ENSG00000006071|c.Taira201203st30_X003100|JGIv7b.000093786_437260-492372+	574.407	-0.145151	0.14676	-0.989036	0.322646	0.699204
ABCC8|ENSG00000006071|c.Ueno201210brain_X001368|JGIv7b.000047091_1495958-1547512-	95.3329	-0.112718	0.22473	-0.501569	0.61597	0.875129
ABCC9|ENSG00000069431|c.Taira201203eye_X001772|JGIv7b.000011605_22993-72510-	80.8169	-0.364222	0.267318	-1.3625	0.17304	0.544566
ABCD1|ENSG00000268757|c.Ismailoglu201203_X011500|JGIv7b.000229341_1500776-1545104-	117.899	-0.00364699	0.195309	-0.0186729	0.985102	0.996331
ABCD1|ENSG00000268757|c.TXGP201107_X008553|JGIv7b.000215393_43989-76277+	105.504	-0.0753135	0.214935	-0.350402	0.726037	0.915916
ABCD2|ENSG00000173208|c.Taira201203testis_X000110|JGIv7b.000003286_1631536-1663435-	598.874	-0.0728061	0.100021	-0.727909	0.466669	0.795116
ABCD3|ENSG00000117528|c.XenBase_148226101|JGIv7b.000060618_1552284-1590843-	2648	-0.00842119	0.0723632	-0.116374	0.907356	0.97453
ABCD4|ENSG00000119688|c.Park201106_X008915|JGIv7b.000039723_6827610-6847781+	82.4186	-0.0788942	0.236861	-0.333083	0.739072	0.921348
ABCE1|ENSG00000164163|c.Ismailoglu201203_X008698|JGIv7b.000099286_4634825-4675964+	1297.13	-0.0411588	0.0802345	-0.512982	0.607964	0.870722
ABCE1|ENSG00000164163|c.Taira201203st35_X003273|JGIv7b.000190940_43993-90768-	1577.38	-0.0080505	0.0817227	-0.09851	0.921527	0.978316
ABCF1|ENSG00000204574|c.Audic201207_X029208|JGIv7b.000075398_2327606-2358265+	930.814	0.0218489	0.110928	0.196966	0.843855	0.957906
ABCF2|ENSG00000033050|c.Chang2013_X026774|JGIv7b.000109013_42146-53102-	625.405	0.0819386	0.14102	0.581041	0.561213	0.847607
ABCF2|ENSG00000033050|c.mgEST_1013251092|JGIv7b.000160151_0-5329+	437.922	0.131698	0.137133	0.960368	0.33687	0.710886
ABCF3|ENSG00000161204|c.Amin201106_X007861|JGIv7b.000029016_1649121-1688378-	1469.12	0.0761054	0.0827766	0.919407	0.357883	0.724512
ABCF3|ENSG00000161204|c.Audic201207_X049057|JGIv7b.000305513_61533-82098+	909.256	0.013416	0.0897328	0.14951	0.881151	0.968795
ABCG1|ENSG00000160179|c.Taira201203eye_X001048|JGIv7b.000006590_139907-190957-	651.939	-0.250898	0.116952	-2.1453	0.0319288	0.230948
ABCG2|ENSG00000118777|c.Taira201203brain_X005439|JGIv7b.000031449_2807345-2886729+	1082.46	0.138737	0.0934357	1.48483	0.137588	0.488968
ABCG2|ENSG00000118777|c.Taira201203lung_X000089|JGIv7b.000000377_2763707-2837354+	180.419	0.126887	0.19011	0.66744	0.504491	0.817718
ABCG5|ENSG00000138075|c.JGIL6RMv1_XeXenL6RMv10010122m|JGIv7b.000027036_1973745-1989948-	0	NA	NA	NA	NA	NA
ABCG8|ENSG00000143921|c.Taira201203intestine_X002698|JGIv7b.000027036_1990478-2006342+	0.162765	0.873743	4.08047	0.214128	0.830447	NA
ABHD10|ENSG00000144827|c.XGI_TC440316|JGIv7b.000008834_2392510-2406395+	190.725	0.0864238	0.158375	0.545692	0.585278	0.858731
ABHD11|ENSG00000262947|c.XGI_TC422037|JGIv7b.000007440_1090404-1100727+	166.858	0.214976	0.162549	1.32253	0.18599	0.55837
ABHD12|ENSG00000100997|c.JGIL6RMv1_XeXenL6RMv10019136m|JGIv7b.000267922_4499044-4516587-	98.7795	0.0933146	0.228661	0.408092	0.683206	0.901102
ABHD12|ENSG00000100997|c.Taira201203brain_X002255|JGIv7b.000012020_325317-396589+	763.484	-0.0983315	0.0922399	-1.06604	0.286405	0.668577
ABHD12|ENSG00000100997|c.Taira201203brain_X010962|JGIv7b.000089475_937380-989243+	2741.05	-0.156329	0.0739245	-2.11471	0.034455	0.242774
ABHD13|ENSG00000139826|c.Park201106_X010037|JGIv7b.000044780_2320394-2329640+	273.777	0.0465714	0.134316	0.34673	0.728794	0.917418
ABHD13|ENSG00000139826|c.XGI_TC420854|JGIv7b.000167628_2883957-2892643+	217.9	-0.042209	0.149782	-0.281802	0.778095	0.935779
ABHD14A|ENSG00000248487|c.Taira201203brain_X014360|JGIv7b.000187321_2565312-2572687-	626.162	-0.319916	0.109641	-2.91785	0.00352453	0.0600605
ABHD14A|ENSG00000248487|c.Taira201203eye_X014203|JGIv7b.000315413_325198-330081-	253.589	0.14243	0.143012	0.995932	0.319283	0.697669
ABHD14B|ENSG00000114779|c.XenBase_148238240|JGIv7b.000187321_2577789-2583466-	55.3051	0.389116	0.278878	1.39529	0.162928	0.530013
ABHD15|ENSG00000168792|c.Quigley201112_X015420|JGIv7b.000112554_2692160-2705561+	8.93675	-1.72725	0.707339	-2.4419	0.01461	NA
ABHD15|ENSG00000168792|c.Taira201203spleen_X004590|JGIv7b.000159212_666954-684116+	4.01898	0.359949	1.03369	0.348217	0.727677	NA
ABHD16A|ENSG00000224552|c.Chang2013_X022121|JGIv7b.000075398_1832130-1854040+	483.353	-0.0195384	0.109314	-0.178737	0.858144	0.962401
ABHD16A|ENSG00000224552|c.TXGP201107_X007231|JGIv7b.000134683_167419-192462+	706.724	0.0232747	0.0943958	0.246565	0.805245	0.945606
ABHD17B|ENSG00000107362|c.Chang2013_X021034|JGIv7b.000067832_625291-654237-	447.935	-0.0660203	0.12381	-0.533238	0.593869	0.863741
ABHD17B|ENSG00000107362|c.UniGene_Xl_S21312946|JGIv7b.000268711_821985-846642-	702.045	-0.0271011	0.0978853	-0.276866	0.781883	0.937857
ABHD17C|ENSG00000136379|c.Audic201207_X018390|JGIv7b.000039437_3866613-3879108-	229.024	0.051265	0.143056	0.358355	0.720077	0.914546
ABHD17C|ENSG00000136379|c.JGIL6RMv1_XeXenL6RMv10005583m|JGIv7b.000054274_526027-529863+	190.145	0.105386	0.154166	0.683586	0.494237	0.810898
ABHD17C|ENSG00000136379|c.JGIL6RMv1_XeXenL6RMv10023728m|JGIv7b.000106789_535638-559070+	550.58	-0.107346	0.110019	-0.975703	0.329212	0.704235
ABHD17C|ENSG00000136379|c.mgEST_1013254664|JGIv7b.000009266_7880452-7909600-	458.223	-0.118678	0.10967	-1.08214	0.279191	0.663083
ABHD2|ENSG00000140526|c.Ismailoglu201203_X003239|JGIv7b.000023872_6363615-6393230+	538.433	-0.0694754	0.111733	-0.6218	0.534074	0.833912
ABHD2|ENSG00000140526|c.JGIL6RMv1_XeXenL6RMv10011422m|JGIv7b.000009266_8816035-8845121-	267.107	-0.0359347	0.135759	-0.264696	0.791244	0.940972
ABHD3|ENSG00000158201|c.Taira201203eye_X008986|JGIv7b.000080529_704858-733192-	22.1541	0.354889	0.435083	0.81568	0.414683	0.762327
ABHD3|ENSG00000158201|c.Taira201203eye_X009198|JGIv7b.000085591_607302-639999-	439.289	-0.27761	0.123688	-2.24444	0.0248039	0.199544
ABHD3|ENSG00000158201|c.Taira201203kidney_X000367|JGIv7b.000002409_655814-665230-	194.961	-0.110853	0.158459	-0.699567	0.484198	0.807229
ABHD3|ENSG00000158201|c.Taira201203lung_X000240|JGIv7b.000002409_666657-682948-	5.86498	1.4991	0.869164	1.72476	0.0845698	NA
ABHD3|ENSG00000158201|c.XenBase_148234991|JGIv7b.000029621_3344835-3377942+	417.986	0.0120724	0.11419	0.105722	0.915803	0.976913
ABHD4|ENSG00000100439|c.Taira201203eye_X011217|JGIv7b.000139621_111649-128905+	352.823	0.0585876	0.121763	0.48116	0.630403	0.880561
ABHD4|ENSG00000100439|c.Taira201203intestine_X002857|JGIv7b.000029869_594229-606505+	674.798	-0.188402	0.0991914	-1.89938	0.0575147	0.31928
ABHD5|ENSG00000011198|c.TXGP201107_X008774|JGIv7b.000231563_690035-703296-	18.0596	-0.137847	0.494093	-0.278989	0.780253	NA
ABHD5|ENSG00000011198|c.TXGP201107_X008884|JGIv7b.000239737_160397-179618+	182.767	-0.239884	0.158221	-1.51613	0.129486	0.47414
ABHD6|ENSG00000163686|c.Taira201203stomach_X002347|JGIv7b.000177844_687-16094-	128.401	0.0211006	0.206652	0.102107	0.918672	0.977272
ABHD8|ENSG00000127220|c.Taira201203eye_X008202|JGIv7b.000070461_2159403-2192082+	553.353	-0.187807	0.101896	-1.84311	0.0653123	0.33902
ABHD8|ENSG00000127220|c.Ueno201210brain_X002579|JGIv7b.000163107_418407-433018+	503.02	-0.152197	0.10975	-1.38676	0.165515	0.534049
ABI1|ENSG00000136754|c.Audic201207_X024337|JGIv7b.000052573_2315691-2384313-	429.789	0.000772486	0.125808	0.0061402	0.995101	0.998863
ABI1|ENSG00000136754|c.Taira201203brain_X013463|JGIv7b.000155082_3809861-3875623-	784.397	-0.11362	0.100975	-1.12523	0.260491	0.644873
ABI2|ENSG00000138443|c.Taira201203st20_X001274|JGIv7b.000020345_3327894-3364255-	318.911	-0.152824	0.174022	-0.878189	0.379841	0.740045
ABI2|ENSG00000138443|c.Ueno201302st08_X000323|JGIv7b.000139113_2663449-2696677+	415.319	-0.106284	0.138558	-0.767073	0.443038	0.780391
ABI3BP|ENSG00000154175|c.Taira201203brain_X016796|JGIv7b.000337436_1113472-1261707-	7.61038	-0.947087	0.730741	-1.29606	0.194954	NA
ABI3BP|ENSG00000154175|c.Taira201203pancreas_X000724|JGIv7b.000017127_8574019-8756236-	6.49444	0.101623	0.812732	0.125039	0.900493	NA
ABI3|ENSG00000108798|c.Taira201203intestine_X005714|JGIv7b.000075417_3545798-3559937-	4.42945	-0.772724	0.953147	-0.810708	0.417534	NA
ABL1|ENSG00000097007|c.Taira201203lung_X005901|JGIv7b.000091271_1344911-1439278+	635.159	0.0879983	0.10028	0.877522	0.380203	0.740205
ABL2|ENSG00000143322|c.Taira201203st08_X003012|JGIv7b.000053263_6086969-6125984-	1315.75	-0.0422739	0.0825437	-0.51214	0.608553	0.871109
ABL2|ENSG00000143322|c.Taira201203st09_X002840|JGIv7b.000069443_8159887-8194804-	582.93	-0.0442966	0.106422	-0.416236	0.677237	0.898548
ABLIM1|ENSG00000099204|c.Taira201203pancreas_X000272|JGIv7b.000007045_1979560-2064172-	164.325	-0.108959	0.176549	-0.617157	0.537131	0.835461
ABLIM1|ENSG00000099204|c.Taira201203st30_X001155|JGIv7b.000020641_2269522-2369862+	384.92	-0.00865956	0.12433	-0.0696497	0.944472	0.984829
ABLIM2|ENSG00000163995|c.Taira201203brain_X011834|JGIv7b.000106356_2378668-2508040-	297.963	-0.203952	0.130956	-1.55741	0.119374	0.457895
ABLIM3|ENSG00000173210|c.Taira201203brain_X004028|JGIv7b.000018892_4143101-4268902+	2374.51	-0.437936	0.075589	-5.79365	6.88749e-09	1.80475e-06
ABLIM3|ENSG00000173210|c.Taira201203testis_X001543|JGIv7b.000040421_2310107-2424603+	483.251	-0.443431	0.109667	-4.04344	5.26735e-05	0.00257699
ABO|ENSG00000256062|c.Park201106_X015777|JGIv7b.000086205_104801-120334-	1.13497	2.38066	2.01552	1.18117	0.237537	NA
ABO|ENSG00000256062|c.Taira201203eye_X009258|JGIv7b.000086205_16372-29262-	0	NA	NA	NA	NA	NA
ABO|ENSG00000256062|c.Taira201203eye_X009260|JGIv7b.000086205_39274-47473-	0.370524	-2.03774	3.33817	-0.610435	0.541574	NA
ABO|ENSG00000256062|c.Taira201203ovary_X004103|JGIv7b.000053263_5527282-5642266-	3.31518	0.19294	1.07181	0.180013	0.857142	NA
ABO|ENSG00000256062|c.Taira201203ovary_X005303|JGIv7b.000086205_161143-171072-	27.9594	0.703793	0.40234	1.74925	0.0802477	0.376434
ABO|ENSG00000256062|c.Taira201203skin_X002994|JGIv7b.000086205_29621-32016-	0	NA	NA	NA	NA	NA
ABO|ENSG00000256062|c.Taira201203stomach_X001692|JGIv7b.000081122_404038-422131+	0	NA	NA	NA	NA	NA
ABO|ENSG00000256062|c.Ueno201210st30_X000300|JGIv7b.000069443_7798181-7816708-	1.1406	-0.432713	1.9225	-0.225079	0.821918	NA
ABP1|ENSG00000002726|c.Taira201203liver_X000524|JGIv7b.000011169_230217-238635+	0.162765	0.873743	4.08047	0.214128	0.830447	NA
ABRACL|ENSG00000146386|c.Taira201203stomach_X002343|JGIv7b.000175847_291950-345760+	316.723	0.39216	0.153249	2.55897	0.0104982	0.119832
ABRA|ENSG00000174429|c.Audic201207_X026673|JGIv7b.000060603_519000-524107-	0.48658	-2.46246	2.98643	-0.824549	0.409628	NA
ABRA|ENSG00000174429|c.Taira201203eye_X014324|JGIv7b.000335957_1011-2682-	69.1149	0.0554628	0.256818	0.215961	0.829018	0.95255
ABRA|ENSG00000174429|c.Taira201203muscle_X001998|JGIv7b.000160942_2479817-2483904-	17.7471	-0.824624	0.511039	-1.61362	0.106609	NA
ABR|ENSG00000159842|c.Ismailoglu201203_X006801|JGIv7b.000060518_1500403-1765004-	3135.59	-0.0582368	0.0724408	-0.803923	0.421441	0.766206
ABR|ENSG00000159842|c.Taira201203egg_X003028|JGIv7b.000036364_1736823-1966829-	1440.41	-0.260167	0.0903819	-2.87853	0.00399529	0.064157
ABT1|ENSG00000146109|c.Amin201106_X027129|JGIv7b.000356308_147384-150279-	61.8268	-0.110332	0.292459	-0.377257	0.705982	0.908267
ABTB1|ENSG00000114626|c.Audic201207_X004219|JGIv7b.000007281_43809-71369-	406.5	-0.069556	0.125609	-0.553751	0.579749	0.855735
ABTB1|ENSG00000114626|c.Audic201207_X008630|JGIv7b.000013523_8065511-8099108-	389.949	-0.0716231	0.124979	-0.57308	0.56659	0.849947
ABTB2|ENSG00000166016|c.JGIL6RMv1_XeXenL6RMv10007088m|JGIv7b.000074352_1817053-1833464+	111.277	-0.0635072	0.229953	-0.276174	0.782414	0.937951
ABTB2|ENSG00000166016|c.XenBase_148223869|JGIv7b.000113759_569365-647027-	365.989	-0.07268	0.130025	-0.558967	0.576184	0.854013
AC002321.1|ENSG00000215611|c.Audic201207_X021277|JGIv7b.000046073_1484823-1511753+	158.11	0.0194867	0.168778	0.115458	0.908082	0.974869
AC002321.1|ENSG00000215611|c.Taira201203brain_X006143|JGIv7b.000037448_1616820-1645461-	745.452	-0.0837243	0.0990034	-0.845671	0.397736	0.752534
AC002365.1|ENSG00000234469|c.Audic201207_X038176|JGIv7b.000137317_3730847-3751791-	0	NA	NA	NA	NA	NA
AC002365.1|ENSG00000234469|c.Taira201203pancreas_X002612|JGIv7b.000183754_34828-63482-	0.169919	0.873743	4.08047	0.214128	0.830447	NA
AC002472.13|ENSG00000187905|c.Quigley201207_X004596|JGIv7b.000036586_1588934-1609658-	60.8111	0.0992672	0.259642	0.382323	0.702222	0.907785
AC004381.6|ENSG00000005189|c.Chang2013_X009706|JGIv7b.000023403_6724415-6755753+	138.211	0.211802	0.177388	1.19401	0.232475	0.614953
AC005841.1|ENSG00000206044|c.Audic201207_X044064|JGIv7b.000202026_519607-533554-	1.12689	0.316836	1.94982	0.162495	0.870916	NA
AC006465.3|ENSG00000219545|c.JGIL6RMv1_XeXenL6RMv10007524m|JGIv7b.000061124_6351919-6378553+	309.386	-0.00934878	0.134847	-0.0693286	0.944728	0.984829
AC007390.5|ENSG00000218739|c.XGI_TC432927|JGIv7b.000118142_1635226-1639786+	72.6612	0.306608	0.247011	1.24127	0.214505	0.594094
AC012313.1|ENSG00000269855|c.Audic201207_X007826|JGIv7b.000012933_4049740-4056397+	3.38256	-0.686134	1.12545	-0.609653	0.542092	NA
AC012313.1|ENSG00000269855|c.Ismailoglu201203_X005890|JGIv7b.000050694_6495016-6504884+	15.7268	0.195861	0.498448	0.392942	0.694363	NA
AC019173.1|ENSG00000257652|c.Taira201203egg_X004223|JGIv7b.000058878_2444604-2485646+	0.146888	-1.04981	4.08047	-0.257277	0.796965	NA
AC073043.2|ENSG00000226124|c.Taira201203st08_X004566|JGIv7b.000139113_1588288-1613026+	159.131	-0.172978	0.17222	-1.0044	0.315185	0.694293
AC073346.2|ENSG00000214194|c.JGIL6RMv1_XeXenL6RMv10002024m|JGIv7b.000074339_944852-957631+	25.1656	0.366716	0.431712	0.849446	0.395633	0.751183
AC079354.1|ENSG00000182329|c.Quigley201207_X010261|JGIv7b.000139113_860061-920401+	415.977	-0.0609778	0.135793	-0.449051	0.653395	0.889296
AC131097.4|ENSG00000216921|c.Ismailoglu201203_X004045|JGIv7b.000032519_98649-114762+	0.51427	0.803926	2.81049	0.286045	0.774844	NA
AC131097.4|ENSG00000216921|c.JGIL6RMv1_XeXenL6RMv10048382m|JGIv7b.000013576_2454129-2459088-	0	NA	NA	NA	NA	NA
AC133919.6|ENSG00000222019|c.Taira201203kidney_X013885|JGIv7b.000398601_237578-275347+	3.64109	-0.833245	1.11008	-0.750615	0.452884	NA
AC142381.1|ENSG00000223931|c.JGIL6RMv1_XeXenL6RMv10044102m|JGIv7b.000029869_1000995-1012432+	0	NA	NA	NA	NA	NA
AC244163.2|ENSG00000269703|c.JGIL6RMv1_XeXenL6RMv10039898m|JGIv7b.000014978_1763478-1767371+	968.798	0.475926	0.116948	4.06954	4.71056e-05	0.0023731
AC244163.2|ENSG00000269703|c.Quigley201212_X004978|JGIv7b.000008129_7897986-7903120-	3190.15	0.439715	0.237982	1.84768	0.0646485	0.336363
ACAA1|ENSG00000060971|c.Amin201106_X012124|JGIv7b.000047683_2670370-2694168-	381.274	0.202594	0.12591	1.60905	0.107606	0.434324
ACAA2|ENSG00000167315|c.TXGP201107_X007433|JGIv7b.000143831_507745-530065-	392.755	0.429893	0.127241	3.37856	0.000728665	0.0195429
ACAA2|ENSG00000167315|c.Ueno201210st12_X000228|JGIv7b.000040963_589359-606709-	84.7597	0.146784	0.251851	0.58282	0.560014	0.847157
ACACA|ENSG00000132142|c.TXGP201107_X002764|JGIv7b.000027891_1437581-1674108+	4408.03	-0.34762	0.0846537	-4.10638	4.01905e-05	0.00209846
ACACB|ENSG00000076555|c.Taira201203heart_X006276|JGIv7b.000143664_1581064-1662127-	1925.14	0.0145603	0.0747682	0.194739	0.845597	0.958344
ACAD10|ENSG00000111271|c.Chang2013_X010173|JGIv7b.000025254_4310895-4354408+	174.117	0.0947715	0.169029	0.56068	0.575016	0.853522
ACAD11|ENSG00000240303|c.Taira201203egg_X007841|JGIv7b.000343399_90878-149810+	239.853	0.0347815	0.142812	0.243547	0.807582	0.946428
ACAD8|ENSG00000151498|c.XGI_TC419855|JGIv7b.000161503_1186495-1228878-	468.03	-0.0579856	0.107377	-0.540017	0.589185	0.860861
ACAD9|ENSG00000177646|c.JGIL6RMv1_XeXenL6RMv10020352m|JGIv7b.000067738_556175-574617-	238.697	0.426527	0.156224	2.73022	0.00632914	0.0866826
ACADL|ENSG00000115361|c.Taira201203muscle_X001334|JGIv7b.000061124_4501207-4572218+	165.264	0.466073	0.174481	2.67119	0.00755833	0.0972149
ACADL|ENSG00000115361|c.XGI_TC416619|JGIv7b.000013787_1513303-1531585+	814.465	0.271621	0.11324	2.39863	0.0164566	0.156906
ACADM|ENSG00000117054|c.TeperekTkacz201202_X000210|JGIv7b.000015038_1326319-1336515+	858.593	0.188614	0.0915238	2.06081	0.0393209	0.261487
ACADM|ENSG00000117054|c.XenBase_51703485|JGIv7b.000024235_5042551-5053806-	182.337	0.322195	0.176894	1.8214	0.0685455	0.345601
ACADSB|ENSG00000196177|c.Chang2013_X003322|JGIv7b.000007555_8618493-8639469+	1043.64	0.0259791	0.100443	0.258645	0.795909	0.942883
ACADS|ENSG00000122971|c.JGIL6RMv1_XeXenL6RMv10007018m|JGIv7b.000162663_1594529-1612581-	174.955	0.41135	0.167884	2.45021	0.0142774	0.143574
ACADVL|ENSG00000072778|c.JGIL6RMv1_XeXenL6RMv10002986m|JGIv7b.000272406_2863191-2880956+	164.173	0.0575296	0.170496	0.337425	0.735796	0.919622
ACADVL|ENSG00000072778|c.JGIL6RMv1_XeXenL6RMv10005018m|JGIv7b.000016004_2580890-2593300-	688.267	0.417389	0.115307	3.61981	0.000294819	0.00960739
ACAP1|ENSG00000072818|c.Taira201203spleen_X003165|JGIv7b.000066342_2885-24115-	3.51478	0.784987	1.11158	0.706188	0.480071	NA
ACAP2|ENSG00000114331|c.Ismailoglu201203_X003910|JGIv7b.000030987_3010575-3069356-	507.114	0.0217787	0.114933	0.18949	0.849709	0.959668
ACAP2|ENSG00000114331|c.Taira201203st09_X003752|JGIv7b.000136959_62639-122981-	481.957	-0.0391612	0.116555	-0.335987	0.73688	0.920149
ACAP3|ENSG00000131584|c.Taira201203st09_X003178|JGIv7b.000088892_590758-725852-	625.229	0.0426819	0.100088	0.426445	0.669784	0.89552
ACAP3|ENSG00000131584|c.Ueno201210brain_X002782|JGIv7b.000200115_8455-153830-	1503.93	-0.0632993	0.0817594	-0.774213	0.438805	0.777167
ACAT1|ENSG00000075239|c.Audic201207_X034922|JGIv7b.000104417_1647351-1662147+	683.026	0.00415885	0.127373	0.0326509	0.973953	0.993079
ACAT1|ENSG00000075239|c.XenBase_148227462|JGIv7b.000027814_206254-225259-	193.667	-0.120075	0.187352	-0.640904	0.521585	0.825958
ACAT2|ENSG00000120437|c.TeperekTkacz201205_X001046|JGIv7b.000045784_3033532-3049605+	731.574	0.00237192	0.0923533	0.0256832	0.97951	0.994703
ACAT2|ENSG00000120437|c.Ueno201210ovary_X000099|JGIv7b.000009528_727220-739570-	1458.72	-0.121237	0.0792203	-1.53038	0.125923	0.46916
ACBD3|ENSG00000182827|c.Taira201203st10_X001331|JGIv7b.000027161_6778939-6799114-	537.388	-0.0770045	0.107784	-0.71443	0.474961	0.800893
ACBD3|ENSG00000182827|c.Ueno201210st10_X001479|JGIv7b.000102974_4980066-4998427+	1220.57	-0.0326716	0.0820718	-0.398086	0.690567	0.904344
ACBD4|ENSG00000181513|c.Taira201203intestine_X005667|JGIv7b.000075417_1834319-1855985+	99.6364	0.163431	0.216664	0.754304	0.450666	0.785086
ACBD5|ENSG00000107897|c.Taira201203brain_X003886|JGIv7b.000017434_3884-26410+	663.517	0.138665	0.105816	1.31043	0.190051	0.563609
ACBD6|ENSG00000135847|c.Audic201207_X027994|JGIv7b.000069443_9344356-9390802+	735.121	0.150093	0.097071	1.54622	0.122052	0.462316
ACBD6|ENSG00000135847|c.Taira201203eye_X007105|JGIv7b.000053263_7365843-7458717+	15.2321	-0.148219	0.540161	-0.274398	0.783779	NA
ACBD7|ENSG00000176244|c.JGIL6RMv1_XeXenL6RMv10008716m|JGIv7b.000023206_527485-535999+	12961	-0.180297	0.0823046	-2.19061	0.02848	0.216858
ACCS|ENSG00000110455|c.Taira201203lung_X002454|JGIv7b.000025194_1437154-1466013-	356.558	0.110885	0.130979	0.846589	0.397224	0.752236
ACCS|ENSG00000110455|c.Ueno201210egg_X000624|JGIv7b.000043483_2713350-2723598-	302.299	0.200248	0.13977	1.4327	0.151944	0.512325
ACD|ENSG00000102977|c.Ismailoglu201203_X007061|JGIv7b.000067052_812387-834474+	115.496	0.2954	0.202092	1.46171	0.143821	0.499381
ACD|ENSG00000102977|c.JGIL6RMv1_XeXenL6RMv10009170m|JGIv7b.000274508_1736931-1759540+	168.604	0.0424909	0.17912	0.23722	0.812486	0.946875
ACE2|ENSG00000130234|c.Taira201203kidney_X012943|JGIv7b.000271454_204985-243564+	1.00164	-0.0897401	1.87817	-0.0477807	0.961891	NA
ACE2|ENSG00000130234|c.XenBase_125858565|JGIv7b.000036364_296054-335582-	5.3158	-0.117909	0.86867	-0.135735	0.892031	NA
ACER1|ENSG00000167769|c.Audic201207_X049570|JGIv7b.000325448_399777-418289+	3.14357	0.426255	1.13846	0.374415	0.708096	NA
ACER2|ENSG00000177076|c.Amin201106_X014665|JGIv7b.000061609_1528260-1545361+	102.134	0.524336	0.211996	2.47332	0.0133863	0.138345
ACER2|ENSG00000177076|c.Audic201207_X032656|JGIv7b.000090041_1357360-1378023-	236.045	0.232541	0.150127	1.54896	0.121392	0.460939
ACER3|ENSG00000262970|c.JGIL6RMv1_XeXenL6RMv10047165m|JGIv7b.000068908_2505063-2543571-	174.601	-0.0430309	0.162652	-0.264558	0.79135	0.941038
ACER3|ENSG00000262970|c.TXGP201107_X009567|JGIv7b.000331151_2941-19921+	295.732	0.0579765	0.135199	0.428822	0.668053	0.894939
ACE|ENSG00000159640|c.Taira201203lung_X005360|JGIv7b.000075417_1111183-1128920-	298.339	0.221897	0.135908	1.6327	0.102532	0.426797
ACHE|ENSG00000087085|c.Ueno201210eye_X002158|JGIv7b.000402161_246419-264210+	1691.67	-0.200192	0.0903237	-2.21639	0.0266649	0.209328
ACHE|ENSG00000087085|c.XenBase_189217783|JGIv7b.000175714_911874-933860-	5122.27	-0.158659	0.0690241	-2.2986	0.0215276	0.183833
ACIN1|ENSG00000100813|c.Taira201203eye_X002520|JGIv7b.000013576_6500058-6558176-	1069.95	0.0292247	0.0967069	0.302199	0.762501	0.929745
ACIN1|ENSG00000100813|c.Taira201203liver_X003880|JGIv7b.000326511_1236455-1270976+	1277.52	-0.0543346	0.0850064	-0.639183	0.522704	0.826957
ACLY|ENSG00000131473|c.TXGP201107_X005744|JGIv7b.000075417_7017284-7047546-	7044.38	-0.0304046	0.0708706	-0.429016	0.667912	0.894939
ACLY|ENSG00000131473|c.Taira201203st35_X000628|JGIv7b.000013265_3973652-3999129-	5300.4	-0.0368996	0.067797	-0.544266	0.586259	0.859311
ACMSD|ENSG00000153086|c.Taira201203kidney_X010092|JGIv7b.000127187_1551774-1575497-	0.151547	0.873743	4.08047	0.214128	0.830447	NA
ACN9|ENSG00000196636|c.Ueno2012102cells_X001441|JGIv7b.000145462_694360-713382+	75.2353	0.170716	0.238385	0.716136	0.473907	0.800626
ACO1|ENSG00000122729|c.Ueno201210kidney_X001224|JGIv7b.000090041_3220607-3252847+	3005.32	0.0616295	0.0685245	0.89938	0.36845	0.732785
ACO2|ENSG00000100412|c.Audic201207_X030539|JGIv7b.000078978_2882729-2904948-	6109.49	0.0835578	0.066555	1.25547	0.209308	0.586429
ACO2|ENSG00000100412|c.Ueno201210heart_X000191|JGIv7b.000012423_2228713-2250819+	2614.66	0.0936995	0.0805544	1.16318	0.244755	0.627316
ACOT11|ENSG00000162390|c.JGIL6RMv1_XeXenL6RMv10027435m|JGIv7b.000053263_3513817-3535427+	41.3243	0.444184	0.329841	1.34666	0.17809	0.550484
ACOT12|ENSG00000172497|c.Ueno2012102cells_X000032|JGIv7b.000001187_9507456-9533880+	41.3535	-0.126015	0.321938	-0.391428	0.695481	0.90643
ACOT13|ENSG00000112304|c.JGIL6RMv1_XeXenL6RMv10055209m|JGIv7b.000133814_5456-9847-	183.37	-0.037541	0.159874	-0.234817	0.814351	0.947346
ACOT2|ENSG00000119673|c.XGI_TC417398|JGIv7b.000203041_5396650-5401559+	38.4049	-0.139664	0.343041	-0.407134	0.683909	0.901422
ACOT8|ENSG00000101473|c.Audic201207_X030904|JGIv7b.000080843_804661-809780+	62.2496	-0.255383	0.25824	-0.988934	0.322695	0.699204
ACOT9|ENSG00000123130|c.Taira201203intestine_X006437|JGIv7b.000094452_39769-73036-	336.236	-0.0257789	0.134528	-0.191624	0.848037	0.958982
ACOX1|ENSG00000161533|c.JGIL6RMv1_XeXenL6RMv10033754m|JGIv7b.000017060_923-7541+	531.588	0.0379676	0.111522	0.34045	0.733518	0.918865
ACOX1|ENSG00000161533|c.Quigley201212_X028361|JGIv7b.000071264_824317-840368+	2188.41	0.00217341	0.073444	0.0295927	0.976392	0.994018
ACOX2|ENSG00000168306|c.UniGene_Xl_S19656560|JGIv7b.000013523_2802583-2839287+	246.328	0.281939	0.139028	2.02793	0.0425675	0.272012
ACOX3|ENSG00000087008|c.Taira201203brain_X011838|JGIv7b.000106356_2616412-2690185-	228.399	-0.0391404	0.145698	-0.268641	0.788206	0.940156
ACOXL|ENSG00000153093|c.Audic201207_X006569|JGIv7b.000012020_1966583-2118099-	427.831	-0.178173	0.118367	-1.50525	0.132259	0.479423
ACP1|ENSG00000143727|c.Chang2013_X014539|JGIv7b.000043061_3622899-3638784+	238.606	0.048033	0.174992	0.274487	0.78371	0.938599
ACP1|ENSG00000143727|c.Ueno2012104cells_X000437|JGIv7b.000030404_2333033-2362975+	371.798	0.178265	0.126137	1.41327	0.157577	0.521897
ACP2|ENSG00000134575|c.Amin201106_X027648|JGIv7b.000402746_3620395-3649238+	10.2736	0.490429	0.623219	0.786929	0.431324	NA
ACP2|ENSG00000134575|c.Ueno201210egg_X000907|JGIv7b.000074352_2044810-2126346-	84.688	-0.0526728	0.228675	-0.23034	0.817828	0.948106
ACP2|ENSG00000134575|c.XGI_TC414608|JGIv7b.000113759_187212-199995-	1109.78	-0.00351185	0.0860792	-0.0407978	0.967457	0.991391
ACP5|ENSG00000102575|c.Ismailoglu201203_X005785|JGIv7b.000049557_1109913-1131693+	8.30802	0.488187	0.735026	0.664176	0.506577	NA
ACP5|ENSG00000102575|c.Taira201203kidney_X013179|JGIv7b.000293151_553972-582745-	51.5206	-0.497242	0.317647	-1.56539	0.117491	0.45452
ACP6|ENSG00000265277|c.JGIL6RMv1_XeXenL6RMv10002456m|JGIv7b.000207208_469312-481683-	134.575	-0.199895	0.22348	-0.894464	0.371074	0.733877
ACPL2|ENSG00000155893|c.Taira201203st25_X001320|JGIv7b.000023885_570565-587169-	199.691	-0.191326	0.156097	-1.22569	0.220317	0.599851
ACPL2|ENSG00000155893|c.Ueno201210st08_X000285|JGIv7b.000016807_12680176-12719281-	135.042	-0.178238	0.181573	-0.981634	0.32628	0.701807
ACPP|ENSG00000014257|c.Chung201110_X006966|JGIv7b.000245384_510342-529466+	0.293776	-1.75602	3.97456	-0.441814	0.658624	NA
ACR|ENSG00000100312|c.JGIL6RMv1_XeXenL6RMv10004795m|JGIv7b.000030711_927329-957791+	10.9879	-0.0528684	0.626265	-0.0844186	0.932724	NA
ACSBG1|ENSG00000103740|c.Taira201203brain_X002575|JGIv7b.000012518_4129463-4176722-	4048.02	-0.100776	0.0757553	-1.33029	0.183424	0.555893
ACSBG2|ENSG00000130377|c.Ismailoglu201203_X007073|JGIv7b.000067346_222503-236564-	1.61629	-0.579453	1.6144	-0.358927	0.71965	NA
ACSBG2|ENSG00000130377|c.Quigley201112_X021485|JGIv7b.000325448_462747-501906-	1875.17	-0.265589	0.0735969	-3.6087	0.000307732	0.00989382
ACSBG2|ENSG00000130377|c.Taira201203lung_X003127|JGIv7b.000035716_1500257-1520251-	2226.22	-0.368114	0.0834129	-4.41316	1.01874e-05	0.000693042
ACSF2|ENSG00000167107|c.Quigley201212_X028388|JGIv7b.000071264_2023450-2054011+	187.301	0.314763	0.163673	1.92312	0.0544644	0.310085
ACSF2|ENSG00000167107|c.Taira201203kidney_X013344|JGIv7b.000318577_612111-636165+	2.40011	-0.523912	1.27826	-0.409864	0.681906	NA
ACSF3|ENSG00000176715|c.Amin201106_X026978|JGIv7b.000344679_169201-196647+	291.637	0.217432	0.137883	1.57694	0.11481	0.44931
ACSL1|ENSG00000151726|c.Taira201203eye_X002775|JGIv7b.000014692_3285340-3333167+	425.658	-0.346455	0.115259	-3.00589	0.00264806	0.0496577
ACSL1|ENSG00000151726|c.Taira201203muscle_X000999|JGIv7b.000041523_5275788-5323071-	785.244	-0.287297	0.096711	-2.97068	0.00297141	0.0537091
ACSL3|ENSG00000123983|c.Ismailoglu201203_X012425|JGIv7b.000294828_7372-60706-	588.18	-0.310332	0.142529	-2.17733	0.0294562	0.221308
ACSL3|ENSG00000123983|c.TXGP201107_X001979|JGIv7b.000016807_11112909-11170879-	2204.58	-0.0149953	0.0868974	-0.172563	0.862995	0.963478
ACSL4|ENSG00000068366|c.Audic201207_X004445|JGIv7b.000007546_5986514-6028877-	1289.32	-0.383619	0.101294	-3.7872	0.000152353	0.00572085
ACSL4|ENSG00000068366|c.Taira201203brain_X010870|JGIv7b.000086967_3383177-3422655+	363.315	-0.338569	0.153155	-2.21063	0.0270612	0.211622
ACSL5|ENSG00000197142|c.JGIL6RMv1_XeXenL6RMv10008569m|JGIv7b.000020641_2826641-2852988+	0.638128	-1.50498	2.58027	-0.583263	0.559717	NA
ACSL6|ENSG00000164398|c.Ueno201210brain_X000713|JGIv7b.000018892_8811004-8917256+	2615.59	-0.168636	0.0693153	-2.43288	0.0149795	0.148273
ACSM3|ENSG00000005187|c.XenBase_147898384|JGIv7b.000183165_926135-946289-	101.913	-0.358723	0.207641	-1.72761	0.0840575	0.38431
ACSS1|ENSG00000154930|c.Taira201203stomach_X000337|JGIv7b.000012020_544495-618987-	365.501	-0.279606	0.120336	-2.32354	0.0201502	0.177254
ACSS1|ENSG00000154930|c.Taira201203stomach_X001790|JGIv7b.000089475_1059206-1112556-	305.246	-0.289691	0.132548	-2.18555	0.0288485	0.218415
ACSS2|ENSG00000131069|c.Audic201207_X040469|JGIv7b.000162564_413510-448564-	1644.56	-0.288355	0.078914	-3.65404	0.000258149	0.00871719
ACSS2|ENSG00000131069|c.Taira201203egg_X002671|JGIv7b.000030581_770425-800453-	953.911	0.140669	0.0861833	1.63221	0.102636	0.427133
ACSS3|ENSG00000111058|c.Audic201207_X011422|JGIv7b.000018184_1660875-1727353-	191.922	0.437685	0.169735	2.57864	0.00991912	0.115893
ACTA1|ENSG00000143632|c.Audic201207_X033214|JGIv7b.000096620_795614-799059-	1.04015	-2.35012	2.37199	-0.99078	0.321793	NA
ACTA1|ENSG00000143632|c.JGIL6RMv1_XeXenL6RMv10013764m|JGIv7b.000002589_1301056-1305933-	47.5371	1.7108	1.23574	1.38443	0.166228	0.534498
ACTA1|ENSG00000143632|c.UniGene_Xl_S14742628|JGIv7b.000272406_3556706-3558513-	18.0095	0.429522	0.557729	0.770128	0.441224	NA
ACTA1|ENSG00000143632|c.XGI_TC431120|JGIv7b.000031469_1951163-1956302-	30.3852	1.98895	1.27828	1.55595	0.119719	0.458336
ACTA1|ENSG00000143632|c.XenBase_163916499|JGIv7b.000044061_721317-723151-	39.0409	1.17258	0.837743	1.39969	0.161607	0.528122
ACTA2|ENSG00000107796|c.Audic201207_X011524|JGIv7b.000018192_1154981-1162092+	65.4777	0.952877	0.295181	3.22811	0.0012461	0.0288897
ACTA2|ENSG00000107796|c.mgEST_1013250860|JGIv7b.000079772_5969939-5977421+	51.771	0.865055	0.335488	2.5785	0.00992302	0.115893
ACTB|ENSG00000075624|c.JGIL6RMv1_XeXenL6RMv10022560m|JGIv7b.000120240_3192678-3197730+	59348.8	0.10976	0.0579467	1.89415	0.0582056	0.320705
ACTB|ENSG00000075624|c.mgEST_1013085555|JGIv7b.000026364_4933385-4938221+	40065.1	0.174712	0.0600104	2.91136	0.00359861	0.0607237
ACTC1|ENSG00000159251|c.JGIL6RMv1_XeXenL6RMv10012311m|JGIv7b.000203041_1529047-1534757-	13.7607	1.0929	1.30646	0.836537	0.402853	NA
ACTC1|ENSG00000159251|c.JGIL6RMv1_XeXenL6RMv10022173m|JGIv7b.000265107_3994079-4000543+	45.2549	1.25339	0.446073	2.80983	0.00495679	0.0739156
ACTC1|ENSG00000159251|c.XGI_TC451772|JGIv7b.000152379_71379-79346+	16.7816	-0.0147667	0.484245	-0.0304942	0.975673	NA
ACTG1|ENSG00000267807|c.JGIL6RMv1_XeXenL6RMv10044808m|JGIv7b.000316503_167105-173158+	42215.3	0.157926	0.0678753	2.32671	0.0199807	0.176178
ACTL6A|ENSG00000136518|c.Chang2013_X011718|JGIv7b.000030987_478557-491202+	582.557	0.350626	0.109708	3.19599	0.0013935	0.0313706
ACTL6A|ENSG00000136518|c.Taira201203st12_X003573|JGIv7b.000168805_112041-126867+	585.489	0.301226	0.104103	2.89353	0.00380935	0.0621771
ACTL6B|ENSG00000077080|c.JGIL6RMv1_XeXenL6RMv10014406m|JGIv7b.000113187_1537400-1560523+	305.476	-0.0891469	0.140232	-0.635712	0.524964	0.828493
ACTN1|ENSG00000072110|c.Taira201203st25_X004526|JGIv7b.000203041_2723833-2797710+	300.518	0.0216899	0.144178	0.150438	0.880419	0.968601
ACTN1|ENSG00000072110|c.Taira201203st35_X003595|JGIv7b.000265107_1619099-1677669-	561.975	0.251866	0.105568	2.38582	0.0170411	0.160452
ACTN2|ENSG00000077522|c.Audic201207_X031885|JGIv7b.000086070_1354273-1394680-	53.2164	0.678336	0.335962	2.01909	0.0434782	0.275084
ACTN2|ENSG00000077522|c.Taira201203eye_X004691|JGIv7b.000031469_736570-779092-	31.6175	0.279355	0.45718	0.611038	0.541174	0.837767
ACTN2|ENSG00000077522|c.Taira201203muscle_X001344|JGIv7b.000061562_76583-107794+	0.790469	0.508973	2.25789	0.22542	0.821653	NA
ACTN2|ENSG00000077522|c.XenBase_147901186|JGIv7b.000045784_6036519-6082795-	0.656499	-1.50529	2.55787	-0.588492	0.556202	NA
ACTN4|ENSG00000130402|c.Ueno201210ovary_X000342|JGIv7b.000039723_8100767-8143714+	1748.48	0.0679493	0.083348	0.815248	0.41493	0.762327
ACTN4|ENSG00000130402|c.XGI_TC413971|JGIv7b.000050079_3642717-3698929-	895.016	0.0323535	0.0963351	0.335844	0.736989	0.920187
ACTR10|ENSG00000131966|c.Chang2013_X015606|JGIv7b.000045985_174324-296623+	908.408	0.0380215	0.10084	0.377047	0.706139	0.908267
ACTR10|ENSG00000131966|c.Taira201203st09_X003726|JGIv7b.000133644_1313017-1330546-	1160.24	-0.127733	0.0867383	-1.47262	0.140853	0.494731
ACTR1A|ENSG00000138107|c.Taira201203brain_X003809|JGIv7b.000016863_558335-580163-	3499.33	-0.0360594	0.0706812	-0.510169	0.609933	0.871728
ACTR1A|ENSG00000138107|c.XenBase_49671159|JGIv7b.000153221_30715-47613+	1976.81	-0.0210763	0.0824191	-0.255721	0.798166	0.943178
ACTR2|ENSG00000138071|c.Taira201203testis_X000496|JGIv7b.000012020_7237943-7271700+	1967.18	-0.00160661	0.076607	-0.0209721	0.983268	0.995704
ACTR2|ENSG00000138071|c.XGI_TC415628|JGIv7b.000111824_1945233-1972872+	1780.25	-0.00427008	0.083335	-0.0512399	0.959134	0.989064
ACTR3|ENSG00000115091|c.Quigley201212_X001890|JGIv7b.000003490_2124614-2141193+	1724.92	0.204819	0.0788998	2.59593	0.0094334	0.111785
ACTR3|ENSG00000115091|c.Ueno201302st08_X000336|JGIv7b.000163806_5563873-5583831+	2026.81	0.159793	0.076587	2.08642	0.0369405	0.251855
ACTR5|ENSG00000101442|c.JGIL6RMv1_XeXenL6RMv10055703m|JGIv7b.000004704_476077-485132+	164.139	0.144741	0.186696	0.775276	0.438177	0.776797
ACTR6|ENSG00000075089|c.UniGene_Xl_S37223611|JGIv7b.000018184_3963200-3973005-	298.145	-0.0331542	0.158285	-0.209459	0.83409	0.954944
ACTR8|ENSG00000113812|c.Chang2013_X037033|JGIv7b.000335124_9110-28635+	276.825	0.273182	0.151126	1.80764	0.0706627	0.351501
ACVR1B|ENSG00000135503|c.Quigley201212_X009704|JGIv7b.000014978_4799004-4831967-	287.822	0.0550428	0.132547	0.41527	0.677944	0.898758
ACVR1B|ENSG00000135503|c.TXGP201107_X000842|JGIv7b.000008129_5164959-5201979+	424.957	0.0318426	0.118739	0.268173	0.788566	0.940315
ACVR1|ENSG00000115170|c.Ismailoglu201203_X004986|JGIv7b.000043242_11891608-11937329+	248.729	-0.196294	0.140193	-1.40017	0.161462	0.527981
ACVR1|ENSG00000115170|c.Quigley201112_X001139|JGIv7b.000004321_12116261-12167970+	299.211	-0.0572458	0.128694	-0.444821	0.656449	0.89061
ACVR1|ENSG00000115170|c.Taira201203lung_X001774|JGIv7b.000014978_4840805-4888113-	88.8832	-0.0623739	0.22142	-0.281699	0.778174	0.935779
ACVR1|ENSG00000115170|c.Ueno201210kidney_X000194|JGIv7b.000008129_5106921-5149482+	56.7735	-0.0771414	0.27233	-0.283265	0.776974	0.935339
ACVR2A|ENSG00000121989|c.Quigley201112_X005048|JGIv7b.000021603_8469902-8522909+	841.173	0.0690592	0.0949406	0.727394	0.466985	0.795303
ACVR2A|ENSG00000121989|c.Taira201203brain_X000912|JGIv7b.000004321_14913634-14963846-	1574.76	-0.109649	0.0870219	-1.26001	0.207664	0.585063
ACVR2B|ENSG00000114739|c.JGIL6RMv1_XeXenL6RMv10011755m|JGIv7b.000047683_3882881-3902054-	248.274	0.101745	0.158683	0.641184	0.521403	0.82595
ACVR2B|ENSG00000114739|c.JGIL6RMv1_XeXenL6RMv10011828m|JGIv7b.000052573_12610951-12705061+	258.492	0.197543	0.156114	1.26538	0.205737	0.58304
ACY1|ENSG00000243989|c.Taira201203liver_X003360|JGIv7b.000187321_2519635-2534933-	3.39303	0.431554	1.16128	0.371619	0.710176	NA
ACY3|ENSG00000132744|c.XGI_TC416695|JGIv7b.000267344_2052158-2068973-	17.4892	0.270777	0.512061	0.528797	0.596946	NA
ACYP1|ENSG00000119640|c.JGIL6RMv1_XeXenL6RMv10020080m|JGIv7b.000039723_6632811-6633627+	0.293776	-1.75602	3.97456	-0.441814	0.658624	NA
ACYP1|ENSG00000119640|c.XenBase_50415081|JGIv7b.000289484_23381-32711-	425.282	-0.169652	0.118211	-1.43516	0.151241	0.511084
ACYP2|ENSG00000170634|c.Taira201203eye_X009251|JGIv7b.000086070_1672580-1681136-	0.321466	1.76549	3.5181	0.50183	0.615787	NA
ACYP2|ENSG00000170634|c.Taira201203muscle_X001742|JGIv7b.000102974_19683899-19723256+	1.16034	0.321075	1.83344	0.175122	0.860984	NA
ADAD1|ENSG00000164113|c.JGIL6RMv1_XeXenL6RMv10050348m|JGIv7b.000135961_286205-313677+	17.5787	0.614303	0.4946	1.24202	0.214229	NA
ADAD1|ENSG00000164113|c.Taira201203ovary_X005354|JGIv7b.000088765_2774959-2793403-	1.14467	-0.424317	1.92049	-0.220942	0.825138	NA
ADAL|ENSG00000168803|c.Ueno201302st08_X000161|JGIv7b.000038656_46273-62286-	210.024	0.261371	0.165009	1.58398	0.113199	0.445435
ADAL|ENSG00000168803|c.UniGene_Xl_S25080933|JGIv7b.000059883_3339354-3354694-	102.136	0.157492	0.210903	0.74675	0.455214	0.787398
ADAM10|ENSG00000137845|c.Ismailoglu201203_X012752|JGIv7b.000351606_912058-987983+	2054.96	0.109902	0.0763961	1.43858	0.150269	0.509615
ADAM10|ENSG00000137845|c.JGIL6RMv1_XeXenL6RMv10045106m|JGIv7b.000054274_1171234-1194440+	36.9468	0.28674	0.380427	0.753732	0.45101	0.785171
ADAM10|ENSG00000137845|c.Taira201203stomach_X001429|JGIv7b.000059883_2026152-2109602-	2158.09	-0.0542766	0.0776135	-0.699319	0.484352	0.807397
ADAM11|ENSG00000073670|c.Taira201203st25_X000934|JGIv7b.000014557_9118250-9157207-	1656.4	-0.22606	0.0786146	-2.87555	0.00403322	0.0644241
ADAM11|ENSG00000073670|c.Taira201203st25_X003032|JGIv7b.000075417_2285477-2316000-	1439.79	-0.181822	0.079139	-2.2975	0.0215901	0.184015
ADAM12|ENSG00000148848|c.Taira201203lung_X000849|JGIv7b.000007555_3844003-3906000-	29.4783	0.183292	0.376578	0.486731	0.626449	0.879114
ADAM17|ENSG00000151694|c.Ismailoglu201203_X004940|JGIv7b.000043061_7739262-7788278-	340.07	0.190011	0.162367	1.17025	0.241899	0.624482
ADAM17|ENSG00000151694|c.XGI_TC415724|JGIv7b.000142445_3008259-3075797-	182.72	0.0099113	0.166103	0.0596697	0.952419	0.987105
ADAM19|ENSG00000135074|c.Taira201203heart_X002404|JGIv7b.000027038_526105-593857-	91.1723	0.179061	0.226002	0.792297	0.428187	0.770448
ADAM19|ENSG00000135074|c.Taira201203lung_X007537|JGIv7b.000189728_444548-497515-	27.7651	0.0627106	0.377639	0.16606	0.86811	0.964899
ADAM19|ENSG00000135074|c.Ueno201210brain_X001543|JGIv7b.000054336_891417-928930-	293.998	-0.132991	0.149234	-0.891156	0.372845	0.73496
ADAM22|ENSG00000008277|c.UniGene_Xl_S13590649|JGIv7b.000061124_678299-807623-	1261.63	-0.173983	0.0990112	-1.75721	0.0788824	0.372622
ADAM28|ENSG00000042980|c.Quigley201112_X011196|JGIv7b.000059755_890033-936932+	14.4037	-0.476509	0.538094	-0.88555	0.37586	NA
ADAM28|ENSG00000042980|c.Quigley201212_X015268|JGIv7b.000030425_635315-693755+	13.3102	0.094209	0.543511	0.173334	0.862389	NA
ADAM28|ENSG00000042980|c.Taira201203eye_X004535|JGIv7b.000030425_736049-756982-	0.151547	0.873743	4.08047	0.214128	0.830447	NA
ADAM28|ENSG00000042980|c.Taira201203intestine_X002905|JGIv7b.000030425_695674-731899+	5.55453	-1.99166	0.945587	-2.10627	0.0351808	NA
ADAM28|ENSG00000042980|c.UniGene_Xl_S43236146|JGIv7b.000133382_1536585-1573931+	1.10977	-0.382803	1.95635	-0.195672	0.844867	NA
ADAM9|ENSG00000168615|c.Quigley201207_X007100|JGIv7b.000059267_1915277-1976792-	269.681	0.0419213	0.162321	0.258262	0.796205	0.942883
ADAM9|ENSG00000168615|c.Taira201203brain_X005084|JGIv7b.000027313_660790-711133+	563.983	0.0836485	0.109603	0.763195	0.445347	0.781572
ADAM9|ENSG00000168615|c.Taira201203eye_X001310|JGIv7b.000007555_8543612-8586280+	0.642787	-0.13567	2.59517	-0.0522777	0.958307	NA
ADAM9|ENSG00000168615|c.XGI_TC417575|JGIv7b.000247724_618678-690901+	0	NA	NA	NA	NA	NA
ADAMTS10|ENSG00000261964|c.JGIL6RMv1_XeXenL6RMv10051715m|JGIv7b.000325448_224559-261378+	5.44727	0.28984	0.892006	0.32493	0.745234	NA
ADAMTS13|ENSG00000260099|c.Taira201203liver_X001409|JGIv7b.000037448_1468724-1485024+	3.09947	0.383425	1.11948	0.342503	0.731972	NA
ADAMTS15|ENSG00000166106|c.Taira201203testis_X003279|JGIv7b.000161503_3922697-3998770-	21.3954	0.257131	0.474061	0.542401	0.587542	NA
ADAMTS15|ENSG00000166106|c.Taira201203testis_X003646|JGIv7b.000226594_512075-573164+	29.8876	-0.21996	0.385827	-0.5701	0.56861	0.85036
ADAMTS17|ENSG00000140470|c.Taira201203kidney_X006940|JGIv7b.000058049_2621145-2784887-	49.3771	-0.0871218	0.29854	-0.291827	0.770419	0.933659
ADAMTS18|ENSG00000140873|c.JGIL6RMv1_XeXenL6RMv10044879m|JGIv7b.000175547_3639556-3668514-	12.0969	0.259298	0.61496	0.42165	0.673281	NA
ADAMTS1|ENSG00000154734|c.Ueno201210brain_X000211|JGIv7b.000006590_8831863-8841000+	130.24	-0.247233	0.185419	-1.33337	0.182409	0.554938
ADAMTS1|ENSG00000154734|c.Ueno201210st10_X000167|JGIv7b.000006754_946678-956092-	142.275	-0.226004	0.194558	-1.16163	0.245385	0.627691
ADAMTS2|ENSG00000087116|c.Taira201203eye_X006513|JGIv7b.000048253_324467-475432+	74.3851	-0.118987	0.237357	-0.5013	0.61616	0.875198
ADAMTS3|ENSG00000156140|c.Audic201207_X041032|JGIv7b.000165627_1269712-1385780+	499.364	0.543084	0.138632	3.91745	8.94917e-05	0.00384361
ADAMTS4|ENSG00000158859|c.Taira201203brain_X002407|JGIv7b.000012462_1863813-1881435-	264.721	-0.180055	0.147785	-1.21836	0.223089	0.604267
ADAMTS4|ENSG00000158859|c.Taira201203lung_X003888|JGIv7b.000046492_101342-114981+	59.9508	0.308622	0.270813	1.13961	0.254448	0.637253
ADAMTS6|ENSG00000049192|c.Taira201203ovary_X003223|JGIv7b.000041523_674843-816655-	53.2806	-0.123526	0.284287	-0.434511	0.663918	0.892756
ADAMTS6|ENSG00000049192|c.Ueno201210st09_X000839|JGIv7b.000173125_24889-194187-	132.987	-0.0934692	0.181717	-0.514367	0.606996	0.870004
ADAMTS8|ENSG00000134917|c.Taira201203heart_X006535|JGIv7b.000161503_4103947-4140044+	19.5	-0.0658723	0.476071	-0.138367	0.889951	NA
ADAMTS8|ENSG00000134917|c.Taira201203ovary_X006633|JGIv7b.000161503_4513710-4549011-	21.8232	-0.329791	0.426771	-0.77276	0.439664	0.777566
ADAMTSL2|ENSG00000197859|c.JGIL6RMv1_XeXenL6RMv10046240m|JGIv7b.000053263_7714899-7747108+	24.0916	0.140182	0.42014	0.333655	0.73864	0.921256
ADAMTSL4|ENSG00000143382|c.Ueno201210heart_X001154|JGIv7b.000131854_1449644-1578595-	22.8628	0.401847	0.506907	0.792743	0.427928	0.770311
ADAMTSL5|ENSG00000185761|c.JGIL6RMv1_XeXenL6RMv10014579m|JGIv7b.000039437_2734314-2774476-	0	NA	NA	NA	NA	NA
ADAMTSL5|ENSG00000185761|c.Park201106_X002649|JGIv7b.000009266_6571442-6605412+	11.7191	0.634589	0.59469	1.06709	0.285931	NA
ADAP1|ENSG00000105963|c.Audic201207_X030499|JGIv7b.000078978_5596836-5611399+	0	NA	NA	NA	NA	NA
ADAP1|ENSG00000105963|c.UniGene_Xl_S17058353|JGIv7b.000023403_10198964-10291771-	333.923	-0.164415	0.129399	-1.27061	0.203867	0.581142
ADAP1|ENSG00000105963|c.XGI_TC416847|JGIv7b.000009994_9715638-9823243+	512.506	-0.421694	0.115635	-3.64678	0.000265546	0.00890249
ADAP2|ENSG00000184060|c.JGIL6RMv1_XeXenL6RMv10051937m|JGIv7b.000003490_1675079-1686104-	14.7418	-0.142644	0.525606	-0.271389	0.786092	NA
ADAP2|ENSG00000184060|c.Taira201203liver_X003182|JGIv7b.000163806_5139579-5157936-	12.7165	-0.468927	0.557	-0.841881	0.399855	NA
ADARB1|ENSG00000197381|c.TXGP201107_X001613|JGIv7b.000013787_750054-805235+	2209.43	-0.0128196	0.0725174	-0.17678	0.859681	0.962768
ADARB2|ENSG00000185736|c.Taira201203muscle_X001228|JGIv7b.000052573_7567386-7651141+	155.122	-0.199493	0.170984	-1.16673	0.24332	0.625843
ADAR|ENSG00000160710|c.XenBase_213626232|JGIv7b.000046492_327810-349309-	847.192	0.0190034	0.0997286	0.190551	0.848878	0.959322
ADAT1|ENSG00000065457|c.JGIL6RMv1_XeXenL6RMv10035046m|JGIv7b.000052487_556624-583591+	111.613	-0.23814	0.200826	-1.1858	0.2357	0.618523
ADAT2|ENSG00000189007|c.Audic201207_X028750|JGIv7b.000073014_546737-567748+	95.9701	-0.00378192	0.210752	-0.0179449	0.985683	0.996605
ADA|ENSG00000196839|c.JGIL6RMv1_XeXenL6RMv10032675m|JGIv7b.000061180_365403-384801+	59.5365	-0.0729422	0.266139	-0.274075	0.784027	0.938711
ADA|ENSG00000196839|c.Taira201203eye_X002677|JGIv7b.000014557_6492508-6507530+	72.0294	-0.151177	0.245145	-0.616686	0.537442	0.835461
ADA|ENSG00000196839|c.Taira201203intestine_X001704|JGIv7b.000014557_6441222-6460528-	2.1656	0.63579	1.42071	0.447516	0.654502	NA
ADCK1|ENSG00000063761|c.Quigley201212_X018366|JGIv7b.000039723_5911110-5937921-	236.221	-0.0368193	0.145737	-0.252642	0.800545	0.94383
ADCK2|ENSG00000133597|c.Ueno201210st10_X001589|JGIv7b.000120511_222785-262607+	412.404	-0.0548161	0.117411	-0.466874	0.64059	0.884013
ADCK3|ENSG00000163050|c.Taira201203st08_X001775|JGIv7b.000027161_7107168-7159515+	225.301	0.41087	0.154283	2.6631	0.00774246	0.0989167
ADCK3|ENSG00000163050|c.Taira201203st12_X003064|JGIv7b.000102974_4534704-4588353-	661.15	0.184365	0.101422	1.8178	0.069095	0.346871
ADCK4|ENSG00000123815|c.JGIL6RMv1_XeXenL6RMv10018961m|JGIv7b.000039723_10111193-10133499+	389.413	-0.00134492	0.118924	-0.0113091	0.990977	0.998182
ADCK5|ENSG00000173137|c.Park201106_X014172|JGIv7b.000073936_319905-342451-	202.817	-0.186971	0.184387	-1.01402	0.310575	0.690414
ADCY3|ENSG00000138031|c.Taira201203brain_X007980|JGIv7b.000051558_174339-234927-	1038.7	-0.0973171	0.0898908	-1.08261	0.27898	0.663083
ADCY3|ENSG00000138031|c.Taira201203brain_X011568|JGIv7b.000102262_1099438-1158739+	611.55	-0.197759	0.111386	-1.77544	0.0758249	0.36453
ADCY4|ENSG00000129467|c.Audic201207_X047727|JGIv7b.000272406_871246-915788+	263.922	-0.213042	0.136695	-1.55852	0.119111	0.457494
ADCY4|ENSG00000129467|c.Taira201203heart_X004394|JGIv7b.000061078_77231-109814-	231.386	-0.302675	0.147796	-2.04792	0.0405678	0.264677
ADCY5|ENSG00000173175|c.Taira201203brain_X010697|JGIv7b.000084188_1600086-1658595+	997.039	-0.135292	0.0951597	-1.42174	0.155103	0.517998
ADCY6|ENSG00000174233|c.Quigley201207_X001342|JGIv7b.000008129_5782233-5875477-	527.998	-0.16464	0.116209	-1.41676	0.156553	0.520199
ADCY6|ENSG00000174233|c.Taira201203st08_X001114|JGIv7b.000014978_4074576-4184440+	848.591	-0.0973768	0.0967407	-1.00658	0.314139	0.69379
ADCY8|ENSG00000155897|c.Taira201203brain_X015076|JGIv7b.000220448_4300765-4491176-	775.872	-0.15705	0.0922218	-1.70296	0.0885753	0.395365
ADCY8|ENSG00000155897|c.Taira201203egg_X005702|JGIv7b.000110678_197886-317030+	494.078	-0.160774	0.110746	-1.45173	0.146577	0.503445
ADCY9|ENSG00000162104|c.Taira201203ovary_X002276|JGIv7b.000023403_3169261-3263476+	605.67	-0.135062	0.112239	-1.20334	0.228845	0.610777
ADCYAP1R1|ENSG00000078549|c.JGIL6RMv1_XeXenL6RMv10028855m|JGIv7b.000047683_1399173-1522798-	1081.9	-0.164366	0.0899909	-1.82647	0.0677798	0.343974
ADCYAP1|ENSG00000141433|c.Taira201203brain_X005179|JGIv7b.000029621_3983098-3994005+	335.979	-0.262347	0.127807	-2.05267	0.0401045	0.263592
ADCYAP1|ENSG00000141433|c.XenBase_147902743|JGIv7b.000008006_2934858-2943643-	911.048	-0.280028	0.0972836	-2.87847	0.00399604	0.064157
ADD1|ENSG00000087274|c.Chang2013_X009971|JGIv7b.000024597_78899-154992-	1236.25	-0.095897	0.0886035	-1.08232	0.279112	0.663083
ADD1|ENSG00000087274|c.Quigley201212_X001741|JGIv7b.000003467_5286677-5346141+	995.177	-0.093212	0.0946576	-0.984728	0.324758	0.700705
ADD2|ENSG00000075340|c.Taira201203brain_X003354|JGIv7b.000014870_423349-476445-	3411.17	0.0227948	0.0788136	0.289224	0.77241	0.933913
ADD2|ENSG00000075340|c.Ueno201210brain_X002969|JGIv7b.000247724_1563676-1613550+	2138.52	-0.0170153	0.0843216	-0.20179	0.840081	0.957041
ADD3|ENSG00000148700|c.Ueno201210brain_X000740|JGIv7b.000020641_4571957-4611210-	527.315	0.13663	0.132837	1.02855	0.303689	0.684193
ADD3|ENSG00000148700|c.Ueno201210egg_X000112|JGIv7b.000007045_57131-71628+	52.8394	-0.0276571	0.317766	-0.0870361	0.930643	0.98107
ADGB|ENSG00000118492|c.Ismailoglu201203_X009222|JGIv7b.000118142_2843963-2927763-	129.805	0.372922	0.194501	1.91733	0.0551961	0.312248
ADH1A|ENSG00000187758|c.JGIL6RMv1_XeXenL6RMv10018339m|JGIv7b.000007144_1251081-1286435+	0	NA	NA	NA	NA	NA
ADH1A|ENSG00000187758|c.Taira201203intestine_X000788|JGIv7b.000007144_1092892-1106186+	26.3672	0.0390714	0.40411	0.0966851	0.922976	0.978596
ADH1B|ENSG00000196616|c.Amin201106_X022279|JGIv7b.000167800_1639974-1658490+	2.25003	0.317976	1.3777	0.230802	0.817469	NA
ADH1B|ENSG00000196616|c.Taira201203intestine_X000800|JGIv7b.000007144_808026-827766-	8.34484	-0.81465	0.727847	-1.11926	0.263029	NA
ADH1B|ENSG00000196616|c.Taira201203kidney_X001086|JGIv7b.000007144_1133476-1164831+	0.293776	-1.75602	3.97456	-0.441814	0.658624	NA
ADH1B|ENSG00000196616|c.Taira201203liver_X002142|JGIv7b.000063529_1936016-1954809+	3.41071	0.931369	1.08486	0.858513	0.390609	NA
ADH1B|ENSG00000196616|c.Taira201203pancreas_X002524|JGIv7b.000167800_1697729-1729224+	2.43951	-4.77035	1.67266	-2.85196	0.00434509	NA
ADH1B|ENSG00000196616|c.XenBase_147905625|JGIv7b.000167800_1328170-1343810-	0	NA	NA	NA	NA	NA
ADH1B|ENSG00000196616|c.XenBase_32450251|JGIv7b.000007144_1224174-1238009+	0	NA	NA	NA	NA	NA
ADH1B|ENSG00000196616|c.XenBase_47682947|JGIv7b.000046215_1037209-1056503-	0.339837	1.83427	3.7505	0.489075	0.624788	NA
ADH1C|ENSG00000248144|c.JGIL6RMv1_XeXenL6RMv10043858m|JGIv7b.000167800_1590491-1601144+	0	NA	NA	NA	NA	NA
ADH5|ENSG00000197894|c.JGIL6RMv1_XeXenL6RMv10043849m|JGIv7b.000167800_1767093-1777192+	49.1522	-0.0381021	1.24296	-0.0306544	0.975545	0.993779
ADH5|ENSG00000197894|c.XGI_TC421111|JGIv7b.000007144_1337048-1355903+	836.954	0.0924659	0.107899	0.856964	0.391465	0.749134
ADHFE1|ENSG00000147576|c.Amin201106_X002909|JGIv7b.000010587_262273-281943+	124.131	-0.353022	0.191069	-1.84761	0.0646582	0.336363
ADI1|ENSG00000182551|c.XenBase_77748312|JGIv7b.000142445_205236-216257-	122.865	0.154852	0.202933	0.763071	0.445421	0.781572
ADIPOQ|ENSG00000181092|c.Audic201207_X010614|JGIv7b.000016807_8997654-9002147+	40.5758	-0.502206	0.331652	-1.51426	0.129961	0.474808
ADIPOQ|ENSG00000181092|c.Taira201203muscle_X001057|JGIv7b.000044494_5837433-5842591+	98.6764	-0.260703	0.216668	-1.20324	0.228883	0.610784
ADIPOR1|ENSG00000159346|c.Audic201207_X043514|JGIv7b.000193525_624322-637088-	831.934	-0.0744312	0.0932234	-0.798417	0.424628	0.768587
ADIPOR1|ENSG00000159346|c.Taira201203st25_X000190|JGIv7b.000003412_405077-420670+	1605.96	-0.00916948	0.078863	-0.116271	0.907438	0.97453
ADIPOR2|ENSG00000006831|c.Taira201203stomach_X002653|JGIv7b.000256647_412569-452623-	590.115	-0.0050717	0.110202	-0.0460219	0.963293	0.990226
ADIPOR2|ENSG00000006831|c.XGI_TC419462|JGIv7b.000058790_1350233-1407721-	262.977	-0.0198465	0.164046	-0.120981	0.903706	0.974252
ADK|ENSG00000156110|c.Amin201106_X020719|JGIv7b.000139078_1502424-1640742+	1360.46	-0.0588187	0.103511	-0.568235	0.569876	0.851024
ADM|ENSG00000148926|c.Taira201203brain_X004788|JGIv7b.000025194_3409975-3412859-	17.8548	-0.363973	0.596957	-0.609714	0.542051	NA
ADM|ENSG00000148926|c.Taira201203heart_X003293|JGIv7b.000043483_4766160-4768837-	10.5346	0.824799	0.635442	1.29799	0.19429	NA
ADNP2|ENSG00000101544|c.Taira201203egg_X002208|JGIv7b.000023301_6276352-6297106+	881.243	-0.0818021	0.104213	-0.784953	0.432481	0.772984
ADNP2|ENSG00000101544|c.Taira201203st09_X002889|JGIv7b.000073623_56003-78515+	690.455	-0.183388	0.101949	-1.79881	0.0720484	0.355545
ADNP|ENSG00000101126|c.Quigley201212_X008927|JGIv7b.000014557_4273013-4299380+	2160.6	-0.0533718	0.0748223	-0.713314	0.475651	0.801205
ADNP|ENSG00000101126|c.Taira201203st12_X000083|JGIv7b.000002511_1042703-1149813-	2926.17	-0.0710452	0.0756735	-0.938839	0.347813	0.717837
ADORA1|ENSG00000163485|c.Taira201203heart_X006171|JGIv7b.000137317_4301095-4315342+	29.9203	-0.289407	0.414398	-0.69838	0.48494	0.807574
ADORA1|ENSG00000163485|c.Taira201203kidney_X004224|JGIv7b.000030711_2929341-2967900-	170.362	0.139738	0.171361	0.815464	0.414807	0.762327
ADORA1|ENSG00000163485|c.Taira201203kidney_X004715|JGIv7b.000035524_523340-563412-	379.127	-0.216914	0.12531	-1.73102	0.0834475	0.382869
ADORA2A|ENSG00000128271|c.Audic201207_X051111|JGIv7b.000394729_67911-77657-	41.686	-0.149789	0.341986	-0.437996	0.661389	0.892138
ADORA2A|ENSG00000128271|c.XGI_TC419598|JGIv7b.000162663_887148-896750-	27.5265	-0.180586	0.396277	-0.455708	0.6486	0.888376
ADORA2B|ENSG00000170425|c.Quigley201207_X007256|JGIv7b.000061444_316936-335161-	4.13143	-0.177686	1.01574	-0.174932	0.861133	NA
ADORA2B|ENSG00000170425|c.Taira201203brain_X005973|JGIv7b.000036364_1437810-1480832-	57.7684	0.0751155	0.271073	0.277104	0.7817	0.937819
ADORA2B|ENSG00000170425|c.Taira201203kidney_X006126|JGIv7b.000050079_5810202-5820371-	7.32419	0.693692	0.742146	0.934711	0.349937	NA
ADORA2B|ENSG00000170425|c.Taira201203kidney_X007188|JGIv7b.000060518_1100479-1152371-	300.197	-0.102179	0.135381	-0.754749	0.4504	0.78508
ADO|ENSG00000181915|c.Taira201203brain_X003828|JGIv7b.000016863_9987412-9992707-	428.71	-0.133704	0.116825	-1.14448	0.252424	0.635321
ADO|ENSG00000181915|c.XGI_TC415187|JGIv7b.000079772_389950-393271-	1019.25	-0.095842	0.0890012	-1.07686	0.281542	0.665406
ADPGK|ENSG00000159322|c.Amin201106_X014647|JGIv7b.000061562_86247-147502-	310.809	-0.0554456	0.131466	-0.42175	0.673208	0.897225
ADPGK|ENSG00000159322|c.Audic201207_X007050|JGIv7b.000012518_3025040-3037194+	742.961	0.0181134	0.0952232	0.190221	0.849136	0.959325
ADPGK|ENSG00000159322|c.TeperekTkacz201205_X001049|JGIv7b.000045784_5990806-6008563+	224.968	-0.114003	0.144219	-0.790483	0.429246	0.770839
ADPRHL1|ENSG00000153531|c.Taira201203heart_X006680|JGIv7b.000167628_4825117-4840241-	3.27352	-0.68609	1.21409	-0.565107	0.572001	NA
ADPRHL1|ENSG00000153531|c.Taira201203heart_X008089|JGIv7b.000338390_1305759-1341838-	0	NA	NA	NA	NA	NA
ADPRHL2|ENSG00000116863|c.TXGP201107_X005785|JGIv7b.000076824_259075-271552+	437.501	0.0933989	0.113837	0.820459	0.411954	0.761543
ADPRHL2|ENSG00000116863|c.Taira201203eye_X012551|JGIv7b.000196571_561450-574679-	103.247	0.386649	0.225827	1.71214	0.08687	0.391189
ADPRH|ENSG00000144843|c.Taira201203brain_X011769|JGIv7b.000105005_488327-493123+	28.8651	-0.260248	0.382126	-0.681051	0.495839	0.812237
ADPRH|ENSG00000144843|c.Taira201203ovary_X001519|JGIv7b.000013787_1136829-1156476-	92.2165	-0.23441	0.213412	-1.0984	0.272032	0.655804
ADPRH|ENSG00000144843|c.mgEST_1013255135|JGIv7b.000020345_2053557-2062065+	22.3643	0.432978	0.425032	1.0187	0.308347	0.688252
ADPRM|ENSG00000170222|c.Audic201207_X031196|JGIv7b.000081941_3300045-3308022-	6.43506	0.420866	0.783616	0.537082	0.591211	NA
ADPRM|ENSG00000170222|c.XGI_TC417361|JGIv7b.000081941_3287467-3293627-	293.16	0.0307512	0.130928	0.234871	0.814309	0.947346
ADRA1A|ENSG00000120907|c.Taira201203eye_X005157|JGIv7b.000036401_2333197-2394219+	130.474	-0.270974	0.197855	-1.36956	0.170825	0.541421
ADRA1D|ENSG00000171873|c.Taira201203lung_X006351|JGIv7b.000109418_263905-341101-	359.846	-0.15165	0.132565	-1.14397	0.252637	0.635606
ADRA2A|ENSG00000150594|c.Quigley201212_X012047|JGIv7b.000020641_3803459-3805409+	93.5554	-0.103462	0.228704	-0.452383	0.650993	0.888819
ADRA2A|ENSG00000150594|c.Taira201203brain_X011839|JGIv7b.000106356_3441142-3443545-	78.5128	-0.250983	0.245909	-1.02063	0.307428	0.68756
ADRA2A|ENSG00000150594|c.Taira201203heart_X005557|JGIv7b.000100253_630458-633498+	19.2513	0.364044	0.497876	0.731194	0.464661	NA
ADRA2A|ENSG00000150594|c.Taira201203spleen_X000387|JGIv7b.000005925_11875804-11878999-	52.7747	-0.430895	0.28427	-1.5158	0.129571	0.47414
ADRA2A|ENSG00000150594|c.Ueno201210ovary_X000081|JGIv7b.000007045_944796-946660-	50.1154	-0.4311	0.304731	-1.41469	0.157159	0.521162
ADRA2B|ENSG00000222040|c.Ueno201210brain_X002980|JGIv7b.000247724_5081671-5083342-	7.86297	-1.34333	0.843223	-1.5931	0.111139	NA
ADRB1|ENSG00000043591|c.Taira201203heart_X000684|JGIv7b.000007045_1814848-1840640+	5.24593	-1.39956	0.954475	-1.46632	0.142562	NA
ADRB1|ENSG00000043591|c.Taira201203liver_X003025|JGIv7b.000139741_1695034-1698174+	31.9555	0.666428	0.385517	1.72866	0.0838702	0.383799
ADRB1|ENSG00000043591|c.Taira201203muscle_X001550|JGIv7b.000081892_103618-106445-	16.6958	0.238311	0.493838	0.48257	0.629401	NA
ADRB2|ENSG00000169252|c.Audic201207_X011809|JGIv7b.000018892_3799857-3804028+	44.9774	-0.229448	0.31572	-0.726743	0.467383	0.795521
ADRB2|ENSG00000169252|c.Taira201203kidney_X005112|JGIv7b.000040421_1976151-1979775+	39.7007	-0.0321726	0.325254	-0.0989154	0.921205	0.978197
ADRBK2|ENSG00000100077|c.TXGP201107_X007419|JGIv7b.000143664_174124-287160-	1525.87	0.0340412	0.0856513	0.39744	0.691043	0.904653
ADRBK2|ENSG00000100077|c.Taira201203st09_X002019|JGIv7b.000044061_2957359-3068478+	1500.14	-0.111367	0.0786711	-1.4156	0.156891	0.520817
ADRM1|ENSG00000130706|c.Amin201106_X004248|JGIv7b.000013471_3262958-3277654-	843.222	0.156857	0.115587	1.35705	0.174765	0.546428
ADRM1|ENSG00000130706|c.Ueno2012106cells_X000328|JGIv7b.000014557_823836-839588+	943.697	0.0779047	0.104759	0.743659	0.457083	0.788745
ADSL|ENSG00000239900|c.JGIL6RMv1_XeXenL6RMv10024411m|JGIv7b.000078978_4533158-4559246+	205.735	0.0708234	0.160266	0.441911	0.658554	0.891236
ADSSL1|ENSG00000185100|c.Taira201203muscle_X002269|JGIv7b.000230550_3138293-3160635-	22.2781	-0.248566	0.446753	-0.556384	0.577948	0.855268
ADSS|ENSG00000035687|c.Taira201203testis_X003697|JGIv7b.000236382_4592100-4666882+	15.0406	0.179378	0.547156	0.327836	0.743036	NA
ADTRP|ENSG00000111863|c.Taira201203eye_X004241|JGIv7b.000026933_520107-537985-	11.1398	0.265847	0.589395	0.451051	0.651953	NA
ADTRP|ENSG00000111863|c.Taira201203eye_X006833|JGIv7b.000051654_452884-467358-	0	NA	NA	NA	NA	NA
AEBP1|ENSG00000106624|c.Taira201203intestine_X004503|JGIv7b.000051940_777848-814670+	22.2333	0.561735	0.488369	1.15023	0.250051	0.633293
AEBP1|ENSG00000106624|c.Taira201203testis_X003917|JGIv7b.000286644_542673-594098-	36.7224	0.876337	0.36279	2.41555	0.0157114	0.152214
AEBP2|ENSG00000139154|c.Ueno2012102cells_X001803|JGIv7b.000335096_2272-11078-	279.27	0.178453	0.149304	1.19523	0.231997	0.614624
AEN|ENSG00000181026|c.UniGene_Xl_S21938856|JGIv7b.000009266_9160801-9168675-	30.321	-0.0150667	0.361543	-0.0416733	0.966759	0.99109
AES|ENSG00000104964|c.Audic201207_X002510|JGIv7b.000004363_805137-824060-	2241.12	0.0879489	0.0697674	1.2606	0.207452	0.584742
AES|ENSG00000104964|c.Ismailoglu201203_X007236|JGIv7b.000070461_899168-915780+	1688.68	0.17756	0.0767226	2.31431	0.0206507	0.17979
AFAP1L1|ENSG00000157510|c.Taira201203liver_X001475|JGIv7b.000040421_2433020-2490036+	128.177	-0.470543	0.184781	-2.5465	0.010881	0.122404
AFAP1L1|ENSG00000157510|c.Taira201203st25_X001142|JGIv7b.000018892_4276122-4316843+	87.1743	-0.124516	0.232368	-0.535855	0.592059	0.862482
AFAP1L2|ENSG00000169129|c.Taira201203heart_X000691|JGIv7b.000007045_1934655-1973649-	35.8871	0.11819	0.335467	0.352314	0.724603	0.915685
AFAP1|ENSG00000196526|c.TXGP201107_X007456|JGIv7b.000146311_3618683-3717037-	1077.23	0.22856	0.0905405	2.52439	0.0115899	0.127154
AFAP1|ENSG00000196526|c.Ueno201210st09_X000679|JGIv7b.000106356_2236249-2339505-	749.32	0.0615169	0.0997762	0.616549	0.537532	0.835461
AFF1|ENSG00000172493|c.Taira201203kidney_X007064|JGIv7b.000058878_1426296-1538789-	43.9899	-0.0709264	0.322573	-0.219877	0.825967	0.951253
AFF2|ENSG00000269754|c.TXGP201107_X007479|JGIv7b.000149581_1718606-1751605+	487.599	-0.412817	0.114662	-3.60029	0.000317857	0.010128
AFF3|ENSG00000144218|c.Taira201203lung_X007269|JGIv7b.000169004_1225608-1250493-	262.946	-0.0832068	0.141467	-0.588169	0.556419	0.845505
AFF4|ENSG00000072364|c.Ueno201210egg_X000364|JGIv7b.000018892_7111589-7170848-	1134.53	-0.0703977	0.0914551	-0.769751	0.441447	0.779408
AFG3L2|ENSG00000141385|c.Taira201203muscle_X001059|JGIv7b.000044494_774362-797566-	1278.76	0.0370162	0.0846624	0.437221	0.661951	0.892217
AFG3L2|ENSG00000141385|c.Taira201203st40_X003000|JGIv7b.000398601_318207-353740-	814.409	0.284407	0.0953328	2.9833	0.00285155	0.0521617
AFG3L2|ENSG00000141385|c.Ueno201210st08_X001316|JGIv7b.000373526_316715-329389-	564.903	-0.0547112	0.101374	-0.539696	0.589407	0.860956
AFMID|ENSG00000183077|c.Quigley201212_X050318|JGIv7b.000373158_1360737-1389483+	27.9625	0.530016	0.424185	1.24949	0.211484	0.589865
AFM|ENSG00000079557|c.TXGP201107_X007854|JGIv7b.000165627_1046177-1073729-	1.16363	0.375291	1.93379	0.19407	0.846121	NA
AFTPH|ENSG00000119844|c.Taira201203egg_X005718|JGIv7b.000111824_1677123-1722022+	582.453	0.0319346	0.100153	0.318859	0.749833	0.924659
AFTPH|ENSG00000119844|c.Taira201203pancreas_X000408|JGIv7b.000012020_6806369-6847007+	713.354	-0.121174	0.102801	-1.17873	0.238505	0.620394
AGAP2|ENSG00000135439|c.Taira201203brain_X001088|JGIv7b.000005732_2222457-2325193-	1628.46	-0.264226	0.0911963	-2.89733	0.00376357	0.0618885
AGAP3|ENSG00000133612|c.Taira201203eye_X002538|JGIv7b.000013787_4276144-4420284+	1363.8	-0.0239597	0.101008	-0.237206	0.812497	0.946875
AGAP3|ENSG00000133612|c.Taira201203eye_X011690|JGIv7b.000160151_261367-265154+	46.2205	-0.129539	0.365718	-0.354203	0.723187	0.915223
AGAP3|ENSG00000133612|c.Taira201203st09_X000216|JGIv7b.000004321_500712-644730+	2030.62	-0.130517	0.100475	-1.29901	0.193942	0.569043
AGAP3|ENSG00000133612|c.Ueno201210ovary_X000788|JGIv7b.000212107_40045-53203+	186.402	-0.0884061	0.165093	-0.535491	0.59231	0.862687
AGA|ENSG00000038002|c.Audic201207_X009425|JGIv7b.000014692_6240843-6258550+	109.333	0.094041	0.203566	0.461969	0.644104	0.885667
AGBL1|ENSG00000166748|c.Taira201203st08_X001579|JGIv7b.000023872_4413065-4725016+	8.96032	0.308618	0.68465	0.450768	0.652157	NA
AGBL2|ENSG00000165923|c.Quigley201212_X028813|JGIv7b.000074352_2655783-2682191+	101.009	0.211983	0.208853	1.01499	0.310112	0.690042
AGBL3|ENSG00000146856|c.Quigley201112_X015743|JGIv7b.000120511_1154799-1170671-	4.8184	0.977835	0.94263	1.03735	0.299574	NA
AGBL5|ENSG00000084693|c.Chang2013_X028335|JGIv7b.000134683_907297-944464-	355.738	-0.147896	0.12211	-1.21117	0.22583	0.607339
AGBL5|ENSG00000084693|c.TXGP201107_X003408|JGIv7b.000036600_807822-838522+	686.701	-0.139083	0.101437	-1.37114	0.170333	0.540426
AGFG1|ENSG00000173744|c.Audic201207_X020492|JGIv7b.000044494_4236126-4308547+	588.3	-0.118803	0.110595	-1.07422	0.282726	0.666519
AGFG1|ENSG00000173744|c.Taira201203muscle_X000564|JGIv7b.000016807_7615536-7691100+	400.978	-0.176284	0.121858	-1.44663	0.147999	0.505721
AGGF1|ENSG00000164252|c.Ismailoglu201203_X011404|JGIv7b.000220499_2165864-2191936+	65.8671	0.446489	0.275237	1.6222	0.104761	0.430405
AGGF1|ENSG00000164252|c.Taira201203ovary_X002776|JGIv7b.000032212_6358963-6381578-	232.128	0.101852	0.14224	0.716055	0.473957	0.800626
AGK|ENSG00000006530|c.Quigley201112_X015742|JGIv7b.000120511_776846-785730-	147.009	0.494935	0.188212	2.62967	0.00854685	0.10488
AGL|ENSG00000162688|c.Taira201203muscle_X002128|JGIv7b.000181903_730096-782508-	2044.68	-0.152533	0.0744256	-2.04947	0.0404157	0.264174
AGL|ENSG00000162688|c.Ueno2012106cells_X000873|JGIv7b.000047606_5856147-5912468+	1945.88	-0.0374967	0.07302	-0.513513	0.607593	0.870391
AGMAT|ENSG00000116771|c.Chang2013_X036383|JGIv7b.000307846_387019-459815+	55.759	0.191678	0.280301	0.683831	0.494082	0.810898
AGMAT|ENSG00000116771|c.Taira201203st35_X003289|JGIv7b.000195950_420591-434307-	7.843	0.300742	0.704582	0.426838	0.669497	NA
AGMO|ENSG00000187546|c.Taira201203eye_X014094|JGIv7b.000300794_1443102-1599480-	22.2126	0.498042	0.437534	1.13829	0.254998	0.638095
AGO1|ENSG00000092847|c.TXGP201107_X008351|JGIv7b.000196571_679606-710895-	471.828	0.195922	0.109915	1.78248	0.0746707	0.362054
AGO2|ENSG00000123908|c.Quigley201112_X021098|JGIv7b.000296242_1175895-1271717-	238.22	-0.10944	0.183159	-0.597516	0.550163	0.842655
AGO2|ENSG00000123908|c.XGI_TC457926|JGIv7b.000043791_2606371-2671304-	97.6557	-0.0943865	0.235597	-0.400627	0.688695	0.903633
AGO3|ENSG00000126070|c.TXGP201107_X002975|JGIv7b.000030711_2769708-2858708+	215.243	-0.139464	0.151003	-0.923584	0.355703	0.722728
AGO3|ENSG00000126070|c.Taira201203st08_X005146|JGIv7b.000196571_622999-668904-	205.996	-0.0903591	0.171821	-0.525892	0.598963	0.866837
AGO4|ENSG00000134698|c.JGIL6RMv1_XeXenL6RMv10026351m|JGIv7b.000030711_2628592-2716354-	618.255	0.0967844	0.104237	0.928504	0.353146	0.720833
AGPAT1|ENSG00000235758|c.Chang2013_X005496|JGIv7b.000012933_4991691-5026313+	1185.84	-0.14035	0.0868478	-1.61605	0.106084	0.43201
AGPAT1|ENSG00000235758|c.Chang2013_X022108|JGIv7b.000075398_418014-439503+	740.52	-0.0332947	0.101084	-0.329376	0.741871	0.922617
AGPAT2|ENSG00000169692|c.Taira201203heart_X003001|JGIv7b.000037448_2763843-2769749-	11.5638	-0.232268	0.578819	-0.401278	0.688215	NA
AGPAT2|ENSG00000169692|c.Taira201203intestine_X004020|JGIv7b.000046073_504941-567388+	25.3009	-0.0970032	0.398128	-0.243648	0.807503	0.946428
AGPAT3|ENSG00000160216|c.Audic201207_X041584|JGIv7b.000169011_325620-342268-	1744.66	-0.225612	0.0994764	-2.26799	0.0233296	0.191908
AGPAT3|ENSG00000160216|c.Taira201203skin_X004696|JGIv7b.000347078_642512-655662-	2311.84	0.00272121	0.0723198	0.0376274	0.969985	0.991873
AGPAT4|ENSG00000026652|c.Audic201207_X020793|JGIv7b.000045174_1011991-1069641-	242.82	-0.124618	0.17744	-0.702309	0.482486	0.806308
AGPAT4|ENSG00000026652|c.Taira201203stomach_X002052|JGIv7b.000121003_1441590-1500979+	128.2	-0.193979	0.202139	-0.959631	0.337241	0.711186
AGPAT5|ENSG00000155189|c.Ueno2012102cells_X001134|JGIv7b.000087714_145684-173062+	139.388	-0.201903	0.179134	-1.12711	0.259698	0.643941
AGPAT5|ENSG00000155189|c.Ueno201210st08_X000647|JGIv7b.000052702_8416739-8444773-	15.1084	0.13534	0.515346	0.26262	0.792843	NA
AGPAT6|ENSG00000158669|c.Ismailoglu201203_X003595|JGIv7b.000027313_60961-108338+	959.562	0.00316315	0.10155	0.0311487	0.975151	0.993709
AGPAT6|ENSG00000158669|c.TXGP201107_X005059|JGIv7b.000059267_673488-695115+	15.8011	0.131746	0.531492	0.24788	0.804227	NA
AGPAT9|ENSG00000138678|c.XGI_TC417559|JGIv7b.000042478_134772-390593+	41.0804	-0.353142	0.343414	-1.02833	0.303796	0.684193
AGPHD1|ENSG00000188266|c.XenBase_37747693|JGIv7b.000012518_184189-193085-	9.8974	0.206091	0.640553	0.321739	0.747651	NA
AGPS|ENSG00000018510|c.Taira201203brain_X011580|JGIv7b.000102262_284542-358790-	90.8614	-0.0540882	0.230719	-0.234433	0.814649	0.947346
AGPS|ENSG00000018510|c.Taira201203st10_X000180|JGIv7b.000004321_5653040-5795446+	257.147	0.0933804	0.135452	0.6894	0.490571	0.810719
AGR2|ENSG00000106541|c.Chung201110_X003762|JGIv7b.000057216_2613250-2620205-	1.29838	1.43832	1.98457	0.724749	0.468606	NA
AGR2|ENSG00000106541|c.Taira201203st35_X003415|JGIv7b.000220553_424125-430449+	0	NA	NA	NA	NA	NA
AGR3|ENSG00000173467|c.Audic201207_X045279|JGIv7b.000220553_366495-392812+	1.1572	2.38873	2.11279	1.1306	0.258222	NA
AGR3|ENSG00000173467|c.JGIL6RMv1_XeXenL6RMv10037629m|JGIv7b.000013787_5208193-5215643+	1.40322	0.948319	1.7879	0.530408	0.595829	NA
AGR3|ENSG00000173467|c.XenBase_1899063|JGIv7b.000004321_1454066-1462022+	1.61564	0.435102	1.62911	0.26708	0.789408	NA
AGRN|ENSG00000188157|c.Taira201203eye_X000977|JGIv7b.000005925_12858172-12868768-	0	NA	NA	NA	NA	NA
AGRN|ENSG00000188157|c.Taira201203kidney_X007458|JGIv7b.000066475_1563758-1860782+	8282.7	0.0713146	0.0686339	1.03906	0.298778	0.680585
AGTPBP1|ENSG00000135049|c.Taira201203heart_X001400|JGIv7b.000013576_578927-654616-	1503.42	-0.141292	0.0825573	-1.71144	0.0870001	0.391427
AGTR1|ENSG00000144891|c.UniGene_Xl_S13590556|JGIv7b.000043628_375989-413098+	79.4192	-0.341521	0.235915	-1.44765	0.147716	0.505193
AGTR1|ENSG00000144891|c.XenBase_148224729|JGIv7b.000130324_1203749-1240642-	30.4714	0.353025	0.365655	0.965459	0.334315	0.708653
AGTR2|ENSG00000269602|c.JGIL6RMv1_XeXenL6RMv10011235m|JGIv7b.000050694_1677470-1681802+	10.4922	-0.0230169	0.647011	-0.0355743	0.971622	NA
AGT|ENSG00000135744|c.Taira201203liver_X001619|JGIv7b.000045174_266075-278879+	7.76098	-0.616224	0.721445	-0.854152	0.393021	NA
AGXT2L1|ENSG00000164089|c.Taira201203muscle_X001616|JGIv7b.000088765_3730698-3757706-	320.456	0.223573	0.142043	1.57398	0.115492	0.45031
AGXT2L1|ENSG00000164089|c.Taira201203testis_X002571|JGIv7b.000081573_319263-342439-	23.5903	0.0485932	0.425291	0.114259	0.909033	0.974888
AGXT2|ENSG00000113492|c.Amin201106_X013059|JGIv7b.000052441_4909809-4945124-	100.22	1.05979	0.229612	4.61557	3.92015e-06	0.000314964
AGXT2|ENSG00000113492|c.JGIL6RMv1_XeXenL6RMv10005383m|JGIv7b.000051452_2336873-2357422+	0.48658	-2.46246	2.98643	-0.824549	0.409628	NA
AGXT|ENSG00000172482|c.Taira201203pancreas_X001286|JGIv7b.000044494_7426633-7447871+	0	NA	NA	NA	NA	NA
AHCTF1|ENSG00000153207|c.Taira201203testis_X001372|JGIv7b.000034423_1138268-1195297-	739.463	0.0295956	0.0940536	0.314667	0.753014	0.925791
AHCTF1|ENSG00000153207|c.XGI_TC416111|JGIv7b.000176005_1393014-1464991+	897.526	0.0373794	0.0871405	0.428955	0.667956	0.894939
AHCYL1|ENSG00000168710|c.UniGene_Xl_S21696557|JGIv7b.000382976_920194-949166-	1198.08	-0.0842226	0.0898906	-0.936945	0.348787	0.717837
AHCYL2|ENSG00000158467|c.Taira201203brain_X011743|JGIv7b.000104110_758634-826092-	3806.49	-0.171282	0.0824067	-2.07849	0.037664	0.254645
AHCYL2|ENSG00000158467|c.Ueno201210st08_X000170|JGIv7b.000012518_7980370-8046158+	1805.02	-0.134365	0.0883042	-1.52162	0.128104	0.472284
AHCY|ENSG00000101444|c.Ueno201210ovary_X000373|JGIv7b.000045782_422578-436472-	1767.46	0.352811	0.0839252	4.20388	2.62381e-05	0.00150503
AHCY|ENSG00000101444|c.Ueno201210st25_X000206|JGIv7b.000045834_283968-300517-	1136.49	0.742327	0.0872329	8.50972	1.74354e-17	4.64279e-14
AHDC1|ENSG00000126705|c.Quigley201212_X005135|JGIv7b.000008834_420103-477173+	1081.09	-0.124848	0.102032	-1.22361	0.221098	0.600592
AHDC1|ENSG00000126705|c.Ueno201210testis_X000137|JGIv7b.000098463_1722499-1786325+	846.683	-0.196497	0.110877	-1.77221	0.0763596	0.365447
AHRR|ENSG00000063438|c.XenBase_162076036|JGIv7b.000070754_455682-637471+	3.19402	0.377905	1.11173	0.339926	0.733912	NA
AHR|ENSG00000106546|c.Taira201203kidney_X012282|JGIv7b.000220553_142268-235448-	150.308	-0.2445	0.189186	-1.29238	0.196226	0.571769
AHR|ENSG00000106546|c.Taira201203spleen_X002929|JGIv7b.000057216_2777169-2855462+	205.708	0.122001	0.150004	0.813318	0.416036	0.762903
AHSA1|ENSG00000100591|c.Taira201203brain_X006253|JGIv7b.000039723_6073571-6082521+	670.713	-0.011134	0.0965043	-0.115373	0.908149	0.974871
AHSA1|ENSG00000100591|c.XGI_TC420949|JGIv7b.000289484_255005-267093-	455.707	0.0618363	0.110399	0.560118	0.575399	0.853665
AHSG|ENSG00000145192|c.Taira201203kidney_X010365|JGIv7b.000136959_438847-464696+	0.169919	0.873743	4.08047	0.214128	0.830447	NA
AHSG|ENSG00000145192|c.XenBase_147902697|JGIv7b.000030987_3432789-3444272+	0.162765	0.873743	4.08047	0.214128	0.830447	NA
AICDA|ENSG00000111732|c.XenBase_53854803|JGIv7b.000131666_514270-517211-	0	NA	NA	NA	NA	NA
AIDA|ENSG00000186063|c.TXGP201107_X002734|JGIv7b.000027161_5671409-5697210-	152.56	-0.0405804	0.172418	-0.23536	0.813929	0.947339
AIDA|ENSG00000186063|c.Taira201203lung_X006214|JGIv7b.000102974_6465504-6490896+	241.191	-0.116939	0.149198	-0.783785	0.433166	0.773183
AIF1L|ENSG00000126878|c.XGI_TC422992|JGIv7b.000091271_1605024-1655689+	92.2281	-0.429074	0.211659	-2.02719	0.0426428	0.272399
AIFM1|ENSG00000156709|c.mgEST_1013089002|JGIv7b.000036864_1474201-1499605-	1034.29	0.145111	0.0868187	1.67143	0.0946377	0.409019
AIFM2|ENSG00000042286|c.Quigley201212_X010472|JGIv7b.000016807_673459-691953+	3.93106	0.240117	1.09827	0.218632	0.826937	NA
AIFM2|ENSG00000042286|c.Taira201203st20_X003379|JGIv7b.000087668_1299204-1318407-	49.5004	0.699986	0.289131	2.421	0.0154778	0.151129
AIFM3|ENSG00000183773|c.Audic201207_X013849|JGIv7b.000025254_267353-322157-	232.916	-0.0683523	0.140568	-0.486257	0.626785	0.879213
AIFM3|ENSG00000183773|c.Audic201207_X035841|JGIv7b.000112554_2492291-2538355+	124.39	0.841082	0.195079	4.3115	1.62149e-05	0.0010211
AIFM3|ENSG00000183773|c.Quigley201212_X042201|JGIv7b.000179290_540498-590557-	32.5502	0.360626	0.38715	0.931489	0.3516	0.720122
AIG1|ENSG00000146416|c.Amin201106_X018758|JGIv7b.000103958_146492-158251+	235.683	0.217884	0.14611	1.49123	0.1359	0.486345
AIG1|ENSG00000146416|c.Taira201203st40_X001662|JGIv7b.000073014_647306-779920-	252.627	-0.0117462	0.151456	-0.0775553	0.938182	0.983005
AIM1L|ENSG00000176092|c.Taira201203intestine_X000965|JGIv7b.000008355_3365452-3426978+	39.9282	0.252233	0.353874	0.712777	0.475984	0.801259
AIM1L|ENSG00000176092|c.Taira201203intestine_X000995|JGIv7b.000008834_1196783-1229449+	1.18402	0.25599	1.82273	0.140444	0.888309	NA
AIM1L|ENSG00000176092|c.Taira201203skin_X001372|JGIv7b.000027891_163471-207216+	6.7244	0.410075	0.812657	0.50461	0.613833	NA
AIM1|ENSG00000112297|c.Taira201203skin_X000443|JGIv7b.000008630_4046678-4126721+	41.4126	-0.326202	0.354142	-0.921106	0.356995	0.723923
AIMP1|ENSG00000164022|c.Audic201207_X000585|JGIv7b.000000243_3955727-3994889-	629.793	0.175949	0.107194	1.64141	0.100713	0.422146
AIMP1|ENSG00000164022|c.Ismailoglu201203_X003285|JGIv7b.000024467_3853713-3886323-	546.674	0.384694	0.1069	3.59863	0.000319902	0.0101584
AIMP2|ENSG00000106305|c.Taira201203egg_X002243|JGIv7b.000023403_7711694-7719216+	449.395	0.06514	0.128774	0.505849	0.612963	0.873484
AIMP2|ENSG00000106305|c.Taira201203st35_X000445|JGIv7b.000009994_12458682-12466427-	807.197	0.0935401	0.0952209	0.982348	0.325928	0.701562
AIPL1|ENSG00000129221|c.Taira201203eye_X006417|JGIv7b.000047533_1491498-1521971+	6.81534	0.65756	0.822932	0.799046	0.424264	NA
AIP|ENSG00000110711|c.Amin201106_X009833|JGIv7b.000039604_1732013-1775291-	3271.35	-0.113352	0.0837093	-1.35412	0.1757	0.547179
AJAP1|ENSG00000196581|c.Taira201203brain_X010890|JGIv7b.000087017_3905882-4058224-	984.453	-0.375368	0.0956499	-3.9244	8.69456e-05	0.00374288
AK1|ENSG00000106992|c.Park201106_X006776|JGIv7b.000025264_205550-214438-	1523.25	0.0557413	0.0823891	0.676562	0.498684	0.813466
AK2|ENSG00000004455|c.Amin201106_X026008|JGIv7b.000280543_226084-234113-	212.596	0.078418	0.156259	0.501845	0.615776	0.8751
AK2|ENSG00000004455|c.JGIL6RMv1_XeXenL6RMv10032655m|JGIv7b.000300439_173915-181442-	218.838	0.0655775	0.149257	0.43936	0.660401	0.891751
AK3|ENSG00000147853|c.Quigley201212_X035146|JGIv7b.000106782_596333-609796+	85.1632	0.189678	0.223099	0.850194	0.395217	0.7508
AK3|ENSG00000147853|c.Taira201203intestine_X006771|JGIv7b.000105739_661037-686263-	61.5406	0.159696	0.264244	0.604351	0.54561	0.840233
AK4|ENSG00000162433|c.Taira201203kidney_X010798|JGIv7b.000155039_1314764-1341401-	250.324	-0.188033	0.148432	-1.2668	0.205228	0.582872
AK4|ENSG00000162433|c.Taira201203lung_X004431|JGIv7b.000053042_333513-361907-	50.8736	-0.147059	0.294883	-0.498701	0.61799	0.876131
AK5|ENSG00000154027|c.Taira201203brain_X003482|JGIv7b.000015038_1826728-1952721+	466.402	-0.149812	0.114367	-1.30992	0.190223	0.563804
AK5|ENSG00000154027|c.Taira201203brain_X004715|JGIv7b.000024235_4501983-4611591-	338.497	-0.227334	0.125692	-1.80865	0.0705053	0.351387
AK5|ENSG00000154027|c.Taira201203brain_X015224|JGIv7b.000229341_1044673-1083000+	528.283	0.113707	0.105798	1.07476	0.282483	0.666355
AK7|ENSG00000140057|c.Quigley201112_X014322|JGIv7b.000096659_3512071-3532305+	468.371	-0.0388945	0.156872	-0.247938	0.804182	0.944946
AK9|ENSG00000155085|c.Quigley201207_X012828|JGIv7b.000275342_4258901-4272528+	37.0463	0.403489	0.346797	1.16347	0.244637	0.627154
AKAP10|ENSG00000108599|c.JGIL6RMv1_XeXenL6RMv10016564m|JGIv7b.000060518_12005-41962-	438.41	-0.000395364	0.11052	-0.0035773	0.997146	0.999028
AKAP10|ENSG00000108599|c.Taira201203ovary_X003006|JGIv7b.000036364_669795-834494-	443.269	-0.0374183	0.114234	-0.32756	0.743245	0.92262
AKAP11|ENSG00000023516|c.Taira201203heart_X000820|JGIv7b.000008129_2772642-2806678+	1266.79	-0.178982	0.0798935	-2.24026	0.0250739	0.201023
AKAP11|ENSG00000023516|c.Taira201203ovary_X001711|JGIv7b.000014978_7316670-7350208-	1981.42	-0.159099	0.0825034	-1.92839	0.0538067	0.308691
AKAP12|ENSG00000131016|c.Taira201203heart_X000951|JGIv7b.000009528_1568246-1645156+	2542.36	0.0162426	0.0901488	0.180175	0.857015	0.962077
AKAP12|ENSG00000131016|c.Taira201203heart_X003470|JGIv7b.000045784_2039071-2113089-	3347.6	-0.105035	0.0923188	-1.13774	0.25523	0.638183
AKAP13|ENSG00000170776|c.Taira201203kidney_X001485|JGIv7b.000009266_10750871-10936352-	541.246	0.0529485	0.102464	0.516751	0.60533	0.868819
AKAP13|ENSG00000170776|c.Taira201203st08_X001568|JGIv7b.000023872_4196553-4370952+	484.443	0.109797	0.107705	1.01943	0.308001	0.687838
AKAP14|ENSG00000186471|c.Audic201207_X039309|JGIv7b.000149581_4144271-4150065+	10.3804	0.48272	0.622309	0.775692	0.437931	NA
AKAP14|ENSG00000186471|c.JGIL6RMv1_XeXenL6RMv10025486m|JGIv7b.000015436_5431697-5437326+	4.1835	-0.436988	0.951592	-0.459218	0.646078	NA
AKAP1|ENSG00000121057|c.Quigley201212_X006141|JGIv7b.000011701_655335-684369+	651.715	-0.0761457	0.0988594	-0.770243	0.441156	0.779297
AKAP1|ENSG00000121057|c.Taira201203muscle_X001509|JGIv7b.000078587_545534-569362+	731.897	-0.0110399	0.105174	-0.104968	0.916401	0.977001
AKAP2|ENSG00000241978|c.Taira201203heart_X005936|JGIv7b.000120942_118953-274730-	618.645	0.0543254	0.10657	0.509764	0.610217	0.871872
AKAP2|ENSG00000241978|c.Taira201203spleen_X001605|JGIv7b.000025212_563739-651463-	486.448	-0.0267077	0.12352	-0.216222	0.828815	0.952546
AKAP6|ENSG00000151320|c.Taira201203heart_X008311|JGIv7b.000389081_417973-498393+	2625.48	-0.0848662	0.0808436	-1.04976	0.293829	0.675503
AKAP7|ENSG00000118507|c.Audic201207_X034511|JGIv7b.000102277_1102692-1203603+	346.184	0.240229	0.149469	1.60722	0.108006	0.434917
AKAP8L|ENSG00000011243|c.Ismailoglu201203_X010581|JGIv7b.000171831_906148-927018-	523.592	-0.107639	0.112222	-0.95916	0.337478	0.711203
AKAP8|ENSG00000105127|c.Ueno201210st30_X000438|JGIv7b.000171831_878087-898673-	296.673	0.0267368	0.139142	0.192155	0.84762	0.958891
AKAP9|ENSG00000127914|c.Taira201203egg_X004413|JGIv7b.000061124_3326312-3412910+	1241.13	-0.0952688	0.0808901	-1.17776	0.238894	0.62097
AKIP1|ENSG00000166452|c.Chang2013_X010106|JGIv7b.000025194_6124860-6132444-	30.8235	0.167345	0.372445	0.449314	0.653205	0.889296
AKIRIN1|ENSG00000174574|c.XGI_TC433589|JGIv7b.000176467_1119135-1130440-	1347.5	-0.073619	0.082113	-0.896557	0.369955	0.733457
AKIRIN1|ENSG00000174574|c.XenBase_27695216|JGIv7b.000013204_2283837-2292925-	1364.4	-0.0379441	0.0840078	-0.451673	0.651504	0.888837
AKIRIN2|ENSG00000135334|c.Ismailoglu201203_X006313|JGIv7b.000053841_353974-366893+	310.998	0.185031	0.136897	1.35161	0.1765	0.547963
AKIRIN2|ENSG00000135334|c.Quigley201212_X036839|JGIv7b.000124774_733157-746415+	751.468	0.107781	0.0964762	1.11718	0.263919	0.648968
AKR1A1|ENSG00000117448|c.Audic201207_X001531|JGIv7b.000002589_2255450-2261204+	151.858	0.1633	0.169865	0.961352	0.336375	0.710728
AKR1A1|ENSG00000117448|c.JGIL6RMv1_XeXenL6RMv10044629m|JGIv7b.000325141_664880-686159-	134.981	0.106281	0.209859	0.50644	0.612547	0.873261
AKR1A1|ENSG00000117448|c.Taira201203eye_X012212|JGIv7b.000179914_692982-715275+	6.87376	0.278767	0.783514	0.355791	0.721997	NA
AKR1A1|ENSG00000117448|c.Taira201203heart_X006867|JGIv7b.000181903_234480-318363-	153.537	0.0347527	0.197101	0.17632	0.860043	0.962832
AKR1B1|ENSG00000085662|c.JGIL6RMv1_XeXenL6RMv10048691m|JGIv7b.000098502_455739-481960+	822.789	0.208126	0.109131	1.90712	0.056505	0.316958
AKR1B1|ENSG00000085662|c.Taira201203kidney_X013242|JGIv7b.000302407_70433-81598-	672.637	0.294463	0.119705	2.4599	0.0138976	0.141019
AKR1C1|ENSG00000187134|c.Taira201203eye_X014102|JGIv7b.000302407_87179-103021+	8.24775	4.5425	1.34439	3.37885	0.0007279	NA
AKR1C3|ENSG00000196139|c.JGIL6RMv1_XeXenL6RMv10048685m|JGIv7b.000098502_399004-406908+	0.177721	-1.04981	4.08047	-0.257277	0.796965	NA
AKR1C3|ENSG00000196139|c.Taira201203ovary_X005583|JGIv7b.000098502_412795-453787+	41.2462	0.315597	0.321201	0.982552	0.325828	0.701562
AKR1C4|ENSG00000266359|c.Taira201203intestine_X009575|JGIv7b.000302407_100446-110964-	1.95192	-1.01813	1.43419	-0.709901	0.477766	NA
AKR1D1|ENSG00000122787|c.Audic201207_X049003|JGIv7b.000302407_120796-143246-	31.8691	-0.535093	0.498183	-1.07409	0.282783	0.666519
AKR1D1|ENSG00000122787|c.Ueno201210liver_X000428|JGIv7b.000098502_356066-382581+	1.44697	-0.367837	1.59771	-0.230228	0.817915	NA
AKR7A2|ENSG00000053371|c.Audic201207_X043600|JGIv7b.000195950_962243-987621+	208.564	0.0836062	0.166285	0.502789	0.615113	0.874644
AKR7A2|ENSG00000053371|c.Taira201203intestine_X009900|JGIv7b.000374693_7899-33019+	3.38982	-0.978107	1.0966	-0.891943	0.372423	NA
AKT1S1|ENSG00000204673|c.Chang2013_X027945|JGIv7b.000129797_98529-119312+	243.999	0.278167	0.162071	1.71633	0.0861014	0.389357
AKT1S1|ENSG00000204673|c.Chung201110_X002243|JGIv7b.000029769_1400245-1414904+	600.705	0.169888	0.114621	1.48217	0.138295	0.490732
AKT1|ENSG00000142208|c.Taira201203brain_X015260|JGIv7b.000230550_3031595-3119889+	1876.49	-0.156591	0.0882927	-1.77354	0.076139	0.36531
AKT1|ENSG00000142208|c.Taira201203lung_X008023|JGIv7b.000236382_4634447-4730989-	742.81	-0.148365	0.115831	-1.28087	0.20024	0.576111
AKT2|ENSG00000105221|c.Chang2013_X013940|JGIv7b.000039723_10701943-10733847+	571.201	0.278265	0.101427	2.7435	0.00607884	0.0845835
AKT2|ENSG00000105221|c.Quigley201212_X022577|JGIv7b.000050079_1595536-1630887-	809.191	0.316795	0.0950691	3.33226	0.000861447	0.0222401
AKTIP|ENSG00000166971|c.JGIL6RMv1_XeXenL6RMv10028853m|JGIv7b.000046631_26538-48284-	588.354	0.0186693	0.104949	0.177889	0.85881	0.962465
AKTIP|ENSG00000166971|c.JGIL6RMv1_XeXenL6RMv10039581m|JGIv7b.000024235_272143-301287-	337.236	0.00693774	0.121822	0.0569499	0.954585	0.987557
AL138764.1|ENSG00000226209|c.Taira201203skin_X001171|JGIv7b.000022127_1714398-1719559+	10.1707	0.406216	0.655111	0.620072	0.53521	NA
AL138764.1|ENSG00000226209|c.UniGene_Xl_S13670470|JGIv7b.000234771_1559969-1568146+	247.931	0.139531	0.149322	0.93443	0.350082	0.719024
AL139147.1|ENSG00000248458|c.Quigley201212_X018523|JGIv7b.000039762_516290-522717+	14.4456	-0.988067	0.640459	-1.54275	0.122892	NA
AL139147.1|ENSG00000248458|c.Taira201203brain_X015970|JGIv7b.000267384_77233-80280-	5.94878	-0.340703	0.823356	-0.413797	0.679023	NA
AL139147.1|ENSG00000248458|c.Taira201203pancreas_X000424|JGIv7b.000012020_3432449-3434954-	3.87426	0.188173	1.0096	0.186384	0.852144	NA
AL139147.1|ENSG00000248458|c.Taira201203spleen_X003374|JGIv7b.000075398_527034-530965-	3.23516	0.530614	1.13567	0.467227	0.640338	NA
AL139147.1|ENSG00000248458|c.Taira201203spleen_X005552|JGIv7b.000289484_101467-108039+	0.669882	1.3777	2.54228	0.541914	0.587877	NA
AL590867.1|ENSG00000213121|c.Ismailoglu201203_X011739|JGIv7b.000243915_142947-144364+	0	NA	NA	NA	NA	NA
AL590867.1|ENSG00000213121|c.JGIL6RMv1_XeXenL6RMv10007407m|JGIv7b.000011701_12711-15862-	0	NA	NA	NA	NA	NA
AL590867.1|ENSG00000213121|c.Quigley201207_X002679|JGIv7b.000016068_37798-39265+	8.20353	-0.422199	0.703856	-0.599837	0.548615	NA
AL590867.1|ENSG00000213121|c.Quigley201212_X005522|JGIv7b.000009266_7207423-7208225-	1.32705	-0.0767588	1.73832	-0.044157	0.964779	NA
AL590867.1|ENSG00000213121|c.Quigley201212_X039730|JGIv7b.000152894_2197222-2197958+	1.74869	-0.265415	1.52034	-0.174576	0.861413	NA
AL590867.1|ENSG00000213121|c.Quigley201212_X050811|JGIv7b.000389081_131710-132500+	1.5274	-1.9442	1.8565	-1.04724	0.294989	NA
AL590867.1|ENSG00000213121|c.Taira201203eye_X013102|JGIv7b.000226594_610420-611379-	3.93415	-0.496458	1.11932	-0.443535	0.657379	NA
AL590867.1|ENSG00000213121|c.Taira201203intestine_X006009|JGIv7b.000081267_1672215-1673119+	1.14853	-0.469836	1.76949	-0.265521	0.790608	NA
AL590867.1|ENSG00000213121|c.Taira201203st09_X004864|JGIv7b.000388571_635947-636806+	0.517413	-2.53621	2.72867	-0.929466	0.352647	NA
AL590867.1|ENSG00000213121|c.Taira201203st20_X003787|JGIv7b.000112487_264673-266365+	1.81751	-0.31872	1.58726	-0.200799	0.840856	NA
AL590867.1|ENSG00000213121|c.Taira201203st25_X003501|JGIv7b.000100253_906957-910911+	61.8421	-0.551304	0.291133	-1.89365	0.0582713	0.320759
AL590867.1|ENSG00000213121|c.TeperekTkacz201205_X001917|JGIv7b.000145462_333945-335128-	1.63827	-1.98626	1.84254	-1.078	0.281035	NA
AL590867.1|ENSG00000213121|c.TeperekTkacz201206_X004670|JGIv7b.000181903_3323556-3324840-	25.6132	-0.0485831	0.417497	-0.116367	0.907361	0.97453
AL590867.1|ENSG00000213121|c.Ueno201210brain_X003155|JGIv7b.000312114_325835-326747-	1.93255	-0.414955	1.58588	-0.261655	0.793587	NA
AL590867.1|ENSG00000213121|c.XGI_TC429971|JGIv7b.000337825_3931061-4013715+	2.06474	-0.683183	1.50073	-0.455233	0.648942	NA
ALAD|ENSG00000148218|c.Taira201203eye_X010813|JGIv7b.000127590_807470-813176+	151.472	-0.0242896	0.190065	-0.127796	0.89831	0.973224
ALAD|ENSG00000148218|c.Taira201203st30_X002025|JGIv7b.000046073_2901759-2906912-	187.448	0.309016	0.169455	1.82359	0.0682145	0.344604
ALAS1|ENSG00000023330|c.Park201106_X019747|JGIv7b.000155038_1473530-1502338-	539.927	0.0453554	0.104333	0.43472	0.663766	0.892756
ALAS1|ENSG00000023330|c.Quigley201212_X039608|JGIv7b.000150991_274563-302142+	480.224	0.146517	0.110532	1.32555	0.184987	0.557485
ALAS2|ENSG00000158578|c.Taira201203heart_X006496|JGIv7b.000159399_88840-96540-	163.748	0.557344	0.174021	3.20274	0.00136127	0.0308311
ALB|ENSG00000163631|c.JGIL6RMv1_XeXenL6RMv10000181m|JGIv7b.000165627_987804-999672-	1.90029	0.189099	1.5262	0.123902	0.901393	NA
ALB|ENSG00000163631|c.Taira201203liver_X003196|JGIv7b.000165627_1017069-1028394-	0	NA	NA	NA	NA	NA
ALB|ENSG00000163631|c.XGI_TC450896|JGIv7b.000006762_294825-308269-	0.517413	-2.53621	2.72867	-0.929466	0.352647	NA
ALCAM|ENSG00000170017|c.Quigley201207_X005983|JGIv7b.000049179_1767744-1808318+	1541.08	-0.0934542	0.0893573	-1.04585	0.295631	0.677472
ALCAM|ENSG00000170017|c.Taira201203skin_X002838|JGIv7b.000078587_2173799-2217317-	1372.87	-0.023342	0.0928431	-0.251414	0.801494	0.944042
ALDH16A1|ENSG00000161618|c.Taira201203testis_X003116|JGIv7b.000139674_1267292-1302680+	408.288	0.268006	0.117213	2.28648	0.022226	0.186158
ALDH16A1|ENSG00000161618|c.Ueno201210st09_X000476|JGIv7b.000056777_253789-300328+	585.987	0.19029	0.0997905	1.9069	0.0565337	0.317024
ALDH18A1|ENSG00000059573|c.Taira201203brain_X001612|JGIv7b.000007555_3533894-3560986+	700.382	0.0396042	0.0997248	0.397135	0.691268	0.904678
ALDH1A1|ENSG00000165092|c.UniGene_Xl_S13590702|JGIv7b.000067832_984827-1011747-	1.31117	-0.787394	1.75427	-0.448845	0.653543	NA
ALDH1A1|ENSG00000165092|c.XGI_TC453560|JGIv7b.000268711_1086747-1122004-	94.0016	0.382377	0.211585	1.80721	0.0707303	0.351501
ALDH1A2|ENSG00000128918|c.Ismailoglu201203_X012754|JGIv7b.000351606_1188692-1224875+	223.382	1.82698	0.171398	10.6593	1.57831e-26	9.80657e-23
ALDH1A2|ENSG00000128918|c.Taira201203st10_X002477|JGIv7b.000059883_1776490-1813028-	275.18	2.56348	0.439186	5.83689	5.31841e-09	1.45787e-06
ALDH1A3|ENSG00000184254|c.XGI_TC418929|JGIv7b.000058049_2993139-3026315+	24.666	0.560573	0.417437	1.34289	0.179307	0.552072
ALDH1L2|ENSG00000136010|c.JGIL6RMv1_XeXenL6RMv10025425m|JGIv7b.000018184_3937340-3962000+	323.411	0.146529	0.125778	1.16498	0.244029	0.626456
ALDH1L2|ENSG00000136010|c.JGIL6RMv1_XeXenL6RMv10031749m|JGIv7b.000005925_7485602-7511844+	750.642	0.204451	0.109907	1.86021	0.0628563	0.332061
ALDH1L2|ENSG00000136010|c.JGIL6RMv1_XeXenL6RMv10051654m|JGIv7b.000013523_9801871-9832818-	253.231	0.208543	0.143776	1.45047	0.146926	0.504181
ALDH2|ENSG00000111275|c.JGIL6RMv1_XeXenL6RMv10040201m|JGIv7b.000025254_4358924-4376397+	889.23	0.218088	0.0935617	2.33096	0.0197556	0.175104
ALDH3A2|ENSG00000072210|c.Taira201203brain_X007429|JGIv7b.000047398_2314293-2333039+	1049.06	-0.390723	0.113418	-3.44499	0.000571088	0.0161534
ALDH3A2|ENSG00000072210|c.Taira201203intestine_X009208|JGIv7b.000267344_2669983-2688182-	179.735	0.218354	0.17757	1.22968	0.218818	0.598262
ALDH3B1|ENSG00000006534|c.JGIL6RMv1_XeXenL6RMv10016781m|JGIv7b.000195272_5561-29468-	104.604	0.322198	0.220256	1.46283	0.143513	0.498896
ALDH3B1|ENSG00000006534|c.Taira201203st08_X004621|JGIv7b.000143664_1419946-1433550-	3.77551	-0.715939	1.02857	-0.69605	0.486397	NA
ALDH4A1|ENSG00000159423|c.Ueno2012102cells_X001582|JGIv7b.000195950_1224872-1239140+	802.961	0.0987074	0.107675	0.916717	0.359291	0.725732
ALDH5A1|ENSG00000112294|c.JGIL6RMv1_XeXenL6RMv10055213m|JGIv7b.000133814_61275-85694-	1031.33	-0.0265812	0.0969743	-0.274105	0.784004	0.938711
ALDH5A1|ENSG00000112294|c.Taira201203brain_X009760|JGIv7b.000073623_27689-36558+	910.117	-0.0921109	0.0911921	-1.01007	0.312459	0.692209
ALDH6A1|ENSG00000119711|c.Chang2013_X028430|JGIv7b.000135961_174462-195497+	894.05	0.0225565	0.0917542	0.245836	0.805809	0.945708
ALDH6A1|ENSG00000119711|c.Taira201203eye_X005434|JGIv7b.000039723_6916464-6931490+	1888.35	0.14026	0.0901086	1.55656	0.119574	0.458049
ALDH7A1|ENSG00000164904|c.Chang2013_X005376|JGIv7b.000012879_516684-543019+	432.168	0.100765	0.114892	0.87704	0.380465	0.740446
ALDH7A1|ENSG00000164904|c.Ismailoglu201203_X012650|JGIv7b.000332973_1501565-1533012+	1160.49	-0.0525796	0.0869191	-0.604926	0.545228	0.840199
ALDH9A1|ENSG00000143149|c.mgEST_1013086397|JGIv7b.000023165_177578-205346+	445.643	0.689147	0.117393	5.8704	4.34737e-09	1.28627e-06
ALDOA|ENSG00000149925|c.Taira201203testis_X000484|JGIv7b.000011418_94265-103695-	3088.04	0.1096	0.263532	0.415888	0.677492	0.898676
ALDOA|ENSG00000149925|c.Taira201203testis_X001725|JGIv7b.000045548_802314-822089+	1871.04	0.120717	0.230831	0.522966	0.600998	0.867837
ALDOC|ENSG00000109107|c.Audic201207_X017272|JGIv7b.000035361_3467404-3489396+	20518.2	-0.0733944	0.0817397	-0.897904	0.369237	0.733047
ALDOC|ENSG00000109107|c.Taira201203eye_X003902|JGIv7b.000023403_7692979-7703003+	34.4277	1.32662	0.359411	3.6911	0.000223283	0.00779399
ALDOC|ENSG00000109107|c.Taira201203skin_X000538|JGIv7b.000009994_12491166-12504974-	120.62	0.280058	0.202122	1.38559	0.165873	0.534138
ALG10|ENSG00000139133|c.TXGP201107_X000241|JGIv7b.000003286_1091628-1110136+	385.751	-0.0693552	0.122376	-0.566741	0.57089	0.851703
ALG10|ENSG00000139133|c.Taira201203egg_X002804|JGIv7b.000033104_752415-760160+	181.394	0.172662	0.174688	0.988399	0.322957	0.699259
ALG11|ENSG00000253710|c.Taira201203ovary_X000478|JGIv7b.000005732_11005602-11014189+	1.33138	2.64098	2.04563	1.29103	0.196692	NA
ALG11|ENSG00000253710|c.Taira201203ovary_X007193|JGIv7b.000200825_4361873-4370002-	173.395	-0.123979	0.160831	-0.770869	0.440785	0.778835
ALG12|ENSG00000182858|c.Audic201207_X035426|JGIv7b.000108224_431171-465544+	160.201	-0.0300242	0.176511	-0.170098	0.864933	0.963838
ALG13|ENSG00000101901|c.Taira201203brain_X008415|JGIv7b.000054743_244993-257011+	159.582	0.205776	0.18088	1.13764	0.255271	0.638183
ALG13|ENSG00000101901|c.Taira201203egg_X006531|JGIv7b.000167347_3558491-3613623-	1.76843	0.21687	1.45899	0.148643	0.881835	NA
ALG14|ENSG00000172339|c.Ismailoglu201203_X009292|JGIv7b.000120545_2522-24015-	39.9409	-0.0249725	0.327083	-0.0763491	0.939141	0.983295
ALG14|ENSG00000172339|c.Ueno2012106cells_X001147|JGIv7b.000069443_9813125-9833843-	37.9409	-0.00490701	0.331716	-0.0147928	0.988197	0.997077
ALG1|ENSG00000033011|c.XenBase_120577611|JGIv7b.000120240_1678920-1690839-	136.594	0.0130569	0.180068	0.0725107	0.942195	0.984495
ALG2|ENSG00000119523|c.JGIL6RMv1_XeXenL6RMv10029999m|JGIv7b.000134022_1115357-1121712+	215.224	0.0623299	0.154795	0.40266	0.687198	0.902875
ALG3|ENSG00000214160|c.JGIL6RMv1_XeXenL6RMv10014188m|JGIv7b.000029016_1621622-1638256+	235.684	-0.0012454	0.141832	-0.00878078	0.992994	0.998418
ALG5|ENSG00000120697|c.Ueno201210ovary_X000714|JGIv7b.000158000_927363-947043+	219.766	0.109985	0.153949	0.714426	0.474964	0.800893
ALG6|ENSG00000088035|c.JGIL6RMv1_XeXenL6RMv10047977m|JGIv7b.000053042_994128-1017694-	55.0628	-0.0072974	0.272827	-0.0267474	0.978661	0.994469
ALG6|ENSG00000088035|c.TXGP201107_X007638|JGIv7b.000155039_2029002-2054689-	91.8328	-0.158146	0.213507	-0.740705	0.458872	0.78961
ALG8|ENSG00000159063|c.Chang2013_X034933|JGIv7b.000262000_1304722-1319235+	82.8983	-0.0453933	0.242672	-0.187056	0.851617	0.960207
ALKBH2|ENSG00000189046|c.Ismailoglu201203_X010299|JGIv7b.000162663_328259-335507-	28.2961	0.102177	0.396689	0.257574	0.796736	0.942883
ALKBH3|ENSG00000166199|c.mgEST_1013094793|JGIv7b.000025194_1510378-1518836-	51.1971	-0.0299594	0.33314	-0.0899306	0.928342	0.98029
ALKBH4|ENSG00000160993|c.XenBase_147900036|JGIv7b.000112554_1921185-1945900-	195.944	-0.0459348	0.164946	-0.278484	0.780641	0.937393
ALKBH5|ENSG00000091542|c.Ismailoglu201203_X011366|JGIv7b.000219295_1904339-1920182+	336.411	-0.127987	0.130819	-0.978351	0.327901	0.703346
ALKBH6|ENSG00000239382|c.XenBase_148232713|JGIv7b.000039723_8267818-8274647-	93.6648	0.327617	0.213111	1.53731	0.124218	0.466633
ALKBH7|ENSG00000125652|c.Amin201106_X013666|JGIv7b.000055171_1437319-1448272-	104.184	0.0393543	0.203016	0.193849	0.846294	0.958449
ALKBH8|ENSG00000137760|c.Park201106_X017376|JGIv7b.000104417_1312877-1361678-	90.6439	-0.0668306	0.223947	-0.298422	0.765381	0.930899
ALK|ENSG00000171094|c.Taira201203ovary_X003493|JGIv7b.000045400_486889-542258+	157.137	0.0819553	0.187284	0.437598	0.661678	0.892138
ALK|ENSG00000171094|c.Taira201203ovary_X007251|JGIv7b.000203041_5408317-5511974-	24.162	0.0792542	0.409495	0.193541	0.846535	0.958449
ALK|ENSG00000171094|c.Taira201203testis_X002877|JGIv7b.000102974_2954129-2979281-	151.474	-0.0200211	0.209408	-0.0956079	0.923832	0.978978
ALLC|ENSG00000151360|c.JGIL6RMv1_XeXenL6RMv10005461m|JGIv7b.000142445_317626-337574+	1.38725	-0.873563	1.67226	-0.522384	0.601403	NA
ALMS1|ENSG00000116127|c.Taira201203egg_X006767|JGIv7b.000189728_223040-229145-	105.565	-0.0481631	0.223349	-0.215641	0.829268	0.95255
ALMS1|ENSG00000116127|c.Taira201203st25_X001409|JGIv7b.000027038_176685-183058-	117.232	-0.0624022	0.199937	-0.312109	0.754957	0.925956
ALOX5AP|ENSG00000132965|c.Taira201203intestine_X003061|JGIv7b.000031941_765607-774107+	1.75525	-0.762771	1.61748	-0.47158	0.637227	NA
ALOX5|ENSG00000012779|c.Taira201203intestine_X009632|JGIv7b.000314296_315599-366277-	99.7663	-0.483665	0.220996	-2.18858	0.0286277	0.217361
ALOXE3|ENSG00000179148|c.Quigley201207_X001625|JGIv7b.000011405_670007-686679-	2.6621	1.0258	1.22349	0.838416	0.401797	NA
ALOXE3|ENSG00000179148|c.Taira201203egg_X005331|JGIv7b.000093091_80224-178417+	28.3153	-0.649633	0.402673	-1.6133	0.10668	0.432706
ALOXE3|ENSG00000179148|c.Taira201203pancreas_X002645|JGIv7b.000193187_82007-99103+	0.177721	-1.04981	4.08047	-0.257277	0.796965	NA
ALPI|ENSG00000163295|c.JGIL6RMv1_XeXenL6RMv10040535m|JGIv7b.000381972_640531-658005-	0.846826	0.478225	2.32864	0.205367	0.837286	NA
ALPI|ENSG00000163295|c.XGI_TC418963|JGIv7b.000381972_623263-638495-	2.42394	0.271805	1.34766	0.201687	0.840161	NA
ALPK1|ENSG00000073331|c.Taira201203ovary_X000082|JGIv7b.000000243_126485-208307+	31.6436	0.411838	0.357162	1.15309	0.248875	0.63228
ALPK3|ENSG00000136383|c.JGIL6RMv1_XeXenL6RMv10040996m|JGIv7b.000253809_1268884-1308561-	7.01312	0.436426	0.75639	0.576985	0.56395	NA
ALPL|ENSG00000162551|c.Amin201106_X013889|JGIv7b.000057316_132815-157362-	462.773	0.0666844	0.109058	0.611456	0.540897	0.837542
ALPL|ENSG00000162551|c.Taira201203eye_X005127|JGIv7b.000036295_1318683-1340495-	1.77669	-1.36339	1.75832	-0.775392	0.438108	NA
ALS2CL|ENSG00000178038|c.Taira201203eye_X009500|JGIv7b.000090265_860117-915836-	57.8078	-0.157544	0.289338	-0.544497	0.5861	0.859146
ALS2CR12|ENSG00000155749|c.Quigley201207_X010278|JGIv7b.000139113_2282992-2301844-	16.9494	-0.359344	0.481464	-0.746357	0.455452	NA
ALS2CR8|ENSG00000138380|c.Ismailoglu201203_X009843|JGIv7b.000139113_1074792-1149655+	127.881	0.120767	0.191215	0.631579	0.527662	0.829791
ALS2|ENSG00000003393|c.Taira201203brain_X012916|JGIv7b.000139113_628133-683009-	1139.2	-0.118765	0.0872878	-1.36061	0.173637	0.545135
ALX1|ENSG00000180318|c.JGIL6RMv1_XeXenL6RMv10030488m|JGIv7b.000005925_4076729-4096127-	0.146888	-1.04981	4.08047	-0.257277	0.796965	NA
ALX1|ENSG00000180318|c.XenBase_557061|JGIv7b.000018184_582121-599994-	0.355441	-1.99103	3.68548	-0.540237	0.589034	NA
ALX4|ENSG00000052850|c.Taira201203st30_X001298|JGIv7b.000025194_976624-1021079-	0	NA	NA	NA	NA	NA
ALX4|ENSG00000052850|c.Ueno201210eye_X000921|JGIv7b.000043483_2259744-2305019-	1.00894	2.1647	2.2381	0.967206	0.333441	NA
ALYREF|ENSG00000183684|c.Taira201203brain_X013974|JGIv7b.000171284_51089-105899+	531.503	0.228285	0.109817	2.07877	0.0376384	0.254565
AMACR|ENSG00000242110|c.UniGene_Xl_S42160853|JGIv7b.000052441_4456988-4477633-	116.907	0.281788	0.203382	1.38551	0.165896	0.534138
AMBN|ENSG00000178522|c.UniGene_Xl_S17537448|JGIv7b.000165627_318427-329557-	1.83311	-1.51281	1.66016	-0.911241	0.362168	NA
AMBN|ENSG00000178522|c.XGI_TC421467|JGIv7b.000000377_3116399-3125382-	0.850096	-0.650564	2.11058	-0.30824	0.7579	NA
AMBP|ENSG00000106927|c.mgEST_1013086054|JGIv7b.000037448_34801-40125+	2.52905	1.35146	1.34996	1.00111	0.316772	NA
AMBRA1|ENSG00000110497|c.Taira201203st30_X001897|JGIv7b.000043483_748086-815433-	426.608	-0.0361748	0.307388	-0.117684	0.906318	0.974377
AMD1|ENSG00000123505|c.Taira201203st20_X005045|JGIv7b.000275342_3520279-3540760-	9184.42	-0.145604	0.0675042	-2.15696	0.0310086	0.227559
AMD1|ENSG00000123505|c.Ueno201210egg_X000697|JGIv7b.000048559_596481-613235-	3894.97	-0.0901757	0.0772873	-1.16676	0.243308	0.625843
AMDHD1|ENSG00000139344|c.XGI_TC417744|JGIv7b.000037038_409738-425870-	15.4403	-0.0371603	0.554032	-0.0670725	0.946524	NA
AMDHD2|ENSG00000162066|c.JGIL6RMv1_XeXenL6RMv10043746m|JGIv7b.000000939_2405460-2424316-	41.9459	0.0373716	0.309049	0.120924	0.903751	0.974252
AMELY|ENSG00000099721|c.Taira201203testis_X004012|JGIv7b.000337436_71919-92294+	1.62783	-2.05622	1.69712	-1.21159	0.225668	NA
AMER1|ENSG00000184675|c.JGIL6RMv1_XeXenL6RMv10048633m|JGIv7b.000007546_843559-873760+	1113.44	0.0233999	0.0901605	0.259537	0.795221	0.942883
AMER2|ENSG00000165566|c.Taira201203brain_X001255|JGIv7b.000006290_3197704-3200054-	681.578	-0.154065	0.103095	-1.4944	0.135072	0.485395
AMER2|ENSG00000165566|c.Taira201203brain_X013505|JGIv7b.000157968_800616-802978-	654.544	0.113091	0.0967354	1.16908	0.242373	0.624613
AMFR|ENSG00000159461|c.Ismailoglu201203_X004748|JGIv7b.000039730_363255-389134+	1445.8	-0.0673202	0.085686	-0.785662	0.432066	0.772616
AMFR|ENSG00000159461|c.XenBase_48734801|JGIv7b.000062355_1142076-1161043-	732.237	-0.114312	0.0975305	-1.17206	0.241173	0.623131
AMH|ENSG00000104899|c.Chang2013_X013075|JGIv7b.000035716_746259-755987+	1.98105	-0.0840811	1.38243	-0.0608212	0.951502	NA
AMH|ENSG00000104899|c.Taira201203testis_X002376|JGIv7b.000072621_2337467-2355355+	2.6274	1.07305	1.22734	0.874295	0.381958	NA
AMIGO1|ENSG00000181754|c.JGIL6RMv1_XeXenL6RMv10023454m|JGIv7b.000196263_1681676-1684705-	2127.99	0.0407374	0.0841403	0.48416	0.628272	0.879548
AMIGO2|ENSG00000139211|c.Taira201203brain_X005328|JGIv7b.000030470_4803645-4807610-	614.876	-0.320682	0.121155	-2.64688	0.00812392	0.101904
AMMECR1L|ENSG00000144233|c.XGI_TC415090|JGIv7b.000376454_241293-261727-	217.664	-0.123862	0.148137	-0.836135	0.403079	0.756679
AMMECR1L|ENSG00000144233|c.XGI_TC421123|JGIv7b.000016807_10809819-10828116-	97.864	0.0188933	0.207339	0.0911227	0.927395	0.980095
AMMECR1|ENSG00000101935|c.Audic201207_X004453|JGIv7b.000007546_6111124-6200514-	319.42	-0.377547	0.153792	-2.45492	0.0140918	0.142523
AMMECR1|ENSG00000101935|c.XGI_TC445721|JGIv7b.000086967_3251859-3298697+	708.565	0.297918	0.101616	2.93182	0.00336987	0.058705
AMN1|ENSG00000151743|c.Ueno201210intestine_X000646|JGIv7b.000033059_299209-308540-	49.8404	0.314581	0.30676	1.0255	0.305128	0.685229
AMN|ENSG00000166126|c.JGIL6RMv1_XeXenL6RMv10029044m|JGIv7b.000034509_1299226-1349867+	6.83243	0.768172	0.776731	0.98898	0.322673	NA
AMOTL1|ENSG00000166025|c.Quigley201207_X010048|JGIv7b.000133669_4996-29281+	89.916	-0.0761268	0.222848	-0.341609	0.732645	0.918865
AMOTL1|ENSG00000166025|c.Ueno2012102cells_X000850|JGIv7b.000053422_583386-650113+	124.785	-0.0693025	0.190176	-0.364412	0.715551	0.912303
AMOTL1|ENSG00000166025|c.Ueno201210heart_X001204|JGIv7b.000151039_2593-23516-	67.3251	-0.0173327	0.27643	-0.062702	0.950004	0.986635
AMOTL2|ENSG00000114019|c.Quigley201112_X007990|JGIv7b.000043061_117606-130202-	372.707	0.204387	0.122521	1.66818	0.0952805	0.410643
AMOTL2|ENSG00000114019|c.Taira201203kidney_X005476|JGIv7b.000044494_2703213-2717467+	441.014	0.269317	0.117551	2.29106	0.0219598	0.185491
AMOT|ENSG00000126016|c.Ismailoglu201203_X008170|JGIv7b.000086967_2305728-2350541+	268.325	0.177165	0.134224	1.31992	0.186861	0.559134
AMOT|ENSG00000126016|c.Ueno201210st09_X000827|JGIv7b.000167347_3121254-3235018+	412.277	0.422517	0.115134	3.66979	0.000242754	0.00829487
AMPD1|ENSG00000116748|c.Audic201207_X022139|JGIv7b.000047533_6104779-6156217+	1.40052	1.65966	2.02336	0.82025	0.412074	NA
AMPD1|ENSG00000116748|c.JGIL6RMv1_XeXenL6RMv10033267m|JGIv7b.000248633_112408-180410-	1.09888	0.500199	2.09064	0.239256	0.810907	NA
AMPD2|ENSG00000116337|c.Taira201203brain_X014561|JGIv7b.000196263_1824707-1882588+	2944.38	-0.209218	0.0805272	-2.5981	0.00937399	0.111557
AMPD3|ENSG00000133805|c.Taira201203eye_X009604|JGIv7b.000093786_3465999-3482888+	11.6901	-0.100939	0.633971	-0.159217	0.873498	NA
AMPD3|ENSG00000133805|c.Taira201203muscle_X000769|JGIv7b.000025194_4807080-4831622-	60.9338	0.0967446	0.269092	0.359522	0.719204	0.91396
AMPH|ENSG00000078053|c.Taira201203st25_X001169|JGIv7b.000019169_587318-677117-	6274.09	-0.107518	0.0662251	-1.62353	0.104476	0.430109
AMT|ENSG00000145020|c.JGIL6RMv1_XeXenL6RMv10034877m|JGIv7b.000187321_5073387-5087750+	395.896	0.320016	0.121961	2.62392	0.00869239	0.106247
AMY2A|ENSG00000243480|c.Taira201203liver_X002267|JGIv7b.000074267_790749-809155-	0.177721	-1.04981	4.08047	-0.257277	0.796965	NA
AMY2A|ENSG00000243480|c.XGI_TC419956|JGIv7b.000245044_729742-736371+	2.84067	-0.916714	1.23857	-0.74014	0.459215	NA
AMZ2|ENSG00000262747|c.Ueno201210skin_X000041|JGIv7b.000003490_414245-426890-	56.4387	-0.0260933	0.274572	-0.0950328	0.924289	0.979012
ANAPC10|ENSG00000164162|c.JGIL6RMv1_XeXenL6RMv10012411m|JGIv7b.000190940_47776-90769+	169.555	0.365614	0.168746	2.16666	0.0302609	0.224614
ANAPC10|ENSG00000164162|c.JGIL6RMv1_XeXenL6RMv10049316m|JGIv7b.000099286_4634677-4675591-	76.2821	0.141116	0.247253	0.570735	0.568179	0.850152
ANAPC11|ENSG00000141552|c.Ueno2012102cells_X001450|JGIv7b.000150750_1384682-1388464-	918.395	0.0727372	0.0888196	0.818932	0.412825	0.761718
ANAPC13|ENSG00000129055|c.XGI_TC421224|JGIv7b.000034020_323529-328905+	363.347	0.090092	0.12256	0.735088	0.462286	0.792317
ANAPC15|ENSG00000110200|c.Amin201106_X013365|JGIv7b.000053445_1145229-1150382+	266.223	0.134775	0.142458	0.946064	0.344116	0.717165
ANAPC15|ENSG00000110200|c.XenBase_148232526|JGIv7b.000030080_1923986-1927365-	207.353	0.182918	0.151554	1.20695	0.227452	0.60952
ANAPC16|ENSG00000166295|c.Audic201207_X010541|JGIv7b.000016807_5961511-5974057+	782.325	-0.0258119	0.096028	-0.268795	0.788087	0.940156
ANAPC16|ENSG00000166295|c.Ismailoglu201203_X001516|JGIv7b.000010944_3353071-3367827+	98.18	-0.247928	0.537185	-0.461532	0.644417	0.885705
ANAPC1|ENSG00000153107|c.Ismailoglu201203_X008249|JGIv7b.000089475_327235-394223+	869.274	0.141229	0.0988699	1.42843	0.153168	0.514145
ANAPC2|ENSG00000176248|c.Quigley201207_X009892|JGIv7b.000127590_62192-71853+	516.011	0.180655	0.105046	1.71978	0.0854732	0.387383
ANAPC4|ENSG00000053900|c.UniGene_Xl_S19656621|JGIv7b.000016001_2958771-3016870-	402.684	0.0126936	0.120773	0.105103	0.916294	0.977001
ANAPC5|ENSG00000089053|c.Audic201207_X042856|JGIv7b.000184375_451715-476545+	274.815	0.12252	0.133237	0.919564	0.357801	0.724512
ANAPC7|ENSG00000196510|c.Audic201207_X044995|JGIv7b.000219188_1261929-1279189+	658.866	0.150759	0.0984373	1.53152	0.125641	0.468937
ANAPC7|ENSG00000196510|c.JGIL6RMv1_XeXenL6RMv10040190m|JGIv7b.000025254_4596923-4615607+	566.228	0.032199	0.110623	0.291069	0.770999	0.933713
ANGEL1|ENSG00000013523|c.Ismailoglu201203_X004701|JGIv7b.000039723_6357616-6368993+	82.4141	-0.215921	0.223536	-0.965935	0.334077	0.708464
ANGEL2|ENSG00000174606|c.Taira201203eye_X004326|JGIv7b.000027161_1872314-1886888-	301.667	-0.0164555	0.133584	-0.123185	0.901961	0.974252
ANGEL2|ENSG00000174606|c.Ueno2012104cells_X000979|JGIv7b.000102974_10925927-10941159+	156.558	0.0653577	0.173986	0.37565	0.707177	0.908457
ANGPT1|ENSG00000154188|c.Amin201106_X021782|JGIv7b.000160942_2653439-2846011-	85.6424	-0.342384	0.220767	-1.55088	0.12093	0.460484
ANGPT1|ENSG00000154188|c.Taira201203muscle_X001364|JGIv7b.000063404_1710714-1804635-	193.716	0.0618432	0.152514	0.405492	0.685116	0.902003
ANGPT2|ENSG00000091879|c.Amin201106_X023506|JGIv7b.000196571_247749-274339-	2.69185	-0.883075	1.27479	-0.692724	0.488483	NA
ANGPT2|ENSG00000091879|c.Taira201203eye_X007044|JGIv7b.000052702_8570573-8604597+	34.8006	-0.239639	0.358185	-0.669036	0.503472	0.816792
ANGPT2|ENSG00000091879|c.Taira201203eye_X009340|JGIv7b.000087714_44784-72278-	43.6469	0.0214306	0.326933	0.0655504	0.947736	0.986175
ANGPT4|ENSG00000101280|c.Taira201203intestine_X009857|JGIv7b.000364164_34067-39117+	0.169919	0.873743	4.08047	0.214128	0.830447	NA
ANGPT4|ENSG00000101280|c.Taira201203liver_X000783|JGIv7b.000013941_2396868-2401326-	0.789226	0.665172	2.38817	0.278528	0.780607	NA
ANGPTL1|ENSG00000116194|c.JGIL6RMv1_XeXenL6RMv10030866m|JGIv7b.000084188_1151965-1153565-	4.26233	0.39437	1.00571	0.39213	0.694962	NA
ANGPTL1|ENSG00000116194|c.Taira201203eye_X008148|JGIv7b.000069443_8064452-8081308-	25.4735	-0.376686	0.410425	-0.917796	0.358725	0.725232
ANGPTL1|ENSG00000116194|c.Taira201203skin_X002320|JGIv7b.000053263_5983747-6002015-	50.4172	-0.48232	0.305105	-1.58083	0.113916	0.446813
ANGPTL2|ENSG00000136859|c.Audic201207_X018145|JGIv7b.000037448_1281491-1299713-	242.655	0.48648	0.157517	3.08843	0.00201219	0.0410152
ANGPTL2|ENSG00000136859|c.Taira201203heart_X003500|JGIv7b.000046073_1767052-1783375+	117.041	-0.461726	0.199698	-2.31212	0.0207712	0.180585
ANGPTL2|ENSG00000136859|c.Taira201203liver_X000960|JGIv7b.000017914_243464-255562-	26.2994	0.221151	0.466374	0.474191	0.635363	0.882173
ANGPTL2|ENSG00000136859|c.Ueno201210liver_X000151|JGIv7b.000018726_2159994-2177863-	300.912	-0.199445	0.134716	-1.48049	0.138742	0.491656
ANGPTL3|ENSG00000132855|c.Taira201203eye_X011582|JGIv7b.000155039_2356949-2364484-	12.6781	-0.151007	0.560801	-0.269269	0.787722	NA
ANGPTL4|ENSG00000167772|c.Audic201207_X025074|JGIv7b.000054274_3946189-3954947+	467.416	0.667813	0.128953	5.17875	2.2338e-07	3.01725e-05
ANGPTL4|ENSG00000167772|c.Taira201203stomach_X001005|JGIv7b.000039437_182449-216629-	313.412	0.588444	0.140269	4.19511	2.72739e-05	0.00154056
ANGPTL5|ENSG00000187151|c.Taira201203st20_X000351|JGIv7b.000005925_1919209-1937327-	0.344351	-0.0880267	3.47576	-0.0253259	0.979795	NA
ANGPTL5|ENSG00000187151|c.XGI_TC436076|JGIv7b.000037038_1314556-1336158-	0.324609	-1.88042	3.50629	-0.5363	0.591751	NA
ANGPTL5|ENSG00000187151|c.mgEST_1013086036|JGIv7b.000005925_1870076-1909413+	0.339837	1.83427	3.7505	0.489075	0.624788	NA
ANGPTL7|ENSG00000171819|c.Taira201203eye_X010096|JGIv7b.000102262_852651-854717-	1.81762	-0.346865	1.49987	-0.231263	0.817111	NA
ANGPTL7|ENSG00000171819|c.Taira201203st20_X003150|JGIv7b.000076000_85373-89075+	2.92948	0.048053	1.18201	0.0406535	0.967572	NA
ANGPTL7|ENSG00000171819|c.Taira201203st30_X003326|JGIv7b.000108577_888703-892285-	5.8217	-0.0185533	0.817717	-0.0226892	0.981898	NA
ANK1|ENSG00000029534|c.Taira201203eye_X007599|JGIv7b.000059267_781752-855420-	1013.87	-0.0958402	0.0963463	-0.994748	0.319859	0.697938
ANK1|ENSG00000029534|c.Taira201203st30_X001394|JGIv7b.000027313_186909-203473-	319.228	-0.321344	0.129819	-2.47532	0.0133118	0.137991
ANK1|ENSG00000029534|c.XGI_TC413705|JGIv7b.000043791_2230265-2272515+	97.0668	-0.508109	0.236948	-2.14439	0.0320017	0.23119
ANK2|ENSG00000145362|c.Audic201207_X051032|JGIv7b.000387329_2148508-2163660-	4.54917	-0.0322199	0.955055	-0.0337361	0.973088	NA
ANK2|ENSG00000145362|c.JGIL6RMv1_XeXenL6RMv10005424m|JGIv7b.000000243_579541-688738+	7079.02	-0.139608	0.0727354	-1.9194	0.0549338	0.311665
ANK3|ENSG00000151150|c.Amin201106_X011834|JGIv7b.000047457_291467-304807-	40.2311	0.689444	0.332182	2.0755	0.0379403	0.255586
ANK3|ENSG00000151150|c.Audic201207_X045180|JGIv7b.000220448_2212965-2265259-	4.58859	0.335579	1.01102	0.331923	0.739948	NA
ANK3|ENSG00000151150|c.JGIL6RMv1_XeXenL6RMv10051479m|JGIv7b.000018192_3930566-4083548-	8318.48	-0.17424	0.0697789	-2.49702	0.012524	0.133095
ANK3|ENSG00000151150|c.Taira201203eye_X008925|JGIv7b.000079772_1706931-1851064+	4260.44	-0.100138	0.0919101	-1.08952	0.275924	0.660235
ANKAR|ENSG00000151687|c.Taira201203kidney_X009229|JGIv7b.000098999_1268190-1287661+	1.25066	-2.62241	1.97288	-1.32923	0.183773	NA
ANKAR|ENSG00000151687|c.Taira201203testis_X002987|JGIv7b.000120240_4463973-4503248-	39.9002	-0.336222	0.340441	-0.987605	0.323346	0.699707
ANKDD1A|ENSG00000166839|c.Quigley201212_X001058|JGIv7b.000001187_12424441-12455137+	0.759637	0.600567	2.41535	0.248647	0.803634	NA
ANKDD1A|ENSG00000166839|c.TXGP201107_X004898|JGIv7b.000058049_3531006-3554619+	363.195	0.028653	0.124433	0.230268	0.817883	0.948106
ANKDD1A|ENSG00000166839|c.Ueno2012106cells_X002202|JGIv7b.000404817_388530-413969+	76.9106	-0.210916	0.232692	-0.906414	0.364717	0.729746
ANKDD1B|ENSG00000189045|c.JGIL6RMv1_XeXenL6RMv10044365m|JGIv7b.000032212_5647072-5672560+	1.32889	0.0248561	1.93447	0.012849	0.989748	NA
ANKEF1|ENSG00000132623|c.XGI_TC416961|JGIv7b.000176303_525455-538414+	78.5367	0.444237	0.238522	1.86246	0.0625386	0.33117
ANKFY1|ENSG00000185722|c.Taira201203lung_X004097|JGIv7b.000049179_142399-180164+	1087.09	-0.00366695	0.0835843	-0.0438712	0.965007	0.990686
ANKFY1|ENSG00000185722|c.Taira201203ovary_X006754|JGIv7b.000166365_2399451-2440378+	733.983	0.132862	0.0972501	1.36619	0.171881	0.542659
ANKHD1-EIF4EBP3|ENSG00000254996|c.Taira201203ovary_X003760|JGIv7b.000048253_685717-761959+	980.898	-0.01152	0.105813	-0.108872	0.913304	0.976526
ANKHD1-EIF4EBP3|ENSG00000254996|c.Taira201203stomach_X002171|JGIv7b.000140825_591333-663965+	612.558	-0.0301618	0.105646	-0.285497	0.775263	0.934599
ANKH|ENSG00000154122|c.Audic201207_X006182|JGIv7b.000011199_2363520-2447540+	2189.25	-0.017875	0.0751718	-0.237789	0.812045	0.946875
ANKIB1|ENSG00000001629|c.Taira201203ovary_X004499|JGIv7b.000061124_3488684-3584794+	1127.21	-0.0798673	0.0836248	-0.955067	0.339544	0.71354
ANKIB1|ENSG00000001629|c.Ueno201210kidney_X001358|JGIv7b.000112411_1683148-1779862+	694.453	-0.127492	0.103019	-1.23755	0.215882	0.595564
ANKK1|ENSG00000170209|c.Taira201203skin_X002572|JGIv7b.000066475_3780341-3831303+	21.4123	-0.824383	0.444582	-1.85429	0.0636979	NA
ANKLE1|ENSG00000160117|c.Audic201207_X028690|JGIv7b.000072621_1853565-1859263+	130.864	0.529604	0.183573	2.88498	0.00391434	0.0633835
ANKLE2|ENSG00000176915|c.Ismailoglu201203_X004899|JGIv7b.000042960_1341357-1362983-	675.377	-0.00607815	0.0969803	-0.0626741	0.950026	0.986635
ANKLE2|ENSG00000176915|c.JGIL6RMv1_XeXenL6RMv10027582m|JGIv7b.000097703_2362635-2385928-	213.23	-0.111898	0.149646	-0.747752	0.45461	0.786819
ANKMY1|ENSG00000144504|c.JGIL6RMv1_XeXenL6RMv10021328m|JGIv7b.000044494_6173406-6219574-	172.226	0.333973	0.173617	1.92362	0.0544024	0.310085
ANKMY2|ENSG00000106524|c.Audic201207_X025621|JGIv7b.000057216_2531966-2559908-	480.579	-0.123091	0.115712	-1.06377	0.287432	0.669718
ANKRA2|ENSG00000164331|c.UniGene_Xl_S19874638|JGIv7b.000001187_11187801-11206414-	1805.13	-0.230801	0.0796181	-2.89885	0.00374536	0.0617438
ANKRD10|ENSG00000088448|c.Ueno201210intestine_X001945|JGIv7b.000338390_99451-118792-	1230.98	-0.349997	0.0880561	-3.9747	7.04678e-05	0.00321941
ANKRD10|ENSG00000088448|c.XGI_TC415971|JGIv7b.000167628_3685550-3708652-	488.657	-0.416859	0.109347	-3.81226	0.000137702	0.00534742
ANKRD11|ENSG00000167522|c.JGIL6RMv1_XeXenL6RMv10017789m|JGIv7b.000249505_17045-124341-	2027.37	-0.142189	0.0883288	-1.60977	0.107448	0.433984
ANKRD11|ENSG00000167522|c.Quigley201212_X005768|JGIv7b.000010177_771579-869721-	2231.4	-0.13896	0.08002	-1.73657	0.0824629	0.381339
ANKRD12|ENSG00000101745|c.JGIL6RMv1_XeXenL6RMv10048479m|JGIv7b.000162564_868382-925125-	1483.74	-0.148321	0.0992442	-1.4945	0.135044	0.485395
ANKRD12|ENSG00000101745|c.Taira201203ovary_X006956|JGIv7b.000181837_550728-608006-	1845.96	-0.0866219	0.089863	-0.963933	0.33508	0.709679
ANKRD13A|ENSG00000076513|c.Taira201203st08_X002450|JGIv7b.000044061_2432115-2474279+	992.418	0.0487826	0.100531	0.485249	0.6275	0.879225
ANKRD13A|ENSG00000076513|c.Taira201203st10_X003623|JGIv7b.000143664_810588-839812-	392.987	0.165872	0.120949	1.37142	0.170244	0.54042
ANKRD13B|ENSG00000198720|c.JGIL6RMv1_XeXenL6RMv10005193m|JGIv7b.000036364_2620643-2731675-	467.744	-0.133556	0.122665	-1.08878	0.276251	0.660339
ANKRD13B|ENSG00000198720|c.JGIL6RMv1_XeXenL6RMv10008030m|JGIv7b.000151031_109324-224950+	660.634	0.0856537	0.102596	0.834865	0.403794	0.756769
ANKRD13C|ENSG00000118454|c.Audic201207_X045365|JGIv7b.000222206_305867-362950+	360.347	-0.0596741	0.117931	-0.50601	0.61285	0.873484
ANKRD13C|ENSG00000118454|c.Chang2013_X029294|JGIv7b.000148881_965395-993613+	338.786	-0.173477	0.128877	-1.34607	0.17828	0.55074
ANKRD16|ENSG00000134461|c.Audic201207_X007569|JGIv7b.000012518_10524778-10542391-	122.693	0.0976949	0.195979	0.498498	0.618133	0.876131
ANKRD17|ENSG00000132466|c.JGIL6RMv1_XeXenL6RMv10000179m|JGIv7b.000165627_1073769-1150986+	1176.12	-0.0720328	0.108334	-0.664917	0.506104	0.818272
ANKRD17|ENSG00000132466|c.Quigley201212_X003800|JGIv7b.000006762_365573-457689+	1071.18	-0.16355	0.128519	-1.27258	0.203168	0.580659
ANKRD1|ENSG00000148677|c.Taira201203eye_X006017|JGIv7b.000044558_1186323-1196396+	3.62371	0.667507	1.06939	0.624194	0.5325	NA
ANKRD22|ENSG00000152766|c.Audic201207_X030713|JGIv7b.000079772_6018890-6032401+	1.21267	-2.58929	1.98539	-1.30417	0.192175	NA
ANKRD22|ENSG00000152766|c.JGIL6RMv1_XeXenL6RMv10016203m|JGIv7b.000018192_1193711-1204124+	0.973161	-3.46187	2.31884	-1.49294	0.135454	NA
ANKRD26|ENSG00000107890|c.Ismailoglu201203_X003456|JGIv7b.000026505_314458-378819-	757.999	-0.292741	0.110159	-2.65745	0.00787353	0.0999154
ANKRD26|ENSG00000107890|c.TeperekTkacz201206_X004378|JGIv7b.000152894_2980619-3052117+	564.694	-0.285631	0.108544	-2.63148	0.00850128	0.104666
ANKRD27|ENSG00000105186|c.Ueno201210st10_X001443|JGIv7b.000098999_3391970-3444748+	731.677	-0.101304	0.0993643	-1.01952	0.307956	0.687838
ANKRD28|ENSG00000206560|c.Audic201207_X042146|JGIv7b.000178713_159427-249753+	956.158	-0.102391	0.0866561	-1.18158	0.237372	0.619217
ANKRD28|ENSG00000206560|c.JGIL6RMv1_XeXenL6RMv10017613m|JGIv7b.000190777_1520666-1603819+	574.819	-0.125964	0.103189	-1.22071	0.222195	0.602654
ANKRD29|ENSG00000154065|c.Taira201203brain_X010756|JGIv7b.000085591_1171653-1196891-	427.139	-0.25837	0.116118	-2.22507	0.0260767	0.206434
ANKRD2|ENSG00000165887|c.Audic201207_X016617|JGIv7b.000033265_1000817-1014170-	0.961631	0.805211	2.38041	0.338265	0.735163	NA
ANKRD2|ENSG00000165887|c.JGIL6RMv1_XeXenL6RMv10015489m|JGIv7b.000096712_98855-116682+	0.494527	-0.925485	2.84728	-0.325041	0.74515	NA
ANKRD32|ENSG00000133302|c.Chang2013_X000769|JGIv7b.000001187_4706655-4755406-	174.863	-0.0773898	0.163329	-0.473827	0.635623	0.88223
ANKRD34B|ENSG00000189127|c.XenBase_148226391|JGIv7b.000001187_9916882-9923192+	69.6751	-0.456547	0.243126	-1.87782	0.0604051	0.325343
ANKRD35|ENSG00000263773|c.Taira201203egg_X006607|JGIv7b.000172102_264981-268619+	5.71249	-0.346223	0.872248	-0.396932	0.691418	NA
ANKRD37|ENSG00000186352|c.JGIL6RMv1_XeXenL6RMv10019019m|JGIv7b.000041523_5441137-5444752+	1.66674	-0.660543	1.50937	-0.437627	0.661657	NA
ANKRD37|ENSG00000186352|c.Ueno2012102cells_X000332|JGIv7b.000014692_2944390-2965142-	25.0025	-0.0117682	0.428579	-0.0274587	0.978094	0.994392
ANKRD39|ENSG00000213337|c.Amin201106_X025093|JGIv7b.000247724_5419200-5426816-	45.2731	0.0907944	0.306678	0.296057	0.767186	0.932094
ANKRD40|ENSG00000154945|c.Audic201207_X031201|JGIv7b.000081941_3489818-3504162-	1191.58	0.063264	0.0887553	0.71279	0.475975	0.801259
ANKRD40|ENSG00000154945|c.Taira201203st08_X004821|JGIv7b.000163806_479145-491575+	409.319	0.0306343	0.115875	0.264373	0.791492	0.941087
ANKRD42|ENSG00000137494|c.Taira201203intestine_X008298|JGIv7b.000183165_868345-884617-	161.089	0.464079	0.216435	2.14419	0.0320176	0.23119
ANKRD44|ENSG00000065413|c.Taira201203brain_X017035|JGIv7b.000373396_1360513-1371108-	308.468	-0.316103	0.139275	-2.26963	0.0232302	0.191259
ANKRD45|ENSG00000183831|c.JGIL6RMv1_XeXenL6RMv10008412m|JGIv7b.000047606_3910136-3920625+	17.0611	0.226117	0.520818	0.434157	0.664175	NA
ANKRD45|ENSG00000183831|c.Taira201203st25_X004344|JGIv7b.000181903_2361714-2372493-	27.1963	0.346835	0.408985	0.848038	0.396417	0.75193
ANKRD50|ENSG00000151458|c.Chang2013_X016191|JGIv7b.000047384_10162-18753+	34.6792	0.228423	0.370316	0.616834	0.537344	0.835461
ANKRD50|ENSG00000151458|c.Chang2013_X024339|JGIv7b.000088765_1940745-1976015+	1123.17	-0.0857482	0.0833889	-1.02829	0.303812	0.684193
ANKRD50|ENSG00000151458|c.Ueno201210st09_X000695|JGIv7b.000112610_849617-880681+	642.336	-0.0863754	0.100239	-0.861698	0.388854	0.747325
ANKRD52|ENSG00000139645|c.JGIL6RMv1_XeXenL6RMv10039876m|JGIv7b.000014978_2159648-2202688-	541.879	-0.0337133	0.115477	-0.291948	0.770327	0.933608
ANKRD52|ENSG00000139645|c.Taira201203st09_X000496|JGIv7b.000008129_7493995-7555533+	703.581	-0.127543	0.103786	-1.22889	0.219111	0.598551
ANKRD53|ENSG00000144031|c.Taira201203testis_X003722|JGIv7b.000243760_50157-57628-	19.9873	0.0798603	0.499284	0.15995	0.872921	NA
ANKRD54|ENSG00000100124|c.Chang2013_X036105|JGIv7b.000298452_535375-547778+	137.737	0.115613	0.177628	0.650875	0.515127	0.822326
ANKRD54|ENSG00000100124|c.Ismailoglu201203_X007812|JGIv7b.000078978_4936977-4947789-	522.495	0.0454025	0.130068	0.349068	0.727038	0.916653
ANKRD55|ENSG00000164512|c.Taira201203brain_X013486|JGIv7b.000157205_486469-494326+	104.199	-0.0639668	0.205495	-0.311282	0.755587	0.926343
ANKRD60|ENSG00000124227|c.JGIL6RMv1_XeXenL6RMv10032414m|JGIv7b.000061874_1183391-1211659-	55.8251	-0.135795	0.270263	-0.502456	0.615347	0.874909
ANKRD63|ENSG00000230778|c.Chang2013_X020466|JGIv7b.000061444_724133-727974-	22.5416	0.434468	0.435744	0.997071	0.31873	0.697397
ANKRD66|ENSG00000230062|c.Quigley201207_X005002|JGIv7b.000041523_7375754-7388573-	29.1948	-0.124696	0.375547	-0.332038	0.73986	0.921858
ANKRD6|ENSG00000135299|c.Taira201203brain_X004402|JGIv7b.000022185_651815-720948+	795.241	0.175914	0.0920117	1.91187	0.0558928	0.314966
ANKRD9|ENSG00000156381|c.Quigley201112_X006918|JGIv7b.000034509_1044300-1047180-	21.3289	-0.165655	0.439499	-0.376917	0.706235	NA
ANKRD9|ENSG00000156381|c.Taira201203brain_X011690|JGIv7b.000102974_3385869-3387162-	330.155	-0.059772	0.15245	-0.392076	0.695002	0.90638
ANKS1A|ENSG00000064999|c.Audic201207_X031970|JGIv7b.000086521_624723-803253-	1484.95	-0.0735365	0.0764441	-0.961965	0.336067	0.710489
ANKS1A|ENSG00000064999|c.Taira201203lung_X002644|JGIv7b.000027413_53214-236547+	759.425	-0.276098	0.0932995	-2.95927	0.00308373	0.0549529
ANKS1B|ENSG00000185046|c.Taira201203brain_X008387|JGIv7b.000054336_116582-153532+	387.071	-0.120605	0.118189	-1.02044	0.307521	0.68756
ANKS1B|ENSG00000185046|c.Taira201203brain_X012837|JGIv7b.000137507_2176794-2236879+	432.624	-0.0910622	0.117797	-0.773046	0.439495	0.777543
ANKS3|ENSG00000168096|c.JGIL6RMv1_XeXenL6RMv10024003m|JGIv7b.000000939_3521753-3531911+	65.3475	0.168788	0.250463	0.673905	0.500372	0.814863
ANKS4B|ENSG00000175311|c.Taira201203intestine_X008297|JGIv7b.000183165_484380-503108-	1.60296	-1.15958	1.72034	-0.67404	0.500286	NA
ANKS4B|ENSG00000175311|c.Taira201203kidney_X003545|JGIv7b.000023403_7095568-7096949+	0.823923	0.51076	2.13014	0.239778	0.810502	NA
ANKS6|ENSG00000165138|c.Taira201203kidney_X007738|JGIv7b.000070754_691578-756785-	126.392	0.145607	0.190374	0.764849	0.444362	0.781157
ANKZF1|ENSG00000163516|c.Audic201207_X012494|JGIv7b.000021603_2784455-2794882+	144.235	0.167536	0.186771	0.897015	0.369711	0.733365
ANLN|ENSG00000011426|c.Ismailoglu201203_X009795|JGIv7b.000137809_662833-692078-	103.26	0.580971	0.220157	2.63889	0.00831777	0.10351
ANO10|ENSG00000160746|c.Amin201106_X024854|JGIv7b.000239737_2096-134079-	528.327	-0.00548399	0.109264	-0.0501902	0.959971	0.989321
ANO10|ENSG00000160746|c.Audic201207_X038251|JGIv7b.000137809_866117-887110+	1.98461	1.53933	1.52056	1.01234	0.311376	NA
ANO1|ENSG00000131620|c.Taira201203egg_X002341|JGIv7b.000025194_976-59811+	23.7875	0.110276	0.426358	0.258647	0.795907	0.942883
ANO1|ENSG00000131620|c.XenBase_332371432|JGIv7b.000043483_1245289-1367486+	22.4322	0.373863	0.428825	0.871831	0.383301	0.741908
ANO4|ENSG00000151572|c.JGIL6RMv1_XeXenL6RMv10053155m|JGIv7b.000100253_3447554-3491060+	431.982	-0.440193	0.125057	-3.51992	0.000431673	0.0128536
ANO5|ENSG00000171714|c.JGIL6RMv1_XeXenL6RMv10022219m|JGIv7b.000025194_4881755-4905272+	235.399	-0.13869	0.153448	-0.903823	0.366089	0.730767
ANO5|ENSG00000171714|c.Taira201203intestine_X006420|JGIv7b.000093786_3377726-3411438-	59.1528	-0.83923	0.289513	-2.89876	0.00374636	0.0617438
ANO6|ENSG00000177119|c.Taira201203egg_X002649|JGIv7b.000030470_4374968-4408048+	47.9013	0.359716	0.299518	1.20099	0.229757	0.612072
ANO7|ENSG00000146205|c.Taira201203brain_X009406|JGIv7b.000068269_311764-333882-	567.451	-0.666069	0.142605	-4.67074	3.00114e-06	0.000256611
ANO8|ENSG00000074855|c.Ismailoglu201203_X007239|JGIv7b.000070461_2064524-2128076+	1542.08	-0.175556	0.0847509	-2.07144	0.0383178	0.257478
ANO9|ENSG00000185101|c.Quigley201207_X007790|JGIv7b.000074352_6559089-6614262-	4.39869	-0.0950189	0.964027	-0.0985645	0.921484	NA
ANP32A|ENSG00000140350|c.Quigley201212_X017239|JGIv7b.000035716_1411175-1421197-	877.114	0.299434	0.0912575	3.2812	0.00103368	0.0252527
ANP32A|ENSG00000140350|c.Quigley201212_X025728|JGIv7b.000058049_5442850-5457406-	4007.57	0.0413523	0.0763576	0.541561	0.588121	0.860215
ANP32A|ENSG00000140350|c.mgEST_1013252008|JGIv7b.000036401_3136217-3154232+	682.683	0.0456384	0.100893	0.452343	0.651022	0.888819
ANP32B|ENSG00000136938|c.Amin201106_X011435|JGIv7b.000046215_505852-530101-	457.255	0.310486	0.128708	2.41233	0.015851	0.152898
ANP32B|ENSG00000136938|c.Taira201203liver_X003877|JGIv7b.000325448_345352-354714-	701.97	0.26628	0.113072	2.35496	0.0185249	0.169529
ANP32E|ENSG00000143401|c.Quigley201212_X036123|JGIv7b.000115163_1185610-1206256-	2142.9	0.284186	0.0766235	3.70886	0.000208191	0.00737771
ANP32E|ENSG00000143401|c.Taira201203st20_X003957|JGIv7b.000131854_2657823-2677993-	601.871	0.269356	0.112326	2.39799	0.0164854	0.157101
ANPEP|ENSG00000166825|c.Taira201203intestine_X006824|JGIv7b.000106789_716289-749825-	2.64752	-0.12494	1.27056	-0.098335	0.921666	NA
ANPEP|ENSG00000166825|c.Taira201203lung_X000983|JGIv7b.000009266_7643565-7687877+	0.665223	-0.0650417	2.56557	-0.0253517	0.979774	NA
ANTXR1|ENSG00000169604|c.Amin201106_X014895|JGIv7b.000064233_264965-314754-	91.195	0.204411	0.215172	0.949989	0.342118	0.715371
ANTXR1|ENSG00000169604|c.Taira201203eye_X000750|JGIv7b.000004754_399147-492123-	9.74703	0.24361	0.639339	0.381034	0.703178	NA
ANTXR1|ENSG00000169604|c.Taira201203skin_X004395|JGIv7b.000247724_2469799-2586663-	27.7216	0.265187	0.400831	0.661591	0.508233	0.819208
ANTXR2|ENSG00000163297|c.Taira201203lung_X004568|JGIv7b.000056125_2134126-2247588-	133.238	0.0226016	0.213256	0.105983	0.915596	0.976913
ANTXR2|ENSG00000163297|c.Ueno201210skin_X000071|JGIv7b.000005895_2271072-2385397-	27.9883	0.275699	0.390091	0.706755	0.479719	0.804494
ANXA10|ENSG00000109511|c.JGIL6RMv1_XeXenL6RMv10054593m|JGIv7b.000014692_9835279-9882173-	4.16796	-0.0198743	1.00287	-0.0198173	0.984189	NA
ANXA10|ENSG00000109511|c.Taira201203intestine_X001728|JGIv7b.000014660_1298027-1344073+	0.955728	-0.00596899	1.97877	-0.00301652	0.997593	NA
ANXA11|ENSG00000122359|c.Taira201203eye_X011181|JGIv7b.000139078_969358-1013474-	327.837	0.0141381	0.137136	0.103096	0.917887	0.977272
ANXA11|ENSG00000122359|c.Taira201203lung_X007824|JGIv7b.000208112_217696-295877+	7.10441	-0.409058	0.732287	-0.558603	0.576432	NA
ANXA13|ENSG00000104537|c.Taira201203st35_X003535|JGIv7b.000250769_1353929-1384221-	0.146888	-1.04981	4.08047	-0.257277	0.796965	NA
ANXA13|ENSG00000104537|c.UniGene_Xl_S21313563|JGIv7b.000220448_1694089-1718752-	5.7911	0.596997	0.834753	0.715178	0.474499	NA
ANXA1|ENSG00000135046|c.Audic201207_X047651|JGIv7b.000268711_1249926-1289027+	9.52341	0.417052	0.665361	0.626805	0.530787	NA
ANXA1|ENSG00000135046|c.Ismailoglu201203_X012189|JGIv7b.000268711_1229415-1242029+	7.65997	0.696213	0.786981	0.884662	0.376339	NA
ANXA1|ENSG00000135046|c.Quigley201207_X007475|JGIv7b.000067832_1096453-1121688+	97.5453	0.511908	0.615716	0.831403	0.405746	0.757523
ANXA1|ENSG00000135046|c.XGI_TC427175|JGIv7b.000067832_1122940-1152826+	94.9232	0.754378	0.249241	3.02671	0.00247234	0.0472369
ANXA1|ENSG00000135046|c.mgEST_1013092685|JGIv7b.000067832_1159014-1179472+	0.344351	-0.0880267	3.47576	-0.0253259	0.979795	NA
ANXA2|ENSG00000182718|c.Audic201207_X007037|JGIv7b.000012518_1828922-1845341+	419.553	0.420847	0.127457	3.30189	0.000960365	0.0240608
ANXA2|ENSG00000182718|c.Quigley201112_X001878|JGIv7b.000007197_1291390-1305348+	318.204	0.441666	0.330296	1.33718	0.181163	0.554272
ANXA2|ENSG00000182718|c.Taira201203intestine_X007824|JGIv7b.000156846_1196648-1224666-	2.19282	0.102117	1.33096	0.0767244	0.938843	NA
ANXA3|ENSG00000138772|c.Amin201106_X014367|JGIv7b.000059965_1265615-1290521-	51.3108	0.0414301	0.301207	0.137547	0.890598	0.971714
ANXA3|ENSG00000138772|c.JGIL6RMv1_XeXenL6RMv10044786m|JGIv7b.000058878_4740279-4758370-	265.797	0.273211	0.134029	2.03845	0.041505	0.267793
ANXA4|ENSG00000196975|c.Quigley201212_X046663|JGIv7b.000247724_2210457-2247108-	252.954	0.459143	0.164236	2.79564	0.00517977	0.075708
ANXA4|ENSG00000196975|c.XGI_TC422284|JGIv7b.000004754_139948-163425-	15.1282	-0.27123	0.539655	-0.502599	0.615246	NA
ANXA5|ENSG00000164111|c.Chang2013_X024361|JGIv7b.000088765_3301778-3325657+	189.613	0.247917	0.164235	1.50953	0.131165	0.477375
ANXA5|ENSG00000164111|c.Ueno201210eye_X001345|JGIv7b.000081573_37090-61913+	182.875	-0.0013244	0.169953	-0.00779271	0.993782	0.998433
ANXA6|ENSG00000197043|c.Amin201106_X005378|JGIv7b.000015893_5893124-5945237+	2394.58	0.179871	0.0763089	2.35714	0.0184163	0.16909
ANXA6|ENSG00000197043|c.Audic201207_X043335|JGIv7b.000187759_27939-79806+	487.008	0.0394647	0.105289	0.374823	0.707792	0.908626
ANXA7|ENSG00000138279|c.Quigley201212_X049073|JGIv7b.000314296_882619-918538-	1813.57	0.0879774	0.0759089	1.15899	0.246461	0.629321
ANXA7|ENSG00000138279|c.Taira201203st20_X004244|JGIv7b.000159240_328461-359078+	147.772	0.503865	0.18446	2.73157	0.00630326	0.0864828
AOAH|ENSG00000136250|c.Taira201203intestine_X002239|JGIv7b.000019169_6125-61885-	39.5255	-0.726559	0.325968	-2.22893	0.0258187	0.205248
AOC3|ENSG00000131471|c.Taira201203eye_X006071|JGIv7b.000045765_31352-40226-	4.81839	0.811452	0.986469	0.822583	0.410745	NA
AOC3|ENSG00000131471|c.Taira201203heart_X008166|JGIv7b.000360123_706036-712713-	2.56763	0.0928779	1.5447	0.0601269	0.952055	NA
AOC3|ENSG00000131471|c.Taira201203heart_X008168|JGIv7b.000360123_723252-738354-	102.583	1.28153	1.20719	1.06158	0.288428	0.67081
AOX1|ENSG00000138356|c.Quigley201207_X010273|JGIv7b.000139113_1452850-1498039-	1.28586	3.76547	2.11791	1.77791	0.0754179	NA
AOX1|ENSG00000138356|c.Taira201203eye_X011201|JGIv7b.000139113_1400701-1450830-	3.26016	-2.01518	1.22754	-1.64164	0.100665	NA
AOX1|ENSG00000138356|c.Taira201203intestine_X007479|JGIv7b.000139113_1499218-1543101-	0.973954	-2.24324	2.12581	-1.05524	0.291315	NA
AOX1|ENSG00000138356|c.XenBase_147901876|JGIv7b.000020345_3413601-3466528+	40.3467	0.0666792	0.319113	0.208952	0.834486	0.955126
AP1AR|ENSG00000138660|c.Quigley201212_X013367|JGIv7b.000024467_109172-128186+	467.923	-0.140846	0.109892	-1.28167	0.199958	0.57581
AP1AR|ENSG00000138660|c.Taira201203ovary_X000080|JGIv7b.000000243_83417-110029+	574.434	-0.111795	0.116867	-0.956603	0.338767	0.712792
AP1B1|ENSG00000100280|c.Ueno2012106cells_X002052|JGIv7b.000272406_3157379-3204292+	1563.96	-0.067398	0.0821527	-0.820399	0.411988	0.761543
AP1B1|ENSG00000100280|c.UniGene_Xl_S36163375|JGIv7b.000044061_332332-357917+	1459.91	0.0283928	0.0850553	0.333816	0.738518	0.921256
AP1G1|ENSG00000166747|c.Audic201207_X008845|JGIv7b.000013576_6061727-6089841-	17.1951	0.375458	0.495832	0.75723	0.448912	NA
AP1G1|ENSG00000166747|c.Ueno201210skin_X001029|JGIv7b.000326511_842462-858865-	4.25803	-0.253146	1.04353	-0.242586	0.808326	NA
AP1G1|ENSG00000166747|c.Ueno201210st08_X001311|JGIv7b.000373526_184426-247587-	1806.76	-0.0327659	0.0764502	-0.428592	0.66822	0.894939
AP1G1|ENSG00000166747|c.Ueno201210st12_X000659|JGIv7b.000398601_162012-202076-	1758.08	-0.0322201	0.0799231	-0.403139	0.686846	0.902751
AP1M1|ENSG00000072958|c.Taira201203kidney_X006643|JGIv7b.000054274_1073551-1094024+	1870.32	0.198446	0.0861673	2.30304	0.0212768	0.182765
AP1M1|ENSG00000072958|c.Taira201203st40_X001055|JGIv7b.000039437_3306838-3326284-	1307.6	0.0557215	0.0937262	0.594513	0.552169	0.843309
AP1M2|ENSG00000129354|c.Ismailoglu201203_X007976|JGIv7b.000082179_718526-736784+	1.29076	-1.57369	1.83447	-0.857843	0.390979	NA
AP1M2|ENSG00000129354|c.Ueno201210st20_X000235|JGIv7b.000018726_699255-712604+	1.70458	-2.1174	1.66915	-1.26856	0.2046	NA
AP1S1|ENSG00000106367|c.XGI_TC426630|JGIv7b.000175714_1702456-1721350+	994.267	0.190248	0.0919085	2.06997	0.0384551	0.258021
AP1S1|ENSG00000106367|c.mgEST_1013089147|JGIv7b.000071515_172083-180927-	183.829	0.0734867	0.180057	0.40813	0.683178	0.901102
AP1S2|ENSG00000182287|c.Taira201203eye_X005142|JGIv7b.000036364_363667-404028-	524.434	0.000706895	0.107618	0.00656854	0.994759	0.998759
AP1S2|ENSG00000182287|c.Taira201203st40_X002772|JGIv7b.000271454_67598-124738+	2358.68	-0.133629	0.0774866	-1.72454	0.0846096	0.385596
AP2A1|ENSG00000196961|c.Quigley201112_X010822|JGIv7b.000056777_4928096-4967020+	1435.76	-0.0904286	0.0941303	-0.960675	0.336716	0.710849
AP2A1|ENSG00000196961|c.Ueno201210egg_X001519|JGIv7b.000402746_3434772-3457356+	997.962	-0.111019	0.0869524	-1.27677	0.201682	0.578362
AP2A2|ENSG00000183020|c.JGIL6RMv1_XeXenL6RMv10020597m|JGIv7b.000188120_432059-477369+	787.159	-0.126277	0.10583	-1.19321	0.232789	0.615226
AP2A2|ENSG00000183020|c.Taira201203heart_X002088|JGIv7b.000021980_2946912-3018594+	2162.71	-0.0723754	0.0842441	-0.859115	0.390277	0.748048
AP2B1|ENSG00000270478|c.Taira201203brain_X015961|JGIv7b.000267344_2413648-2480067-	3514.02	-0.216311	0.0681943	-3.17197	0.00151407	0.0331635
AP2B1|ENSG00000270478|c.Taira201203eye_X006363|JGIv7b.000047398_2426402-2468085+	4642.68	-0.164094	0.065191	-2.51713	0.0118317	0.128746
AP2M1|ENSG00000161203|c.JGIL6RMv1_XeXenL6RMv10003041m|JGIv7b.000305513_1453-37320+	9566.45	0.0418609	0.064838	0.645623	0.518524	0.82482
AP2M1|ENSG00000161203|c.Taira201203muscle_X000836|JGIv7b.000029016_1694969-1720718-	8555.36	0.0389341	0.0671154	0.580106	0.561843	0.848134
AP2S1|ENSG00000042753|c.JGIL6RMv1_XeXenL6RMv10002570m|JGIv7b.000012933_2849187-2856904+	635.481	-0.00541667	0.104658	-0.0517561	0.958723	0.988982
AP2S1|ENSG00000042753|c.Taira201203lung_X004182|JGIv7b.000050694_5283083-5288250+	395.961	0.122097	0.12327	0.990484	0.321938	0.698838
AP3B1|ENSG00000132842|c.Taira201203st08_X001953|JGIv7b.000032212_6830159-6976855-	107.665	0.171505	0.209118	0.820139	0.412137	0.761614
AP3B1|ENSG00000132842|c.Ueno2012106cells_X001937|JGIv7b.000220499_1517535-1661864+	194.515	0.0863009	0.156315	0.552095	0.580884	0.856549
AP3B2|ENSG00000103723|c.Audic201207_X006983|JGIv7b.000012518_634557-679638+	2369.41	-0.0106263	0.0903741	-0.117581	0.906399	0.974377
AP3B2|ENSG00000103723|c.Taira201203brain_X001472|JGIv7b.000007197_179959-224879+	1841.61	-0.0789186	0.0786171	-1.00383	0.315458	0.694314
AP3D1|ENSG00000065000|c.Taira201203egg_X002988|JGIv7b.000035716_510752-591026-	2831.14	-0.157075	0.0818423	-1.91925	0.0549531	0.311665
AP3D1|ENSG00000065000|c.Taira201203st09_X002880|JGIv7b.000072621_2152114-2226661-	3451.45	-0.167402	0.0783313	-2.13711	0.0325894	0.234182
AP3M2|ENSG00000070718|c.Amin201106_X014255|JGIv7b.000059267_1031668-1041957+	840.035	0.11292	0.0934581	1.20825	0.226953	0.608865
AP3M2|ENSG00000070718|c.Ueno201210egg_X000457|JGIv7b.000027313_487064-499094+	1402.96	0.0946177	0.0807587	1.17161	0.241354	0.623366
AP3S1|ENSG00000177879|c.Amin201106_X018908|JGIv7b.000106789_768401-800361-	181.765	0.0696725	0.169609	0.410783	0.681232	0.900387
AP3S1|ENSG00000177879|c.Chang2013_X037523|JGIv7b.000373399_1684620-1715153+	840.334	0.0752839	0.0971348	0.775046	0.438312	0.776797
AP3S1|ENSG00000177879|c.XGI_TC428734|JGIv7b.000012879_4079340-4110211-	901.621	-0.0149784	0.0989856	-0.151319	0.879724	0.968122
AP4B1|ENSG00000134262|c.Audic201207_X013963|JGIv7b.000026364_99950-122722+	524.99	-0.0886189	0.109407	-0.809989	0.417946	0.763776
AP4E1|ENSG00000081014|c.JGIL6RMv1_XeXenL6RMv10028978m|JGIv7b.000268638_863579-893977-	278.877	0.0452183	0.132414	0.341492	0.732733	0.918865
AP4M1|ENSG00000221838|c.Taira201203testis_X003684|JGIv7b.000233955_351162-372469+	170.128	0.0284877	0.181055	0.157343	0.874975	0.966777
AP4S1|ENSG00000100478|c.XGI_TC429552|JGIv7b.000389081_118672-127192+	105.111	0.0176649	0.22276	0.0793003	0.936794	0.982616
AP5B1|ENSG00000254470|c.Audic201207_X035507|JGIv7b.000109184_575908-585844+	169.502	0.160302	0.171356	0.935489	0.349536	0.718412
AP5M1|ENSG00000053770|c.Audic201207_X032899|JGIv7b.000091950_169754-189315-	355.449	-0.0629418	0.127671	-0.492998	0.622014	0.877846
AP5S1|ENSG00000125843|c.XenBase_51258335|JGIv7b.000027067_1097667-1149061-	307.004	-0.0315917	0.128378	-0.246084	0.805617	0.945678
AP5Z1|ENSG00000242802|c.Ueno2012102cells_X001480|JGIv7b.000160151_9212-13341-	211.604	0.0499736	0.152395	0.327922	0.74297	0.92262
APAF1|ENSG00000120868|c.XGI_TC413583|JGIv7b.000100253_3085412-3132006-	386.507	-0.0133645	0.129083	-0.103534	0.917539	0.977272
APBA1|ENSG00000107282|c.Taira201203brain_X007952|JGIv7b.000051003_361330-450862-	7409.19	-0.227596	0.0649332	-3.50507	0.000456485	0.0134634
APBA1|ENSG00000107282|c.Taira201203brain_X017268|JGIv7b.000399468_2957-97881+	11237.6	-0.136655	0.0708993	-1.92745	0.0539236	0.308809
APBA2|ENSG00000034053|c.Chang2013_X020133|JGIv7b.000059883_4064154-4252236-	2024.66	-0.0289737	0.0761452	-0.380506	0.70357	0.90797
APBA2|ENSG00000034053|c.Taira201203brain_X006165|JGIv7b.000038656_790971-938467-	2143.84	-0.11712	0.0754184	-1.55294	0.120439	0.459389
APBA3|ENSG00000011132|c.Ismailoglu201203_X006434|JGIv7b.000056125_34421-104702+	235.516	-0.019575	0.142524	-0.137346	0.890757	0.971716
APBA3|ENSG00000011132|c.Quigley201212_X027514|JGIv7b.000066916_572797-603902+	237.916	0.276458	0.142476	1.94038	0.052334	0.302952
APBB1IP|ENSG00000077420|c.Taira201203intestine_X004580|JGIv7b.000052573_2222071-2281866+	13.4043	-0.296431	0.56516	-0.524508	0.599926	NA
APBB1IP|ENSG00000077420|c.Taira201203liver_X003132|JGIv7b.000155082_3675889-3746571+	7.43079	-0.907354	0.744982	-1.21796	0.223241	NA
APBB1|ENSG00000166313|c.Taira201203lung_X007566|JGIv7b.000193309_201855-217404+	1722.6	0.0104693	0.106883	0.0979511	0.921971	0.978397
APBB2|ENSG00000163697|c.Taira201203heart_X001718|JGIv7b.000016001_7160147-7332282-	1192.17	-0.196772	0.094819	-2.07524	0.0379642	0.255655
APBB2|ENSG00000163697|c.Taira201203lung_X002879|JGIv7b.000031653_5331463-5497323+	1719.78	-0.127148	0.0841563	-1.51085	0.130826	0.476567
APBB3|ENSG00000113108|c.Taira201203brain_X003580|JGIv7b.000015893_437729-499575+	943.705	-0.0389996	0.0931353	-0.418741	0.675406	0.897928
APC2|ENSG00000115266|c.JGIL6RMv1_XeXenL6RMv10051303m|JGIv7b.000054274_1820707-1841438-	2873.7	-0.0849651	0.0750317	-1.13239	0.257471	0.640516
APCDD1L|ENSG00000198768|c.JGIL6RMv1_XeXenL6RMv10048547m|JGIv7b.000013471_5165488-5171109+	3.7456	-0.191148	1.0387	-0.184027	0.853993	NA
APCDD1L|ENSG00000198768|c.Ueno201210eye_X000570|JGIv7b.000020985_205757-216239+	7.37008	0.66286	0.731832	0.905754	0.365066	NA
APCDD1|ENSG00000154856|c.Audic201207_X040467|JGIv7b.000162564_628430-667731+	54.7324	0.32162	0.28046	1.14676	0.251482	0.634126
APCDD1|ENSG00000154856|c.JGIL6RMv1_XeXenL6RMv10043496m|JGIv7b.000181837_344984-375905+	27.3568	0.654812	0.388587	1.68511	0.0919667	0.40364
APCS|ENSG00000132703|c.Taira201203eye_X011610|JGIv7b.000156846_1713842-1719122+	1.51454	-0.352085	1.63889	-0.214832	0.829898	NA
APCS|ENSG00000132703|c.Taira201203eye_X011617|JGIv7b.000156846_1789961-1796607-	0	NA	NA	NA	NA	NA
APCS|ENSG00000132703|c.Taira201203heart_X006060|JGIv7b.000131854_596376-601887+	0.653877	-1.54258	2.56153	-0.60221	0.547034	NA
APCS|ENSG00000132703|c.Taira201203intestine_X007828|JGIv7b.000156846_1672480-1695025-	0.518334	0.818474	2.99523	0.273259	0.784654	NA
APCS|ENSG00000132703|c.Taira201203intestine_X009637|JGIv7b.000315413_165781-204130+	5.16625	0.00297379	0.883463	0.00336606	0.997314	NA
APCS|ENSG00000132703|c.Taira201203skin_X003805|JGIv7b.000156846_1770623-1779918-	0.355569	-0.0880265	3.43598	-0.0256191	0.979561	NA
APCS|ENSG00000132703|c.UniGene_Xl_S21938834|JGIv7b.000156846_1801273-1808219-	0	NA	NA	NA	NA	NA
APC|ENSG00000134982|c.JGIL6RMv1_XeXenL6RMv10047609m|JGIv7b.000012879_5194458-5227202-	3698.86	-0.0915153	0.0864289	-1.05885	0.289668	0.672063
APC|ENSG00000134982|c.Taira201203egg_X007945|JGIv7b.000373399_481170-563285+	6616.07	-0.117702	0.0804782	-1.46254	0.143594	0.498992
APEH|ENSG00000164062|c.Taira201203brain_X014399|JGIv7b.000187321_5028362-5052476-	1026.01	0.147957	0.0841696	1.75784	0.0787744	0.372395
APEX1|ENSG00000100823|c.JGIL6RMv1_XeXenL6RMv10019093m|JGIv7b.000111469_126983-150201-	836.251	0.278982	0.0933562	2.98836	0.00280478	0.0516611
APEX1|ENSG00000100823|c.JGIL6RMv1_XeXenL6RMv10028388m|JGIv7b.000272406_1276495-1282649+	2077.82	0.337701	0.0880014	3.83745	0.00012432	0.00493046
APEX2|ENSG00000169188|c.Ueno2012106cells_X000444|JGIv7b.000020505_4181-9870-	163.34	-0.0322809	0.17092	-0.188865	0.850199	0.959668
APH1A|ENSG00000117362|c.Chang2013_X010574|JGIv7b.000026819_2954651-2988929-	182.821	0.127154	0.169974	0.748081	0.454411	0.786819
API5|ENSG00000166181|c.Audic201207_X020141|JGIv7b.000043483_2965955-2991232-	1876.49	0.0693857	0.077103	0.899909	0.368169	0.732785
API5|ENSG00000166181|c.Chang2013_X010065|JGIv7b.000025194_1687041-1704977-	900.91	0.0907038	0.0913885	0.992509	0.32095	0.69844
APIP|ENSG00000149089|c.Audic201207_X013674|JGIv7b.000025194_405773-420658-	188.611	0.0371273	0.163131	0.227592	0.819964	0.948559
APIP|ENSG00000149089|c.XenBase_148224649|JGIv7b.000043483_1696095-1763694-	617.407	-0.137983	0.105009	-1.31401	0.188843	0.561477
APITD1|ENSG00000175279|c.XenBase_47123099|JGIv7b.000027067_743352-761947-	38.1159	0.161436	0.347852	0.464095	0.64258	0.884954
APLF|ENSG00000169621|c.Ismailoglu201203_X001633|JGIv7b.000012020_8938346-9076893+	188.222	0.0228062	0.161054	0.141607	0.887391	0.970878
APLNR|ENSG00000134817|c.Taira201203heart_X008194|JGIv7b.000363773_278670-281111-	294.791	0.0541946	0.128494	0.421766	0.673196	0.897225
APLNR|ENSG00000134817|c.Ueno201210muscle_X000511|JGIv7b.000272406_2074975-2121623+	422.643	0.012953	0.130161	0.0995152	0.920729	0.978011
APLP1|ENSG00000105290|c.Ueno201210eye_X002068|JGIv7b.000307846_915896-946764-	4272.34	-0.0619265	0.0953298	-0.649603	0.515949	0.822825
APLP1|ENSG00000105290|c.XenBase_62871739|JGIv7b.000085128_216163-249929-	12190.9	-0.113446	0.0800892	-1.41649	0.156631	0.520336
APLP2|ENSG00000084234|c.Quigley201212_X029888|JGIv7b.000075966_920813-984945+	11996.6	-0.10731	0.066899	-1.60406	0.108701	0.436804
APLP2|ENSG00000084234|c.Taira201203liver_X002472|JGIv7b.000083106_2576909-2652582-	4019.74	-0.161217	0.0713023	-2.26104	0.0237568	0.194222
APMAP|ENSG00000101474|c.Audic201207_X006433|JGIv7b.000012020_788851-812104+	1192.82	0.0191316	0.0928122	0.206132	0.836688	0.956097
APMAP|ENSG00000101474|c.XGI_TC448950|JGIv7b.000005925_421945-439456+	9.03296	0.772777	0.694504	1.1127	0.265836	NA
APOA1BP|ENSG00000163382|c.Amin201106_X007492|JGIv7b.000026819_2746624-2753837+	249.796	0.222716	0.139998	1.59085	0.111644	0.442587
APOA1|ENSG00000118137|c.Audic201207_X048560|JGIv7b.000287959_4655919-4659477+	5.91705	0.562272	0.806603	0.697086	0.485749	NA
APOA1|ENSG00000118137|c.JGIL6RMv1_XeXenL6RMv10042249m|JGIv7b.000185843_2015046-2019388-	5.38834	-0.630091	0.894396	-0.704487	0.48113	NA
APOA1|ENSG00000118137|c.XenBase_148231683|JGIv7b.000287959_4670232-4683711+	0.610583	-1.39271	2.80845	-0.495897	0.619967	NA
APOA4|ENSG00000110244|c.Taira201203intestine_X009443|JGIv7b.000287959_4720988-4726365+	0	NA	NA	NA	NA	NA
APOA4|ENSG00000110244|c.UniGene_Xl_S17669148|JGIv7b.000185843_1967238-1971714-	0.324609	-1.88042	3.50629	-0.5363	0.591751	NA
APOA4|ENSG00000110244|c.mgEST_1013094449|JGIv7b.000287959_4707161-4709825+	0.653877	-1.54258	2.56153	-0.60221	0.547034	NA
APOA5|ENSG00000110243|c.JGIL6RMv1_XeXenL6RMv10038061m|JGIv7b.000287959_4737777-4745091+	0	NA	NA	NA	NA	NA
APOBEC2|ENSG00000124701|c.JGIL6RMv1_XeXenL6RMv10043583m|JGIv7b.000002841_330146-339541-	4.05426	-0.805575	1.00428	-0.802141	0.422472	NA
APOBEC2|ENSG00000124701|c.Taira201203heart_X005740|JGIv7b.000107111_133234-146023+	0.858621	0.362513	2.31572	0.156544	0.875604	NA
APOBEC3A|ENSG00000262156|c.Taira201203brain_X010789|JGIv7b.000086067_2778593-2786652+	55.5862	-0.33305	0.295428	-1.12735	0.259595	0.643941
APOB|ENSG00000084674|c.Ueno201210pancreas_X000258|JGIv7b.000137809_1938735-1956810+	0	NA	NA	NA	NA	NA
APOB|ENSG00000084674|c.XGI_TC413597|JGIv7b.000137809_1871048-1923184+	0	NA	NA	NA	NA	NA
APOC4|ENSG00000224916|c.JGIL6RMv1_XeXenL6RMv10003242m|JGIv7b.000015415_989117-993566-	0	NA	NA	NA	NA	NA
APOE|ENSG00000130203|c.Park201106_X018417|JGIv7b.000129797_1872155-1878735-	55.7171	1.20773	0.664325	1.81799	0.0690661	0.346871
APOE|ENSG00000130203|c.Taira201203intestine_X001886|JGIv7b.000015415_1056730-1064251-	57.8841	-0.858961	0.292601	-2.93561	0.00332896	0.05821
APOF|ENSG00000175336|c.Taira201203intestine_X001786|JGIv7b.000014978_983754-984968+	0.177721	-1.04981	4.08047	-0.257277	0.796965	NA
APOH|ENSG00000091583|c.Audic201207_X001981|JGIv7b.000003490_726034-730508-	0.293776	-1.75602	3.97456	-0.441814	0.658624	NA
APOH|ENSG00000091583|c.Taira201203kidney_X013934|JGIv7b.000402746_2359870-2381493-	0.835736	1.80382	2.34462	0.769344	0.441689	NA
APOLD1|ENSG00000178878|c.Ismailoglu201203_X011798|JGIv7b.000245044_7730288-7735262-	13.7004	0.21342	0.541367	0.394225	0.693415	NA
APOLD1|ENSG00000178878|c.JGIL6RMv1_XeXenL6RMv10030219m|JGIv7b.000023165_3390023-3391671+	9.30389	-0.318524	0.667397	-0.477263	0.633175	NA
APOM|ENSG00000235754|c.Taira201203kidney_X007990|JGIv7b.000075398_1153420-1162716-	0.944511	-0.0250974	2.07826	-0.0120762	0.990365	NA
APOOL|ENSG00000155008|c.Audic201207_X042380|JGIv7b.000179492_973959-985543-	460.078	0.101903	0.138997	0.733135	0.463476	0.792773
APOO|ENSG00000184831|c.XGI_TC423054|JGIv7b.000021583_179472-204352+	465.793	0.414779	0.112989	3.67098	0.000241625	0.00827921
APOPT1|ENSG00000256053|c.Audic201207_X017119|JGIv7b.000034509_1965799-1974449+	130.248	0.212918	0.206841	1.02938	0.303303	0.684193
APPBP2|ENSG00000062725|c.Audic201207_X043313|JGIv7b.000187496_289934-320559-	904.297	-0.182383	0.0885713	-2.05917	0.0394781	0.261783
APPBP2|ENSG00000062725|c.Taira201203muscle_X001118|JGIv7b.000047398_1929509-1962061+	581.583	-0.116332	0.107398	-1.08318	0.278729	0.662862
APPL1|ENSG00000157500|c.TXGP201107_X007437|JGIv7b.000145781_6841-36514+	1085.08	0.0571251	0.0985815	0.579471	0.562271	0.848256
APPL1|ENSG00000157500|c.Ueno201210heart_X001270|JGIv7b.000177844_135424-165517-	304.12	0.104177	0.137272	0.758907	0.447908	0.78369
APPL2|ENSG00000136044|c.Audic201207_X011384|JGIv7b.000018184_3864392-3896850+	804.848	-0.0223658	0.102374	-0.21847	0.827063	0.951868
APP|ENSG00000142192|c.Taira201203eye_X001036|JGIv7b.000006590_9086039-9231850+	7552	-0.118022	0.0807947	-1.46076	0.144081	0.499659
APP|ENSG00000142192|c.Taira201203st20_X000397|JGIv7b.000006754_604104-737859-	7978.13	-0.142566	0.0881481	-1.61735	0.105803	0.431821
APRT|ENSG00000198931|c.Audic201207_X005906|JGIv7b.000010177_470200-475936-	137.813	0.0594526	0.191567	0.310349	0.756295	0.926464
APRT|ENSG00000198931|c.Chang2013_X012948|JGIv7b.000035361_3192812-3217687-	172.944	0.102364	0.167057	0.612745	0.540045	0.837056
APTX|ENSG00000137074|c.XGI_TC420410|JGIv7b.000005895_1151451-1173067+	97.4313	0.820722	0.213957	3.83593	0.000125091	0.00495054
AQP10|ENSG00000143595|c.Taira201203kidney_X001837|JGIv7b.000012462_1572227-1577084-	0.162765	0.873743	4.08047	0.214128	0.830447	NA
AQP11|ENSG00000178301|c.Taira201203intestine_X010002|JGIv7b.000395611_265859-271206-	13.2547	-0.00337131	0.575918	-0.00585381	0.995329	NA
AQP12A|ENSG00000184945|c.XGI_TC422013|JGIv7b.000016807_6830693-6836697+	14.7145	0.201614	0.574571	0.350895	0.725667	NA
AQP12B|ENSG00000185176|c.Taira201203pancreas_X001277|JGIv7b.000044494_3214274-3220210+	2.14938	-0.743513	1.34689	-0.552021	0.580934	NA
AQP1|ENSG00000250424|c.Amin201106_X012087|JGIv7b.000047683_1687478-1699486-	282.099	-0.253044	0.192506	-1.31447	0.188688	0.561218
AQP1|ENSG00000250424|c.Taira201203brain_X008175|JGIv7b.000052573_14367415-14379636+	55.6426	-0.713952	0.307966	-2.31828	0.0204338	0.179072
AQP2|ENSG00000167580|c.Taira201203lung_X007674|JGIv7b.000200825_6330155-6337187-	0.177721	-1.04981	4.08047	-0.257277	0.796965	NA
AQP2|ENSG00000167580|c.Taira201203lung_X007675|JGIv7b.000200825_6414356-6437265-	0.632363	1.32172	2.77684	0.475979	0.634089	NA
AQP2|ENSG00000167580|c.Taira201203skin_X000270|JGIv7b.000005732_9122746-9130867+	1.30723	-0.0587671	1.7267	-0.0340343	0.97285	NA
AQP2|ENSG00000167580|c.UniGene_Xl_S55309387|JGIv7b.000005732_9208307-9214656+	0.9722	2.11261	2.23056	0.947122	0.343577	NA
AQP2|ENSG00000167580|c.XGI_TC422235|JGIv7b.000005732_9011888-9025645+	0.658536	-0.191231	2.74023	-0.0697867	0.944363	NA
AQP3|ENSG00000165272|c.Audic201207_X030154|JGIv7b.000078378_916-32136+	25.9853	-0.226311	0.466497	-0.485128	0.627585	0.879225
AQP3|ENSG00000165272|c.UniGene_Xl_S20247735|JGIv7b.000169907_3774120-3795884-	23.9174	0.697153	0.419415	1.6622	0.0964722	0.413046
AQP3|ENSG00000165272|c.XGI_TC440503|JGIv7b.000399803_690425-695880-	8.87651	-0.11967	0.684894	-0.174727	0.861294	NA
AQP4|ENSG00000171885|c.Amin201106_X024672|JGIv7b.000234771_2631662-2640644+	0.82786	-0.638598	2.34528	-0.272291	0.785399	NA
AQP4|ENSG00000171885|c.JGIL6RMv1_XeXenL6RMv10028108m|JGIv7b.000085591_2730351-2756705-	0.619902	1.36749	2.60354	0.525241	0.599416	NA
AQP4|ENSG00000171885|c.Taira201203lung_X002678|JGIv7b.000029621_1772566-1795156+	2.71609	-0.552333	1.22122	-0.452278	0.651069	NA
AQP5|ENSG00000161798|c.Taira201203eye_X000842|JGIv7b.000005732_9066496-9080224+	0	NA	NA	NA	NA	NA
AQP7|ENSG00000165269|c.Taira201203pancreas_X002548|JGIv7b.000169907_3719178-3738545-	0.811983	-1.92205	2.3624	-0.813599	0.415875	NA
AQP7|ENSG00000165269|c.Ueno201210intestine_X001182|JGIv7b.000078378_58567-75204+	0.800893	-0.636184	2.24792	-0.28301	0.777169	NA
AQP8|ENSG00000103375|c.Taira201203intestine_X000146|JGIv7b.000000939_4654363-4666988+	2.92182	0.272597	1.15448	0.236121	0.813339	NA
AQP8|ENSG00000103375|c.Taira201203testis_X001096|JGIv7b.000023403_2433695-2440243-	0.177721	-1.04981	4.08047	-0.257277	0.796965	NA
AQP8|ENSG00000103375|c.XGI_TC420853|JGIv7b.000163806_2869259-2873077-	0.162765	0.873743	4.08047	0.214128	0.830447	NA
AQP9|ENSG00000103569|c.Taira201203liver_X002088|JGIv7b.000059883_1841695-1873129+	0.9722	2.11261	2.23056	0.947122	0.343577	NA
AQP9|ENSG00000103569|c.Taira201203liver_X003934|JGIv7b.000351606_1140340-1161559-	1.47932	1.64961	1.7453	0.94517	0.344572	NA
AQR|ENSG00000021776|c.Ismailoglu201203_X012050|JGIv7b.000265107_3889879-3937844+	808.022	0.178716	0.0930094	1.92149	0.0546705	0.310835
ARAF|ENSG00000078061|c.Quigley201212_X037131|JGIv7b.000127590_222779-239926+	190.964	-0.185599	0.172167	-1.07802	0.281025	0.664845
ARAF|ENSG00000078061|c.Quigley201212_X038233|JGIv7b.000135961_571101-581402-	268.878	-0.0846774	0.15382	-0.550498	0.581978	0.857078
ARAP1|ENSG00000186635|c.Taira201203spleen_X003723|JGIv7b.000086352_109260-170025+	194.168	0.131331	0.174246	0.753713	0.451021	0.785171
ARAP2|ENSG00000047365|c.Taira201203intestine_X003046|JGIv7b.000031653_6807975-6951388+	3.38295	0.64285	1.13194	0.567919	0.57009	NA
ARAP3|ENSG00000120318|c.Taira201203kidney_X006274|JGIv7b.000051206_706746-801036-	323.973	-0.0584296	0.139179	-0.419817	0.674619	0.897718
ARAP3|ENSG00000120318|c.Taira201203lung_X000220|JGIv7b.000001391_1342431-1406474-	76.9816	-0.343383	0.248691	-1.38076	0.167352	0.536172
ARCN1|ENSG00000095139|c.Quigley201212_X048462|JGIv7b.000287959_3009087-3026112-	824.301	0.0279355	0.0978773	0.285414	0.775327	0.934599
ARCN1|ENSG00000095139|c.Taira201203eye_X014720|JGIv7b.000396871_12098-19920-	7.99743	-6.48965	3.91251	-1.65869	0.0971774	NA
ARC|ENSG00000198576|c.JGIL6RMv1_XeXenL6RMv10031701m|JGIv7b.000043791_683458-687177+	127.648	-0.272608	0.219293	-1.24312	0.213822	0.593186
AREGB|ENSG00000205595|c.Audic201207_X041049|JGIv7b.000165627_614076-620957-	5.39452	0.0526906	0.863236	0.0610385	0.951329	NA
AREGB|ENSG00000205595|c.Quigley201212_X000566|JGIv7b.000000377_3393857-3401274-	4.43963	-1.23598	1.07988	-1.14455	0.252398	NA
AREL1|ENSG00000119682|c.Chang2013_X013876|JGIv7b.000039723_6772059-6810082+	670.54	-0.0251191	0.102363	-0.245392	0.806153	0.945764
ARF1|ENSG00000143761|c.Audic201207_X037451|JGIv7b.000133382_2850974-2867101+	0.324609	-1.88042	3.50629	-0.5363	0.591751	NA
ARF1|ENSG00000143761|c.JGIL6RMv1_XeXenL6RMv10048987m|JGIv7b.000047683_120188-134977+	4578.28	0.0639083	0.0761829	0.838881	0.401536	0.755939
ARF1|ENSG00000143761|c.Quigley201212_X009692|JGIv7b.000014978_3617704-3629435-	507.268	-0.153375	0.109299	-1.40326	0.160539	0.526284
ARF1|ENSG00000143761|c.TXGP201107_X005685|JGIv7b.000075417_351158-362869+	1648.21	0.0278041	0.0787134	0.353232	0.723914	0.915301
ARF1|ENSG00000143761|c.Taira201203heart_X004921|JGIv7b.000075417_6364850-6365970-	29.5559	-0.236827	0.372783	-0.635296	0.525236	0.828571
ARF1|ENSG00000143761|c.Ueno201210eye_X000429|JGIv7b.000014557_7419740-7528759+	3207.53	-0.210252	0.20347	-1.03333	0.301451	0.683083
ARF1|ENSG00000143761|c.XGI_TC420155|JGIv7b.000008129_6395128-6406367+	2329.83	-0.0113275	0.0734112	-0.154302	0.877371	0.967475
ARF1|ENSG00000143761|c.XenBase_147901284|JGIv7b.000005732_4251845-4253137-	82.0702	0.134939	0.226173	0.596619	0.550762	0.842874
ARF1|ENSG00000143761|c.mgEST_1013087032|JGIv7b.000030080_244145-256110-	1303.99	0.0721924	0.0801709	0.900481	0.367864	0.732428
ARF4|ENSG00000168374|c.TXGP201107_X009884|JGIv7b.000392913_294616-309405-	2398.19	0.00325451	0.0751828	0.0432879	0.965472	0.990764
ARF4|ENSG00000168374|c.Taira201203stomach_X000940|JGIv7b.000034527_8565662-8579069-	2369.97	0.0297027	0.0783816	0.378949	0.704725	0.908192
ARF6|ENSG00000165527|c.Amin201106_X024736|JGIv7b.000236382_319607-320976-	126.608	0.15653	0.197146	0.793982	0.427206	0.769686
ARF6|ENSG00000165527|c.JGIL6RMv1_XeXenL6RMv10036068m|JGIv7b.000267922_2702955-2706701-	406.992	-0.093593	0.122336	-0.765049	0.444243	0.781157
ARF6|ENSG00000165527|c.Taira201203st09_X002322|JGIv7b.000050079_3614599-3619964-	731.344	0.214423	0.119331	1.79688	0.0723541	0.355938
ARF6|ENSG00000165527|c.XGI_TC433433|JGIv7b.000039723_8174482-8177796+	529.411	0.0939301	0.112191	0.837235	0.402461	0.756679
ARFGAP1|ENSG00000101199|c.Quigley201207_X002110|JGIv7b.000013471_5661646-5703167+	1801.2	-0.136329	0.0786207	-1.73401	0.0829162	0.382246
ARFGAP1|ENSG00000101199|c.Taira201203egg_X007382|JGIv7b.000254613_893793-908112-	1285.98	-0.0373328	0.0843871	-0.4424	0.6582	0.891236
ARFGAP2|ENSG00000149182|c.Taira201203lung_X003612|JGIv7b.000043483_1383594-1405839+	742.134	-0.0623197	0.0955	-0.652562	0.514039	0.821785
ARFGAP2|ENSG00000149182|c.Taira201203st10_X001244|JGIv7b.000025194_72333-87449+	1840.74	-0.11582	0.0797709	-1.4519	0.146529	0.503407
ARFGAP3|ENSG00000242247|c.Ismailoglu201203_X012803|JGIv7b.000363573_42458-61451+	56.7382	0.0298547	0.277383	0.10763	0.914289	0.976527
ARFGAP3|ENSG00000242247|c.JGIL6RMv1_XeXenL6RMv10011192m|JGIv7b.000070246_922369-943136-	147.518	-0.00392133	0.195597	-0.020048	0.984005	0.995704
ARFGEF1|ENSG00000066777|c.JGIL6RMv1_XeXenL6RMv10016263m|JGIv7b.000010587_510393-605464-	1272.37	-0.0422855	0.0846163	-0.499732	0.617264	0.875831
ARFGEF1|ENSG00000066777|c.Ueno201210spleen_X000448|JGIv7b.000058038_105351-200885+	1004.71	-0.166899	0.0909301	-1.83547	0.0664363	0.341526
ARFGEF2|ENSG00000124198|c.Quigley201112_X011438|JGIv7b.000061180_456429-560298+	682.46	-0.076856	0.096362	-0.797575	0.425117	0.768908
ARFGEF2|ENSG00000124198|c.Taira201203ovary_X001574|JGIv7b.000014557_6563129-6605296+	531.373	-0.0731542	0.1034	-0.707489	0.479262	0.804183
ARFIP1|ENSG00000164144|c.Quigley201212_X026832|JGIv7b.000061741_52260-158372+	113.318	0.183916	0.218783	0.840633	0.400553	0.755065
ARFIP1|ENSG00000164144|c.Quigley201212_X033976|JGIv7b.000099286_1348738-1432924-	58.0806	-0.0161389	0.265262	-0.0608414	0.951486	0.986635
ARFIP2|ENSG00000132254|c.Quigley201212_X043192|JGIv7b.000193309_9310-27817+	117.925	0.115079	0.212993	0.540294	0.588994	0.860781
ARFRP1|ENSG00000101246|c.Taira201203kidney_X012729|JGIv7b.000254613_80473-86982-	403.951	0.163307	0.113284	1.44156	0.149426	0.508358
ARFRP1|ENSG00000101246|c.Taira201203st09_X004071|JGIv7b.000174654_150331-154250-	225.82	0.0126384	0.153994	0.0820707	0.93459	0.981914
ARG1|ENSG00000118520|c.Audic201207_X034514|JGIv7b.000102277_1378103-1389903+	38.7955	0.0763997	0.347628	0.219774	0.826047	0.951265
ARG2|ENSG00000081181|c.Park201106_X017520|JGIv7b.000107111_423571-440141+	645.012	-0.26006	0.101355	-2.56583	0.0102928	0.118449
ARG2|ENSG00000081181|c.Taira201203muscle_X000087|JGIv7b.000003412_50-15501+	725.846	-0.23442	0.0961785	-2.43735	0.0147955	0.147009
ARGLU1|ENSG00000134884|c.Quigley201207_X005310|JGIv7b.000044780_1693944-1705020-	339.679	-0.196227	0.135671	-1.44634	0.148083	0.505913
ARGLU1|ENSG00000134884|c.Taira201203eye_X011995|JGIv7b.000167628_2309507-2322760-	694.474	-0.388173	0.105399	-3.68289	0.000230608	0.00798982
ARHGAP10|ENSG00000071205|c.Taira201203egg_X005480|JGIv7b.000099286_3171925-3283414-	122.106	-0.258858	0.193133	-1.34031	0.180145	0.553188
ARHGAP10|ENSG00000071205|c.Taira201203lung_X003955|JGIv7b.000047288_1876300-1982637-	178.926	0.19664	0.165404	1.18885	0.2345	0.617472
ARHGAP11A|ENSG00000198826|c.Quigley201207_X012657|JGIv7b.000265107_2765120-2785204-	837.577	0.101291	0.109196	0.9276	0.353615	0.721173
ARHGAP11A|ENSG00000198826|c.Taira201203egg_X003754|JGIv7b.000050079_3340857-3358976+	1.0063	0.837157	1.97779	0.423279	0.672091	NA
ARHGAP11A|ENSG00000198826|c.UniGene_Xl_S23058836|JGIv7b.000039723_8516824-8531070-	0.499187	0.803915	2.83683	0.283385	0.776882	NA
ARHGAP12|ENSG00000165322|c.Taira201203eye_X003355|JGIv7b.000017434_2102845-2147358-	116.54	0.359364	0.193541	1.85679	0.0633416	0.333433
ARHGAP12|ENSG00000165322|c.Taira201203heart_X003969|JGIv7b.000052573_4222483-4294797-	592.621	0.222412	0.100871	2.20491	0.0274601	0.21283
ARHGAP17|ENSG00000140750|c.Quigley201212_X000851|JGIv7b.000000939_4463818-4581136-	60.4335	0.0576027	0.29965	0.192234	0.847559	0.958891
ARHGAP17|ENSG00000140750|c.Taira201203lung_X002327|JGIv7b.000023403_2526966-2613083+	8.41766	0.0913239	0.728934	0.125284	0.900299	NA
ARHGAP18|ENSG00000146376|c.Taira201203spleen_X000516|JGIv7b.000008006_643209-738902-	253.374	-0.280372	0.168627	-1.66267	0.0963777	0.413046
ARHGAP19|ENSG00000269891|c.TXGP201107_X007988|JGIv7b.000171879_1394924-1427966-	201.734	0.634787	0.170104	3.73175	0.000190154	0.00687156
ARHGAP1|ENSG00000175220|c.Chang2013_X014827|JGIv7b.000043483_877941-904287-	254.194	-0.273302	0.156523	-1.74608	0.0807971	0.377395
ARHGAP1|ENSG00000175220|c.Ueno2012104cells_X001434|JGIv7b.000294734_658772-671192+	1.48371	-0.313945	1.66429	-0.188635	0.850379	NA
ARHGAP1|ENSG00000175220|c.Ueno2012106cells_X001832|JGIv7b.000185603_345230-376986+	689.303	-0.13407	0.140202	-0.956263	0.338939	0.712993
ARHGAP20|ENSG00000137727|c.Chang2013_X033138|JGIv7b.000209344_193292-246591-	66.0225	-0.457891	0.253251	-1.80805	0.0705984	0.351484
ARHGAP20|ENSG00000137727|c.Taira201203brain_X011765|JGIv7b.000104417_2440117-2534423-	338.285	-0.31941	0.125351	-2.54812	0.0108307	0.122058
ARHGAP20|ENSG00000137727|c.Taira201203brain_X012701|JGIv7b.000133669_2598960-2679921+	1137.22	-0.230714	0.0930175	-2.48033	0.0131262	0.136842
ARHGAP21|ENSG00000107863|c.Taira201203skin_X003784|JGIv7b.000155082_2863322-2988694-	1277.21	-0.122556	0.0998016	-1.228	0.219448	0.599253
ARHGAP21|ENSG00000107863|c.XenBase_213626954|JGIv7b.000052573_1917813-2031063-	1583.34	-0.143089	0.0852372	-1.67872	0.0932066	0.406308
ARHGAP22|ENSG00000128805|c.Audic201207_X014499|JGIv7b.000027067_2320469-2348663+	53.4997	-0.180218	0.29132	-0.618627	0.536162	0.835136
ARHGAP23|ENSG00000225485|c.Ueno201210st20_X000520|JGIv7b.000075417_5028748-5051689-	1839.9	-0.0143749	0.10147	-0.141667	0.887343	0.970878
ARHGAP24|ENSG00000138639|c.JGIL6RMv1_XeXenL6RMv10004569m|JGIv7b.000058878_1085618-1104791+	159.092	-0.327046	0.183589	-1.7814	0.0748474	0.362284
ARHGAP25|ENSG00000163219|c.Taira201203lung_X000481|JGIv7b.000004754_639860-682947-	6.25708	-0.0556379	0.785595	-0.0708226	0.943539	NA
ARHGAP25|ENSG00000163219|c.Taira201203lung_X008110|JGIv7b.000247724_2758416-2806630-	10.5336	-0.329208	0.616868	-0.533676	0.593565	NA
ARHGAP26|ENSG00000145819|c.Taira201203st09_X002270|JGIv7b.000048253_7205609-7523409+	74.2232	-0.114494	0.242397	-0.472341	0.636683	0.882429
ARHGAP26|ENSG00000145819|c.UniGene_Xl_S22332472|JGIv7b.000018892_6420377-6691897-	133.847	-0.203401	0.181682	-1.11954	0.262908	0.64811
ARHGAP27|ENSG00000159314|c.Taira201203skin_X000818|JGIv7b.000014557_6326866-6386022+	18.9116	-0.389129	0.469655	-0.828543	0.407363	NA
ARHGAP27|ENSG00000159314|c.Taira201203spleen_X003096|JGIv7b.000061180_213314-266977+	15.6918	-0.0461313	0.509989	-0.0904555	0.927925	NA
ARHGAP28|ENSG00000088756|c.JGIL6RMv1_XeXenL6RMv10013611m|JGIv7b.000031324_247062-279315+	71.7372	0.259893	0.240296	1.08155	0.279451	0.663308
ARHGAP29|ENSG00000137962|c.TXGP201107_X004209|JGIv7b.000047606_455719-524603+	203.584	-0.0555398	0.163602	-0.339481	0.734248	0.919136
ARHGAP29|ENSG00000137962|c.TXGP201107_X005165|JGIv7b.000060618_1634496-1702654+	99.1006	0.00700641	0.213166	0.0328683	0.97378	0.993047
ARHGAP30|ENSG00000186517|c.Taira201203lung_X008048|JGIv7b.000244467_95684-131656+	10.0584	-0.652689	0.659628	-0.989481	0.322428	NA
ARHGAP30|ENSG00000186517|c.XGI_TC413783|JGIv7b.000017193_52948-75557+	14.9269	-0.528421	0.52087	-1.0145	0.310346	NA
ARHGAP31|ENSG00000031081|c.Audic201207_X039112|JGIv7b.000145916_1296064-1298552-	30.2445	0.18028	0.366487	0.491913	0.622781	0.877846
ARHGAP31|ENSG00000031081|c.Taira201203heart_X007198|JGIv7b.000207208_1702554-1772598+	101.028	-0.385318	0.208231	-1.85044	0.0642502	0.335876
ARHGAP32|ENSG00000134909|c.Quigley201212_X029912|JGIv7b.000075966_233937-391054-	890.016	-0.290324	0.111428	-2.60548	0.00917447	0.11014
ARHGAP32|ENSG00000134909|c.Ueno201210st09_X000818|JGIv7b.000166674_4168224-4317203+	1094.29	-0.228715	0.101339	-2.25693	0.0240127	0.195287
ARHGAP33|ENSG00000004777|c.Ueno201302st08_X000390|JGIv7b.000307846_823220-886965+	635.879	0.00421814	0.136541	0.0308929	0.975355	0.993709
ARHGAP35|ENSG00000160007|c.Ismailoglu201203_X005921|JGIv7b.000050694_5235545-5270008-	2857.44	-0.0607298	0.084073	-0.722346	0.470082	0.798119
ARHGAP35|ENSG00000160007|c.JGIL6RMv1_XeXenL6RMv10002571m|JGIv7b.000012933_2806773-2835556-	2780.29	-0.0418289	0.0737163	-0.567431	0.570421	0.851361
ARHGAP39|ENSG00000147799|c.Taira201203st25_X002290|JGIv7b.000048280_66364-95057-	488.783	-0.14835	0.122097	-1.21501	0.224362	0.605387
ARHGAP39|ENSG00000147799|c.TeperekTkacz201206_X005476|JGIv7b.000345631_1114203-1185886-	93.157	0.40292	0.231204	1.7427	0.0813858	0.378563
ARHGAP39|ENSG00000147799|c.Ueno201210kidney_X000591|JGIv7b.000030581_450693-526638+	121.74	0.117759	0.192667	0.611206	0.541063	0.837729
ARHGAP40|ENSG00000124143|c.Chang2013_X001886|JGIv7b.000004704_442250-458514-	2.32009	-0.0634892	1.2614	-0.0503325	0.959857	NA
ARHGAP40|ENSG00000124143|c.Taira201203st25_X004033|JGIv7b.000146032_63567-72837+	3.03696	-0.47905	1.14549	-0.418204	0.675798	NA
ARHGAP42|ENSG00000165895|c.Taira201203spleen_X004327|JGIv7b.000133669_2024532-2178134+	133.52	-0.424263	0.189541	-2.23837	0.0251968	0.201584
ARHGAP42|ENSG00000165895|c.Ueno201210kidney_X001335|JGIv7b.000104417_3042407-3211551-	20.3831	-0.313544	0.466963	-0.671453	0.501932	NA
ARHGAP44|ENSG00000006740|c.JGIL6RMv1_XeXenL6RMv10047016m|JGIv7b.000163806_2892921-2965826+	256.229	-0.345516	0.150568	-2.29475	0.0217472	0.184772
ARHGAP44|ENSG00000006740|c.Taira201203spleen_X003646|JGIv7b.000081941_1122152-1183273-	890.48	-0.148273	0.100389	-1.47698	0.139682	0.493456
ARHGAP5|ENSG00000100852|c.Ismailoglu201203_X005813|JGIv7b.000050079_5067444-5110688+	1907.34	-0.0878705	0.0802521	-1.09493	0.273547	0.657669
ARHGAP5|ENSG00000100852|c.Quigley201212_X050821|JGIv7b.000389081_301269-364023+	2277.86	-0.11887	0.0782725	-1.51867	0.128847	0.473452
ARHGAP6|ENSG00000047648|c.JGIL6RMv1_XeXenL6RMv10026110m|JGIv7b.000337436_0-28121-	15.205	-0.25613	0.543558	-0.47121	0.637491	NA
ARHGAP6|ENSG00000047648|c.JGIL6RMv1_XeXenL6RMv10050447m|JGIv7b.000036864_1304440-1351524+	142.298	0.254885	0.191801	1.3289	0.18388	0.556053
ARHGAP6|ENSG00000047648|c.Quigley201212_X011169|JGIv7b.000017127_7347627-7476748-	32.5045	-0.637916	0.385005	-1.6569	0.0975391	0.415762
ARHGAP9|ENSG00000123329|c.Taira201203intestine_X000560|JGIv7b.000005732_1309574-1364912-	4.29382	-2.128	1.08572	-1.95999	0.0499971	NA
ARHGAP9|ENSG00000123329|c.Taira201203kidney_X007692|JGIv7b.000070222_1443220-1512049-	9.55302	-0.436951	0.661844	-0.660203	0.509124	NA
ARHGDIB|ENSG00000111348|c.Audic201207_X033432|JGIv7b.000096766_574679-630403-	2907.24	0.0728138	0.0740699	0.983042	0.325587	0.701449
ARHGDIB|ENSG00000111348|c.Audic201207_X049253|JGIv7b.000315413_64739-80104+	41.9694	-0.424565	0.319582	-1.3285	0.184013	0.556243
ARHGDIB|ENSG00000111348|c.JGIL6RMv1_XeXenL6RMv10034598m|JGIv7b.000187321_2093320-2125101+	26.9181	-0.781242	0.419061	-1.86427	0.0622842	0.330422
ARHGEF10L|ENSG00000074964|c.Ueno201210kidney_X001641|JGIv7b.000195950_2066633-2160212-	669.595	0.0263267	0.128162	0.205417	0.837246	0.956393
ARHGEF10|ENSG00000104728|c.Taira201203brain_X010223|JGIv7b.000076530_1262457-1349151+	515.187	-0.0815153	0.115789	-0.703999	0.481434	0.80592
ARHGEF10|ENSG00000104728|c.Taira201203kidney_X004014|JGIv7b.000029016_171762-264643-	258.699	0.239762	0.153946	1.55745	0.119364	0.457895
ARHGEF11|ENSG00000132694|c.Taira201203lung_X003461|JGIv7b.000041091_3579553-3678305+	997.933	0.012559	0.0966225	0.12998	0.896582	0.972948
ARHGEF11|ENSG00000132694|c.Ueno201210testis_X000052|JGIv7b.000026819_1349440-1466357-	1330.55	-0.100661	0.0969071	-1.03873	0.298929	0.680762
ARHGEF12|ENSG00000196914|c.Taira201203egg_X007634|JGIv7b.000287959_1337412-1449595-	1163.57	-0.0340085	0.0829587	-0.409945	0.681846	0.900571
ARHGEF12|ENSG00000196914|c.Taira201203st08_X003620|JGIv7b.000078649_1146152-1242299-	1130.53	-0.0724449	0.10508	-0.689424	0.490557	0.810719
ARHGEF15|ENSG00000198844|c.Ueno2012106cells_X000391|JGIv7b.000016004_2005467-2040257-	449.549	-0.124932	0.127602	-0.979073	0.327544	0.702904
ARHGEF15|ENSG00000198844|c.Ueno201210egg_X001119|JGIv7b.000113187_717440-749309-	494.741	-0.139939	0.140647	-0.994969	0.319751	0.69783
ARHGEF16|ENSG00000130762|c.Quigley201212_X023518|JGIv7b.000052341_5204807-5252534+	22.0235	0.324106	0.435962	0.743427	0.457223	0.788864
ARHGEF16|ENSG00000130762|c.Taira201203intestine_X008695|JGIv7b.000208071_6470699-6518636-	2.56365	-0.326566	1.37335	-0.237788	0.812045	NA
ARHGEF17|ENSG00000110237|c.Taira201203kidney_X007584|JGIv7b.000068908_2281352-2416744-	308.971	-0.024657	0.142263	-0.173319	0.862401	0.963391
ARHGEF17|ENSG00000110237|c.Ueno201210brain_X002914|JGIv7b.000228305_140352-247388-	250.075	-0.0711838	0.161014	-0.442098	0.658418	0.891236
ARHGEF18|ENSG00000104880|c.Taira201203intestine_X005541|JGIv7b.000072621_1693466-1743301-	1039.47	-0.0356608	0.0879819	-0.40532	0.685243	0.902013
ARHGEF18|ENSG00000268861|c.TXGP201107_X003312|JGIv7b.000035716_174309-239551-	661.031	-0.144828	0.104737	-1.38278	0.166732	0.535085
ARHGEF19|ENSG00000142632|c.TXGP201107_X007653|JGIv7b.000155288_471833-480642+	1.57234	0.54089	1.62815	0.332211	0.73973	NA
ARHGEF19|ENSG00000142632|c.Taira201203st40_X002332|JGIv7b.000155288_482056-491836-	178.86	0.527751	0.193406	2.72872	0.00635804	0.0868869
ARHGEF19|ENSG00000142632|c.XenBase_28175403|JGIv7b.000068269_278744-288598-	169.068	0.334453	0.177438	1.88491	0.0594425	0.323015
ARHGEF1|ENSG00000076928|c.JGIL6RMv1_XeXenL6RMv10044424m|JGIv7b.000232882_1785614-1838568+	95.6752	0.230057	0.222482	1.03405	0.301113	0.682546
ARHGEF1|ENSG00000076928|c.Taira201203egg_X001687|JGIv7b.000015415_3987648-4041774-	239.036	-0.0515993	0.158487	-0.325574	0.744747	0.923207
ARHGEF25|ENSG00000240771|c.Audic201207_X028150|JGIv7b.000070222_1958494-2066176+	264.396	-0.141276	0.137068	-1.0307	0.302683	0.684046
ARHGEF25|ENSG00000240771|c.Ueno201210brain_X000166|JGIv7b.000005732_1788504-1880517+	229.248	-0.213769	0.142032	-1.50508	0.132304	0.479423
ARHGEF26|ENSG00000114790|c.JGIL6RMv1_XeXenL6RMv10046685m|JGIv7b.000082102_2516617-2591035-	228.243	0.20539	0.150608	1.36374	0.172648	0.543885
ARHGEF26|ENSG00000114790|c.Taira201203lung_X008777|JGIv7b.000387329_906997-976033+	656.496	-0.0197802	0.0995762	-0.198643	0.842542	0.957854
ARHGEF28|ENSG00000214944|c.JGIL6RMv1_XeXenL6RMv10010500m|JGIv7b.000032212_4598698-4656917+	28.6572	0.288619	0.396628	0.727682	0.466809	0.795149
ARHGEF28|ENSG00000214944|c.Taira201203kidney_X000301|JGIv7b.000001187_11327078-11395610+	157.093	-0.386673	0.169662	-2.27907	0.0226627	0.188502
ARHGEF2|ENSG00000116584|c.Quigley201212_X041748|JGIv7b.000172102_103795-180323+	523.746	0.0113638	0.128659	0.0883251	0.929618	0.98067
ARHGEF2|ENSG00000116584|c.Ueno201210st09_X000121|JGIv7b.000012462_2118511-2331811+	475.026	0.0816253	0.127196	0.641728	0.52105	0.825887
ARHGEF33|ENSG00000214694|c.Chang2013_X015502|JGIv7b.000045784_5746203-5793261-	103.163	0.0393709	0.208244	0.189061	0.850045	0.959668
ARHGEF37|ENSG00000183111|c.Taira201203brain_X001226|JGIv7b.000005925_13550752-13576454-	1084.58	-0.319012	0.0867508	-3.67734	0.00023568	0.00813532
ARHGEF37|ENSG00000183111|c.Taira201203brain_X004057|JGIv7b.000018892_935956-981512-	495.938	-0.287552	0.113453	-2.53454	0.0112595	0.124966
ARHGEF38|ENSG00000236699|c.Ismailoglu201203_X000101|JGIv7b.000000243_4347828-4389225-	1.62962	1.92429	1.67667	1.14769	0.251096	NA
ARHGEF38|ENSG00000236699|c.Taira201203st25_X001332|JGIv7b.000024467_4203175-4246639-	1.71528	-0.663572	1.55173	-0.427635	0.668917	NA
ARHGEF39|ENSG00000137135|c.JGIL6RMv1_XeXenL6RMv10042956m|JGIv7b.000030224_374541-393689+	44.5851	0.00207786	0.309164	0.00672089	0.994638	0.998757
ARHGEF3|ENSG00000163947|c.Taira201203intestine_X008622|JGIv7b.000203041_398516-402877-	7.82961	0.154655	0.71514	0.216258	0.828786	NA
ARHGEF3|ENSG00000163947|c.Taira201203spleen_X004830|JGIv7b.000177844_363354-468790+	20.5551	-0.654404	0.446551	-1.46546	0.142795	NA
ARHGEF3|ENSG00000163947|c.Taira201203stomach_X000908|JGIv7b.000033876_218331-395020-	132.293	0.00507264	0.185376	0.0273641	0.978169	0.994392
ARHGEF40|ENSG00000165801|c.Taira201203intestine_X009855|JGIv7b.000363773_370625-388192-	515.025	0.25144	0.104377	2.40897	0.0159975	0.153696
ARHGEF40|ENSG00000165801|c.Taira201203st30_X004491|JGIv7b.000272406_1940256-1969282+	490.899	-0.0634209	0.10636	-0.596287	0.550983	0.843005
ARHGEF5|ENSG00000050327|c.Taira201203kidney_X003228|JGIv7b.000020641_3440808-3455558-	7.27176	0.327909	0.773657	0.423843	0.67168	NA
ARHGEF5|ENSG00000050327|c.Taira201203st30_X000365|JGIv7b.000007045_1211220-1230693+	1.65565	-0.0931788	1.48974	-0.062547	0.950127	NA
ARHGEF6|ENSG00000129675|c.JGIL6RMv1_XeXenL6RMv10028634m|JGIv7b.000050694_4249353-4314065-	120.011	-0.302268	0.202828	-1.49027	0.136154	0.486655
ARHGEF6|ENSG00000129675|c.Taira201203brain_X009287|JGIv7b.000066475_2292033-2333415+	32.7229	0.0152793	0.362152	0.0421904	0.966347	0.991063
ARHGEF7|ENSG00000102606|c.Taira201203eye_X014348|JGIv7b.000338390_138208-244101+	1122.07	-0.100765	0.0915176	-1.10104	0.270879	0.654887
ARHGEF7|ENSG00000102606|c.Taira201203heart_X006671|JGIv7b.000167628_3725345-3821337+	1836.03	-0.0482621	0.0795139	-0.606964	0.543875	0.839483
ARID1B|ENSG00000049618|c.JGIL6RMv1_XeXenL6RMv10037047m|JGIv7b.000040539_845373-896947+	1025.61	0.158793	0.0858908	1.84878	0.0644899	0.336363
ARID1B|ENSG00000049618|c.Taira201203pancreas_X001072|JGIv7b.000034423_64699-121615-	926.181	-0.03257	0.0889338	-0.366227	0.714196	0.911635
ARID2|ENSG00000189079|c.Taira201203st08_X004100|JGIv7b.000099466_40515-100812+	601.266	-0.0665904	0.141197	-0.471612	0.637204	0.882609
ARID2|ENSG00000189079|c.Taira201203testis_X001275|JGIv7b.000030470_4429541-4482233+	771.265	0.00993879	0.10494	0.0947091	0.924546	0.979012
ARID3A|ENSG00000116017|c.Quigley201112_X007432|JGIv7b.000039437_1342354-1383241+	42.9022	-0.303917	0.307861	-0.98719	0.323549	0.700003
ARID3A|ENSG00000116017|c.Quigley201212_X024783|JGIv7b.000054274_2950850-3005876-	95.7494	0.0916734	0.214519	0.427343	0.669129	0.895419
ARID3A|ENSG00000116017|c.Taira201203st30_X000139|JGIv7b.000003032_122933-180526+	19.4488	-0.308526	0.459084	-0.672046	0.501554	NA
ARID3B|ENSG00000179361|c.Ismailoglu201203_X001020|JGIv7b.000007197_553681-593577+	175.221	-0.122388	0.202471	-0.604469	0.545532	0.840199
ARID3B|ENSG00000179361|c.Park201106_X003514|JGIv7b.000012518_980323-1027847+	76.8639	-0.135476	0.265203	-0.51084	0.609463	0.871548
ARID4A|ENSG00000032219|c.Park201106_X010254|JGIv7b.000045985_342819-374663+	231.017	0.0367591	0.151642	0.242407	0.808465	0.946535
ARID4A|ENSG00000032219|c.Taira201203eye_X010977|JGIv7b.000133644_1234006-1248583-	292.255	0.00822224	0.135368	0.0607399	0.951566	0.986635
ARID4B|ENSG00000054267|c.TXGP201107_X005857|JGIv7b.000078860_1273166-1369428+	1436.45	-0.0739268	0.0873141	-0.846677	0.397175	0.752236
ARID4B|ENSG00000054267|c.TXGP201107_X006379|JGIv7b.000094115_52700-202976-	568.631	-0.259237	0.113262	-2.28881	0.0220902	0.186037
ARID5B|ENSG00000150347|c.JGIL6RMv1_XeXenL6RMv10055246m|JGIv7b.000016863_10235019-10244775-	258.486	-0.249441	0.147864	-1.68696	0.091611	0.403058
ARID5B|ENSG00000150347|c.Taira201203ovary_X005141|JGIv7b.000079772_680352-917789-	485.321	-0.271188	0.132377	-2.04859	0.0405018	0.26434
ARIH1|ENSG00000166233|c.Taira201203st10_X004377|JGIv7b.000253809_372086-412407-	763.384	-0.102727	0.095181	-1.07928	0.280461	0.664521
ARIH1|ENSG00000166233|c.TeperekTkacz201205_X000385|JGIv7b.000012518_3072182-3101427-	618.332	0.190058	0.100906	1.88351	0.0596316	0.323349
ARIH2|ENSG00000177479|c.Taira201203heart_X001369|JGIv7b.000013523_5719324-5763955+	677.996	0.178707	0.102953	1.73581	0.0825975	0.381755
ARIH2|ENSG00000177479|c.Taira201203st30_X004527|JGIv7b.000277614_1295853-1340063+	683.174	0.0885102	0.0954941	0.926866	0.353996	0.721472
ARL10|ENSG00000175414|c.Ueno201210st10_X001454|JGIv7b.000100253_436606-441638+	83.5303	0.436066	0.240827	1.8107	0.0701871	0.350465
ARL11|ENSG00000152213|c.Audic201207_X043991|JGIv7b.000200825_5200167-5207371-	0.46586	2.30935	3.03358	0.761263	0.4465	NA
ARL11|ENSG00000152213|c.Quigley201212_X002823|JGIv7b.000005732_10177595-10182014+	0.687476	1.45315	2.70425	0.53736	0.591019	NA
ARL13B|ENSG00000169379|c.Taira201203st09_X000376|JGIv7b.000006590_12305744-12350594-	296.933	-0.130397	0.129497	-1.00695	0.31396	0.693642
ARL13B|ENSG00000169379|c.XenBase_68534430|JGIv7b.000036864_625775-650012-	8.13709	-0.263682	0.723086	-0.364663	0.715363	NA
ARL14EPL|ENSG00000268223|c.Taira201203ovary_X001367|JGIv7b.000012879_4019926-4026652-	0	NA	NA	NA	NA	NA
ARL14EP|ENSG00000152219|c.Ueno2012102cells_X000816|JGIv7b.000051988_2400838-2406533+	8.24796	-0.735467	0.731427	-1.00552	0.314645	NA
ARL14EP|ENSG00000152219|c.XGI_TC419341|JGIv7b.000074352_5015079-5022544-	127.297	-0.00418186	0.195303	-0.0214122	0.982917	0.995704
ARL14|ENSG00000179674|c.JGIL6RMv1_XeXenL6RMv10041037m|JGIv7b.000058517_830108-832051-	0	NA	NA	NA	NA	NA
ARL14|ENSG00000179674|c.Taira201203intestine_X006029|JGIv7b.000082102_213103-214555+	0.298436	-0.0880275	3.66221	-0.0240367	0.980823	NA
ARL15|ENSG00000185305|c.TXGP201107_X009601|JGIv7b.000337825_4145123-4348939-	477.712	-0.0736017	0.107529	-0.684479	0.493672	0.810898
ARL15|ENSG00000185305|c.Ueno201210brain_X001501|JGIv7b.000052441_11973046-12154429-	827.311	-0.159747	0.0972432	-1.64276	0.100432	0.421464
ARL16|ENSG00000214087|c.JGIL6RMv1_XeXenL6RMv10021564m|JGIv7b.000089584_2554-35930-	118.664	-0.350718	0.198736	-1.76475	0.0776062	0.369214
ARL1|ENSG00000120805|c.JGIL6RMv1_XeXenL6RMv10053162m|JGIv7b.000100253_3624384-3632475-	801.896	-0.0368225	0.101335	-0.363376	0.716324	0.912611
ARL1|ENSG00000120805|c.Quigley201212_X003158|JGIv7b.000005925_8767852-8782084+	322.527	-0.198817	0.132399	-1.50165	0.133187	0.481498
ARL2BP|ENSG00000102931|c.XGI_TC422181|JGIv7b.000033905_3874492-3885266+	448.482	0.171853	0.118154	1.45448	0.145812	0.502223
ARL2|ENSG00000213465|c.JGIL6RMv1_XeXenL6RMv10036857m|JGIv7b.000021980_875453-882581+	687.39	0.141918	0.0984419	1.44164	0.149403	0.508358
ARL3|ENSG00000138175|c.Audic201207_X012325|JGIv7b.000020754_229724-262347-	553.132	-0.25397	0.126553	-2.00682	0.0447692	0.278684
ARL3|ENSG00000138175|c.Audic201207_X034329|JGIv7b.000100253_449027-456490-	5.87235	1.73927	0.880325	1.97571	0.0481876	NA
ARL3|ENSG00000138175|c.UniGene_Xl_S22511967|JGIv7b.000016863_821691-845011-	837.743	-0.111033	0.0963917	-1.15189	0.249365	0.63228
ARL4A|ENSG00000122644|c.JGIL6RMv1_XeXenL6RMv10017394m|JGIv7b.000057216_1122241-1127692+	270.278	-0.169147	0.143258	-1.18072	0.237715	0.619462
ARL4A|ENSG00000122644|c.mgEST_1013089993|JGIv7b.000300794_690711-695565+	166.707	0.00373121	0.168415	0.0221548	0.982324	0.995679
ARL4C|ENSG00000188042|c.Amin201106_X004645|JGIv7b.000013787_3990502-3991875-	192	-0.0755419	0.170752	-0.442407	0.658195	0.891236
ARL4C|ENSG00000188042|c.XenBase_83406002|JGIv7b.000004321_313412-316546-	283.07	-0.20099	0.134773	-1.49132	0.135878	0.486345
ARL5A|ENSG00000162980|c.Chang2013_X001727|JGIv7b.000004321_13895559-13906206+	435.279	0.121091	0.115052	1.05249	0.292576	0.674442
ARL5B|ENSG00000165997|c.Audic201207_X015016|JGIv7b.000029451_142390-163164-	318.152	0.121349	0.131168	0.925146	0.35489	0.721892
ARL5B|ENSG00000165997|c.JGIL6RMv1_XeXenL6RMv10020418m|JGIv7b.000155082_443564-474383+	98.0691	0.0984299	0.225455	0.436583	0.662414	0.892217
ARL5B|ENSG00000165997|c.UniGene_Xl_S21383248|JGIv7b.000013265_2493479-2499751-	80.0122	0.365621	0.24282	1.50573	0.132137	0.479374
ARL5B|ENSG00000165997|c.XGI_TC426294|JGIv7b.000075417_5337831-5344493-	56.5244	0.0770831	0.274938	0.280365	0.779197	0.936332
ARL6IP1|ENSG00000170540|c.Audic201207_X005813|JGIv7b.000009994_4883643-4898717-	3952.57	-0.171118	0.0856807	-1.99716	0.0458078	0.281567
ARL6IP1|ENSG00000170540|c.JGIL6RMv1_XeXenL6RMv10055049m|JGIv7b.000023403_14648219-14660267+	2746.2	0.0711304	0.0889501	0.799666	0.423904	0.768104
ARL6IP4|ENSG00000182196|c.Park201106_X025485|JGIv7b.000395028_475747-480812-	207.429	0.503808	0.157733	3.19404	0.00140295	0.0315339
ARL6IP5|ENSG00000144746|c.Audic201207_X017224|JGIv7b.000034527_2715913-2727045-	384.921	0.102007	0.120516	0.846421	0.397318	0.752337
ARL6IP5|ENSG00000144746|c.Taira201203brain_X013353|JGIv7b.000154579_284679-302694-	3435.54	-0.0452644	0.0687388	-0.658498	0.510218	0.820429
ARL6IP6|ENSG00000177917|c.Audic201207_X002452|JGIv7b.000004321_13608295-13637519-	58.4551	0.476216	0.293268	1.62382	0.104413	0.430109
ARL6IP6|ENSG00000177917|c.Ueno201210ovary_X000212|JGIv7b.000021603_9867492-9903244+	191.596	0.164517	0.172555	0.953414	0.34038	0.714311
ARL8A|ENSG00000143862|c.Amin201106_X027374|JGIv7b.000382976_394726-408658+	1209.04	-0.0218332	0.0904453	-0.241397	0.809248	0.946625
ARL8B|ENSG00000134108|c.Audic201207_X039844|JGIv7b.000155038_39795-54186-	311.794	-0.258878	0.134932	-1.91858	0.0550374	0.311803
ARL8B|ENSG00000134108|c.Taira201203st08_X004692|JGIv7b.000152894_1556778-1578523-	521.548	-0.220059	0.12832	-1.71493	0.0863583	0.39014
ARL8B|ENSG00000134108|c.XenBase_148236096|JGIv7b.000026505_1949208-1967463+	287.738	-0.070885	0.138581	-0.511506	0.608997	0.871398
ARL9|ENSG00000196503|c.XenBase_116063457|JGIv7b.000070461_2546768-2559050-	198.759	0.289957	0.152548	1.90076	0.0573331	0.318917
ARMC10|ENSG00000170632|c.Quigley201207_X001866|JGIv7b.000012518_16926234-16933984+	61.7073	-0.315735	0.263245	-1.1994	0.230374	0.612931
ARMC1|ENSG00000104442|c.Park201106_X001879|JGIv7b.000006529_1587666-1594227+	67.182	0.239586	0.252577	0.948568	0.342841	0.716035
ARMC1|ENSG00000104442|c.Taira201203st08_X003109|JGIv7b.000058038_995257-1023642+	744.192	0.053871	0.0920508	0.585231	0.558392	0.846262
ARMC1|ENSG00000104442|c.XGI_TC420930|JGIv7b.000230826_6208892-6230487-	303.889	0.0185581	0.137023	0.135438	0.892266	0.972234
ARMC2|ENSG00000118690|c.Taira201203egg_X007561|JGIv7b.000275342_4612571-4673013-	57.8641	-0.292599	0.293862	-0.995703	0.319395	0.697669
ARMC3|ENSG00000165309|c.JGIL6RMv1_XeXenL6RMv10014739m|JGIv7b.000155082_2181837-2222539+	67.3657	0.0694503	0.259189	0.267953	0.788736	0.940315
ARMC5|ENSG00000140691|c.Ismailoglu201203_X008540|JGIv7b.000096766_1854920-1864108-	68.8246	-0.552091	0.29052	-1.90035	0.0573868	0.319025
ARMC6|ENSG00000105676|c.Audic201207_X028263|JGIv7b.000070461_1256652-1298612+	2105.99	0.0289614	0.082432	0.351336	0.725336	0.915883
ARMC7|ENSG00000125449|c.XenBase_148238005|JGIv7b.000071264_1455082-1459406-	98.0987	0.128083	0.210078	0.609692	0.542066	0.838222
ARMC8|ENSG00000114098|c.Taira201203brain_X004121|JGIv7b.000020345_1750757-1799477+	0	NA	NA	NA	NA	NA
ARMC8|ENSG00000114098|c.Taira201203muscle_X000435|JGIv7b.000013787_1412265-1451958-	298.438	-0.193834	0.134257	-1.44375	0.14881	0.507285
ARMC9|ENSG00000135931|c.XenBase_55250554|JGIv7b.000293841_583128-659502-	219.345	-0.156155	0.144339	-1.08186	0.279316	0.663083
ARNT2|ENSG00000172379|c.Audic201207_X035155|JGIv7b.000106789_415797-456887+	1657.45	-0.187314	0.0766445	-2.44393	0.0145282	0.145279
ARNT2|ENSG00000172379|c.Taira201203st25_X000575|JGIv7b.000009266_7969378-8014919-	4779.74	-0.0174522	0.069114	-0.252513	0.800645	0.94383
ARNTL2|ENSG00000029153|c.Ismailoglu201203_X000497|JGIv7b.000004165_26622-46809+	0.92896	0.0869473	2.38165	0.0365072	0.970878	NA
ARNTL2|ENSG00000029153|c.Taira201203testis_X002331|JGIv7b.000070246_816894-832616-	99.0559	-0.171058	0.210241	-0.813628	0.415858	0.762857
ARNTL|ENSG00000133794|c.TXGP201107_X003812|JGIv7b.000043483_5212912-5245662-	224.677	-0.00938183	0.156592	-0.0599127	0.952225	0.986959
ARNTL|ENSG00000133794|c.XenBase_50418073|JGIv7b.000025194_3855366-3870915-	130.718	-0.240776	0.202282	-1.1903	0.233927	0.616398
ARNT|ENSG00000143437|c.Ismailoglu201203_X009517|JGIv7b.000131854_788439-829022-	255.526	0.053463	0.14755	0.362338	0.717099	0.912611
ARNT|ENSG00000143437|c.Taira201203heart_X006476|JGIv7b.000156846_1397964-1447445-	194.169	-0.146199	0.15542	-0.940666	0.346876	0.717668
ARPC1A|ENSG00000241685|c.JGIL6RMv1_XeXenL6RMv10051874m|JGIv7b.000003490_340786-352054+	0	NA	NA	NA	NA	NA
ARPC1A|ENSG00000241685|c.Park201106_X017989|JGIv7b.000120240_2643239-2661906+	3308.8	0.0560811	0.0715456	0.783851	0.433127	0.773183
ARPC1A|ENSG00000241685|c.mgEST_1013251197|JGIv7b.000026364_4508995-4528244+	2518.09	0.0925647	0.0764428	1.2109	0.225933	0.607473
ARPC1B|ENSG00000130429|c.Audic201207_X013984|JGIv7b.000026364_4533228-4550358+	105.948	0.177556	0.19945	0.890228	0.373343	0.735034
ARPC1B|ENSG00000130429|c.Taira201203intestine_X007066|JGIv7b.000120240_2666430-2683080+	219.671	0.358783	0.153147	2.34274	0.0191427	0.172211
ARPC2|ENSG00000163466|c.Taira201203spleen_X001416|JGIv7b.000021603_1291334-1314490+	763.048	0.0230989	0.0918907	0.251373	0.801526	0.944042
ARPC2|ENSG00000163466|c.XenBase_148231188|JGIv7b.000127187_2208004-2225491-	1373.31	-0.0157949	0.0774449	-0.20395	0.838392	0.956507
ARPC3|ENSG00000111229|c.Chang2013_X033297|JGIv7b.000219188_1244544-1259819+	999.782	0.0915138	0.0927623	0.98654	0.323868	0.700226
ARPC3|ENSG00000111229|c.Quigley201112_X005662|JGIv7b.000025254_4581008-4592724+	305.288	0.0326981	0.146096	0.223813	0.822903	0.949666
ARPC4|ENSG00000241553|c.Park201106_X004140|JGIv7b.000013523_2772420-2793023+	561.674	0.209008	0.105391	1.98316	0.0473494	0.286742
ARPC4|ENSG00000241553|c.Quigley201212_X050367|JGIv7b.000373396_675827-695276+	463.807	0.247781	0.110903	2.23422	0.0254683	0.203136
ARPC5L|ENSG00000136950|c.JGIL6RMv1_XeXenL6RMv10034189m|JGIv7b.000089755_1461154-1488345+	607.596	-0.102254	0.0994859	-1.02782	0.304034	0.684361
ARPC5L|ENSG00000136950|c.Taira201203liver_X000177|JGIv7b.000003586_1475108-1492529-	196.623	-0.0224912	0.20996	-0.107121	0.914693	0.976678
ARPC5|ENSG00000162704|c.Taira201203lung_X004444|JGIv7b.000053263_6133598-6140356+	909.845	-0.0283427	0.0913291	-0.310336	0.756305	0.926464
ARPC5|ENSG00000162704|c.XGI_TC419455|JGIv7b.000069443_8201623-8209068+	683.18	0.0922264	0.0991972	0.929727	0.352512	0.720723
ARPP19|ENSG00000128989|c.Amin201106_X025609|JGIv7b.000268638_1342454-1354307-	1030.05	0.235597	0.103614	2.2738	0.022978	0.190106
ARPP19|ENSG00000128989|c.JGIL6RMv1_XeXenL6RMv10029090m|JGIv7b.000009266_478681-487129+	537.478	0.0854119	0.104701	0.815773	0.41463	0.762327
ARRB1|ENSG00000137486|c.Audic201207_X017857|JGIv7b.000036991_2055636-2075046-	1.75644	3.1055	1.79189	1.73308	0.0830808	NA
ARRB1|ENSG00000137486|c.JGIL6RMv1_XeXenL6RMv10028923m|JGIv7b.000086352_1098035-1189805-	562.029	-0.200173	0.104234	-1.92042	0.0548048	0.311262
ARRB2|ENSG00000141480|c.JGIL6RMv1_XeXenL6RMv10048234m|JGIv7b.000402161_309311-336616+	284.957	0.0282051	0.14319	0.196976	0.843846	0.957906
ARRB2|ENSG00000141480|c.Taira201203lung_X007324|JGIv7b.000175714_791731-832455-	654.786	0.0255389	0.107083	0.238496	0.811497	0.946875
ARRDC1|ENSG00000197070|c.Chang2013_X013594|JGIv7b.000037448_854334-867060+	20.2273	-0.261042	0.47716	-0.547075	0.584327	NA
ARRDC1|ENSG00000197070|c.UniGene_Xl_S21383236|JGIv7b.000046073_2177443-2189645-	139.551	-0.138017	0.190898	-0.722988	0.469687	0.797687
ARRDC2|ENSG00000105643|c.Taira201203stomach_X001004|JGIv7b.000039437_3071261-3100975+	149.689	-0.128744	0.175811	-0.732286	0.463994	0.792963
ARRDC2|ENSG00000105643|c.UniGene_Xl_S35168830|JGIv7b.000054274_1344700-1375553-	79.7042	0.0881146	0.246466	0.357512	0.720708	0.914687
ARRDC3|ENSG00000113369|c.Audic201207_X019290|JGIv7b.000041995_113654-125939-	931.908	0.213325	0.0880852	2.4218	0.0154438	0.150956
ARRDC3|ENSG00000113369|c.Chung201110_X000119|JGIv7b.000001187_5898004-5910947+	1078.48	0.116682	0.0938922	1.24272	0.213969	0.593186
ARRDC4|ENSG00000140450|c.Ismailoglu201203_X003246|JGIv7b.000023872_1134719-1150228-	25.3887	0.0882731	0.407227	0.216766	0.828391	0.952389
ARRDC4|ENSG00000140450|c.Taira201203lung_X004643|JGIv7b.000058049_1882104-1906376+	62.8125	0.284029	0.261006	1.08821	0.276504	0.660523
ARSA|ENSG00000100299|c.Taira201203kidney_X013000|JGIv7b.000275342_1068196-1085855+	20.5483	0.0575585	0.44841	0.128361	0.897863	NA
ARSA|ENSG00000100299|c.XGI_TC431477|JGIv7b.000012518_5634955-5643888+	2.5896	-0.715114	1.32367	-0.540251	0.589024	NA
ARSA|ENSG00000100299|c.XenBase_50927223|JGIv7b.000000873_1933182-1953045-	244.192	0.00778506	0.137935	0.0564399	0.954991	0.987557
ARSB|ENSG00000113273|c.Audic201207_X045220|JGIv7b.000220499_1218553-1304842+	105.242	0.321861	0.216632	1.48575	0.137345	0.488663
ARSD|ENSG00000006756|c.Taira201203ovary_X002160|JGIv7b.000021583_247726-290697+	23.5801	-1.00656	0.444728	-2.26331	0.0236166	0.193585
ARSD|ENSG00000006756|c.Ueno201210liver_X000283|JGIv7b.000043466_762186-790095+	29.9763	0.306612	0.369305	0.830241	0.406403	0.757738
ARSG|ENSG00000263074|c.Taira201203brain_X000737|JGIv7b.000003490_366689-407055-	392.009	-0.220022	0.120477	-1.82626	0.0678116	0.344041
ARSI|ENSG00000183876|c.Park201106_X021375|JGIv7b.000187759_850128-862920+	143.365	0.274657	0.179238	1.53236	0.125434	0.46893
ARSJ|ENSG00000180801|c.Audic201207_X000567|JGIv7b.000000243_886602-933615-	14.9109	-0.212946	0.511895	-0.415995	0.677413	NA
ARSJ|ENSG00000180801|c.JGIL6RMv1_XeXenL6RMv10028610m|JGIv7b.000024467_948923-979467-	15.5365	0.113746	0.516658	0.220157	0.825749	NA
ARSK|ENSG00000164291|c.Taira201203eye_X000328|JGIv7b.000001187_4195982-4205917-	53.6391	-0.338612	0.278568	-1.21555	0.224158	0.605378
ART1|ENSG00000129744|c.Taira201203spleen_X000692|JGIv7b.000011405_764828-804670-	0.340486	-0.0880267	3.48994	-0.025223	0.979877	NA
ART1|ENSG00000129744|c.Taira201203st30_X000560|JGIv7b.000011405_725894-732772-	0	NA	NA	NA	NA	NA
ART1|ENSG00000129744|c.Taira201203st30_X003095|JGIv7b.000093091_27597-37624+	0.151547	0.873743	4.08047	0.214128	0.830447	NA
ART1|ENSG00000129744|c.XenBase_120538724|JGIv7b.000011405_737655-741757-	0	NA	NA	NA	NA	NA
ART5|ENSG00000167311|c.Taira201203intestine_X006130|JGIv7b.000085380_230826-235610-	20.6648	0.259904	0.44798	0.580169	0.561801	NA
ART5|ENSG00000167311|c.XGI_TC418723|JGIv7b.000011405_815394-824473+	132.443	-0.668058	0.202543	-3.29835	0.000972546	0.0241388
ART5|ENSG00000167311|c.XGI_TC421990|JGIv7b.000032686_28883-36538+	17.816	0.503674	0.491726	1.0243	0.305695	NA
ART5|ENSG00000167311|c.XenBase_114107829|JGIv7b.000329734_64742-76339-	28.5576	-0.716676	0.398484	-1.79851	0.0720967	0.355545
ARV1|ENSG00000173409|c.Ismailoglu201203_X001426|JGIv7b.000009528_1912397-1934920-	43.2555	-0.12006	0.32916	-0.364747	0.7153	0.912233
ARV1|ENSG00000173409|c.Taira201203st09_X002089|JGIv7b.000045784_1745511-1808062+	45.2728	0.115764	0.313368	0.36942	0.711814	0.910779
ARVCF|ENSG00000099889|c.Ismailoglu201203_X008581|JGIv7b.000097703_1856828-1959013-	1625.56	-0.201813	0.0876727	-2.3019	0.021341	0.182979
ARVCF|ENSG00000099889|c.Taira201203brain_X006507|JGIv7b.000042960_749680-883994-	2734.74	-0.161857	0.0724264	-2.23477	0.0254321	0.202934
ARX|ENSG00000004848|c.Taira201203st25_X004811|JGIv7b.000262098_708021-721598-	46.298	0.250229	0.300934	0.831509	0.405686	0.757523
ARX|ENSG00000004848|c.XGI_TC419721|JGIv7b.000347078_1352015-1365307+	51.3712	0.353213	0.295816	1.19403	0.232466	0.614953
AR|ENSG00000169083|c.XGI_TC415567|JGIv7b.000023937_738499-885440+	50.1304	0.013052	0.293212	0.0445139	0.964495	0.990497
AS3MT|ENSG00000214435|c.Audic201207_X012323|JGIv7b.000020754_528349-547303+	307.23	0.279242	0.128136	2.17925	0.0293128	0.220551
AS3MT|ENSG00000214435|c.JGIL6RMv1_XeXenL6RMv10003897m|JGIv7b.000020754_559309-575845+	0.329268	-0.0880269	3.53254	-0.0249189	0.98012	NA
ASAH1|ENSG00000104763|c.Ueno201210kidney_X000360|JGIv7b.000014692_1013133-1027615-	579.312	-0.0435268	0.113525	-0.383413	0.701414	0.907785
ASAH2|ENSG00000188611|c.JGIL6RMv1_XeXenL6RMv10016361m|JGIv7b.000079772_4622982-4641227-	0.151547	0.873743	4.08047	0.214128	0.830447	NA
ASAP1|ENSG00000153317|c.JGIL6RMv1_XeXenL6RMv10033943m|JGIv7b.000110678_490682-564599+	1235.79	-0.0528744	0.0887715	-0.595624	0.551427	0.843137
ASAP1|ENSG00000153317|c.Taira201203kidney_X004200|JGIv7b.000030581_90703-156512-	230.953	-0.256121	0.167723	-1.52704	0.12675	0.471017
ASAP1|ENSG00000153317|c.Taira201203ovary_X008243|JGIv7b.000345631_899599-965412-	357.139	-0.344817	0.155264	-2.22084	0.0263616	0.20777
ASAP2|ENSG00000151693|c.Taira201203eye_X011299|JGIv7b.000142445_2780177-2930566+	302.642	-0.160571	0.131034	-1.22541	0.220421	0.599891
ASAP2|ENSG00000151693|c.Taira201203st09_X001950|JGIv7b.000043061_7541892-7686216+	149.527	0.168873	0.194314	0.869071	0.384808	0.743298
ASAP3|ENSG00000088280|c.Taira201203eye_X001449|JGIv7b.000008834_38801-63138-	129.191	0.30898	0.188553	1.63869	0.101278	0.42347
ASB10|ENSG00000146926|c.Ueno201210kidney_X001353|JGIv7b.000109013_13275-29077-	12.1444	-0.542803	0.597908	-0.907837	0.363964	NA
ASB11|ENSG00000165192|c.Taira201203heart_X006515|JGIv7b.000160841_4808745-4822566-	3.32461	-1.65961	1.13812	-1.4582	0.144786	NA
ASB12|ENSG00000198881|c.Ismailoglu201203_X001094|JGIv7b.000007546_835848-841447+	52.229	0.11782	0.278402	0.4232	0.67215	0.896713
ASB12|ENSG00000198881|c.JGIL6RMv1_XeXenL6RMv10016907m|JGIv7b.000137879_740868-748154+	0.192804	-1.04981	4.08047	-0.257277	0.796965	NA
ASB12|ENSG00000198881|c.Taira201203st35_X000362|JGIv7b.000007546_825549-834601+	0.618385	-2.82108	2.73109	-1.03295	0.301626	NA
ASB13|ENSG00000196372|c.XGI_TC420800|JGIv7b.000012518_10441308-10448657-	291.871	-0.208621	0.127933	-1.6307	0.102953	0.427977
ASB14|ENSG00000239388|c.Ueno201210eye_X001681|JGIv7b.000145781_35374-47393-	6.17812	-0.793304	0.795779	-0.99689	0.318818	NA
ASB15|ENSG00000146809|c.Taira201203muscle_X000793|JGIv7b.000026505_1823473-1843264+	2.16956	-2.46893	1.59857	-1.54446	0.122476	NA
ASB16|ENSG00000161664|c.Taira201203muscle_X001467|JGIv7b.000075417_2634488-2641726+	1.76173	-0.384116	1.63194	-0.235374	0.813919	NA
ASB18|ENSG00000182177|c.JGIL6RMv1_XeXenL6RMv10037644m|JGIv7b.000013787_4488835-4495368-	0.324609	-1.88042	3.50629	-0.5363	0.591751	NA
ASB18|ENSG00000182177|c.Ueno201210heart_X000081|JGIv7b.000004321_707585-716575-	3.60884	-0.507382	1.16153	-0.436823	0.66224	NA
ASB1|ENSG00000065802|c.XenBase_147899299|JGIv7b.000013787_5219334-5224160+	161.2	0.0933161	0.174609	0.534428	0.593045	0.86315
ASB2|ENSG00000100628|c.Taira201203eye_X005391|JGIv7b.000039723_956273-988242+	141.777	0.0688164	0.18648	0.369028	0.712107	0.910895
ASB2|ENSG00000100628|c.Taira201203st25_X003406|JGIv7b.000096659_2464277-2489233-	36.2479	-0.150643	0.34357	-0.438464	0.66105	0.892056
ASB5|ENSG00000164122|c.Taira201203heart_X001509|JGIv7b.000014692_6706074-6740343+	44.2855	0.0624803	0.305475	0.204535	0.837936	0.956393
ASB5|ENSG00000164122|c.Ueno201210eye_X000882|JGIv7b.000041523_2252951-2277980-	12.8116	-0.0527321	0.593515	-0.088847	0.929203	NA
ASB6|ENSG00000148331|c.Amin201106_X017712|JGIv7b.000091271_527994-533020+	333.812	0.100839	0.124642	0.809028	0.418499	0.764112
ASB6|ENSG00000148331|c.Ueno201210st12_X000506|JGIv7b.000154130_181754-184407-	148.04	-0.0268783	0.186478	-0.144136	0.885393	0.970327
ASB7|ENSG00000183475|c.Ismailoglu201203_X003241|JGIv7b.000023872_169143-196272-	55.6022	0.0398597	0.286628	0.139064	0.889399	0.971538
ASB7|ENSG00000183475|c.Ismailoglu201203_X006565|JGIv7b.000058049_2868297-2902682+	96.2599	-0.0860066	0.221639	-0.388048	0.697981	0.907604
ASB7|ENSG00000183475|c.Ueno2012106cells_X000311|JGIv7b.000013523_3496812-3501615-	87.8072	-0.298785	0.228966	-1.30493	0.191916	0.566182
ASB8|ENSG00000177981|c.UniGene_Xl_S20755780|JGIv7b.000000939_3062463-3083224+	191.219	0.0364886	0.163748	0.222833	0.823665	0.95001
ASB9|ENSG00000102048|c.JGIL6RMv1_XeXenL6RMv10045811m|JGIv7b.000160841_4779852-4789846-	1.49931	-1.84391	1.73412	-1.06331	0.28764	NA
ASCC1|ENSG00000138303|c.Taira201203brain_X003759|JGIv7b.000016807_5821565-5969881-	155.582	-0.0914997	0.169633	-0.539398	0.589612	0.861166
ASCC2|ENSG00000100325|c.Chang2013_X001003|JGIv7b.000002511_1728973-1751764-	501.173	0.190748	0.106504	1.79099	0.0732948	0.358468
ASCC3|ENSG00000112249|c.Taira201203ovary_X000934|JGIv7b.000008630_1611093-1939822-	1526.01	0.0553916	0.080944	0.68432	0.493773	0.810898
ASCL1|ENSG00000139352|c.JGIL6RMv1_XeXenL6RMv10046555m|JGIv7b.000005925_8047052-8051072+	84.2262	0.0673196	0.242279	0.27786	0.78112	0.937632
ASCL1|ENSG00000139352|c.UniGene_Xl_S13589302|JGIv7b.000129797_349941-356680+	7.91247	0.641601	0.725932	0.883831	0.376787	NA
ASCL1|ENSG00000139352|c.XenBase_148224234|JGIv7b.000029769_1644756-1653246+	8.03425	0.709212	0.705257	1.00561	0.314604	NA
ASCL1|ENSG00000139352|c.XenBase_148235694|JGIv7b.000018184_4472113-4474428+	121.543	0.244555	0.207922	1.17618	0.239522	0.62165
ASCL4|ENSG00000187855|c.Taira201203lung_X008517|JGIv7b.000302407_38352-41327-	22.5403	0.464151	0.446573	1.03936	0.298637	0.680585
ASF1A|ENSG00000111875|c.Audic201207_X045553|JGIv7b.000229192_20182-28153-	50.7145	0.0492476	0.318518	0.154615	0.877125	0.967358
ASF1A|ENSG00000111875|c.XGI_TC417425|JGIv7b.000175133_304681-317390-	857.427	0.238432	0.0926185	2.57435	0.0100429	0.116781
ASF1A|ENSG00000111875|c.XenBase_147906774|JGIv7b.000006529_3381992-3390593-	32.4508	0.0405461	0.351121	0.115476	0.908068	0.974869
ASGR2|ENSG00000161944|c.Taira201203kidney_X011769|JGIv7b.000194472_19158-39692-	0.445324	-0.813025	3.15989	-0.257295	0.796951	NA
ASGR2|ENSG00000161944|c.Taira201203spleen_X003058|JGIv7b.000060173_377768-392475-	2.45997	0.546508	1.2491	0.437522	0.661733	NA
ASGR2|ENSG00000161944|c.XGI_TC462829|JGIv7b.000194472_207451-224119-	21.2224	-0.581119	0.516052	-1.12609	0.260129	NA
ASH1L|ENSG00000116539|c.JGIL6RMv1_XeXenL6RMv10025274m|JGIv7b.000124037_14619-48060+	352.949	-0.293864	0.181683	-1.61745	0.10578	0.431821
ASH2L|ENSG00000129691|c.Audic201207_X026268|JGIv7b.000059267_2199169-2229017+	285.083	0.136314	0.137402	0.992084	0.321156	0.69844
ASH2L|ENSG00000129691|c.Chang2013_X030994|JGIv7b.000171831_228849-253591+	367.896	0.209544	0.122615	1.70896	0.0874584	0.392628
ASIC1|ENSG00000110881|c.JGIL6RMv1_XeXenL6RMv10024521m|JGIv7b.000005732_9432540-9553004+	126.36	-0.35605	0.201026	-1.77116	0.0765338	0.365886
ASIC2|ENSG00000108684|c.Taira201203brain_X003237|JGIv7b.000014557_7680280-7814405-	719.534	-0.252743	0.113332	-2.23011	0.0257403	0.204834
ASIC2|ENSG00000108684|c.Ueno201210eye_X001280|JGIv7b.000075417_627141-701135-	584.084	-0.288065	0.110167	-2.61481	0.00892776	0.108483
ASIC4|ENSG00000072182|c.Taira201203brain_X004248|JGIv7b.000021603_3407692-3518734+	1010.84	-0.145409	0.0875502	-1.66086	0.0967417	0.413498
ASIC4|ENSG00000072182|c.Ueno201210eye_X001603|JGIv7b.000127187_498978-514756-	138.012	-0.113668	0.180324	-0.630354	0.528463	0.83017
ASIP|ENSG00000101440|c.Taira201203eye_X006116|JGIv7b.000045834_266648-268857+	0	NA	NA	NA	NA	NA
ASL|ENSG00000126522|c.Taira201203stomach_X001635|JGIv7b.000075833_489872-514192-	536.068	-0.0500737	0.10817	-0.462916	0.643424	0.885397
ASMTL|ENSG00000169093|c.Audic201207_X019997|JGIv7b.000043466_1311005-1339075+	182.011	0.128524	0.162911	0.788919	0.430159	0.771231
ASMT|ENSG00000196433|c.Taira201203eye_X005155|JGIv7b.000036364_6940370-6961222-	0.733247	-1.66877	2.47687	-0.673741	0.500476	NA
ASNA1|ENSG00000198356|c.Quigley201212_X025003|JGIv7b.000055171_881647-896187-	479.915	-0.0328355	0.108541	-0.302516	0.762258	0.929745
ASNA1|ENSG00000198356|c.Taira201203st35_X003291|JGIv7b.000196085_527968-547854-	1621.71	0.0427518	0.0865305	0.494066	0.62126	0.877626
ASNSD1|ENSG00000138381|c.Amin201106_X019639|JGIv7b.000120240_4520392-4533323-	376.371	0.260387	0.127741	2.0384	0.0415101	0.267793
ASNS|ENSG00000070669|c.Taira201203brain_X009018|JGIv7b.000061124_6139801-6170710-	511.231	0.657354	0.10901	6.0302	1.63756e-09	5.98513e-07
ASPA|ENSG00000108381|c.Taira201203kidney_X007176|JGIv7b.000060518_280232-287443+	10.5188	-0.801564	0.620573	-1.29165	0.196478	NA
ASPDH|ENSG00000204653|c.Taira201203intestine_X007814|JGIv7b.000155288_21496-57162-	0.785016	-1.89228	2.40558	-0.78662	0.431504	NA
ASPG|ENSG00000166183|c.Audic201207_X017141|JGIv7b.000034509_2299420-2342202+	1443.54	-0.107631	0.0843074	-1.27665	0.201727	0.57839
ASPHD2|ENSG00000128203|c.Chang2013_X015007|JGIv7b.000044061_3719971-3763696+	680.121	-0.23557	0.100728	-2.33867	0.0193526	0.173014
ASPHD2|ENSG00000128203|c.Taira201203stomach_X000978|JGIv7b.000036586_3624816-3668892-	782.966	-0.121472	0.0942544	-1.28876	0.19748	0.572904
ASPH|ENSG00000198363|c.Quigley201212_X025510|JGIv7b.000058038_2118308-2224732+	484.338	0.182752	0.122052	1.49733	0.134307	0.483578
ASPH|ENSG00000198363|c.Taira201203muscle_X002274|JGIv7b.000230826_5175178-5203715-	14.0708	-0.312211	0.534385	-0.584243	0.559057	NA
ASPM|ENSG00000066279|c.Quigley201212_X046252|JGIv7b.000245044_1981369-2022746-	873.284	0.675958	0.0934658	7.23214	4.75425e-13	5.53871e-10
ASPN|ENSG00000106819|c.Taira201203pancreas_X002142|JGIv7b.000107347_2581045-2589155-	0.647446	1.32203	2.75515	0.47984	0.631341	NA
ASPN|ENSG00000106819|c.XGI_TC419114|JGIv7b.000035524_3567481-3586643-	3.32438	1.48325	1.15277	1.28668	0.198207	NA
ASPSCR1|ENSG00000169696|c.Amin201106_X019804|JGIv7b.000122810_176246-198372-	622.397	0.0720592	0.101473	0.710129	0.477624	0.802354
ASRGL1|ENSG00000162174|c.JGIL6RMv1_XeXenL6RMv10050276m|JGIv7b.000362340_762113-781575+	124.496	0.166759	0.191695	0.869915	0.384347	0.742946
ASRGL1|ENSG00000162174|c.Taira201203kidney_X003172|JGIv7b.000019259_487436-510686+	0.661952	1.39361	2.4165	0.576705	0.564139	NA
ASTE1|ENSG00000034533|c.Taira201203egg_X007234|JGIv7b.000234964_653-11395+	42.7999	0.224358	0.32891	0.682127	0.495159	0.811764
ASTL|ENSG00000188886|c.XGI_TC419373|JGIv7b.000000939_5967806-5985308+	0	NA	NA	NA	NA	NA
ASTN1|ENSG00000152092|c.Taira201203brain_X008299|JGIv7b.000053263_4824848-5014963-	1797.46	-0.196362	0.0921595	-2.13068	0.0331157	0.236713
ASTN1|ENSG00000152092|c.Taira201203brain_X009514|JGIv7b.000069443_7193588-7362327-	3055.24	-0.202181	0.0691572	-2.9235	0.00346117	0.059682
ASUN|ENSG00000064102|c.Chang2013_X021348|JGIv7b.000070246_601061-641273-	473.423	0.340823	0.150799	2.26011	0.0238143	0.194351
ASXL1|ENSG00000171456|c.TXGP201107_X005709|JGIv7b.000075417_7817305-7831731+	264.847	-0.221061	0.186165	-1.18745	0.235051	0.61805
ASXL1|ENSG00000171456|c.Taira201203ovary_X001425|JGIv7b.000013265_4645635-4666460+	662.926	-0.0963841	0.116593	-0.82667	0.408424	0.759707
ASXL3|ENSG00000141431|c.TXGP201107_X008564|JGIv7b.000215439_1847783-1927482+	2487.49	-0.206934	0.0810214	-2.55407	0.0106472	0.121088
ASZ1|ENSG00000154438|c.JGIL6RMv1_XeXenL6RMv10052608m|JGIv7b.000026505_47394-89229-	0.827988	0.520609	2.36683	0.21996	0.825902	NA
ATAD1|ENSG00000138138|c.Amin201106_X006045|JGIv7b.000018192_1397192-1410683+	568.88	0.108924	0.111541	0.976539	0.328797	0.704129
ATAD1|ENSG00000138138|c.TXGP201107_X005943|JGIv7b.000079772_6251783-6265797+	565.451	0.0891569	0.104669	0.851799	0.394326	0.750254
ATAD2B|ENSG00000119778|c.Taira201203egg_X003252|JGIv7b.000041523_5655218-5775314-	1507.16	-0.104817	0.0803851	-1.30394	0.192254	0.566399
ATAD2B|ENSG00000119778|c.XenBase_51895941|JGIv7b.000197721_896471-1003630+	947.318	-0.063092	0.097163	-0.649342	0.516117	0.822825
ATAD2|ENSG00000156802|c.Taira201203kidney_X012235|JGIv7b.000220448_1529970-1590071-	125.918	0.472659	0.186378	2.53602	0.0112119	0.12477
ATAD2|ENSG00000156802|c.Taira201203st10_X004355|JGIv7b.000250769_1208650-1258956-	133.769	0.466263	0.186915	2.49451	0.012613	0.133391
ATAD3A|ENSG00000197785|c.Taira201203egg_X005883|JGIv7b.000122517_1514305-1552304-	295.189	0.110826	0.14472	0.765797	0.443797	0.780708
ATAD3A|ENSG00000197785|c.Taira201203ovary_X003692|JGIv7b.000047457_695321-746805+	497.454	0.153509	0.104973	1.46236	0.143643	0.499005
ATAD5|ENSG00000176208|c.TXGP201107_X007831|JGIv7b.000163806_5162476-5181144-	241.591	0.443385	0.143188	3.09651	0.00195812	0.0402863
ATAD5|ENSG00000176208|c.Taira201203egg_X000257|JGIv7b.000003490_1687160-1710686-	277.714	0.495879	0.13536	3.66341	0.000248875	0.00848087
ATAT1|ENSG00000234549|c.JGIL6RMv1_XeXenL6RMv10051812m|JGIv7b.000075398_2370375-2394295-	682.814	-0.0729433	0.106743	-0.683352	0.494385	0.810898
ATAT1|ENSG00000234549|c.XenBase_58403331|JGIv7b.000134683_522316-556855-	657.991	-0.144632	0.0991467	-1.45877	0.144629	0.500775
ATCAY|ENSG00000167654|c.Taira201203brain_X009309|JGIv7b.000066916_378502-423966-	1179.97	-0.0547878	0.0878695	-0.623513	0.532948	0.833122
ATE1|ENSG00000107669|c.Audic201207_X035603|JGIv7b.000109997_228543-289695-	726.644	-0.00353828	0.100517	-0.0352008	0.97192	0.992198
ATE1|ENSG00000107669|c.Taira201203kidney_X002939|JGIv7b.000016863_8965196-9026027-	180.648	0.0422411	0.163559	0.258262	0.796205	0.942883
ATF1|ENSG00000123268|c.Quigley201112_X016215|JGIv7b.000133382_3219988-3237285+	245.188	0.302653	0.147692	2.04922	0.0404405	0.264174
ATF2|ENSG00000115966|c.Taira201203brain_X000877|JGIv7b.000004321_4421640-4471476-	542.657	-0.0911109	0.106904	-0.852269	0.394065	0.750254
ATF2|ENSG00000115966|c.Taira201203st10_X001901|JGIv7b.000043242_3283477-3342461-	749.813	-0.0888444	0.0926226	-0.959208	0.337454	0.711203
ATF3|ENSG00000162772|c.Audic201207_X014545|JGIv7b.000027161_1692061-1703335+	48.8439	-1.61486	0.312429	-5.16873	2.35691e-07	3.13806e-05
ATF3|ENSG00000162772|c.XenBase_51261959|JGIv7b.000102974_11137991-11152454-	40.6565	-1.12576	0.330468	-3.40656	0.000657872	0.01806
ATF4|ENSG00000128272|c.TeperekTkacz201206_X000783|JGIv7b.000012423_1457849-1460984-	2627.31	-0.00412996	0.0855145	-0.0482954	0.961481	0.989746
ATF4|ENSG00000128272|c.Ueno201210testis_X000109|JGIv7b.000078978_3730307-3733651+	5556.38	0.169152	0.0675659	2.5035	0.012297	0.131885
ATF5|ENSG00000169136|c.Chang2013_X018082|JGIv7b.000052341_3211285-3220470-	59.4793	-0.129053	0.266309	-0.484601	0.62796	0.879517
ATF5|ENSG00000169136|c.JGIL6RMv1_XeXenL6RMv10041605m|JGIv7b.000208071_8024246-8035188+	18.094	0.0474398	0.47838	0.0991675	0.921005	NA
ATF5|ENSG00000169136|c.Taira201203eye_X012860|JGIv7b.000208071_7983491-7991384-	965.553	0.191575	0.102923	1.86135	0.0626949	0.331665
ATF6B|ENSG00000228628|c.Taira201203brain_X002720|JGIv7b.000012933_5197412-5217953-	494.293	-0.211209	0.10549	-2.00218	0.0452654	0.279757
ATF6B|ENSG00000228628|c.Taira201203eye_X008490|JGIv7b.000075398_643716-665210-	556.611	-0.0755579	0.105187	-0.718318	0.472561	0.800132
ATF6|ENSG00000118217|c.Ueno201210spleen_X000519|JGIv7b.000078978_1177452-1268163+	783.542	0.104509	0.106995	0.976769	0.328683	0.704129
ATF6|ENSG00000118217|c.Ueno201210st09_X000237|JGIv7b.000023165_540258-604332-	158.664	-0.266426	0.233625	-1.1404	0.254119	0.637092
ATF7IP|ENSG00000171681|c.Taira201203egg_X002187|JGIv7b.000023165_4863387-4918630-	2065.11	-0.286148	0.0856051	-3.34266	0.000829799	0.0215125
ATF7IP|ENSG00000171681|c.Ueno201210skin_X000949|JGIv7b.000245044_6062302-6121774+	2828.06	-0.273298	0.0800283	-3.41502	0.000637778	0.0176644
ATF7|ENSG00000170653|c.Quigley201212_X022285|JGIv7b.000049342_447481-504190+	101.2	-0.127187	0.24372	-0.521856	0.60177	0.867837
ATF7|ENSG00000170653|c.Ueno201210st09_X000045|JGIv7b.000005732_7428010-7491726+	265.849	0.00675685	0.135805	0.0497541	0.960318	0.989406
ATG10|ENSG00000152348|c.Taira201203brain_X000418|JGIv7b.000001187_9167376-9235438-	70.8765	-0.0521309	0.241173	-0.216156	0.828866	0.952546
ATG12|ENSG00000145782|c.JGIL6RMv1_XeXenL6RMv10044428m|JGIv7b.000232882_1678078-1690136-	302.037	0.077781	0.134846	0.576813	0.564066	0.849041
ATG13|ENSG00000175224|c.Taira201203kidney_X011595|JGIv7b.000185603_389945-415605-	283.984	-0.0725851	0.132489	-0.547856	0.583791	0.85819
ATG13|ENSG00000175224|c.Taira201203spleen_X002327|JGIv7b.000043483_820703-881077+	435.903	-0.163987	0.122963	-1.33363	0.182325	0.554938
ATG14|ENSG00000126775|c.Chang2013_X024848|JGIv7b.000091950_934430-956460+	356.76	0.0305006	0.118866	0.256596	0.797491	0.942938
ATG16L1|ENSG00000085978|c.Taira201203heart_X003380|JGIv7b.000044494_6980227-7004355+	307.686	-0.0566325	0.127227	-0.445131	0.656225	0.89061
ATG16L1|ENSG00000085978|c.Taira201203st09_X001028|JGIv7b.000016807_9805863-9835574-	863.868	-0.0545501	0.0883638	-0.617335	0.537014	0.835461
ATG2A|ENSG00000110046|c.Taira201203brain_X004362|JGIv7b.000021980_658347-711557-	1060.26	0.0653327	0.0853093	0.765832	0.443776	0.780708
ATG2B|ENSG00000066739|c.Taira201203ovary_X003132|JGIv7b.000039723_11783-68031+	1194.99	-0.176231	0.0941614	-1.87159	0.0612636	0.328061
ATG2B|ENSG00000066739|c.Ueno201210skin_X000665|JGIv7b.000096659_3421192-3474625-	510.366	-0.0817474	0.110255	-0.741443	0.458425	0.789307
ATG3|ENSG00000144848|c.JGIL6RMv1_XeXenL6RMv10050857m|JGIv7b.000035524_1367437-1393160+	285.484	0.00529641	0.145115	0.0364981	0.970885	0.991897
ATG3|ENSG00000144848|c.Taira201203brain_X001536|JGIv7b.000007331_1850507-1857981+	269.429	0.196579	0.143567	1.36925	0.170921	0.541477
ATG4A|ENSG00000101844|c.Taira201203egg_X005120|JGIv7b.000086967_2269168-2293804+	162.288	0.0537169	0.172639	0.311152	0.755685	0.926343
ATG4B|ENSG00000168397|c.Taira201203brain_X003724|JGIv7b.000016807_10609488-10633582+	186.293	-0.146478	0.168776	-0.867882	0.385459	0.743707
ATG4B|ENSG00000168397|c.Taira201203testis_X004081|JGIv7b.000376454_653828-677008-	346.436	0.0875604	0.119922	0.730145	0.465302	0.794233
ATG4C|ENSG00000125703|c.Audic201207_X040002|JGIv7b.000155039_2303502-2327858-	383.828	-0.0676221	0.117502	-0.5755	0.564953	0.849184
ATG4C|ENSG00000125703|c.XGI_TC462242|JGIv7b.000053042_1264305-1295314-	215.35	0.0929422	0.153475	0.605585	0.544791	0.840018
ATG4D|ENSG00000130734|c.Audic201207_X011755|JGIv7b.000018726_745856-770914-	424.569	0.0785107	0.128244	0.612198	0.540407	0.837248
ATG4D|ENSG00000130734|c.Audic201207_X039564|JGIv7b.000152660_46614-58496-	195.065	-0.114029	0.175918	-0.648194	0.516859	0.823652
ATG5|ENSG00000057663|c.Audic201207_X005134|JGIv7b.000008630_3760109-3885626-	269.149	-0.12831	0.137458	-0.933444	0.350591	0.719319
ATG9A|ENSG00000198925|c.Audic201207_X041645|JGIv7b.000170011_89642-118223-	1459.46	0.0159292	0.0843057	0.188945	0.850136	0.959668
ATG9A|ENSG00000198925|c.JGIL6RMv1_XeXenL6RMv10030964m|JGIv7b.000021603_2768787-2784354-	801.871	-0.0633782	0.0953087	-0.664978	0.506064	0.818272
ATG9A|ENSG00000198925|c.Ueno2012102cells_X001335|JGIv7b.000127187_1168348-1183263+	286.543	-0.28413	0.158086	-1.79731	0.0722865	0.355801
ATHL1|ENSG00000142102|c.Chang2013_X032304|JGIv7b.000196888_107930-128719-	10.1173	0.373407	0.643098	0.580638	0.561484	NA
ATIC|ENSG00000138363|c.Audic201207_X049158|JGIv7b.000310750_222686-244683-	720.797	-0.0180253	0.107787	-0.167232	0.867188	0.964899
ATIC|ENSG00000138363|c.Taira201203testis_X000662|JGIv7b.000013787_3404553-3486448+	115.688	0.183319	0.274901	0.666852	0.504866	0.817967
ATL1|ENSG00000198513|c.Taira201203brain_X015984|JGIv7b.000267922_1217112-1261514+	3096.78	-0.146687	0.0788576	-1.86015	0.0628639	0.332061
ATL1|ENSG00000198513|c.Taira201203testis_X002176|JGIv7b.000060945_36383-65617-	327.354	-0.0699573	0.128578	-0.544085	0.586383	0.859426
ATL2|ENSG00000119787|c.Ismailoglu201203_X008265|JGIv7b.000089475_625731-671428-	390.195	-0.239248	0.122477	-1.95341	0.0507708	0.297171
ATL2|ENSG00000119787|c.Quigley201212_X042339|JGIv7b.000180104_1646919-1703974-	694.622	-0.168396	0.0964682	-1.74561	0.0808786	0.377395
ATL3|ENSG00000184743|c.Taira201203brain_X000550|JGIv7b.000002589_924955-958446-	254.614	0.262514	0.139531	1.88141	0.0599165	0.323987
ATMIN|ENSG00000166454|c.XenBase_49118686|JGIv7b.000039730_1541772-1558696-	871.01	-0.211905	0.0941613	-2.25045	0.0244204	0.197311
ATOH1|ENSG00000172238|c.Taira201203st09_X000028|JGIv7b.000000377_285918-287893-	137.222	0.0854761	0.176768	0.483549	0.628706	0.879548
ATOH1|ENSG00000172238|c.Taira201203st09_X001545|JGIv7b.000031449_291931-293988-	92.6019	0.0700455	0.223711	0.313106	0.7542	0.92585
ATOH7|ENSG00000179774|c.Audic201207_X032403|JGIv7b.000089040_629047-631873-	53.5299	-0.0758194	0.299289	-0.253331	0.800012	0.943667
ATOH7|ENSG00000179774|c.XenBase_2149837|JGIv7b.000203187_500106-502362-	105.822	-0.282606	0.203195	-1.39081	0.164283	0.531822
ATOH8|ENSG00000168874|c.Ueno201210st30_X000023|JGIv7b.000003467_1359673-1389909-	15.2982	-0.117633	0.53285	-0.220762	0.825278	NA
ATOH8|ENSG00000168874|c.XenBase_345499841|JGIv7b.000001168_761188-794885+	15.925	0.109726	0.526519	0.208398	0.834918	NA
ATOX1|ENSG00000177556|c.Amin201106_X020604|JGIv7b.000137507_2706619-2722419-	269.121	0.000346221	0.146556	0.00236239	0.998115	0.999354
ATOX1|ENSG00000177556|c.Chang2013_X037110|JGIv7b.000342154_318880-360634+	328.727	-0.0966538	0.140063	-0.690075	0.490147	0.810606
ATP10A|ENSG00000206190|c.Ismailoglu201203_X002717|JGIv7b.000017127_285841-363801+	95.9503	0.17735	0.21397	0.828854	0.407187	0.758693
ATP10B|ENSG00000118322|c.Quigley201212_X013863|JGIv7b.000025463_1833268-1865494+	5.55853	0.113465	0.83544	0.135814	0.891968	NA
ATP10B|ENSG00000118322|c.Taira201203egg_X001746|JGIv7b.000015893_1040991-1381154-	17.5178	0.205289	0.537291	0.382081	0.702401	NA
ATP10D|ENSG00000145246|c.Chang2013_X012315|JGIv7b.000032657_3596912-3657139-	520.235	0.0292406	0.104041	0.281049	0.778673	0.936115
ATP11A|ENSG00000068650|c.Taira201203eye_X014350|JGIv7b.000338390_843756-942050+	166.65	-0.0880668	0.165123	-0.533342	0.593797	0.863741
ATP11A|ENSG00000068650|c.Taira201203kidney_X011219|JGIv7b.000167628_4418803-4526735+	229.376	-0.0573712	0.152528	-0.376136	0.706816	0.908425
ATP11B|ENSG00000058063|c.Taira201203brain_X005390|JGIv7b.000030987_1801837-1867349+	713.475	-0.0702481	0.0980233	-0.716647	0.473592	0.800626
ATP11C|ENSG00000101974|c.Taira201203spleen_X002687|JGIv7b.000050694_5146702-5217108-	1034.4	-0.0226374	0.0966737	-0.234163	0.814859	0.947346
ATP11C|ENSG00000101974|c.Ueno201210intestine_X000344|JGIv7b.000012933_2736928-2787531-	47.9956	-0.103219	0.293574	-0.351593	0.725143	0.915826
ATP12A|ENSG00000075673|c.Quigley201212_X040429|JGIv7b.000161503_493751-515748+	2.42141	-1.99012	1.47718	-1.34724	0.177902	NA
ATP12A|ENSG00000075673|c.Taira201203lung_X005409|JGIv7b.000076000_1403454-1430790+	0.688703	-0.275262	2.69882	-0.101993	0.918762	NA
ATP13A1|ENSG00000105726|c.Ismailoglu201203_X012685|JGIv7b.000335264_503389-547034+	710.643	0.0244495	0.0995819	0.245521	0.806053	0.945764
ATP13A2|ENSG00000159363|c.Ueno201210st25_X000562|JGIv7b.000303743_298121-481523-	168.669	-0.00834829	0.214057	-0.0390004	0.96889	0.991821
ATP13A3|ENSG00000133657|c.Ismailoglu201203_X003907|JGIv7b.000030987_2566244-2694710-	1093.79	-0.105114	0.0916031	-1.1475	0.251177	0.634126
ATP13A3|ENSG00000133657|c.Quigley201212_X015590|JGIv7b.000030987_1960614-1998254-	0.472419	0.818681	3.09184	0.264788	0.791173	NA
ATP13A4|ENSG00000127249|c.Audic201207_X015835|JGIv7b.000030987_2095204-2160609-	0.948936	-3.39055	2.383	-1.42281	0.154791	NA
ATP13A4|ENSG00000127249|c.Taira201203eye_X004634|JGIv7b.000030987_2031484-2071864-	1.6628	-0.0853618	1.48841	-0.057351	0.954266	NA
ATP13A4|ENSG00000127249|c.XGI_TC414375|JGIv7b.000043648_707925-771073+	0.831222	3.12854	2.47945	1.26179	0.207025	NA
ATP13A5|ENSG00000187527|c.JGIL6RMv1_XeXenL6RMv10019078m|JGIv7b.000136959_786975-839996+	3.04613	-0.529616	1.1936	-0.443714	0.65725	NA
ATP13A5|ENSG00000187527|c.JGIL6RMv1_XeXenL6RMv10038436m|JGIv7b.000030987_3878012-3921656+	0	NA	NA	NA	NA	NA
ATP13A5|ENSG00000187527|c.Quigley201212_X019464|JGIv7b.000043648_811178-854308+	0	NA	NA	NA	NA	NA
ATP1A1|ENSG00000163399|c.TXGP201107_X009630|JGIv7b.000347078_825824-848048+	3863.83	-0.0636354	0.0846968	-0.751332	0.452453	0.785921
ATP1A1|ENSG00000163399|c.Taira201203skin_X003924|JGIv7b.000169011_634090-662228+	3312.53	-0.0824273	0.091957	-0.896367	0.370057	0.733503
ATP1A2|ENSG00000018625|c.JGIL6RMv1_XeXenL6RMv10026122m|JGIv7b.000089040_1897556-1921216+	316.247	0.520428	0.136786	3.80469	0.000141982	0.00546118
ATP1A2|ENSG00000018625|c.JGIL6RMv1_XeXenL6RMv10041319m|JGIv7b.000041091_1263122-1284194-	15257.4	-0.102603	0.0778391	-1.31814	0.187457	0.559865
ATP1A3|ENSG00000105409|c.Audic201207_X010042|JGIv7b.000015415_3827736-3859186+	21798.9	-0.00541842	0.0641465	-0.0844694	0.932683	0.981836
ATP1B1|ENSG00000143153|c.Chang2013_X013001|JGIv7b.000035524_1088010-1102439+	7471.05	-0.0196436	0.0688466	-0.285323	0.775396	0.934599
ATP1B1|ENSG00000143153|c.Taira201203kidney_X001148|JGIv7b.000007331_2043907-2057274-	4113.7	-0.0565598	0.0720375	-0.785143	0.43237	0.772912
ATP1B2|ENSG00000129244|c.Taira201203eye_X012994|JGIv7b.000219390_56007-62778+	19.1246	-0.80596	0.489295	-1.64719	0.0995199	NA
ATP1B2|ENSG00000129244|c.UniGene_Xl_S20966472|JGIv7b.000193015_20057-25615-	4.27644	1.12986	1.13828	0.992603	0.320904	NA
ATP1B3|ENSG00000069849|c.Ueno2012102cells_X000715|JGIv7b.000044494_3531366-3554349-	10658.2	0.0301418	0.0640121	0.470877	0.637729	0.882893
ATP1B3|ENSG00000069849|c.Ueno201210heart_X000344|JGIv7b.000016807_7024819-7058492-	12960.9	0.0685029	0.0616384	1.11137	0.266411	0.651094
ATP1B4|ENSG00000101892|c.XGI_TC420388|JGIv7b.000007546_152484-169066+	2.89204	0.235538	1.1892	0.198065	0.842995	NA
ATP2A1|ENSG00000196296|c.UniGene_Xl_S14232531|JGIv7b.000071614_98231-111955+	35.4276	1.77607	1.22628	1.44834	0.147523	0.504925
ATP2A2|ENSG00000174437|c.Taira201203st15_X002772|JGIv7b.000219188_1321295-1352979-	7240.34	-0.0473623	0.0704246	-0.672525	0.50125	0.815367
ATP2A2|ENSG00000174437|c.Ueno201210brain_X000854|JGIv7b.000025254_4645195-4702785-	7181.28	-0.0604305	0.0709881	-0.851277	0.394615	0.750468
ATP2A3|ENSG00000074370|c.Ismailoglu201203_X010413|JGIv7b.000166365_2616881-2716781+	136.422	-0.242465	0.185816	-1.30487	0.191937	0.566182
ATP2A3|ENSG00000074370|c.Quigley201212_X022238|JGIv7b.000049179_314446-402063+	277.071	-0.0290344	0.157307	-0.184571	0.853565	0.960944
ATP2B1|ENSG00000070961|c.Amin201106_X009569|JGIv7b.000037038_2307780-2385749+	4130.75	-0.0850481	0.0735006	-1.15711	0.247229	0.630676
ATP2B1|ENSG00000070961|c.Taira201203ovary_X000541|JGIv7b.000005925_2920596-3005816+	3394.08	-0.0224409	0.073772	-0.304193	0.760981	0.929455
ATP2B2|ENSG00000157087|c.Taira201203eye_X010361|JGIv7b.000107347_1992908-2192825-	4120.45	-0.0674622	0.0680766	-0.990974	0.321698	0.698806
ATP2B2|ENSG00000157087|c.XenBase_50417719|JGIv7b.000035524_2977685-3076641-	3520.54	-0.0520565	0.0761753	-0.683377	0.494368	0.810898
ATP2B3|ENSG00000263148|c.JGIL6RMv1_XeXenL6RMv10031963m|JGIv7b.000178126_108809-164603+	2953.23	-0.0306046	0.0811356	-0.377203	0.706023	0.908267
ATP2B4|ENSG00000058668|c.Audic201207_X043681|JGIv7b.000196263_204621-322668-	7978.33	-0.205728	0.0671369	-3.0643	0.00218178	0.0432183
ATP2C1|ENSG00000017260|c.TXGP201107_X009710|JGIv7b.000355472_177-33174-	366.538	-0.0458844	0.119352	-0.384446	0.700648	0.907785
ATP2C1|ENSG00000017260|c.Taira201203skin_X000137|JGIv7b.000003267_2159997-2186993-	1022.72	-0.0575158	0.0938448	-0.612882	0.539954	0.837031
ATP2C1|ENSG00000017260|c.Taira201203st08_X005446|JGIv7b.000234964_21884-83446-	640.1	-0.179631	0.0981393	-1.83036	0.0671954	0.343143
ATP2C2|ENSG00000064270|c.Taira201203brain_X008578|JGIv7b.000057875_1573179-1644501+	590.738	-0.292223	0.1043	-2.80174	0.00508278	0.075055
ATP2C2|ENSG00000064270|c.Ueno201210eye_X001842|JGIv7b.000202158_1696515-1778059+	720.589	-0.382806	0.100095	-3.82444	0.000131069	0.00514342
ATP4A|ENSG00000105675|c.JGIL6RMv1_XeXenL6RMv10004670m|JGIv7b.000195950_304952-316053+	3.73883	-0.648381	1.02559	-0.632205	0.527253	NA
ATP4A|ENSG00000105675|c.Quigley201212_X034766|JGIv7b.000102974_19664941-19675516+	0	NA	NA	NA	NA	NA
ATP4A|ENSG00000105675|c.XGI_TC414704|JGIv7b.000307846_499188-516110-	6.5533	-0.771683	0.772595	-0.99882	0.317882	NA
ATP4B|ENSG00000186009|c.UniGene_Xl_S21662473|JGIv7b.000338390_1429534-1436290-	0.324609	-1.88042	3.50629	-0.5363	0.591751	NA
ATP4B|ENSG00000186009|c.XGI_TC421748|JGIv7b.000190664_1683882-1695519+	1.96996	0.387661	1.3875	0.279396	0.779941	NA
ATP5A1|ENSG00000152234|c.JGIL6RMv1_XeXenL6RMv10044069m|JGIv7b.000143831_2402844-2412283+	7940.19	0.264264	0.0883955	2.98956	0.00279376	0.05156
ATP5A1|ENSG00000152234|c.Taira201203eye_X012064|JGIv7b.000169907_288320-301386+	6781.2	0.165211	0.0954113	1.73157	0.0833503	0.382784
ATP5B|ENSG00000110955|c.Audic201207_X009623|JGIv7b.000014978_641956-648684+	3192	0.297135	0.081898	3.62811	0.000285507	0.00943728
ATP5B|ENSG00000110955|c.Chang2013_X003601|JGIv7b.000008129_8927533-8933231-	19328	0.275717	0.059919	4.60149	4.19481e-06	0.000334151
ATP5C1|ENSG00000165629|c.Taira201203kidney_X000746|JGIv7b.000005375_1098837-1114245+	2342.76	0.257965	0.0948887	2.7186	0.00655586	0.0887445
ATP5C1|ENSG00000165629|c.TeperekTkacz201205_X000377|JGIv7b.000012518_11250028-11261163+	2378.59	0.236015	0.0891087	2.64862	0.00808217	0.101586
ATP5D|ENSG00000099624|c.Audic201207_X018276|JGIv7b.000039437_1884163-1888583+	590.189	0.133083	0.108814	1.22303	0.221318	0.601103
ATP5D|ENSG00000099624|c.mgEST_1013092630|JGIv7b.000054274_2468502-2472064-	1103.35	0.268195	0.0889686	3.01449	0.00257408	0.048662
ATP5E|ENSG00000124172|c.Amin201106_X022959|JGIv7b.000182336_52191-55464-	1041.07	0.197652	0.0970774	2.03602	0.0417483	0.268751
ATP5E|ENSG00000124172|c.Taira201203eye_X002376|JGIv7b.000013471_4835365-4840170+	563.961	0.536558	0.158178	3.39211	0.000693578	0.0188185
ATP5F1|ENSG00000116459|c.Ueno201210pancreas_X000239|JGIv7b.000112554_2474971-2484682+	1280.01	0.11301	0.0839557	1.34607	0.178281	0.55074
ATP5F1|ENSG00000116459|c.XGI_TC423149|JGIv7b.000159212_523948-535053+	2352.72	0.297732	0.0817443	3.64224	0.000270273	0.00898018
ATP5G2|ENSG00000135390|c.JGIL6RMv1_XeXenL6RMv10012503m|JGIv7b.000049342_431041-439966+	1939.26	0.120903	0.0735069	1.64479	0.100013	0.420727
ATP5G2|ENSG00000135390|c.Taira201203st08_X000328|JGIv7b.000005732_7412929-7421807+	2155.48	0.148776	0.0713882	2.08404	0.0371563	0.252587
ATP5G3|ENSG00000154518|c.JGIL6RMv1_XeXenL6RMv10024625m|JGIv7b.000043242_3351889-3357344-	4235.19	0.297186	0.079326	3.74639	0.000179401	0.00654409
ATP5G3|ENSG00000154518|c.Taira201203st20_X000221|JGIv7b.000004321_4474617-4481233-	2935.01	0.36211	0.093632	3.86737	0.000110014	0.00446786
ATP5H|ENSG00000167863|c.Chang2013_X036627|JGIv7b.000318577_51323-60547+	1017.41	0.0923573	0.094159	0.980865	0.326659	0.702125
ATP5H|ENSG00000167863|c.mgEST_1013091315|JGIv7b.000071264_1507905-1512578+	1718.41	0.161075	0.076175	2.11453	0.0344698	0.242774
ATP5I|ENSG00000169020|c.Amin201106_X013472|JGIv7b.000054274_1426788-1432338-	858.452	0.0246244	0.120188	0.204883	0.837663	0.956393
ATP5I|ENSG00000169020|c.JGIL6RMv1_XeXenL6RMv10004594m|JGIv7b.000039437_3012593-3015447+	825.94	0.0696556	0.10352	0.672874	0.501027	0.815355
ATP5J2-PTCD1|ENSG00000248919|c.JGIL6RMv1_XeXenL6RMv10012087m|JGIv7b.000120240_2724187-2741020-	239.889	0.0725126	0.144207	0.502837	0.615079	0.874644
ATP5J2|ENSG00000241468|c.Amin201106_X019610|JGIv7b.000120240_2751665-2755922-	538.148	0.113288	0.13649	0.830009	0.406533	0.757778
ATP5J2|ENSG00000241468|c.Audic201207_X002805|JGIv7b.000005370_2792071-2801059-	62.0779	0.359198	0.292214	1.22923	0.218986	0.598422
ATP5J2|ENSG00000241468|c.JGIL6RMv1_XeXenL6RMv10041809m|JGIv7b.000026364_4602489-4606606-	1309.23	0.183648	0.0907425	2.02384	0.0429869	0.273566
ATP5J|ENSG00000154723|c.Audic201207_X003852|JGIv7b.000006754_543920-551435-	892.445	0.202939	0.0967391	2.09779	0.0359233	0.248281
ATP5J|ENSG00000154723|c.Chang2013_X002689|JGIv7b.000006590_9299757-9313290+	1437.69	0.288319	0.0949668	3.036	0.0023974	0.0463083
ATP5L|ENSG00000167283|c.JGIL6RMv1_XeXenL6RMv10054511m|JGIv7b.000287959_3664343-3669146-	1610.38	0.316239	0.108693	2.90946	0.00362056	0.060744
ATP5L|ENSG00000167283|c.Ueno2012102cells_X001559|JGIv7b.000185843_2844606-2846493+	116.101	0.241694	0.63358	0.381474	0.702851	0.907785
ATP5O|ENSG00000241837|c.JGIL6RMv1_XeXenL6RMv10014609m|JGIv7b.000006590_4985364-4991492+	1820.16	0.241073	0.0884108	2.72674	0.00639643	0.0873475
ATP5O|ENSG00000241837|c.XenBase_51593240|JGIv7b.000003881_196835-204289-	1818.93	0.157834	0.0880123	1.79332	0.0729221	0.357776
ATP5SL|ENSG00000105341|c.Amin201106_X009956|JGIv7b.000039723_9205370-9214135+	210.865	0.0794105	0.149339	0.531746	0.594902	0.86456
ATP5S|ENSG00000125375|c.Taira201203st08_X005668|JGIv7b.000267922_1041905-1056568-	177.821	0.029238	0.173842	0.168187	0.866436	0.964538
ATP6AP1L|ENSG00000205464|c.Taira201203eye_X000340|JGIv7b.000001187_9107168-9144114-	9.26728	0.233417	0.673076	0.346792	0.728747	NA
ATP6AP1|ENSG00000269668|c.JGIL6RMv1_XeXenL6RMv10032264m|JGIv7b.000152894_1664014-1702103+	0.877513	-2.04905	2.3349	-0.877577	0.380173	NA
ATP6AP1|ENSG00000269668|c.Taira201203egg_X006697|JGIv7b.000182899_249062-257233-	1812.65	-0.0600412	0.0810309	-0.740966	0.458714	0.789575
ATP6AP1|ENSG00000269668|c.Taira201203lung_X002529|JGIv7b.000026505_1731720-1763948-	0.843737	0.47048	2.49476	0.188587	0.850416	NA
ATP6AP1|ENSG00000269668|c.Taira201203ovary_X007205|JGIv7b.000203041_81485-98545+	4897.68	-0.107886	0.0725058	-1.48796	0.136761	0.48817
ATP6AP2|ENSG00000182220|c.TXGP201107_X000731|JGIv7b.000007331_150884-172245+	4242.77	-0.0982042	0.0718269	-1.36723	0.171552	0.542173
ATP6AP2|ENSG00000182220|c.Taira201203st08_X003899|JGIv7b.000090072_787836-806628-	1187.49	-0.128063	0.0854974	-1.49786	0.134169	0.483503
ATP6V0A1|ENSG00000033627|c.Ueno2012102cells_X000266|JGIv7b.000013265_4423879-4460493+	5516.72	-0.11031	0.0635779	-1.73504	0.0827333	0.38209
ATP6V0A1|ENSG00000033627|c.Ueno201210st20_X000514|JGIv7b.000075417_7513960-7564095+	2249.38	-0.184956	0.071935	-2.57116	0.0101359	0.117496
ATP6V0A2|ENSG00000185344|c.Park201106_X016011|JGIv7b.000089040_1342322-1369731+	276.84	-0.0959169	0.133654	-0.717651	0.472972	0.800359
ATP6V0A4|ENSG00000105929|c.UniGene_Xl_S17527722|JGIv7b.000098502_229212-243470+	6.24534	0.253989	0.826571	0.307281	0.75863	NA
ATP6V0B|ENSG00000117410|c.Taira201203st20_X005056|JGIv7b.000276272_54595-76254-	591.606	0.0369471	0.0985082	0.375066	0.707612	0.908457
ATP6V0B|ENSG00000117410|c.Ueno201210kidney_X001053|JGIv7b.000069443_971268-992487-	2613.98	-0.0647359	0.0826951	-0.782827	0.433729	0.773804
ATP6V0C|ENSG00000185883|c.JGIL6RMv1_XeXenL6RMv10023514m|JGIv7b.000023403_4435801-4447982-	4747.92	-0.0278163	0.0752025	-0.369886	0.711468	0.910585
ATP6V0C|ENSG00000185883|c.XGI_TC428762|JGIv7b.000000939_2385517-2396566+	1871.95	-0.0906824	0.0845504	-1.07252	0.283484	0.666941
ATP6V0D1|ENSG00000159720|c.Amin201106_X008896|JGIv7b.000033905_1698479-1752667-	4153.25	-0.146407	0.0835082	-1.7532	0.0795676	0.374413
ATP6V0D1|ENSG00000159720|c.Audic201207_X012850|JGIv7b.000022127_1388668-1407978-	6.00244	-0.581648	0.807272	-0.72051	0.471211	NA
ATP6V0D1|ENSG00000159720|c.Taira201203spleen_X005254|JGIv7b.000234771_1303085-1322596-	0.974748	-1.01927	2.19118	-0.46517	0.64181	NA
ATP6V0E1|ENSG00000113732|c.JGIL6RMv1_XeXenL6RMv10014437m|JGIv7b.000018892_1317407-1325880+	32.9248	0.467411	0.351409	1.33011	0.183484	0.555893
ATP6V0E1|ENSG00000113732|c.XGI_TC423857|JGIv7b.000088938_1267951-1273298+	2113.69	0.0237062	0.098128	0.241584	0.809102	0.946625
ATP6V1A|ENSG00000114573|c.Ismailoglu201203_X011212|JGIv7b.000207208_4248351-4266907-	5707.88	-0.0978994	0.0692643	-1.41342	0.157533	0.521872
ATP6V1A|ENSG00000114573|c.Ueno201210st09_X000301|JGIv7b.000031034_90847-113947-	3607.04	-0.0678387	0.0785425	-0.86372	0.387742	0.746258
ATP6V1A|ENSG00000114573|c.XGI_TC417170|JGIv7b.000244467_14684-33194+	1.84832	-0.915598	1.44025	-0.63572	0.524959	NA
ATP6V1B1|ENSG00000116039|c.XGI_TC419535|JGIv7b.000243760_9507-28540+	3.96808	0.0931602	1.05878	0.0879886	0.929886	NA
ATP6V1B2|ENSG00000147416|c.JGIL6RMv1_XeXenL6RMv10007826m|JGIv7b.000139741_1133127-1160822-	3540.85	-0.100671	0.0731256	-1.37669	0.168609	0.538439
ATP6V1B2|ENSG00000147416|c.mgEST_1013155998|JGIv7b.000045741_129484-151372+	4496.23	-0.0342856	0.0631737	-0.542719	0.587323	0.859987
ATP6V1C1|ENSG00000155097|c.JGIL6RMv1_XeXenL6RMv10020197m|JGIv7b.000160942_856132-884003+	2505.48	-0.189642	0.0762398	-2.48745	0.0128664	0.134812
ATP6V1C1|ENSG00000155097|c.XGI_TC425156|JGIv7b.000063404_30923-62538+	1699.32	-0.056822	0.0948287	-0.599206	0.549035	0.842237
ATP6V1C2|ENSG00000143882|c.Audic201207_X038813|JGIv7b.000142445_3826099-3856022+	0.321466	1.76549	3.5181	0.50183	0.615787	NA
ATP6V1D|ENSG00000100554|c.Amin201106_X025965|JGIv7b.000280163_278392-291292+	1029.5	-0.015506	0.0850886	-0.182233	0.8554	0.961854
ATP6V1D|ENSG00000100554|c.Audic201207_X009009|JGIv7b.000013941_1703831-1724779-	1024.56	0.0234514	0.0947624	0.247476	0.80454	0.945146
ATP6V1E1|ENSG00000131100|c.Quigley201212_X050798|JGIv7b.000388571_371621-381468-	3872.53	-0.0820546	0.0706961	-1.16067	0.245777	0.628177
ATP6V1E1|ENSG00000131100|c.XGI_TC425153|JGIv7b.000016623_2871-11775-	1972.7	-0.161695	0.0774512	-2.0877	0.0368249	0.25125
ATP6V1F|ENSG00000128524|c.Quigley201212_X007289|JGIv7b.000012518_7755742-7757787-	890.268	-0.0807406	0.0927189	-0.870811	0.383858	0.742231
ATP6V1F|ENSG00000128524|c.TXGP201107_X006685|JGIv7b.000104110_1033421-1036113+	359.747	-0.0620403	0.119367	-0.519744	0.603242	0.868125
ATP6V1G1|ENSG00000136888|c.JGIL6RMv1_XeXenL6RMv10036267m|JGIv7b.000044061_107309-111200-	956.878	0.0832102	0.0864154	0.962909	0.335593	0.710201
ATP6V1G1|ENSG00000136888|c.XGI_TC423447|JGIv7b.000080512_610674-615396-	1438.74	0.117244	0.0882305	1.32884	0.1839	0.556053
ATP6V1G2|ENSG00000234668|c.Audic201207_X029243|JGIv7b.000075398_1053647-1057688-	1579.86	-0.0459311	0.0783795	-0.586009	0.557869	0.845972
ATP6V1G2|ENSG00000234668|c.JGIL6RMv1_XeXenL6RMv10053443m|JGIv7b.000012933_5416471-5419439-	689.088	-0.0860936	0.1042	-0.826233	0.408672	0.759865
ATP6V1G3|ENSG00000263014|c.Amin201106_X006803|JGIv7b.000023165_7858463-7866574+	0	NA	NA	NA	NA	NA
ATP6V1G3|ENSG00000263014|c.Amin201106_X024921|JGIv7b.000245044_2416442-2428793-	0.169919	0.873743	4.08047	0.214128	0.830447	NA
ATP6V1H|ENSG00000047249|c.Chang2013_X019617|JGIv7b.000058038_5115559-5165090+	1895.47	-0.119663	0.0769733	-1.55461	0.120039	0.459041
ATP6V1H|ENSG00000047249|c.Quigley201212_X045532|JGIv7b.000230826_2397522-2441903-	1549.56	-0.00442595	0.0863837	-0.051236	0.959137	0.989064
ATP7A|ENSG00000165240|c.Taira201203brain_X006066|JGIv7b.000036991_158396-233820-	320.054	-0.231259	0.143713	-1.60917	0.107579	0.434324
ATP7B|ENSG00000123191|c.Taira201203pancreas_X002678|JGIv7b.000200825_4395125-4453691+	4.5675	0.110887	0.933673	0.118765	0.905462	NA
ATP8A1|ENSG00000124406|c.Taira201203st08_X001924|JGIv7b.000031653_4584000-4734654+	733.181	-0.365766	0.100068	-3.65518	0.000257003	0.00869425
ATP8A1|ENSG00000124406|c.Taira201203testis_X001411|JGIv7b.000035469_273668-445089-	3681.58	-0.20379	0.0716458	-2.84441	0.00444942	0.0687135
ATP8B1|ENSG00000081923|c.Quigley201212_X023165|JGIv7b.000051452_5019805-5076597+	0.972055	-0.151518	2.08052	-0.0728268	0.941944	NA
ATP8B2|ENSG00000143515|c.Taira201203intestine_X005243|JGIv7b.000062894_79288-125791+	58.9439	0.0376969	0.265233	0.142128	0.886979	0.970776
ATP8B3|ENSG00000130270|c.Quigley201212_X018121|JGIv7b.000039437_3734349-3815872-	24.2474	-0.321255	0.449672	-0.714422	0.474966	0.800893
ATP8B4|ENSG00000104043|c.Taira201203ovary_X000760|JGIv7b.000007479_2277259-2402562+	385.227	-0.0754705	0.114534	-0.658935	0.509937	0.820296
ATP8B4|ENSG00000104043|c.Taira201203st25_X000562|JGIv7b.000009266_3256720-3390024-	340.391	-0.270933	0.125277	-2.16267	0.0305667	0.225857
ATP9A|ENSG00000054793|c.TXGP201107_X001646|JGIv7b.000014557_3920941-3970079+	1743.26	-0.132093	0.0750082	-1.76104	0.0782312	0.371304
ATP9A|ENSG00000054793|c.Taira201203brain_X000493|JGIv7b.000002511_1517442-1570628-	1599.37	-0.13966	0.0774221	-1.80387	0.0712509	0.352754
ATP9B|ENSG00000262782|c.Chang2013_X021797|JGIv7b.000073623_1542248-1695603-	586.363	-0.272836	0.10105	-2.7	0.00693391	0.0916519
ATPAF1|ENSG00000123472|c.TXGP201107_X005466|JGIv7b.000069443_2474014-2491814-	434.774	0.109034	0.110676	0.985163	0.324544	0.700667
ATPAF2|ENSG00000171953|c.Taira201203brain_X003501|JGIv7b.000015215_951123-960620-	219.72	0.259625	0.154312	1.68247	0.092478	0.404266
ATPAF2|ENSG00000171953|c.Ueno2012102cells_X001202|JGIv7b.000096766_256377-268726-	163.299	0.451519	0.176229	2.56211	0.0104038	0.119193
ATPBD4|ENSG00000134146|c.Ismailoglu201203_X012048|JGIv7b.000265107_3814600-3866384+	126.493	0.0260977	0.216122	0.120755	0.903885	0.974252
ATPIF1|ENSG00000130770|c.Audic201207_X015667|JGIv7b.000030711_1529347-1537950+	310.392	0.118452	0.146812	0.806826	0.419767	0.764902
ATPIF1|ENSG00000130770|c.Audic201207_X019970|JGIv7b.000043347_596828-601153+	667.917	0.208149	0.106018	1.96333	0.0496079	0.293993
ATRAID|ENSG00000138085|c.Taira201203st35_X000128|JGIv7b.000002409_265095-268597+	268.526	0.0580051	0.155311	0.373477	0.708793	0.908956
ATRIP|ENSG00000164053|c.Quigley201212_X017101|JGIv7b.000035524_3776569-3803813+	181.397	0.208702	0.162	1.28829	0.197647	0.572904
ATRIP|ENSG00000164053|c.Ueno201210st10_X001535|JGIv7b.000107347_2788094-2816651+	203.942	0.186423	0.162573	1.14671	0.251502	0.634126
ATRNL1|ENSG00000107518|c.Taira201203brain_X001400|JGIv7b.000007045_2112181-2397957+	828.574	-0.173189	0.290284	-0.596619	0.550762	0.842874
ATRNL1|ENSG00000107518|c.Ueno201210ovary_X000202|JGIv7b.000020641_1807143-2224030-	259.874	-0.180468	0.193395	-0.933155	0.35074	0.719378
ATRN|ENSG00000088812|c.Taira201203st30_X000087|JGIv7b.000001168_5378478-5465836-	450.163	-0.215342	0.120154	-1.79221	0.0730992	0.357776
ATRX|ENSG00000268946|c.Taira201203spleen_X002087|JGIv7b.000036991_270126-384466+	6380.11	-0.051397	0.0737137	-0.697251	0.485646	0.807752
ATR|ENSG00000175054|c.Ismailoglu201203_X010590|JGIv7b.000172068_1618466-1686247+	552.788	0.0418939	0.111603	0.375384	0.707375	0.908457
ATXN1L|ENSG00000224470|c.Audic201207_X025209|JGIv7b.000054743_260805-267588+	310.16	-0.0812206	0.126412	-0.642508	0.520544	0.825836
ATXN1L|ENSG00000224470|c.Taira201203brain_X003672|JGIv7b.000016424_659469-665847-	470.647	0.0180805	0.116045	0.155805	0.876187	0.967179
ATXN1|ENSG00000124788|c.Ismailoglu201203_X009325|JGIv7b.000121479_61522-66741-	413.941	-0.0660954	0.117978	-0.560232	0.575321	0.853665
ATXN1|ENSG00000124788|c.TXGP201107_X001111|JGIv7b.000011136_2115672-2284269+	831.763	-0.193443	0.0993645	-1.94681	0.051558	0.300009
ATXN2|ENSG00000204842|c.JGIL6RMv1_XeXenL6RMv10021748m|JGIv7b.000219188_972176-1032773-	886.19	-0.0666122	0.0986743	-0.675071	0.499631	0.814496
ATXN2|ENSG00000204842|c.Quigley201207_X003537|JGIv7b.000025254_4197926-4255182-	916.852	-0.142376	0.0907752	-1.56844	0.116778	0.45265
ATXN3|ENSG00000066427|c.JGIL6RMv1_XeXenL6RMv10011059m|JGIv7b.000039723_1746944-1764044+	88.3817	0.452283	0.222419	2.03347	0.0420048	0.269525
ATXN3|ENSG00000066427|c.JGIL6RMv1_XeXenL6RMv10019591m|JGIv7b.000096659_1695321-1716775-	306.12	0.224293	0.137845	1.62714	0.103707	0.428852
ATXN7L1|ENSG00000146776|c.Ismailoglu201203_X001868|JGIv7b.000012518_17597953-17690500-	128.248	-0.244257	0.189642	-1.28799	0.19775	0.572918
ATXN7L1|ENSG00000146776|c.Taira201203st08_X001985|JGIv7b.000033104_2081665-2179568+	195.846	-0.148595	0.162312	-0.915487	0.359936	0.726183
ATXN7L3|ENSG00000087152|c.Quigley201212_X029570|JGIv7b.000075417_2649888-2661143-	386.459	0.141606	0.11746	1.20557	0.227984	0.609965
ATXN7|ENSG00000163635|c.JGIL6RMv1_XeXenL6RMv10027682m|JGIv7b.000034527_5612847-5683825-	40.2113	-0.302292	0.339565	-0.890233	0.373341	0.735034
ATXN7|ENSG00000163635|c.Ueno201210testis_X000059|JGIv7b.000035184_1223728-1358694-	51.4857	-0.0110041	0.287529	-0.0382712	0.969471	0.991821
AUH|ENSG00000148090|c.Taira201203muscle_X000422|JGIv7b.000013576_4655323-4788482-	288.518	-0.00346326	0.134393	-0.0257696	0.979441	0.994703
AUH|ENSG00000148090|c.UniGene_Xl_S25080879|JGIv7b.000210663_30089-169600-	376.47	-0.204138	0.135538	-1.50613	0.132034	0.479095
AUP1|ENSG00000115307|c.JGIL6RMv1_XeXenL6RMv10053314m|JGIv7b.000280186_429070-444860+	478.291	0.157157	0.112968	1.39116	0.164177	0.531572
AURKAIP1|ENSG00000175756|c.JGIL6RMv1_XeXenL6RMv10024649m|JGIv7b.000122517_1883754-1890892+	36.0557	0.0381108	0.359666	0.105962	0.915613	0.976913
AURKAIP1|ENSG00000175756|c.UniGene_Xl_S27569334|JGIv7b.000047457_241131-245423-	442.16	0.265101	0.110883	2.39081	0.0168112	0.159147
AURKA|ENSG00000087586|c.Taira201203ovary_X001549|JGIv7b.000014557_2187353-2198886+	150.174	0.392228	0.188049	2.08578	0.0369988	0.251976
AURKA|ENSG00000087586|c.UniGene_Xl_S13590122|JGIv7b.000013471_1833444-1845366-	77.0726	0.679621	0.238691	2.84729	0.00440931	0.0683774
AURKB|ENSG00000178999|c.Quigley201212_X043323|JGIv7b.000193742_230797-241961+	180.776	0.629631	0.166399	3.78387	0.000154409	0.0057795
AURKB|ENSG00000178999|c.Taira201203egg_X007231|JGIv7b.000233955_194482-221622-	36.6387	0.882435	0.369981	2.38508	0.0170753	0.160538
AUTS2|ENSG00000158321|c.JGIL6RMv1_XeXenL6RMv10052539m|JGIv7b.000084303_810768-883197-	490.61	0.00191715	0.123441	0.0155309	0.987609	0.99704
AUTS2|ENSG00000158321|c.Taira201203brain_X012165|JGIv7b.000114601_2115996-2181728+	1323.27	-0.155874	0.101264	-1.53928	0.123735	0.465609
AUTS2|ENSG00000158321|c.Taira201203skin_X001797|JGIv7b.000042960_1494599-1808060-	643.335	-0.175727	0.119147	-1.47488	0.140246	0.494449
AUTS2|ENSG00000158321|c.Taira201203st09_X003346|JGIv7b.000097703_2509070-2787976-	234.503	-0.23	0.158792	-1.44844	0.147495	0.504925
AVEN|ENSG00000169857|c.Taira201203brain_X015903|JGIv7b.000265107_2127903-2244033+	72.3785	0.152284	0.266658	0.571082	0.567944	0.850152
AVL9|ENSG00000105778|c.Audic201207_X011996|JGIv7b.000019169_2322044-2365458-	934.286	-0.109122	0.0935513	-1.16644	0.243438	0.62595
AVPI1|ENSG00000119986|c.XGI_TC423026|JGIv7b.000033265_874009-884855+	195.452	0.0336531	0.157972	0.213033	0.831302	0.9531
AVPI1|ENSG00000119986|c.XenBase_83405639|JGIv7b.000096712_181397-191943-	347.635	-0.155328	0.131869	-1.17789	0.238839	0.620916
AVPR1A|ENSG00000166148|c.Taira201203kidney_X000868|JGIv7b.000005925_5907545-5917011-	168.245	-0.22679	0.170309	-1.33164	0.182977	0.555893
AVPR1A|ENSG00000166148|c.Taira201203spleen_X001312|JGIv7b.000018184_2378319-2388201-	102.176	-0.300948	0.204651	-1.47054	0.141415	0.495857
AVPR1B|ENSG00000265027|c.Taira201203heart_X001958|JGIv7b.000020505_572574-612189+	12.1668	0.118457	0.595793	0.198822	0.842402	NA
AVPR1B|ENSG00000265027|c.Taira201203skin_X000500|JGIv7b.000009843_80625-123469-	7.90751	0.92945	0.723425	1.28479	0.198865	NA
AVP|ENSG00000101200|c.Audic201207_X001035|JGIv7b.000001168_4261421-4266221-	0.479572	0.841235	2.87224	0.292885	0.76961	NA
AXDND1|ENSG00000162779|c.Ismailoglu201203_X006284|JGIv7b.000053263_7856959-7888845-	111.553	0.178609	0.196617	0.908411	0.363661	0.728965
AXIN1|ENSG00000103126|c.Ismailoglu201203_X002465|JGIv7b.000015215_1169693-1231353+	280.273	0.127146	0.154907	0.82079	0.411766	0.761543
AXIN1|ENSG00000103126|c.XGI_TC416667|JGIv7b.000096766_493945-541605+	113.988	0.0776815	0.201084	0.386313	0.699265	0.907657
AXIN2|ENSG00000168646|c.Audic201207_X051410|JGIv7b.000402746_3068842-3085087-	306.436	0.307782	0.126744	2.42837	0.0151667	0.149107
AXIN2|ENSG00000168646|c.Taira201203lung_X000354|JGIv7b.000003490_565842-581757-	264.407	-0.131225	0.139922	-0.937843	0.348325	0.717837
AXIN2|ENSG00000168646|c.Taira201203lung_X007155|JGIv7b.000163806_4212824-4230408-	285.226	0.0591494	0.145646	0.406118	0.684656	0.901652
AXIN2|ENSG00000168646|c.Ueno201210st10_X001070|JGIv7b.000056777_4470726-4486933-	372.163	0.265235	0.12317	2.1534	0.0312872	0.228328
AXL|ENSG00000167601|c.Quigley201212_X018463|JGIv7b.000039723_9495896-9548367-	813.998	0.113125	0.0921857	1.22715	0.219768	0.59946
AXL|ENSG00000167601|c.Taira201203spleen_X002647|JGIv7b.000050079_2384363-2442359+	333.013	0.00161266	0.124978	0.0129035	0.989705	0.997842
AZGP1|ENSG00000160862|c.Taira201203brain_X009721|JGIv7b.000072621_119551-128401+	35.7657	-0.541421	0.360575	-1.50155	0.133214	0.481503
AZGP1|ENSG00000160862|c.Taira201203intestine_X003592|JGIv7b.000041091_2097966-2125964+	3.32344	-0.6286	1.11688	-0.562816	0.57356	NA
AZI1|ENSG00000141577|c.JGIL6RMv1_XeXenL6RMv10029808m|JGIv7b.000007000_1453734-1518349+	537.333	0.125547	0.116291	1.07959	0.280327	0.664521
AZI2|ENSG00000163512|c.TXGP201107_X005405|JGIv7b.000069258_1218931-1252512+	393.372	-0.0595291	0.11972	-0.497236	0.619023	0.876847
AZIN1|ENSG00000155096|c.Quigley201212_X016657|JGIv7b.000034503_42313-74094+	1754.83	0.186056	0.0811659	2.29229	0.021889	0.185123
AZIN1|ENSG00000155096|c.Quigley201212_X040394|JGIv7b.000160942_726373-757335-	3404.21	0.0422725	0.0727191	0.581312	0.56103	0.847607
B2M|ENSG00000166710|c.Chang2013_X022000|JGIv7b.000074488_574805-581279+	286.169	-0.0470699	0.150655	-0.312435	0.75471	0.925956
B2M|ENSG00000166710|c.XGI_TC445683|JGIv7b.000197913_251367-258188+	88.8876	-0.153107	0.222105	-0.689344	0.490607	0.810719
B3GALNT2|ENSG00000162885|c.Taira201203st25_X003114|JGIv7b.000078860_1122032-1168137+	183.503	-0.14051	0.158568	-0.886121	0.375552	0.737106
B3GALT1|ENSG00000172318|c.Taira201203brain_X000889|JGIv7b.000004321_8433390-8606463-	328.918	-0.209803	0.127407	-1.64672	0.0996166	0.420256
B3GALT2|ENSG00000162630|c.JGIL6RMv1_XeXenL6RMv10022863m|JGIv7b.000082179_569398-575677+	0.177721	-1.04981	4.08047	-0.257277	0.796965	NA
B3GALT2|ENSG00000162630|c.Taira201203brain_X015513|JGIv7b.000245044_5009833-5015506+	800.131	-0.0171923	0.0981674	-0.175133	0.860975	0.963123
B3GALT2|ENSG00000162630|c.Taira201203eye_X013365|JGIv7b.000245044_5112374-5150313-	72.319	0.0984061	0.244053	0.403215	0.68679	0.90274
B3GALT2|ENSG00000162630|c.Taira201203intestine_X006055|JGIv7b.000082179_503872-505845+	0.177721	-1.04981	4.08047	-0.257277	0.796965	NA
B3GALT2|ENSG00000162630|c.Taira201203kidney_X003096|JGIv7b.000018726_566845-590729+	6.35053	-0.728154	0.798606	-0.911782	0.361884	NA
B3GALT2|ENSG00000162630|c.Taira201203kidney_X003498|JGIv7b.000023165_5735047-5740107-	587.987	-0.129116	0.111198	-1.16114	0.245586	0.627958
B3GALT2|ENSG00000162630|c.Taira201203skin_X001084|JGIv7b.000018726_510133-526184+	0.339692	-1.93232	3.44716	-0.560555	0.575101	NA
B3GALT2|ENSG00000162630|c.Taira201203st08_X001351|JGIv7b.000018726_333736-335054+	0.151547	0.873743	4.08047	0.214128	0.830447	NA
B3GALT4|ENSG00000235863|c.Audic201207_X023503|JGIv7b.000050694_6904140-6919387-	262.84	0.386404	0.152534	2.53323	0.0113015	0.125021
B3GALT5|ENSG00000183778|c.Taira201203kidney_X000555|JGIv7b.000003881_2317025-2328519+	18.2203	0.0545524	0.490849	0.111139	0.911506	NA
B3GALT5|ENSG00000183778|c.Taira201203pancreas_X000256|JGIv7b.000006590_2145937-2157400-	5.71115	-0.61208	0.823344	-0.743408	0.457235	NA
B3GALT5|ENSG00000183778|c.Taira201203stomach_X000220|JGIv7b.000006590_2257200-2270176-	0.146888	-1.04981	4.08047	-0.257277	0.796965	NA
B3GALT5|ENSG00000183778|c.mgEST_1013102117|JGIv7b.000121300_64170-66978+	54.0861	0.561276	0.299409	1.87461	0.0608457	0.326909
B3GALT6|ENSG00000176022|c.Taira201203brain_X010934|JGIv7b.000088892_342135-347869-	476.022	-0.204555	0.159556	-1.28203	0.199833	0.575734
B3GALT6|ENSG00000176022|c.Taira201203st30_X004091|JGIv7b.000200115_502844-506049+	191.103	-0.18601	0.207685	-0.895635	0.370448	0.733809
B3GALTL|ENSG00000187676|c.Ismailoglu201203_X003991|JGIv7b.000031941_931209-1137172+	123.701	-0.170813	0.209694	-0.814584	0.415311	0.76245
B3GALTL|ENSG00000187676|c.Taira201203brain_X014618|JGIv7b.000200825_28753-110500+	134.388	-0.295516	0.18653	-1.58428	0.113129	0.445435
B3GAT1|ENSG00000109956|c.Taira201203brain_X013116|JGIv7b.000145916_1410889-1469702+	251.038	-0.00725876	0.153969	-0.0471443	0.962398	0.989873
B3GAT1|ENSG00000109956|c.Taira201203brain_X013645|JGIv7b.000161503_1080689-1137841+	1600.8	-0.232317	0.0848727	-2.73724	0.00619569	0.0854832
B3GAT1|ENSG00000109956|c.Taira201203brain_X014825|JGIv7b.000207208_1632856-1681198-	390.414	0.111966	0.119151	0.939702	0.34737	0.717837
B3GAT1|ENSG00000109956|c.Taira201203intestine_X008375|JGIv7b.000187321_6010525-6031713+	0	NA	NA	NA	NA	NA
B3GAT2|ENSG00000112309|c.Taira201203brain_X004107|JGIv7b.000019259_2454266-2534658-	630.714	-0.216977	0.1241	-1.74841	0.0803932	0.376799
B3GAT2|ENSG00000112309|c.XGI_TC422127|JGIv7b.000052702_4292443-4376908+	253.036	-0.323325	0.177778	-1.8187	0.0689576	0.346871
B3GAT3|ENSG00000149541|c.Amin201106_X000675|JGIv7b.000002589_420249-426137+	729.725	0.070482	0.104104	0.677037	0.498382	0.813461
B3GNT1|ENSG00000174684|c.Park201106_X019413|JGIv7b.000146669_664463-669110+	559.183	0.00893129	0.102445	0.0871813	0.930527	0.98107
B3GNT2|ENSG00000170340|c.Chang2013_X004562|JGIv7b.000012020_5778909-5795540+	84.7441	-0.162192	0.227945	-0.711538	0.476751	0.801609
B3GNT2|ENSG00000170340|c.JGIL6RMv1_XeXenL6RMv10033090m|JGIv7b.000050079_2720188-2721381-	133.253	-0.00721924	0.188972	-0.0382027	0.969526	0.991821
B3GNT2|ENSG00000170340|c.Quigley201212_X035669|JGIv7b.000111824_1159597-1177869+	29.7379	-0.208178	0.376411	-0.553062	0.580221	0.855846
B3GNT3|ENSG00000179913|c.Taira201203st15_X000133|JGIv7b.000003586_1254147-1269790+	1.21668	-0.543998	1.91006	-0.284806	0.775793	NA
B3GNT3|ENSG00000179913|c.Taira201203stomach_X002278|JGIv7b.000163107_1397831-1443867-	2.24121	-0.810587	1.35124	-0.599884	0.548584	NA
B3GNT4|ENSG00000176383|c.Audic201207_X051181|JGIv7b.000395028_1045564-1051878-	207.135	0.0208321	0.157745	0.132062	0.894935	0.972522
B3GNT5|ENSG00000176597|c.JGIL6RMv1_XeXenL6RMv10019074m|JGIv7b.000136959_672744-675435-	29.7858	-0.621121	0.368297	-1.68647	0.091706	0.403256
B3GNT5|ENSG00000176597|c.UniGene_Xl_S22811484|JGIv7b.000030987_3701400-3722018-	58.8233	-0.299307	0.267501	-1.1189	0.263183	0.648305
B3GNT6|ENSG00000262264|c.Taira201203st12_X000165|JGIv7b.000003586_1030343-1049704-	0.865973	0.45297	2.19486	0.206378	0.836496	NA
B3GNT6|ENSG00000262264|c.Ueno201210intestine_X001568|JGIv7b.000143068_8095-9045+	0.78581	-0.607042	2.25998	-0.268605	0.788233	NA
B3GNT7|ENSG00000156966|c.Audic201207_X048695|JGIv7b.000293841_560930-574119-	30.4112	0.0147155	0.396957	0.0370709	0.970428	0.991873
B3GNT7|ENSG00000156966|c.JGIL6RMv1_XeXenL6RMv10011177m|JGIv7b.000045774_2180573-2196105-	11.0131	-0.469118	0.603303	-0.777582	0.436815	NA
B3GNT7|ENSG00000156966|c.JGIL6RMv1_XeXenL6RMv10023393m|JGIv7b.000060173_147929-150344+	0	NA	NA	NA	NA	NA
B3GNT7|ENSG00000156966|c.Taira201203intestine_X001971|JGIv7b.000016004_2394079-2548288-	0.461201	0.780357	2.90957	0.268203	0.788543	NA
B3GNT7|ENSG00000156966|c.Taira201203pancreas_X003022|JGIv7b.000330192_286898-298526+	0	NA	NA	NA	NA	NA
B3GNT9|ENSG00000237172|c.Audic201207_X018919|JGIv7b.000039730_719039-731716-	14.8694	0.154677	0.521411	0.29665	0.766734	NA
B4GALNT1|ENSG00000135454|c.Quigley201212_X028109|JGIv7b.000070222_2212474-2251743-	1765.29	-0.219889	0.0858503	-2.56131	0.0104279	0.119286
B4GALNT1|ENSG00000135454|c.Taira201203intestine_X000561|JGIv7b.000005732_2012738-2080339-	2095.94	-0.20129	0.0715011	-2.8152	0.00487472	0.0730424
B4GALNT2|ENSG00000167080|c.Taira201203eye_X002238|JGIv7b.000013265_709135-720696+	0.488296	2.36654	3.2468	0.728884	0.466073	NA
B4GALNT2|ENSG00000167080|c.Taira201203intestine_X005674|JGIv7b.000075417_3532057-3637096+	0	NA	NA	NA	NA	NA
B4GALNT3|ENSG00000139044|c.Quigley201112_X020418|JGIv7b.000256647_1068823-1097462+	2.54794	0.489036	1.26383	0.386948	0.698795	NA
B4GALNT4|ENSG00000182272|c.JGIL6RMv1_XeXenL6RMv10048526m|JGIv7b.000074352_6411611-6456514+	497.166	-0.113417	0.121424	-0.934056	0.350275	0.719024
B4GALT1|ENSG00000086062|c.Audic201207_X028718|JGIv7b.000072621_1433750-1584909-	0.169919	0.873743	4.08047	0.214128	0.830447	NA
B4GALT1|ENSG00000086062|c.Taira201203intestine_X004809|JGIv7b.000056125_968237-1033624+	27.5969	0.07943	0.404435	0.196397	0.844299	0.957906
B4GALT1|ENSG00000086062|c.Taira201203kidney_X000810|JGIv7b.000005895_903579-963016+	27.9595	0.358291	0.382858	0.935832	0.34936	0.718399
B4GALT1|ENSG00000086062|c.Taira201203skin_X001656|JGIv7b.000035716_43290-96948-	0.62646	0.0947697	2.6184	0.0361937	0.971128	NA
B4GALT2|ENSG00000117411|c.Audic201207_X028014|JGIv7b.000069443_854102-947240-	2318.85	-0.0740208	0.0751509	-0.984962	0.324643	0.700705
B4GALT2|ENSG00000117411|c.Taira201203heart_X008039|JGIv7b.000325141_2469298-2535104-	1749.17	-0.118206	0.0768269	-1.5386	0.123902	0.466006
B4GALT3|ENSG00000158850|c.Amin201106_X016317|JGIv7b.000076778_39865-46751+	75.5017	0.436913	0.234791	1.86086	0.0627645	0.331801
B4GALT3|ENSG00000158850|c.Audic201207_X047234|JGIv7b.000263386_31010-94869-	98.0973	0.248643	0.225527	1.1025	0.270246	0.654887
B4GALT3|ENSG00000158850|c.Chang2013_X032976|JGIv7b.000207208_1590225-1609978-	23.2501	0.357703	0.480383	0.74462	0.456502	0.788325
B4GALT3|ENSG00000158850|c.Quigley201112_X008719|JGIv7b.000046492_135408-147825-	220.661	-0.224902	0.148615	-1.51332	0.130198	0.475301
B4GALT3|ENSG00000158850|c.Quigley201212_X006507|JGIv7b.000012462_1824006-1839688+	183.32	-0.13524	0.170557	-0.792929	0.427819	0.77019
B4GALT3|ENSG00000158850|c.Taira201203egg_X006219|JGIv7b.000145916_1499990-1531305+	63.5938	0.68122	0.260659	2.61346	0.00896317	0.108631
B4GALT4|ENSG00000121578|c.Taira201203st15_X002737|JGIv7b.000207208_1564007-1586697+	714.277	-0.0845423	0.11877	-0.711816	0.476579	0.801609
B4GALT4|ENSG00000121578|c.Taira201203st30_X003653|JGIv7b.000145916_1532348-1560804-	322.576	-0.103933	0.123193	-0.84366	0.39886	0.753878
B4GALT5|ENSG00000158470|c.Quigley201212_X001289|JGIv7b.000002511_136653-183773-	1102.64	-0.125164	0.0870787	-1.43737	0.150613	0.510191
B4GALT5|ENSG00000158470|c.TXGP201107_X001654|JGIv7b.000014557_5206410-5245202+	184.238	-0.138063	0.154908	-0.891259	0.37279	0.73496
B4GALT6|ENSG00000118276|c.Audic201207_X015019|JGIv7b.000029621_537054-565295+	629.598	-0.209584	0.0991194	-2.11446	0.0344763	0.242774
B4GALT6|ENSG00000118276|c.Ueno201210st08_X001171|JGIv7b.000215439_905259-931625-	1031.73	-0.198779	0.0978927	-2.03058	0.0422972	0.270842
B4GALT7|ENSG00000027847|c.Audic201207_X003488|JGIv7b.000005925_9918136-9930043-	239.808	0.17029	0.144237	1.18063	0.237751	0.619469
B4GALT7|ENSG00000027847|c.Ueno2012106cells_X001427|JGIv7b.000100253_2452080-2462437+	185.868	0.196555	0.15586	1.2611	0.207273	0.584504
B9D2|ENSG00000123810|c.Park201106_X008957|JGIv7b.000039723_9341434-9344109+	78.3415	0.255459	0.250453	1.01999	0.307735	0.687709
B9D2|ENSG00000123810|c.Taira201203brain_X000332|JGIv7b.000000939_6459440-6522356-	101.017	0.205398	0.218371	0.940592	0.346914	0.717668
BAALC|ENSG00000164929|c.Taira201203brain_X009161|JGIv7b.000063404_81338-113409+	367.194	-0.161723	0.118908	-1.36006	0.17381	0.545242
BAALC|ENSG00000164929|c.Taira201203brain_X013624|JGIv7b.000160942_912887-947858+	389.231	-0.0863372	0.116495	-0.741125	0.458618	0.789494
BAAT|ENSG00000136881|c.JGIL6RMv1_XeXenL6RMv10041635m|JGIv7b.000143831_135632-171354+	1.33353	-0.0618708	1.71821	-0.0360088	0.971275	NA
BAAT|ENSG00000136881|c.Taira201203intestine_X003571|JGIv7b.000040963_18069-22650+	9.33744	-0.783023	0.685743	-1.14186	0.253512	NA
BABAM1|ENSG00000105393|c.UniGene_Xl_S21057514|JGIv7b.000070461_3049835-3062853-	344.108	-0.0564316	0.12619	-0.447196	0.654734	0.889976
BACE1|ENSG00000186318|c.JGIL6RMv1_XeXenL6RMv10042242m|JGIv7b.000185843_2241068-2260401-	432.284	0.0895546	0.111067	0.806315	0.420061	0.765166
BACE1|ENSG00000186318|c.TXGP201107_X009365|JGIv7b.000287959_4359822-4392142+	802.796	-0.171863	0.0927746	-1.85248	0.0639572	0.334971
BACE2|ENSG00000182240|c.Audic201207_X003750|JGIv7b.000006590_1589076-1633125-	23.8752	0.0175247	0.419714	0.0417539	0.966695	0.99109
BACE2|ENSG00000182240|c.Taira201203st08_X000265|JGIv7b.000003881_2802274-2844625+	83.4114	0.518727	0.271893	1.90784	0.0564124	0.316916
BACH1|ENSG00000156273|c.Taira201203egg_X000625|JGIv7b.000006754_2130560-2139188+	193.547	-0.0761355	0.156997	-0.484948	0.627713	0.87928
BACH1|ENSG00000156273|c.Taira201203stomach_X000224|JGIv7b.000006590_7398046-7421665-	417.389	0.110878	0.121271	0.9143	0.360559	0.726832
BACH2|ENSG00000112182|c.Ismailoglu201203_X009532|JGIv7b.000131887_458277-644049-	643.428	-0.00101364	0.110745	-0.00915289	0.992697	0.998418
BAG1|ENSG00000107262|c.JGIL6RMv1_XeXenL6RMv10015702m|JGIv7b.000019985_756877-790604-	277.968	-0.0490563	0.140761	-0.348507	0.727459	0.916752
BAG2|ENSG00000112208|c.Audic201207_X024529|JGIv7b.000052702_6817993-6824783-	2.74318	-0.208957	1.18203	-0.176778	0.859683	NA
BAG2|ENSG00000112208|c.XGI_TC454761|JGIv7b.000019259_122574-126219+	25.2696	0.534983	0.421034	1.27064	0.203857	0.581142
BAG3|ENSG00000151929|c.Audic201207_X004032|JGIv7b.000007045_3354549-3379003-	37.9533	-0.168491	0.324543	-0.519165	0.603646	0.868125
BAG3|ENSG00000151929|c.JGIL6RMv1_XeXenL6RMv10021221m|JGIv7b.000020641_245828-260825+	15.5364	-0.16346	0.569946	-0.2868	0.774265	NA
BAG4|ENSG00000156735|c.Quigley201212_X026082|JGIv7b.000059267_2369851-2393534+	87.4586	-0.103847	0.237501	-0.437248	0.661932	0.892217
BAG4|ENSG00000156735|c.TeperekTkacz201205_X002079|JGIv7b.000171831_372442-387486+	491.781	-0.185715	0.109101	-1.70223	0.0887131	0.395885
BAG5|ENSG00000166170|c.Audic201207_X017170|JGIv7b.000034509_1958572-1965686-	338.398	-0.175439	0.128148	-1.36903	0.17099	0.541477
BAG5|ENSG00000166170|c.Taira201203egg_X007258|JGIv7b.000236382_3633867-3638250-	191.176	0.158777	0.162716	0.975792	0.329167	0.704235
BAG6|ENSG00000234651|c.Ueno2012104cells_X000212|JGIv7b.000012933_5453031-5480012+	730.56	-0.116488	0.0983754	-1.18411	0.236368	0.618893
BAG6|ENSG00000234651|c.Ueno201210st10_X001244|JGIv7b.000075398_1165811-1187641+	1363.82	-0.0715167	0.0874142	-0.818136	0.413279	0.761718
BAHCC1|ENSG00000171282|c.Taira201203kidney_X013326|JGIv7b.000316503_264613-313330-	1626.22	-0.0329382	0.0994651	-0.331154	0.740529	0.92198
BAHD1|ENSG00000140320|c.Taira201203ovary_X004526|JGIv7b.000061444_1104497-1177704+	173.893	-0.103842	0.175449	-0.591863	0.553942	0.844206
BAI1|ENSG00000181790|c.Audic201207_X020275|JGIv7b.000043791_833593-906599-	1248.56	-0.154927	0.0833702	-1.8583	0.0631261	0.332967
BAI1|ENSG00000181790|c.Taira201203eye_X000766|JGIv7b.000004755_517993-618064-	1041.72	-0.201037	0.0890724	-2.25701	0.0240074	0.195287
BAI2|ENSG00000121753|c.JGIL6RMv1_XeXenL6RMv10041786m|JGIv7b.000409592_160995-229945-	542.478	-0.210146	0.117935	-1.78188	0.0747691	0.362094
BAI3|ENSG00000135298|c.Taira201203brain_X004098|JGIv7b.000019259_1420138-1546712+	1200.63	-0.292277	0.0829085	-3.52529	0.000423016	0.0126565
BAI3|ENSG00000135298|c.Taira201203eye_X007054|JGIv7b.000052702_5335412-5439498-	864.682	-0.301209	0.0939476	-3.20613	0.00134531	0.0306185
BAIAP2L1|ENSG00000006453|c.Taira201203egg_X000956|JGIv7b.000009994_11904381-11977667+	2.37782	0.290069	1.29508	0.223977	0.822775	NA
BAIAP2L1|ENSG00000006453|c.Ueno201210kidney_X000485|JGIv7b.000023403_8166685-8244019-	3.88266	0.161737	1.00728	0.160568	0.872433	NA
BAIAP2L2|ENSG00000128298|c.JGIL6RMv1_XeXenL6RMv10038783m|JGIv7b.000078978_5109449-5139746-	2.67302	-0.482829	1.26046	-0.383057	0.701678	NA
BAIAP2L2|ENSG00000128298|c.Taira201203kidney_X013202|JGIv7b.000298452_334851-369837+	3.76061	-0.358064	1.04456	-0.342791	0.731756	NA
BAIAP2|ENSG00000175866|c.TXGP201107_X000418|JGIv7b.000005370_698862-854550-	316.564	-0.364367	0.129958	-2.80372	0.00505166	0.0747919
BAIAP2|ENSG00000175866|c.Taira201203brain_X013228|JGIv7b.000150750_225132-380908-	174.263	-0.291749	0.167113	-1.74582	0.0808424	0.377395
BAIAP2|ENSG00000175866|c.Taira201203heart_X004151|JGIv7b.000056777_2373172-2528049+	516.702	-0.153262	0.107935	-1.41995	0.155622	0.518463
BAIAP2|ENSG00000175866|c.Taira201203testis_X004119|JGIv7b.000402746_1213679-1277619+	410.913	-0.289721	0.112749	-2.56962	0.0101811	0.1178
BAK1|ENSG00000030110|c.XGI_TC417515|JGIv7b.000151578_1846530-1923844+	105.626	-0.0746148	0.203201	-0.367198	0.713471	0.911085
BAMBI|ENSG00000095739|c.Amin201106_X005884|JGIv7b.000017434_880602-887978+	33.7023	-0.0412952	0.343805	-0.120112	0.904394	0.974252
BAMBI|ENSG00000095739|c.Quigley201212_X023853|JGIv7b.000052573_3193183-3200905+	69.219	-0.156427	0.243495	-0.642422	0.520599	0.825836
BANF1|ENSG00000175334|c.Taira201203st20_X001659|JGIv7b.000031469_1040426-1044968+	528.985	0.165546	0.111938	1.47892	0.139163	0.492546
BANF1|ENSG00000175334|c.Taira201203testis_X000490|JGIv7b.000012020_523890-530553+	0.656499	-1.50529	2.55787	-0.588492	0.556202	NA
BANF1|ENSG00000175334|c.Ueno2012104cells_X000904|JGIv7b.000086070_1808450-1816623-	1901.95	0.149147	0.0941163	1.58471	0.113032	0.445343
BANP|ENSG00000172530|c.Amin201106_X001532|JGIv7b.000005765_917591-1086849+	474.15	-0.245842	0.111104	-2.21273	0.0269166	0.210986
BANP|ENSG00000172530|c.Taira201203ovary_X005595|JGIv7b.000098999_13337-234483+	160.399	-0.0989926	0.173378	-0.570963	0.568025	0.850152
BAP1|ENSG00000163930|c.Quigley201112_X021373|JGIv7b.000315413_277868-290188-	1288.21	0.0954208	0.080591	1.18401	0.236408	0.618911
BAP1|ENSG00000163930|c.Quigley201212_X042947|JGIv7b.000187321_2501933-2517713-	854.513	0.133949	0.0989256	1.35404	0.175723	0.547179
BARD1|ENSG00000138376|c.Taira201203ovary_X001531|JGIv7b.000013787_3121666-3162049-	86.6816	0.414005	0.225948	1.8323	0.0669067	0.342689
BARHL1|ENSG00000125492|c.JGIL6RMv1_XeXenL6RMv10008799m|JGIv7b.000081122_784218-795384-	103.846	-0.0437177	0.243259	-0.179717	0.857375	0.96213
BARHL1|ENSG00000125492|c.JGIL6RMv1_XeXenL6RMv10033115m|JGIv7b.000037132_301420-312191-	112.589	0.432594	0.257008	1.68319	0.0923383	0.404266
BARHL2|ENSG00000143032|c.Taira201203st25_X005186|JGIv7b.000380348_425845-431067+	121.995	0.161187	0.20958	0.769096	0.441836	0.779761
BARHL2|ENSG00000143032|c.Taira201203st35_X001722|JGIv7b.000047606_2097773-2103584+	161.814	0.162786	0.171065	0.9516	0.3413	0.714558
BARX1|ENSG00000131668|c.Park201106_X005641|JGIv7b.000018274_298247-306211+	0.492033	0.780764	2.85031	0.273923	0.784144	NA
BARX1|ENSG00000131668|c.TXGP201107_X005375|JGIv7b.000067738_796597-812950-	0.169919	0.873743	4.08047	0.214128	0.830447	NA
BARX2|ENSG00000043039|c.Park201106_X022130|JGIv7b.000213172_19243-23108+	0.854756	0.433353	2.10519	0.20585	0.836908	NA
BASP1|ENSG00000176788|c.Taira201203lung_X001095|JGIv7b.000011199_1510199-1568782-	12729.2	-0.0860742	0.082092	-1.04851	0.294404	0.676157
BATF3|ENSG00000123685|c.Chang2013_X010870|JGIv7b.000027161_1731216-1752281-	0.488296	2.36654	3.2468	0.728884	0.466073	NA
BATF3|ENSG00000123685|c.JGIL6RMv1_XeXenL6RMv10034552m|JGIv7b.000102974_11082984-11104763+	0.362722	-0.0880264	3.41161	-0.025802	0.979415	NA
BATF|ENSG00000156127|c.JGIL6RMv1_XeXenL6RMv10036855m|JGIv7b.000021980_845446-847325-	1.56761	-0.394418	1.72144	-0.229121	0.818775	NA
BATF|ENSG00000156127|c.UniGene_Xl_S21561588|JGIv7b.000039723_6526621-6536479-	1.33807	-0.102717	1.71677	-0.0598314	0.95229	NA
BAX|ENSG00000087088|c.Ismailoglu201203_X003702|JGIv7b.000029769_936120-957298+	49.6166	-0.0397681	0.28781	-0.138175	0.890102	0.971538
BAX|ENSG00000087088|c.XGI_TC421021|JGIv7b.000139674_263139-281657-	117.429	-0.0273581	0.192895	-0.141829	0.887215	0.970864
BAZ1A|ENSG00000198604|c.Audic201207_X047291|JGIv7b.000265107_1316764-1366163-	454.506	0.313629	0.119897	2.61582	0.00890132	0.108233
BAZ1A|ENSG00000198604|c.Taira201203st08_X005198|JGIv7b.000203041_2958697-3007518+	137.308	0.146356	0.17793	0.822553	0.410762	0.760683
BAZ1B|ENSG00000262694|c.Taira201203egg_X000728|JGIv7b.000007440_453456-495956-	1448.01	0.152224	0.0807758	1.88452	0.0594942	0.323015
BAZ1B|ENSG00000262694|c.Ueno201210st09_X000864|JGIv7b.000193569_915774-952180-	1083.61	0.0523321	0.0856453	0.611033	0.541178	0.837767
BAZ2A|ENSG00000076108|c.Ismailoglu201203_X002375|JGIv7b.000014978_678698-725656+	1485	0.0891949	0.0811529	1.0991	0.271726	0.655659
BAZ2B|ENSG00000123636|c.TXGP201107_X003754|JGIv7b.000043242_11240263-11330655+	1970.4	-0.020903	0.0798993	-0.261617	0.793617	0.94211
BAZ2B|ENSG00000123636|c.Taira201203kidney_X000601|JGIv7b.000004321_11459511-11536054+	1787.14	-0.0419172	0.0752542	-0.557007	0.577522	0.854977
BBOX1|ENSG00000129151|c.Audic201207_X023775|JGIv7b.000051988_1269226-1322024+	55.1591	0.19521	0.285375	0.684046	0.493946	0.810898
BBS10|ENSG00000179941|c.Audic201207_X015451|JGIv7b.000030470_6896194-6904483+	146.156	0.0718335	0.180132	0.398782	0.690054	0.904289
BBS12|ENSG00000181004|c.JGIL6RMv1_XeXenL6RMv10035682m|JGIv7b.000088765_2644833-2650537-	103.666	-0.205944	0.21801	-0.944654	0.344835	0.717367
BBS1|ENSG00000174483|c.JGIL6RMv1_XeXenL6RMv10015312m|JGIv7b.000146669_270157-410559-	598.322	0.0211522	0.110646	0.19117	0.848393	0.959066
BBS2|ENSG00000125124|c.Taira201203testis_X002220|JGIv7b.000062355_1191227-1208104-	405.201	-0.110232	0.121904	-0.904252	0.365862	0.730548
BBS4|ENSG00000140463|c.Taira201203heart_X007606|JGIv7b.000253809_330757-366303-	220.704	-0.118709	0.144938	-0.81903	0.412769	0.761718
BBS5|ENSG00000251569|c.JGIL6RMv1_XeXenL6RMv10027230m|JGIv7b.000043242_7169188-7180532-	500.175	-0.168764	0.115969	-1.45525	0.1456	0.502084
BBS7|ENSG00000138686|c.Audic201207_X032243|JGIv7b.000088765_3210274-3241770+	524.626	-0.0912095	0.103692	-0.87962	0.379065	0.739388
BBS9|ENSG00000122507|c.UniGene_Xl_S21504309|JGIv7b.000019169_2006009-2144537-	416.649	-0.0964632	0.124827	-0.772777	0.439654	0.777566
BBX|ENSG00000114439|c.Taira201203ovary_X003792|JGIv7b.000049179_2367793-2430876+	508.604	0.000928599	0.11211	0.00828289	0.993391	0.998433
BCAM|ENSG00000187244|c.Taira201203st09_X000962|JGIv7b.000015415_1260258-1303697+	1753.11	-0.0136462	0.076496	-0.17839	0.858416	0.962401
BCAM|ENSG00000187244|c.Ueno2012102cells_X001349|JGIv7b.000129797_2036325-2083060+	1752.32	-0.0206084	0.0761019	-0.2708	0.786545	0.939782
BCAN|ENSG00000132692|c.Audic201207_X014293|JGIv7b.000026819_2137182-2172091+	4702.73	0.243727	0.0732016	3.32953	0.000869938	0.0224283
BCAN|ENSG00000132692|c.Taira201203brain_X006422|JGIv7b.000041091_3197263-3234860-	1851.16	-0.00980356	0.0909806	-0.107754	0.914191	0.976527
BCAP29|ENSG00000075790|c.Taira201203heart_X001209|JGIv7b.000012518_18234726-18250481+	508.526	0.0329056	0.10684	0.307991	0.758089	0.927278
BCAP29|ENSG00000075790|c.Taira201203intestine_X003142|JGIv7b.000033104_1581841-1598700-	266.717	-0.00163666	0.133178	-0.0122893	0.990195	0.998066
BCAP31|ENSG00000267977|c.Quigley201212_X045309|JGIv7b.000229341_1549321-1571778+	503.841	0.00761922	0.110392	0.0690196	0.944974	0.984975
BCAP31|ENSG00000267977|c.XenBase_83405586|JGIv7b.000215393_20717-38185-	777.811	0.0621266	0.0943845	0.658229	0.510391	0.820429
BCAR1|ENSG00000050820|c.Audic201207_X016797|JGIv7b.000033905_1294128-1374978-	1268.22	0.0266937	0.0813109	0.328292	0.742691	0.92262
BCAR1|ENSG00000050820|c.JGIL6RMv1_XeXenL6RMv10039191m|JGIv7b.000075342_185004-222768+	442.512	0.0434611	0.117478	0.36995	0.71142	0.910585
BCAR1|ENSG00000050820|c.Quigley201212_X008705|JGIv7b.000013576_5825648-5850520-	354.011	0.04448	0.123367	0.360552	0.718435	0.913293
BCAR3|ENSG00000137936|c.TXGP201107_X004212|JGIv7b.000047606_797113-882361+	451.588	0.215586	0.109823	1.96303	0.0496422	0.293993
BCAR3|ENSG00000137936|c.Taira201203lung_X001650|JGIv7b.000014557_1263575-1276367-	15.0239	0.361167	0.519536	0.695172	0.486948	NA
BCAR3|ENSG00000137936|c.Taira201203st09_X002655|JGIv7b.000060618_1825632-1906714+	1778.34	-0.152709	0.0764943	-1.99634	0.0458964	0.281881
BCAR3|ENSG00000137936|c.Ueno201210st20_X000179|JGIv7b.000013471_2761077-2790576+	19.5459	-0.392914	0.463012	-0.848604	0.396102	NA
BCAS1|ENSG00000064787|c.Taira201203eye_X002656|JGIv7b.000014557_3157238-3201350+	402.981	-0.531008	0.13057	-4.06685	4.76527e-05	0.00238776
BCAS1|ENSG00000064787|c.Taira201203intestine_X001530|JGIv7b.000013471_719239-739591-	1023.68	-0.577303	0.100875	-5.72294	1.04699e-08	2.50204e-06
BCAS2|ENSG00000116752|c.Audic201207_X024946|JGIv7b.000053445_515692-521479+	284.238	0.188891	0.137683	1.37192	0.170088	0.540368
BCAS3|ENSG00000141376|c.Taira201203kidney_X010372|JGIv7b.000137317_57705-257256+	246.069	-0.171616	0.157891	-1.08693	0.277069	0.661191
BCAT1|ENSG00000060982|c.Amin201106_X013829|JGIv7b.000056777_2042249-2080408-	896.126	-0.0103659	0.101208	-0.102422	0.918422	0.977272
BCAT1|ENSG00000060982|c.JGIL6RMv1_XeXenL6RMv10013143m|JGIv7b.000070246_416675-426084-	4.55952	1.26358	0.950973	1.32872	0.183941	NA
BCAT1|ENSG00000060982|c.Taira201203eye_X010924|JGIv7b.000132123_469471-490992-	2228.25	-0.101916	0.0778142	-1.30974	0.190285	0.563891
BCCIP|ENSG00000107949|c.Taira201203heart_X001797|JGIv7b.000016863_3988671-4006854+	337.763	0.0924893	0.125146	0.739049	0.459877	0.790421
BCDIN3D|ENSG00000186666|c.Ueno2012106cells_X001873|JGIv7b.000200825_6512698-6516028+	86.3306	0.135549	0.223657	0.606059	0.544476	0.839927
BCHE|ENSG00000114200|c.Taira201203intestine_X003602|JGIv7b.000041091_619017-625159-	0.548373	-1.11382	2.9385	-0.379042	0.704657	NA
BCHE|ENSG00000114200|c.Taira201203lung_X004680|JGIv7b.000058517_2247795-2287847-	80.952	-0.599855	0.231745	-2.58843	0.00964155	0.113746
BCKDHA|ENSG00000248098|c.Taira201203lung_X003434|JGIv7b.000039723_9222542-9242650-	1510.83	0.0395898	0.0941548	0.420475	0.674138	0.897718
[truncated: 22,383 more rows]

## Sheet: PW2
PW2: TADPOLE SCI 1 WEEK
Gene Name	baseMean	log2FoldChange	lfcSE	stat	pvalue	padj
A1CF|ENSG00000148584|c.Taira201203intestine_X005935|JGIv7b.000079772_4581973-4609884+	0.180133	1.16377	4.08047	0.285205	0.775487	NA
A2ML1|ENSG00000166535|c.Taira201203skin_X003503|JGIv7b.000131666_1092313-1121274-	0.340676	0.202004	3.49555	0.0577887	0.953917	NA
A2ML1|ENSG00000166535|c.Taira201203st20_X003952|JGIv7b.000131666_1221540-1307105+	7.86287	2.65937	0.856625	3.10448	0.00190616	0.0287835
A2ML1|ENSG00000166535|c.Taira201203st35_X000321|JGIv7b.000007045_3464923-3566890-	28.092	0.135623	0.421684	0.321623	0.747739	0.901395
A2M|ENSG00000175899|c.JGIL6RMv1_XeXenL6RMv10041704m|JGIv7b.000131666_981139-1015884-	0.866261	0.724733	2.3351	0.310365	0.756283	NA
A2M|ENSG00000175899|c.Taira201203eye_X001131|JGIv7b.000007045_3939197-3984083+	0.135293	-0.759782	4.08047	-0.186199	0.852288	NA
A2M|ENSG00000175899|c.Taira201203eye_X010895|JGIv7b.000131666_752750-785570-	6.43175	-0.507394	0.791959	-0.640682	0.521729	0.781031
A2M|ENSG00000175899|c.Taira201203eye_X010902|JGIv7b.000131666_817700-853325-	16.8889	1.16574	0.582685	2.00063	0.045432	0.221604
A2M|ENSG00000175899|c.Taira201203eye_X010903|JGIv7b.000131666_947929-977612-	0.996778	0.217332	2.04911	0.106062	0.915533	NA
A2M|ENSG00000175899|c.Ueno201210st10_X000172|JGIv7b.000007045_3704835-3735363+	246.656	-0.83628	0.163217	-5.12374	2.99538e-07	3.40991e-05
A2M|ENSG00000175899|c.UniGene_Xl_S19874647|JGIv7b.000131666_894764-943919-	0	NA	NA	NA	NA	NA
A4GNT|ENSG00000118017|c.JGIL6RMv1_XeXenL6RMv10019937m|JGIv7b.000086205_247294-258571+	0	NA	NA	NA	NA	NA
A4GNT|ENSG00000118017|c.JGIL6RMv1_XeXenL6RMv10019962m|JGIv7b.000030404_4677-17187-	0	NA	NA	NA	NA	NA
A4GNT|ENSG00000118017|c.Taira201203brain_X006569|JGIv7b.000043061_1185532-1204944+	5.53338	0.646722	0.883465	0.732029	0.464151	0.741072
A4GNT|ENSG00000118017|c.Taira201203lung_X000937|JGIv7b.000008828_149849-408842+	2.35384	0.177192	1.38565	0.127877	0.898246	NA
A4GNT|ENSG00000118017|c.Taira201203pancreas_X001234|JGIv7b.000043061_1309717-1320619-	0	NA	NA	NA	NA	NA
A4GNT|ENSG00000118017|c.Taira201203skin_X001808|JGIv7b.000043061_1239102-1248946-	0	NA	NA	NA	NA	NA
A4GNT|ENSG00000118017|c.UniGene_Xl_S36163399|JGIv7b.000008828_626821-630897-	1.11809	-2.29025	2.02835	-1.12912	0.258848	NA
AAAS|ENSG00000094914|c.Ismailoglu201203_X005781|JGIv7b.000049342_887644-908895+	260.288	0.0750986	0.167262	0.448987	0.653441	0.854917
AACS|ENSG00000081760|c.Taira201203brain_X013853|JGIv7b.000167265_691745-734409+	525.143	-0.176631	0.129494	-1.36401	0.172565	0.461522
AACS|ENSG00000081760|c.Taira201203stomach_X001056|JGIv7b.000042960_6294219-6340767-	1979.59	-0.0273908	0.0990062	-0.276658	0.782043	0.917015
AADACL4|ENSG00000204518|c.Quigley201212_X044535|JGIv7b.000208071_522577-533708-	4.28419	-0.0184204	0.983723	-0.0187251	0.98506	NA
AADAC|ENSG00000114771|c.Park201106_X025379|JGIv7b.000387329_40822-58092+	14.1513	-0.42984	0.55185	-0.778908	0.436034	0.722435
AADAC|ENSG00000114771|c.Taira201203intestine_X006045|JGIv7b.000082102_3340579-3362969-	0.863778	0.724294	2.19991	0.329238	0.741976	NA
AADAT|ENSG00000109576|c.JGIL6RMv1_XeXenL6RMv10010169m|JGIv7b.000014660_2062232-2098841-	395.477	-0.0945887	0.127505	-0.741844	0.458182	0.736839
AADAT|ENSG00000109576|c.UniGene_Xl_S17519062|JGIv7b.000014692_8988441-9021092+	0.168941	-0.759782	4.08047	-0.186199	0.852288	NA
AAED1|ENSG00000158122|c.UniGene_Xl_S38675532|JGIv7b.000032519_354005-361068-	47.6789	0.23947	0.294628	0.812788	0.41634	0.709575
AAGAB|ENSG00000103591|c.Audic201207_X025945|JGIv7b.000058049_4975593-4992662-	279.039	-0.0921089	0.161285	-0.571094	0.567936	0.807492
AAGAB|ENSG00000103591|c.UniGene_Xl_S20337254|JGIv7b.000036401_3602075-3619253+	298.21	-0.44043	0.16338	-2.69575	0.00702309	0.0699952
AAK1|ENSG00000115977|c.Taira201203egg_X000385|JGIv7b.000004754_213589-296673+	433.137	0.120353	0.16242	0.740999	0.458694	0.737242
AAK1|ENSG00000115977|c.Taira201203testis_X003766|JGIv7b.000247724_2284955-2361746+	407.927	0.215243	0.133614	1.61093	0.107195	0.359108
AAMP|ENSG00000127837|c.Taira201203pancreas_X002239|JGIv7b.000127187_2128992-2144223+	237.793	0.342896	0.163189	2.10122	0.0356216	0.192242
AAMP|ENSG00000127837|c.UniGene_Xl_S22391930|JGIv7b.000021603_1388249-1401312-	396.075	0.0538383	0.131139	0.410543	0.681408	0.868923
AANAT|ENSG00000129673|c.XGI_TC422461|JGIv7b.000106323_947332-953666-	0.815973	-0.372436	2.2383	-0.166392	0.867848	NA
AANAT|ENSG00000129673|c.XGI_TC422686|JGIv7b.000071264_389373-394964-	0.297647	-1.60723	3.62912	-0.442871	0.657859	NA
AAR2|ENSG00000131043|c.Taira201203st09_X003663|JGIv7b.000125077_680794-686879+	327.697	-0.188034	0.161347	-1.1654	0.243857	0.54872
AARS2|ENSG00000124608|c.Ueno2012102cells_X000217|JGIv7b.000012020_13287630-13314178-	91.0414	0.305452	0.242613	1.25901	0.208027	0.505296
AARSD1|ENSG00000266967|c.XenBase_115529162|JGIv7b.000360123_511299-548145+	193.454	-0.513518	0.182729	-2.81027	0.00495005	0.0556149
AARS|ENSG00000090861|c.Park201106_X010549|JGIv7b.000046631_3834200-3862408-	4744.61	0.317791	0.105804	3.00357	0.00266829	0.0364652
AASDHPPT|ENSG00000149313|c.XGI_TC422152|JGIv7b.000104417_854265-886537+	274.089	0.352232	0.152022	2.31697	0.0205051	0.138533
AASDH|ENSG00000157426|c.Ismailoglu201203_X004058|JGIv7b.000032657_1080639-1098291+	223.129	0.317739	0.175862	1.80676	0.0708004	0.286884
AASS|ENSG00000008311|c.Taira201203brain_X004915|JGIv7b.000026505_1407547-1444502-	856.968	-0.102633	0.119073	-0.861936	0.388723	0.686843
AATF|ENSG00000108270|c.Audic201207_X014864|JGIv7b.000027891_1699502-1803642-	331.026	-0.287694	0.147487	-1.95064	0.0510997	0.238082
AATK|ENSG00000181409|c.Taira201203brain_X013222|JGIv7b.000150750_108577-214399+	1966.1	0.647419	0.11094	5.83573	5.35545e-09	1.19281e-06
ABAT|ENSG00000183044|c.XGI_TC415602|JGIv7b.000120240_340724-399678-	2863.17	-0.231384	0.105132	-2.20088	0.0277443	0.165649
ABAT|ENSG00000183044|c.XenBase_147902229|JGIv7b.000026364_2689745-2752987-	2952.57	-0.188258	0.101105	-1.86199	0.0626039	0.267459
ABCA1|ENSG00000165029|c.Taira201203liver_X002115|JGIv7b.000061609_2028494-2097948-	860.252	-0.240253	0.170708	-1.40739	0.159312	0.442578
ABCA1|ENSG00000165029|c.Taira201203spleen_X003781|JGIv7b.000090041_668873-751164+	4249.26	-0.222149	0.13801	-1.60966	0.107472	0.359487
ABCA2|ENSG00000107331|c.Taira201203brain_X006134|JGIv7b.000037448_433866-471951-	2500.01	0.424738	0.146099	2.90719	0.00364691	0.045423
ABCA3|ENSG00000167972|c.TXGP201107_X002428|JGIv7b.000023403_4255533-4300390+	1973.01	0.10753	0.112306	0.957469	0.33833	0.643812
ABCA3|ENSG00000167972|c.Taira201203ovary_X000130|JGIv7b.000000939_2558927-2601093-	1073.19	0.214836	0.102483	2.0963	0.0360552	0.193608
ABCA4|ENSG00000198691|c.Taira201203eye_X006442|JGIv7b.000047606_529024-637383+	80.4611	-2.67678	0.721463	-3.71021	0.000207088	0.00593487
ABCA5|ENSG00000154265|c.Taira201203ovary_X001423|JGIv7b.000013265_4526157-4564627+	1043.72	0.116494	0.115531	1.00833	0.313296	0.621166
ABCA5|ENSG00000154265|c.Ueno201210brain_X001848|JGIv7b.000075417_7663292-7705450+	1648.98	0.0460138	0.0986496	0.466437	0.640903	0.848502
ABCA8|ENSG00000141338|c.Ismailoglu201203_X006813|JGIv7b.000060603_78072-183746-	17.7663	0.770567	0.476676	1.61654	0.105977	0.356711
ABCA8|ENSG00000141338|c.Quigley201212_X039363|JGIv7b.000147859_10172-81245-	132.576	0.503822	0.217145	2.32021	0.0203293	0.137839
ABCB10|ENSG00000135776|c.Taira201203st09_X002374|JGIv7b.000051671_257217-271590+	39.5235	-0.0254012	0.328752	-0.0772654	0.938412	0.979008
ABCB10|ENSG00000135776|c.Taira201203st25_X001154|JGIv7b.000019026_166132-173552+	75.8421	-0.0117918	0.264934	-0.0445086	0.964499	0.988496
ABCB11|ENSG00000263298|c.Taira201203intestine_X003716|JGIv7b.000043242_7410425-7454117+	0	NA	NA	NA	NA	NA
ABCB1|ENSG00000085563|c.Chang2013_X032863|JGIv7b.000203187_787793-828110+	1.91819	-0.764654	1.41753	-0.539427	0.589592	NA
ABCB1|ENSG00000085563|c.XenBase_148234562|JGIv7b.000061124_1028220-1072818+	520.715	-0.595665	0.122283	-4.87119	1.10931e-06	9.89499e-05
ABCB5|ENSG00000004846|c.JGIL6RMv1_XeXenL6RMv10038321m|JGIv7b.000057216_4219502-4290829+	716.657	0.368877	0.130469	2.82731	0.00469411	0.0537958
ABCB5|ENSG00000004846|c.Taira201203heart_X005629|JGIv7b.000102974_12705191-12735311+	23.0159	-0.0709328	0.428608	-0.165496	0.868554	0.952759
ABCB5|ENSG00000004846|c.Taira201203st12_X004073|JGIv7b.000268161_4442-43431-	9.94131	-0.620388	0.630807	-0.983483	0.32537	0.632319
ABCB5|ENSG00000004846|c.Ueno201210intestine_X001378|JGIv7b.000102974_12653176-12689942+	4.38643	-2.36672	1.08645	-2.17839	0.0293771	NA
ABCB6|ENSG00000115657|c.Ismailoglu201203_X003007|JGIv7b.000021603_3558171-3577484+	520.407	0.208273	0.124539	1.67235	0.0944552	0.333589
ABCB7|ENSG00000131269|c.Amin201106_X002140|JGIv7b.000007546_2030615-2099629+	402.244	-0.11259	0.131278	-0.857647	0.391088	0.689205
ABCB8|ENSG00000197150|c.Audic201207_X041637|JGIv7b.000170011_116499-134283+	70.6107	-0.104455	0.303035	-0.344697	0.730322	0.892702
ABCB9|ENSG00000150967|c.Chang2013_X037883|JGIv7b.000395028_532298-554320+	41.8001	0.0400636	0.323628	0.123795	0.901477	0.965442
ABCC10|ENSG00000124574|c.Taira201203brain_X015850|JGIv7b.000256136_664779-691984-	543.587	0.130584	0.134791	0.968782	0.332654	0.639378
ABCC1|ENSG00000103222|c.TXGP201107_X001030|JGIv7b.000009994_3762929-3842896+	797.226	-0.13952	0.116673	-1.19582	0.231767	0.534994
ABCC1|ENSG00000103222|c.Taira201203brain_X013608|JGIv7b.000160841_2070164-2130088-	206.952	0.118665	0.167064	0.710298	0.477519	0.750832
ABCC1|ENSG00000103222|c.Taira201203kidney_X001505|JGIv7b.000009994_3873956-3912382+	597.799	-0.247734	0.118285	-2.09438	0.0362264	0.193923
ABCC2|ENSG00000023839|c.Taira201203kidney_X013221|JGIv7b.000299965_959970-1000667-	4.07799	-3.38076	1.33433	-2.53368	0.0112871	NA
ABCC3|ENSG00000108846|c.JGIL6RMv1_XeXenL6RMv10049234m|JGIv7b.000064164_592398-650213-	67.2132	0.0515991	0.255503	0.201951	0.839955	0.942332
ABCC4|ENSG00000125257|c.Taira201203kidney_X008712|JGIv7b.000086067_1787360-1932602-	117.327	0.647427	0.203912	3.17503	0.00149819	0.024678
ABCC5|ENSG00000114770|c.Quigley201212_X014741|JGIv7b.000029016_1831671-1850329+	286.353	0.584081	0.149784	3.89947	9.6402e-05	0.0032545
ABCC5|ENSG00000114770|c.Taira201203eye_X009166|JGIv7b.000084584_52476-120049-	2524.49	0.306987	0.111611	2.75049	0.00595058	0.0632323
ABCC8|ENSG00000006071|c.Taira201203st30_X003100|JGIv7b.000093786_437260-492372+	526.989	0.481407	0.137584	3.49902	0.00046698	0.0107821
ABCC8|ENSG00000006071|c.Ueno201210brain_X001368|JGIv7b.000047091_1495958-1547512-	100.205	0.507565	0.240156	2.11348	0.0345595	0.189151
ABCC9|ENSG00000069431|c.Taira201203eye_X001772|JGIv7b.000011605_22993-72510-	95.4913	0.565235	0.223036	2.53427	0.0112681	0.09494
ABCD1|ENSG00000268757|c.Ismailoglu201203_X011500|JGIv7b.000229341_1500776-1545104-	118.529	0.505368	0.20551	2.45909	0.0139289	0.108938
ABCD1|ENSG00000268757|c.TXGP201107_X008553|JGIv7b.000215393_43989-76277+	103.121	0.451515	0.223432	2.02081	0.0432989	0.215885
ABCD2|ENSG00000173208|c.Taira201203testis_X000110|JGIv7b.000003286_1631536-1663435-	516.667	0.0171357	0.118119	0.145071	0.884654	0.959503
ABCD3|ENSG00000117528|c.XenBase_148226101|JGIv7b.000060618_1552284-1590843-	1722.43	-0.373627	0.110105	-3.39338	0.000690357	0.014283
ABCD4|ENSG00000119688|c.Park201106_X008915|JGIv7b.000039723_6827610-6847781+	78.1928	-0.0823578	0.247557	-0.332682	0.739374	0.897596
ABCE1|ENSG00000164163|c.Ismailoglu201203_X008698|JGIv7b.000099286_4634825-4675964+	864.293	-0.254291	0.125965	-2.01874	0.0435146	0.216369
ABCE1|ENSG00000164163|c.Taira201203st35_X003273|JGIv7b.000190940_43993-90768-	1021	-0.336577	0.122882	-2.73902	0.00616225	0.0645171
ABCF1|ENSG00000204574|c.Audic201207_X029208|JGIv7b.000075398_2327606-2358265+	649.337	-0.134426	0.142997	-0.940066	0.347184	0.651896
ABCF2|ENSG00000033050|c.Chang2013_X026774|JGIv7b.000109013_42146-53102-	333.089	0.140342	0.214906	0.653039	0.513731	0.775003
ABCF2|ENSG00000033050|c.mgEST_1013251092|JGIv7b.000160151_0-5329+	222.542	-0.0466273	0.23398	-0.199279	0.842045	0.943256
ABCF3|ENSG00000161204|c.Amin201106_X007861|JGIv7b.000029016_1649121-1688378-	1260.61	0.0409916	0.113283	0.361851	0.717463	0.886908
ABCF3|ENSG00000161204|c.Audic201207_X049057|JGIv7b.000305513_61533-82098+	619.887	-0.123452	0.115947	-1.06473	0.286997	0.593689
ABCG1|ENSG00000160179|c.Taira201203eye_X001048|JGIv7b.000006590_139907-190957-	714.997	-0.0456747	0.152951	-0.298623	0.765228	0.907702
ABCG2|ENSG00000118777|c.Taira201203brain_X005439|JGIv7b.000031449_2807345-2886729+	885.423	0.00401733	0.115937	0.0346509	0.972358	0.99078
ABCG2|ENSG00000118777|c.Taira201203lung_X000089|JGIv7b.000000377_2763707-2837354+	122.91	0.164429	0.209055	0.786535	0.431554	0.71976
ABCG5|ENSG00000138075|c.JGIL6RMv1_XeXenL6RMv10010122m|JGIv7b.000027036_1973745-1989948-	0.448909	-0.544137	3.15598	-0.172414	0.863112	NA
ABCG8|ENSG00000143921|c.Taira201203intestine_X002698|JGIv7b.000027036_1990478-2006342+	0	NA	NA	NA	NA	NA
ABHD10|ENSG00000144827|c.XGI_TC440316|JGIv7b.000008834_2392510-2406395+	123.885	-0.116175	0.207323	-0.560357	0.575236	0.811782
ABHD11|ENSG00000262947|c.XGI_TC422037|JGIv7b.000007440_1090404-1100727+	109.584	-0.431654	0.212409	-2.03218	0.0421352	0.212501
ABHD12|ENSG00000100997|c.JGIL6RMv1_XeXenL6RMv10019136m|JGIv7b.000267922_4499044-4516587-	62.2155	-0.144724	0.276197	-0.52399	0.600286	0.825859
ABHD12|ENSG00000100997|c.Taira201203brain_X002255|JGIv7b.000012020_325317-396589+	724.371	0.135624	0.117758	1.15172	0.249437	0.554903
ABHD12|ENSG00000100997|c.Taira201203brain_X010962|JGIv7b.000089475_937380-989243+	2571.87	0.092552	0.0892973	1.03645	0.299993	0.608046
ABHD13|ENSG00000139826|c.Park201106_X010037|JGIv7b.000044780_2320394-2329640+	229.272	-0.24091	0.158547	-1.51949	0.128639	0.393719
ABHD13|ENSG00000139826|c.XGI_TC420854|JGIv7b.000167628_2883957-2892643+	175.17	-0.244672	0.174843	-1.39938	0.161698	0.445814
ABHD14A|ENSG00000248487|c.Taira201203brain_X014360|JGIv7b.000187321_2565312-2572687-	545.938	0.037021	0.13203	0.280398	0.779172	0.915517
ABHD14A|ENSG00000248487|c.Taira201203eye_X014203|JGIv7b.000315413_325198-330081-	173.063	0.249157	0.174845	1.42501	0.154154	0.433923
ABHD14B|ENSG00000114779|c.XenBase_148238240|JGIv7b.000187321_2577789-2583466-	37.7457	0.629289	0.36261	1.73544	0.0826623	0.311997
ABHD15|ENSG00000168792|c.Quigley201112_X015420|JGIv7b.000112554_2692160-2705561+	17.0657	1.61172	0.513651	3.13777	0.00170238	0.0266491
ABHD15|ENSG00000168792|c.Taira201203spleen_X004590|JGIv7b.000159212_666954-684116+	3.75492	0.155793	1.05324	0.147918	0.882407	NA
ABHD16A|ENSG00000224552|c.Chang2013_X022121|JGIv7b.000075398_1832130-1854040+	360.25	-0.11844	0.146678	-0.807482	0.419389	0.711466
ABHD16A|ENSG00000224552|c.TXGP201107_X007231|JGIv7b.000134683_167419-192462+	551.556	-0.229375	0.118454	-1.93641	0.0528173	0.243045
ABHD17B|ENSG00000107362|c.Chang2013_X021034|JGIv7b.000067832_625291-654237-	340.524	-0.156852	0.13661	-1.14817	0.250896	0.556398
ABHD17B|ENSG00000107362|c.UniGene_Xl_S21312946|JGIv7b.000268711_821985-846642-	528.094	-0.222216	0.118536	-1.87467	0.0608377	0.263314
ABHD17C|ENSG00000136379|c.Audic201207_X018390|JGIv7b.000039437_3866613-3879108-	174.542	-0.228735	0.185925	-1.23025	0.218603	0.518398
ABHD17C|ENSG00000136379|c.JGIL6RMv1_XeXenL6RMv10005583m|JGIv7b.000054274_526027-529863+	144.201	-0.149837	0.193859	-0.772916	0.439572	0.724866
ABHD17C|ENSG00000136379|c.JGIL6RMv1_XeXenL6RMv10023728m|JGIv7b.000106789_535638-559070+	400.455	-0.20183	0.132512	-1.5231	0.127732	0.392762
ABHD17C|ENSG00000136379|c.mgEST_1013254664|JGIv7b.000009266_7880452-7909600-	327.326	-0.316066	0.140806	-2.2447	0.0247873	0.155231
ABHD2|ENSG00000140526|c.Ismailoglu201203_X003239|JGIv7b.000023872_6363615-6393230+	479.172	0.0314577	0.130457	0.241134	0.809451	0.92885
ABHD2|ENSG00000140526|c.JGIL6RMv1_XeXenL6RMv10011422m|JGIv7b.000009266_8816035-8845121-	235.163	-0.141606	0.153154	-0.924595	0.355177	0.658755
ABHD3|ENSG00000158201|c.Taira201203eye_X008986|JGIv7b.000080529_704858-733192-	20.3329	-0.194423	0.478578	-0.406251	0.684558	0.870827
ABHD3|ENSG00000158201|c.Taira201203eye_X009198|JGIv7b.000085591_607302-639999-	299.632	-0.309253	0.151397	-2.04265	0.0410867	0.209222
ABHD3|ENSG00000158201|c.Taira201203kidney_X000367|JGIv7b.000002409_655814-665230-	138.891	-0.0912945	0.190097	-0.480251	0.631049	0.843442
ABHD3|ENSG00000158201|c.Taira201203lung_X000240|JGIv7b.000002409_666657-682948-	4.00103	-0.861422	0.997002	-0.864012	0.387581	NA
ABHD3|ENSG00000158201|c.XenBase_148234991|JGIv7b.000029621_3344835-3377942+	262.526	-0.383161	0.14928	-2.56672	0.0102665	0.0895575
ABHD4|ENSG00000100439|c.Taira201203eye_X011217|JGIv7b.000139621_111649-128905+	247.882	-0.132145	0.155327	-0.850752	0.394907	0.691019
ABHD4|ENSG00000100439|c.Taira201203intestine_X002857|JGIv7b.000029869_594229-606505+	529.866	-0.0800966	0.120549	-0.664432	0.506414	0.769288
ABHD5|ENSG00000011198|c.TXGP201107_X008774|JGIv7b.000231563_690035-703296-	25.4764	0.632674	0.398329	1.58832	0.112214	0.3679
ABHD5|ENSG00000011198|c.TXGP201107_X008884|JGIv7b.000239737_160397-179618+	187.896	0.20193	0.179587	1.12442	0.260836	0.567459
ABHD6|ENSG00000163686|c.Taira201203stomach_X002347|JGIv7b.000177844_687-16094-	85.2948	0.0844584	0.255163	0.330998	0.740646	0.898235
ABHD8|ENSG00000127220|c.Taira201203eye_X008202|JGIv7b.000070461_2159403-2192082+	475.959	0.100504	0.127001	0.791362	0.428733	0.717801
ABHD8|ENSG00000127220|c.Ueno201210brain_X002579|JGIv7b.000163107_418407-433018+	484.665	0.0847747	0.13515	0.627264	0.530486	0.786837
ABI1|ENSG00000136754|c.Audic201207_X024337|JGIv7b.000052573_2315691-2384313-	405.257	0.146826	0.147138	0.997884	0.318336	0.62643
ABI1|ENSG00000136754|c.Taira201203brain_X013463|JGIv7b.000155082_3809861-3875623-	808.117	0.201314	0.143499	1.4029	0.160648	0.444448
ABI2|ENSG00000138443|c.Taira201203st20_X001274|JGIv7b.000020345_3327894-3364255-	345.167	0.0603858	0.169616	0.356014	0.72183	0.888315
ABI2|ENSG00000138443|c.Ueno201302st08_X000323|JGIv7b.000139113_2663449-2696677+	438.927	0.276377	0.132454	2.08659	0.036925	0.196028
ABI3BP|ENSG00000154175|c.Taira201203brain_X016796|JGIv7b.000337436_1113472-1261707-	17.1821	0.978583	0.522632	1.87241	0.0611493	0.263959
ABI3BP|ENSG00000154175|c.Taira201203pancreas_X000724|JGIv7b.000017127_8574019-8756236-	9.39757	1.35268	0.702156	1.92647	0.0540454	0.2464
ABI3|ENSG00000108798|c.Taira201203intestine_X005714|JGIv7b.000075417_3545798-3559937-	3.10725	-1.30935	1.24006	-1.05588	0.291023	NA
ABL1|ENSG00000097007|c.Taira201203lung_X005901|JGIv7b.000091271_1344911-1439278+	518.971	0.109209	0.152291	0.71711	0.473306	0.747938
ABL2|ENSG00000143322|c.Taira201203st08_X003012|JGIv7b.000053263_6086969-6125984-	1086	-0.0350485	0.108823	-0.32207	0.7474	0.901252
ABL2|ENSG00000143322|c.Taira201203st09_X002840|JGIv7b.000069443_8159887-8194804-	526.771	0.0496949	0.123499	0.402392	0.687396	0.872703
ABLIM1|ENSG00000099204|c.Taira201203pancreas_X000272|JGIv7b.000007045_1979560-2064172-	192.96	0.49823	0.173678	2.86871	0.00412154	0.0492642
ABLIM1|ENSG00000099204|c.Taira201203st30_X001155|JGIv7b.000020641_2269522-2369862+	286.06	0.241359	0.172115	1.40231	0.160823	0.444448
ABLIM2|ENSG00000163995|c.Taira201203brain_X011834|JGIv7b.000106356_2378668-2508040-	342.842	0.474404	0.137997	3.43778	0.0005865	0.012547
ABLIM3|ENSG00000173210|c.Taira201203brain_X004028|JGIv7b.000018892_4143101-4268902+	3171.9	0.588187	0.0955411	6.15638	7.44262e-10	2.39701e-07
ABLIM3|ENSG00000173210|c.Taira201203testis_X001543|JGIv7b.000040421_2310107-2424603+	683.232	0.687014	0.140721	4.88208	1.04971e-06	9.47562e-05
ABO|ENSG00000256062|c.Park201106_X015777|JGIv7b.000086205_104801-120334-	0.854014	2.10792	2.35434	0.895336	0.370608	NA
ABO|ENSG00000256062|c.Taira201203eye_X009258|JGIv7b.000086205_16372-29262-	0.135293	-0.759782	4.08047	-0.186199	0.852288	NA
ABO|ENSG00000256062|c.Taira201203eye_X009260|JGIv7b.000086205_39274-47473-	0.8674	0.731113	2.19739	0.332719	0.739346	NA
ABO|ENSG00000256062|c.Taira201203ovary_X004103|JGIv7b.000053263_5527282-5642266-	2.59378	-0.924889	1.30501	-0.708721	0.478498	NA
ABO|ENSG00000256062|c.Taira201203ovary_X005303|JGIv7b.000086205_161143-171072-	19.1264	-0.251285	0.458553	-0.547996	0.583695	0.815712
ABO|ENSG00000256062|c.Taira201203skin_X002994|JGIv7b.000086205_29621-32016-	0.971528	0.279329	2.06453	0.135299	0.892375	NA
ABO|ENSG00000256062|c.Taira201203stomach_X001692|JGIv7b.000081122_404038-422131+	0.175839	1.16377	4.08047	0.285205	0.775487	NA
ABO|ENSG00000256062|c.Ueno201210st30_X000300|JGIv7b.000069443_7798181-7816708-	1.67956	0.164518	1.58289	0.103935	0.917221	NA
ABP1|ENSG00000002726|c.Taira201203liver_X000524|JGIv7b.000011169_230217-238635+	0.70934	1.69586	2.68026	0.632722	0.526915	NA
ABRACL|ENSG00000146386|c.Taira201203stomach_X002343|JGIv7b.000175847_291950-345760+	159.202	-1.02786	0.202662	-5.07178	3.94121e-07	4.16285e-05
ABRA|ENSG00000174429|c.Audic201207_X026673|JGIv7b.000060603_519000-524107-	0.162354	-0.759782	4.08047	-0.186199	0.852288	NA
ABRA|ENSG00000174429|c.Taira201203eye_X014324|JGIv7b.000335957_1011-2682-	60.3336	0.162196	0.273711	0.592579	0.553463	0.800152
ABRA|ENSG00000174429|c.Taira201203muscle_X001998|JGIv7b.000160942_2479817-2483904-	25.1857	0.427212	0.499319	0.855588	0.392226	0.68982
ABR|ENSG00000159842|c.Ismailoglu201203_X006801|JGIv7b.000060518_1500403-1765004-	2933.42	-0.0550967	0.102081	-0.539733	0.589381	0.819263
ABR|ENSG00000159842|c.Taira201203egg_X003028|JGIv7b.000036364_1736823-1966829-	1450.88	-0.0120717	0.135572	-0.0890427	0.929048	0.975084
ABT1|ENSG00000146109|c.Amin201106_X027129|JGIv7b.000356308_147384-150279-	30.5999	0.302235	0.379763	0.795851	0.426119	0.715989
ABTB1|ENSG00000114626|c.Audic201207_X004219|JGIv7b.000007281_43809-71369-	255.075	-0.532814	0.214862	-2.4798	0.0131458	0.104813
ABTB1|ENSG00000114626|c.Audic201207_X008630|JGIv7b.000013523_8065511-8099108-	323.766	-0.152658	0.140795	-1.08426	0.27825	0.585288
ABTB2|ENSG00000166016|c.JGIL6RMv1_XeXenL6RMv10007088m|JGIv7b.000074352_1817053-1833464+	75.9975	0.498382	0.318947	1.56259	0.11815	0.377335
ABTB2|ENSG00000166016|c.XenBase_148223869|JGIv7b.000113759_569365-647027-	268.139	0.174203	0.181834	0.958033	0.338046	0.643664
AC002321.1|ENSG00000215611|c.Audic201207_X021277|JGIv7b.000046073_1484823-1511753+	118.892	0.0959922	0.197766	0.485384	0.627404	0.841055
AC002321.1|ENSG00000215611|c.Taira201203brain_X006143|JGIv7b.000037448_1616820-1645461-	635.627	0.026847	0.133366	0.201303	0.840462	0.942607
AC002365.1|ENSG00000234469|c.Audic201207_X038176|JGIv7b.000137317_3730847-3751791-	0.180133	1.16377	4.08047	0.285205	0.775487	NA
AC002365.1|ENSG00000234469|c.Taira201203pancreas_X002612|JGIv7b.000183754_34828-63482-	0	NA	NA	NA	NA	NA
AC002472.13|ENSG00000187905|c.Quigley201207_X004596|JGIv7b.000036586_1588934-1609658-	52.3385	-0.0936077	0.2893	-0.323567	0.746266	0.900789
AC004381.6|ENSG00000005189|c.Chang2013_X009706|JGIv7b.000023403_6724415-6755753+	134.441	0.0657189	0.190754	0.344522	0.730454	0.892702
AC005841.1|ENSG00000206044|c.Audic201207_X044064|JGIv7b.000202026_519607-533554-	0.669587	1.68293	2.41237	0.697626	0.485411	NA
AC006465.3|ENSG00000219545|c.JGIL6RMv1_XeXenL6RMv10007524m|JGIv7b.000061124_6351919-6378553+	260.46	-0.145887	0.15698	-0.929336	0.352715	0.65666
AC007390.5|ENSG00000218739|c.XGI_TC432927|JGIv7b.000118142_1635226-1639786+	51.9634	0.00359631	0.302953	0.0118708	0.990529	0.996883
AC012313.1|ENSG00000269855|c.Audic201207_X007826|JGIv7b.000012933_4049740-4056397+	4.96138	0.65776	0.958624	0.68615	0.492618	NA
AC012313.1|ENSG00000269855|c.Ismailoglu201203_X005890|JGIv7b.000050694_6495016-6504884+	29.0237	0.459708	0.417485	1.10114	0.270837	0.578282
AC019173.1|ENSG00000257652|c.Taira201203egg_X004223|JGIv7b.000058878_2444604-2485646+	0.313615	0.202003	3.60246	0.0560736	0.955283	NA
AC073043.2|ENSG00000226124|c.Taira201203st08_X004566|JGIv7b.000139113_1588288-1613026+	120.971	-0.195319	0.204611	-0.954589	0.339785	0.644978
AC073346.2|ENSG00000214194|c.JGIL6RMv1_XeXenL6RMv10002024m|JGIv7b.000074339_944852-957631+	27.3176	-0.0575354	0.391429	-0.146988	0.883142	0.959057
AC079354.1|ENSG00000182329|c.Quigley201207_X010261|JGIv7b.000139113_860061-920401+	393.25	0.484393	0.141225	3.42993	0.00060374	0.0128199
AC131097.4|ENSG00000216921|c.Ismailoglu201203_X004045|JGIv7b.000032519_98649-114762+	0.162354	-0.759782	4.08047	-0.186199	0.852288	NA
AC131097.4|ENSG00000216921|c.JGIL6RMv1_XeXenL6RMv10048382m|JGIv7b.000013576_2454129-2459088-	0	NA	NA	NA	NA	NA
AC133919.6|ENSG00000222019|c.Taira201203kidney_X013885|JGIv7b.000398601_237578-275347+	2.40764	-2.51463	1.51996	-1.6544	0.0980453	NA
AC142381.1|ENSG00000223931|c.JGIL6RMv1_XeXenL6RMv10044102m|JGIv7b.000029869_1000995-1012432+	0	NA	NA	NA	NA	NA
AC244163.2|ENSG00000269703|c.JGIL6RMv1_XeXenL6RMv10039898m|JGIv7b.000014978_1763478-1767371+	518.57	-0.0355182	0.192276	-0.184725	0.853445	0.94673
AC244163.2|ENSG00000269703|c.Quigley201212_X004978|JGIv7b.000008129_7897986-7903120-	1665.66	-0.0254227	0.348786	-0.0728891	0.941894	0.979863
ACAA1|ENSG00000060971|c.Amin201106_X012124|JGIv7b.000047683_2670370-2694168-	253.273	-0.136366	0.186137	-0.732613	0.463795	0.740849
ACAA2|ENSG00000167315|c.TXGP201107_X007433|JGIv7b.000143831_507745-530065-	208.354	-0.273699	0.16952	-1.61455	0.106408	0.357559
ACAA2|ENSG00000167315|c.Ueno201210st12_X000228|JGIv7b.000040963_589359-606709-	54.9616	0.0503203	0.337518	0.149089	0.881483	0.958152
ACACA|ENSG00000132142|c.TXGP201107_X002764|JGIv7b.000027891_1437581-1674108+	4293.24	-0.188623	0.112592	-1.67528	0.0938792	0.332723
ACACB|ENSG00000076555|c.Taira201203heart_X006276|JGIv7b.000143664_1581064-1662127-	1922.55	0.251347	0.103948	2.41801	0.0156054	0.116961
ACAD10|ENSG00000111271|c.Chang2013_X010173|JGIv7b.000025254_4310895-4354408+	154.282	0.225712	0.188393	1.19809	0.230883	0.533855
ACAD11|ENSG00000240303|c.Taira201203egg_X007841|JGIv7b.000343399_90878-149810+	257.313	-0.0107148	0.161853	-0.0662008	0.947218	0.982408
ACAD8|ENSG00000151498|c.XGI_TC419855|JGIv7b.000161503_1186495-1228878-	345.974	-0.346731	0.146149	-2.37244	0.017671	0.125846
ACAD9|ENSG00000177646|c.JGIL6RMv1_XeXenL6RMv10020352m|JGIv7b.000067738_556175-574617-	141.217	-0.230491	0.204478	-1.12722	0.259651	0.56607
ACADL|ENSG00000115361|c.Taira201203muscle_X001334|JGIv7b.000061124_4501207-4572218+	81.6243	-0.273052	0.24722	-1.10449	0.26938	0.576667
ACADL|ENSG00000115361|c.XGI_TC416619|JGIv7b.000013787_1513303-1531585+	502.141	-0.510041	0.141897	-3.59446	0.000325068	0.00828479
ACADM|ENSG00000117054|c.TeperekTkacz201202_X000210|JGIv7b.000015038_1326319-1336515+	551.508	-0.19847	0.124055	-1.59986	0.10963	0.362737
ACADM|ENSG00000117054|c.XenBase_51703485|JGIv7b.000024235_5042551-5053806-	116.767	0.0167144	0.206141	0.0810823	0.935376	0.97755
ACADSB|ENSG00000196177|c.Chang2013_X003322|JGIv7b.000007555_8618493-8639469+	755.603	-0.248427	0.142036	-1.74905	0.0802832	0.306176
ACADS|ENSG00000122971|c.JGIL6RMv1_XeXenL6RMv10007018m|JGIv7b.000162663_1594529-1612581-	117.139	0.017656	0.228633	0.0772243	0.938445	0.979008
ACADVL|ENSG00000072778|c.JGIL6RMv1_XeXenL6RMv10002986m|JGIv7b.000272406_2863191-2880956+	147.689	0.0166555	0.185086	0.0899877	0.928297	0.974906
ACADVL|ENSG00000072778|c.JGIL6RMv1_XeXenL6RMv10005018m|JGIv7b.000016004_2580890-2593300-	318.596	0.061877	0.201168	0.307589	0.758395	0.904872
ACAP1|ENSG00000072818|c.Taira201203spleen_X003165|JGIv7b.000066342_2885-24115-	1.72076	1.41403	1.62848	0.868308	0.385226	NA
ACAP2|ENSG00000114331|c.Ismailoglu201203_X003910|JGIv7b.000030987_3010575-3069356-	448.643	0.0628468	0.139263	0.451281	0.651787	0.853911
ACAP2|ENSG00000114331|c.Taira201203st09_X003752|JGIv7b.000136959_62639-122981-	504.315	0.157579	0.129014	1.22141	0.22193	0.522529
ACAP3|ENSG00000131584|c.Taira201203st09_X003178|JGIv7b.000088892_590758-725852-	562.049	0.284959	0.123227	2.31247	0.0207519	0.139282
ACAP3|ENSG00000131584|c.Ueno201210brain_X002782|JGIv7b.000200115_8455-153830-	1394.54	0.239221	0.106294	2.25056	0.0244132	0.153829
ACAT1|ENSG00000075239|c.Audic201207_X034922|JGIv7b.000104417_1647351-1662147+	486.003	0.170896	0.156702	1.09058	0.275458	0.582137
ACAT1|ENSG00000075239|c.XenBase_148227462|JGIv7b.000027814_206254-225259-	150.571	0.175259	0.225237	0.778109	0.436505	0.722874
ACAT2|ENSG00000120437|c.TeperekTkacz201205_X001046|JGIv7b.000045784_3033532-3049605+	371.069	-0.266793	0.147664	-1.80677	0.0707988	0.286884
ACAT2|ENSG00000120437|c.Ueno201210ovary_X000099|JGIv7b.000009528_727220-739570-	772.385	-0.375152	0.12923	-2.90299	0.00369617	0.0458187
ACBD3|ENSG00000182827|c.Taira201203st10_X001331|JGIv7b.000027161_6778939-6799114-	427.692	0.256308	0.155181	1.65168	0.0986007	0.342535
ACBD3|ENSG00000182827|c.Ueno201210st10_X001479|JGIv7b.000102974_4980066-4998427+	1007.25	0.122618	0.112783	1.0872	0.276949	0.583973
ACBD4|ENSG00000181513|c.Taira201203intestine_X005667|JGIv7b.000075417_1834319-1855985+	90.8246	0.230449	0.248103	0.928843	0.35297	0.656743
ACBD5|ENSG00000107897|c.Taira201203brain_X003886|JGIv7b.000017434_3884-26410+	626.538	0.376935	0.127137	2.96479	0.00302894	0.0399652
ACBD6|ENSG00000135847|c.Audic201207_X027994|JGIv7b.000069443_9344356-9390802+	467.32	-0.193114	0.134238	-1.4386	0.150265	0.427888
ACBD6|ENSG00000135847|c.Taira201203eye_X007105|JGIv7b.000053263_7365843-7458717+	6.66893	-0.917378	0.80801	-1.13535	0.256227	0.561895
ACBD7|ENSG00000176244|c.JGIL6RMv1_XeXenL6RMv10008716m|JGIv7b.000023206_527485-535999+	11306.1	-0.0910515	0.101679	-0.895482	0.37053	0.673155
ACCS|ENSG00000110455|c.Taira201203lung_X002454|JGIv7b.000025194_1437154-1466013-	278.639	0.201902	0.153187	1.31801	0.187501	0.479709
ACCS|ENSG00000110455|c.Ueno201210egg_X000624|JGIv7b.000043483_2713350-2723598-	279.598	0.0579404	0.17781	0.325855	0.744534	0.899958
ACD|ENSG00000102977|c.Ismailoglu201203_X007061|JGIv7b.000067052_812387-834474+	96.2314	-0.151449	0.278895	-0.543031	0.587109	0.817841
ACD|ENSG00000102977|c.JGIL6RMv1_XeXenL6RMv10009170m|JGIv7b.000274508_1736931-1759540+	129.491	0.250601	0.209817	1.19438	0.232331	0.535631
ACE2|ENSG00000130234|c.Taira201203kidney_X012943|JGIv7b.000271454_204985-243564+	1.31631	0.233029	1.6636	0.140075	0.888601	NA
ACE2|ENSG00000130234|c.XenBase_125858565|JGIv7b.000036364_296054-335582-	7.37135	0.459777	0.786864	0.584315	0.559008	0.803441
ACER1|ENSG00000167769|c.Audic201207_X049570|JGIv7b.000325448_399777-418289+	1.82344	-0.0632261	1.42135	-0.0444831	0.964519	NA
ACER2|ENSG00000177076|c.Amin201106_X014665|JGIv7b.000061609_1528260-1545361+	63.0382	-0.360309	0.26604	-1.35434	0.175628	0.465141
ACER2|ENSG00000177076|c.Audic201207_X032656|JGIv7b.000090041_1357360-1378023-	132.383	-0.637366	0.195336	-3.26293	0.00110268	0.0200133
ACER3|ENSG00000262970|c.JGIL6RMv1_XeXenL6RMv10047165m|JGIv7b.000068908_2505063-2543571-	113.395	-0.025668	0.228999	-0.112088	0.910754	0.968209
ACER3|ENSG00000262970|c.TXGP201107_X009567|JGIv7b.000331151_2941-19921+	185.119	-0.273066	0.174338	-1.56631	0.117277	0.3759
ACE|ENSG00000159640|c.Taira201203lung_X005360|JGIv7b.000075417_1111183-1128920-	223.589	-0.211283	0.154929	-1.36374	0.172649	0.461547
ACHE|ENSG00000087085|c.Ueno201210eye_X002158|JGIv7b.000402161_246419-264210+	1703.92	-0.0585876	0.11488	-0.50999	0.610059	0.832105
ACHE|ENSG00000087085|c.XenBase_189217783|JGIv7b.000175714_911874-933860-	4574.27	-0.133353	0.103499	-1.28845	0.197591	0.491947
ACIN1|ENSG00000100813|c.Taira201203eye_X002520|JGIv7b.000013576_6500058-6558176-	891.715	0.110855	0.116256	0.953544	0.340314	0.645476
ACIN1|ENSG00000100813|c.Taira201203liver_X003880|JGIv7b.000326511_1236455-1270976+	1194.7	0.195346	0.117874	1.65726	0.0974679	0.340014
ACLY|ENSG00000131473|c.TXGP201107_X005744|JGIv7b.000075417_7017284-7047546-	4178.56	-0.298583	0.108824	-2.74374	0.00607443	0.0640943
ACLY|ENSG00000131473|c.Taira201203st35_X000628|JGIv7b.000013265_3973652-3999129-	3237.8	-0.257818	0.108307	-2.38044	0.0172918	0.124064
ACMSD|ENSG00000153086|c.Taira201203kidney_X010092|JGIv7b.000127187_1551774-1575497-	0.168941	-0.759782	4.08047	-0.186199	0.852288	NA
ACN9|ENSG00000196636|c.Ueno2012102cells_X001441|JGIv7b.000145462_694360-713382+	60.0917	0.00198758	0.272721	0.00728795	0.994185	0.998239
ACO1|ENSG00000122729|c.Ueno201210kidney_X001224|JGIv7b.000090041_3220607-3252847+	1751.18	-0.499858	0.100213	-4.98795	6.10224e-07	6.04063e-05
ACO2|ENSG00000100412|c.Audic201207_X030539|JGIv7b.000078978_2882729-2904948-	4037.6	-0.182603	0.110265	-1.65604	0.0977127	0.340516
ACO2|ENSG00000100412|c.Ueno201210heart_X000191|JGIv7b.000012423_2228713-2250819+	1664.89	-0.094679	0.121149	-0.781511	0.434502	0.721449
ACOT11|ENSG00000162390|c.JGIL6RMv1_XeXenL6RMv10027435m|JGIv7b.000053263_3513817-3535427+	30.4092	0.255543	0.387218	0.659946	0.509289	0.771486
ACOT12|ENSG00000172497|c.Ueno2012102cells_X000032|JGIv7b.000001187_9507456-9533880+	59.181	0.255393	0.268401	0.951535	0.341333	0.646598
ACOT13|ENSG00000112304|c.JGIL6RMv1_XeXenL6RMv10055209m|JGIv7b.000133814_5456-9847-	113.241	-0.229693	0.204552	-1.1229	0.261479	0.568006
ACOT2|ENSG00000119673|c.XGI_TC417398|JGIv7b.000203041_5396650-5401559+	32.8191	0.0571829	0.388978	0.147008	0.883126	0.959057
ACOT8|ENSG00000101473|c.Audic201207_X030904|JGIv7b.000080843_804661-809780+	40.7689	0.00703559	0.349599	0.0201248	0.983944	0.99496
ACOT9|ENSG00000123130|c.Taira201203intestine_X006437|JGIv7b.000094452_39769-73036-	268.109	-0.0419114	0.164597	-0.25463	0.799009	0.924563
ACOX1|ENSG00000161533|c.JGIL6RMv1_XeXenL6RMv10033754m|JGIv7b.000017060_923-7541+	447.854	-0.0583017	0.133554	-0.436541	0.662444	0.859072
ACOX1|ENSG00000161533|c.Quigley201212_X028361|JGIv7b.000071264_824317-840368+	1453.06	-0.298009	0.111769	-2.6663	0.0076691	0.0742312
ACOX2|ENSG00000168306|c.UniGene_Xl_S19656560|JGIv7b.000013523_2802583-2839287+	199.411	-0.0682119	0.17519	-0.38936	0.69701	0.877407
ACOX3|ENSG00000087008|c.Taira201203brain_X011838|JGIv7b.000106356_2616412-2690185-	237.143	0.00915481	0.165356	0.0553643	0.955848	0.985173
ACOXL|ENSG00000153093|c.Audic201207_X006569|JGIv7b.000012020_1966583-2118099-	356.124	-0.0668357	0.143392	-0.466105	0.64114	0.848502
ACP1|ENSG00000143727|c.Chang2013_X014539|JGIv7b.000043061_3622899-3638784+	183.704	-0.350283	0.175305	-1.99814	0.0457015	0.222164
ACP1|ENSG00000143727|c.Ueno2012104cells_X000437|JGIv7b.000030404_2333033-2362975+	245.173	-0.534006	0.161567	-3.30517	0.000949187	0.0180091
ACP2|ENSG00000134575|c.Amin201106_X027648|JGIv7b.000402746_3620395-3649238+	9.08231	0.278468	0.665705	0.418306	0.675723	0.865818
ACP2|ENSG00000134575|c.Ueno201210egg_X000907|JGIv7b.000074352_2044810-2126346-	63.393	0.242277	0.27363	0.885418	0.375931	0.677406
ACP2|ENSG00000134575|c.XGI_TC414608|JGIv7b.000113759_187212-199995-	866.795	0.0820381	0.119262	0.687884	0.491526	0.758594
ACP5|ENSG00000102575|c.Ismailoglu201203_X005785|JGIv7b.000049557_1109913-1131693+	2.40044	-1.23775	1.38	-0.896923	0.36976	NA
ACP5|ENSG00000102575|c.Taira201203kidney_X013179|JGIv7b.000293151_553972-582745-	40.2186	-0.727045	0.335853	-2.16477	0.0304051	0.175304
ACP6|ENSG00000265277|c.JGIL6RMv1_XeXenL6RMv10002456m|JGIv7b.000207208_469312-481683-	117.325	0.235898	0.214376	1.10039	0.271161	0.578452
ACPL2|ENSG00000155893|c.Taira201203st25_X001320|JGIv7b.000023885_570565-587169-	199.819	0.0527622	0.168024	0.314016	0.753509	0.903568
ACPL2|ENSG00000155893|c.Ueno201210st08_X000285|JGIv7b.000016807_12680176-12719281-	163.04	0.275611	0.177404	1.55358	0.120285	0.380717
ACPP|ENSG00000014257|c.Chung201110_X006966|JGIv7b.000245384_510342-529466+	0.671971	-1.34686	2.54619	-0.528969	0.596827	NA
ACR|ENSG00000100312|c.JGIL6RMv1_XeXenL6RMv10004795m|JGIv7b.000030711_927329-957791+	12.0123	0.120734	0.60684	0.198955	0.842298	0.943256
ACSBG1|ENSG00000103740|c.Taira201203brain_X002575|JGIv7b.000012518_4129463-4176722-	3376.25	-0.0483978	0.10396	-0.465543	0.641542	0.848502
ACSBG2|ENSG00000130377|c.Ismailoglu201203_X007073|JGIv7b.000067346_222503-236564-	3.71348	-0.719272	1.2067	-0.596065	0.551132	NA
ACSBG2|ENSG00000130377|c.Quigley201112_X021485|JGIv7b.000325448_462747-501906-	1280	-0.365639	0.0991221	-3.68877	0.00022534	0.00629937
ACSBG2|ENSG00000130377|c.Taira201203lung_X003127|JGIv7b.000035716_1500257-1520251-	1408.99	-0.325632	0.108539	-3.00015	0.00269846	0.0367648
ACSF2|ENSG00000167107|c.Quigley201212_X028388|JGIv7b.000071264_2023450-2054011+	108.771	-0.559138	0.209328	-2.67111	0.00756018	0.0734546
ACSF2|ENSG00000167107|c.Taira201203kidney_X013344|JGIv7b.000318577_612111-636165+	5.30387	1.05679	0.882618	1.19734	0.231175	NA
ACSF3|ENSG00000176715|c.Amin201106_X026978|JGIv7b.000344679_169201-196647+	225.083	-0.156706	0.170211	-0.920658	0.357229	0.660767
ACSL1|ENSG00000151726|c.Taira201203eye_X002775|JGIv7b.000014692_3285340-3333167+	409.142	0.276129	0.127527	2.16525	0.0303686	0.175247
ACSL1|ENSG00000151726|c.Taira201203muscle_X000999|JGIv7b.000041523_5275788-5323071-	683.531	-0.17609	0.127634	-1.37965	0.167695	0.45483
ACSL3|ENSG00000123983|c.Ismailoglu201203_X012425|JGIv7b.000294828_7372-60706-	542.034	0.120732	0.141735	0.851816	0.394316	0.690668
ACSL3|ENSG00000123983|c.TXGP201107_X001979|JGIv7b.000016807_11112909-11170879-	1740.8	-0.108043	0.101781	-1.06153	0.288448	0.595585
ACSL4|ENSG00000068366|c.Audic201207_X004445|JGIv7b.000007546_5986514-6028877-	960.886	-0.26959	0.104022	-2.59165	0.00955157	0.0855337
ACSL4|ENSG00000068366|c.Taira201203brain_X010870|JGIv7b.000086967_3383177-3422655+	346.077	0.129528	0.169649	0.763503	0.445164	0.728979
ACSL5|ENSG00000197142|c.JGIL6RMv1_XeXenL6RMv10008569m|JGIv7b.000020641_2826641-2852988+	0.175839	1.16377	4.08047	0.285205	0.775487	NA
ACSL6|ENSG00000164398|c.Ueno201210brain_X000713|JGIv7b.000018892_8811004-8917256+	2000.22	-0.0658422	0.093321	-0.705546	0.480471	0.752011
ACSM3|ENSG00000005187|c.XenBase_147898384|JGIv7b.000183165_926135-946289-	132.577	0.146172	0.19655	0.743687	0.457066	0.73601
ACSS1|ENSG00000154930|c.Taira201203stomach_X000337|JGIv7b.000012020_544495-618987-	428.125	0.210093	0.145727	1.44169	0.149389	0.426885
ACSS1|ENSG00000154930|c.Taira201203stomach_X001790|JGIv7b.000089475_1059206-1112556-	306.566	0.00693366	0.145033	0.0478073	0.96187	0.987459
ACSS2|ENSG00000131069|c.Audic201207_X040469|JGIv7b.000162564_413510-448564-	1151.05	-0.195509	0.111248	-1.75741	0.0788476	0.303468
ACSS2|ENSG00000131069|c.Taira201203egg_X002671|JGIv7b.000030581_770425-800453-	792.008	-0.0701597	0.123613	-0.567574	0.570325	0.808984
ACSS3|ENSG00000111058|c.Audic201207_X011422|JGIv7b.000018184_1660875-1727353-	138.583	-0.495497	0.21948	-2.25759	0.0239711	0.151978
ACTA1|ENSG00000143632|c.Audic201207_X033214|JGIv7b.000096620_795614-799059-	2.00817	-1.43569	1.7586	-0.816381	0.414282	NA
ACTA1|ENSG00000143632|c.JGIL6RMv1_XeXenL6RMv10013764m|JGIv7b.000002589_1301056-1305933-	13.6788	-1.59773	0.599277	-2.6661	0.00767372	0.0742409
ACTA1|ENSG00000143632|c.UniGene_Xl_S14742628|JGIv7b.000272406_3556706-3558513-	22.7376	0.75687	0.443872	1.70515	0.0881655	0.322104
ACTA1|ENSG00000143632|c.XGI_TC431120|JGIv7b.000031469_1951163-1956302-	4.97522	-0.827319	0.922597	-0.896729	0.369864	NA
ACTA1|ENSG00000143632|c.XenBase_163916499|JGIv7b.000044061_721317-723151-	27.4828	0.342622	0.4432	0.773066	0.439484	0.724824
ACTA2|ENSG00000107796|c.Audic201207_X011524|JGIv7b.000018192_1154981-1162092+	25.6726	-0.23984	0.417469	-0.57451	0.565623	0.806228
ACTA2|ENSG00000107796|c.mgEST_1013250860|JGIv7b.000079772_5969939-5977421+	29.5036	0.450058	0.401435	1.12112	0.262236	0.569006
ACTB|ENSG00000075624|c.JGIL6RMv1_XeXenL6RMv10022560m|JGIv7b.000120240_3192678-3197730+	35638.2	-0.539476	0.111968	-4.81815	1.44898e-06	0.00012269
ACTB|ENSG00000075624|c.mgEST_1013085555|JGIv7b.000026364_4933385-4938221+	22766.5	-0.486677	0.122843	-3.96179	7.43888e-05	0.00274324
ACTC1|ENSG00000159251|c.JGIL6RMv1_XeXenL6RMv10012311m|JGIv7b.000203041_1529047-1534757-	2.00358	0.201774	1.36679	0.147627	0.882637	NA
ACTC1|ENSG00000159251|c.JGIL6RMv1_XeXenL6RMv10022173m|JGIv7b.000265107_3994079-4000543+	12.107	-1.26689	0.596267	-2.12469	0.0336121	0.186601
ACTC1|ENSG00000159251|c.XGI_TC451772|JGIv7b.000152379_71379-79346+	15.0136	-0.343835	0.660214	-0.520793	0.602511	0.827133
ACTG1|ENSG00000267807|c.JGIL6RMv1_XeXenL6RMv10044808m|JGIv7b.000316503_167105-173158+	28854.4	-0.378205	0.093766	-4.0335	5.49523e-05	0.0021738
ACTL6A|ENSG00000136518|c.Chang2013_X011718|JGIv7b.000030987_478557-491202+	313.474	-0.664455	0.146931	-4.52224	6.11891e-06	0.000384609
ACTL6A|ENSG00000136518|c.Taira201203st12_X003573|JGIv7b.000168805_112041-126867+	316.423	-0.666269	0.158188	-4.21189	2.53244e-05	0.00121454
ACTL6B|ENSG00000077080|c.JGIL6RMv1_XeXenL6RMv10014406m|JGIv7b.000113187_1537400-1560523+	270.555	0.208713	0.159277	1.31038	0.190069	0.483154
ACTN1|ENSG00000072110|c.Taira201203st25_X004526|JGIv7b.000203041_2723833-2797710+	274.998	0.391111	0.153799	2.54299	0.0109907	0.0937204
ACTN1|ENSG00000072110|c.Taira201203st35_X003595|JGIv7b.000265107_1619099-1677669-	474.9	-0.0227093	0.128145	-0.177216	0.859339	0.949052
ACTN2|ENSG00000077522|c.Audic201207_X031885|JGIv7b.000086070_1354273-1394680-	35.365	-0.112324	0.367203	-0.30589	0.759688	0.905514
ACTN2|ENSG00000077522|c.Taira201203eye_X004691|JGIv7b.000031469_736570-779092-	21.9761	-0.210234	0.448026	-0.469245	0.638895	0.847273
ACTN2|ENSG00000077522|c.Taira201203muscle_X001344|JGIv7b.000061562_76583-107794+	0.854397	-0.463539	2.2107	-0.20968	0.833917	NA
ACTN2|ENSG00000077522|c.XenBase_147901186|JGIv7b.000045784_6036519-6082795-	0.162354	-0.759782	4.08047	-0.186199	0.852288	NA
ACTN4|ENSG00000130402|c.Ueno201210ovary_X000342|JGIv7b.000039723_8100767-8143714+	1485	0.114204	0.0955955	1.19466	0.232221	0.535499
ACTN4|ENSG00000130402|c.XGI_TC413971|JGIv7b.000050079_3642717-3698929-	748.306	0.144251	0.116336	1.23995	0.214992	0.51393
ACTR10|ENSG00000131966|c.Chang2013_X015606|JGIv7b.000045985_174324-296623+	684.884	-0.320119	0.117067	-2.73448	0.00624783	0.064987
ACTR10|ENSG00000131966|c.Taira201203st09_X003726|JGIv7b.000133644_1313017-1330546-	915.359	-0.169908	0.115998	-1.46475	0.142989	0.417437
ACTR1A|ENSG00000138107|c.Taira201203brain_X003809|JGIv7b.000016863_558335-580163-	2668.51	-0.127177	0.0964598	-1.31844	0.187356	0.479494
ACTR1A|ENSG00000138107|c.XenBase_49671159|JGIv7b.000153221_30715-47613+	1584.17	-0.18184	0.0955588	-1.90291	0.0570527	0.253264
ACTR2|ENSG00000138071|c.Taira201203testis_X000496|JGIv7b.000012020_7237943-7271700+	1347.43	-0.296837	0.099195	-2.99246	0.00276737	0.0374299
ACTR2|ENSG00000138071|c.XGI_TC415628|JGIv7b.000111824_1945233-1972872+	1354.81	-0.261655	0.113046	-2.31459	0.0206354	0.139083
ACTR3|ENSG00000115091|c.Quigley201212_X001890|JGIv7b.000003490_2124614-2141193+	1086.71	-0.278276	0.118903	-2.34035	0.0192654	0.13283
ACTR3|ENSG00000115091|c.Ueno201302st08_X000336|JGIv7b.000163806_5563873-5583831+	1252.99	-0.279727	0.114157	-2.45038	0.0142706	0.110609
ACTR5|ENSG00000101442|c.JGIL6RMv1_XeXenL6RMv10055703m|JGIv7b.000004704_476077-485132+	96.1864	-0.336062	0.22009	-1.52693	0.126779	0.391062
ACTR6|ENSG00000075089|c.UniGene_Xl_S37223611|JGIv7b.000018184_3963200-3973005-	238.423	-0.0685315	0.166046	-0.412725	0.679808	0.867869
ACTR8|ENSG00000113812|c.Chang2013_X037033|JGIv7b.000335124_9110-28635+	150.323	-0.0629637	0.230738	-0.272879	0.784946	0.918577
ACVR1B|ENSG00000135503|c.Quigley201212_X009704|JGIv7b.000014978_4799004-4831967-	270.689	-0.0591648	0.147474	-0.401188	0.688282	0.873285
ACVR1B|ENSG00000135503|c.TXGP201107_X000842|JGIv7b.000008129_5164959-5201979+	399.158	0.0895347	0.135852	0.659059	0.509858	0.77178
ACVR1|ENSG00000115170|c.Ismailoglu201203_X004986|JGIv7b.000043242_11891608-11937329+	220.978	0.125034	0.181299	0.689656	0.49041	0.758271
ACVR1|ENSG00000115170|c.Quigley201112_X001139|JGIv7b.000004321_12116261-12167970+	229.742	-0.0152419	0.172035	-0.0885979	0.929401	0.975084
ACVR1|ENSG00000115170|c.Taira201203lung_X001774|JGIv7b.000014978_4840805-4888113-	83.7622	0.238691	0.242984	0.982332	0.325936	0.632764
ACVR1|ENSG00000115170|c.Ueno201210kidney_X000194|JGIv7b.000008129_5106921-5149482+	77.0602	0.695834	0.271037	2.56731	0.0102492	0.0895165
ACVR2A|ENSG00000121989|c.Quigley201112_X005048|JGIv7b.000021603_8469902-8522909+	841.006	0.0834272	0.115363	0.723169	0.469576	0.74557
ACVR2A|ENSG00000121989|c.Taira201203brain_X000912|JGIv7b.000004321_14913634-14963846-	1694.14	0.087125	0.124945	0.697304	0.485612	0.754963
ACVR2B|ENSG00000114739|c.JGIL6RMv1_XeXenL6RMv10011755m|JGIv7b.000047683_3882881-3902054-	252.736	0.291692	0.178858	1.63086	0.10292	0.350729
ACVR2B|ENSG00000114739|c.JGIL6RMv1_XeXenL6RMv10011828m|JGIv7b.000052573_12610951-12705061+	226.569	-0.00451566	0.158444	-0.0285001	0.977263	0.993074
ACY1|ENSG00000243989|c.Taira201203liver_X003360|JGIv7b.000187321_2519635-2534933-	2.04441	1.84553	1.51654	1.21694	0.223627	NA
ACY3|ENSG00000132744|c.XGI_TC416695|JGIv7b.000267344_2052158-2068973-	8.69643	0.433035	0.673165	0.643282	0.520041	0.779766
ACYP1|ENSG00000119640|c.JGIL6RMv1_XeXenL6RMv10020080m|JGIv7b.000039723_6632811-6633627+	1.56815	1.13792	1.72708	0.658871	0.509979	NA
ACYP1|ENSG00000119640|c.XenBase_50415081|JGIv7b.000289484_23381-32711-	381.132	-0.0351257	0.143351	-0.245033	0.806431	0.927982
ACYP2|ENSG00000170634|c.Taira201203eye_X009251|JGIv7b.000086070_1672580-1681136-	0.168941	-0.759782	4.08047	-0.186199	0.852288	NA
ACYP2|ENSG00000170634|c.Taira201203muscle_X001742|JGIv7b.000102974_19683899-19723256+	1.74418	1.38082	1.59241	0.867128	0.385872	NA
ADAD1|ENSG00000164113|c.JGIL6RMv1_XeXenL6RMv10050348m|JGIv7b.000135961_286205-313677+	13.742	0.101258	0.540544	0.187326	0.851405	0.946008
ADAD1|ENSG00000164113|c.Taira201203ovary_X005354|JGIv7b.000088765_2774959-2793403-	2.56821	1.18433	1.26695	0.934786	0.349899	NA
ADAL|ENSG00000168803|c.Ueno201302st08_X000161|JGIv7b.000038656_46273-62286-	147.841	-0.106496	0.190252	-0.559766	0.575639	0.811965
ADAL|ENSG00000168803|c.UniGene_Xl_S25080933|JGIv7b.000059883_3339354-3354694-	58.8758	-0.504694	0.277847	-1.81644	0.0693023	0.283458
ADAM10|ENSG00000137845|c.Ismailoglu201203_X012752|JGIv7b.000351606_912058-987983+	1633.86	-0.145281	0.094731	-1.53361	0.125125	0.388124
ADAM10|ENSG00000137845|c.JGIL6RMv1_XeXenL6RMv10045106m|JGIv7b.000054274_1171234-1194440+	41.0203	0.762143	0.345969	2.20292	0.0276004	0.165078
ADAM10|ENSG00000137845|c.Taira201203stomach_X001429|JGIv7b.000059883_2026152-2109602-	2039.25	-0.0669721	0.0948712	-0.705926	0.480234	0.752011
ADAM11|ENSG00000073670|c.Taira201203st25_X000934|JGIv7b.000014557_9118250-9157207-	1449.52	-0.142438	0.113454	-1.25547	0.209307	0.506796
ADAM11|ENSG00000073670|c.Taira201203st25_X003032|JGIv7b.000075417_2285477-2316000-	1343.51	0.0550788	0.101184	0.544345	0.586204	0.817541
ADAM12|ENSG00000148848|c.Taira201203lung_X000849|JGIv7b.000007555_3844003-3906000-	29.8338	0.122878	0.382821	0.32098	0.748226	0.901505
ADAM17|ENSG00000151694|c.Ismailoglu201203_X004940|JGIv7b.000043061_7739262-7788278-	401.276	0.393584	0.172901	2.27635	0.022825	0.147207
ADAM17|ENSG00000151694|c.XGI_TC415724|JGIv7b.000142445_3008259-3075797-	157.368	0.194934	0.185353	1.05169	0.292942	0.599907
ADAM19|ENSG00000135074|c.Taira201203heart_X002404|JGIv7b.000027038_526105-593857-	75.1216	-0.188141	0.254734	-0.73858	0.460162	0.738141
ADAM19|ENSG00000135074|c.Taira201203lung_X007537|JGIv7b.000189728_444548-497515-	19.1258	-0.0864733	0.514803	-0.167973	0.866604	0.952238
ADAM19|ENSG00000135074|c.Ueno201210brain_X001543|JGIv7b.000054336_891417-928930-	270.514	-0.0913498	0.152198	-0.600204	0.54837	0.797286
ADAM22|ENSG00000008277|c.UniGene_Xl_S13590649|JGIv7b.000061124_678299-807623-	1317.13	0.278908	0.123188	2.26409	0.0235686	0.15031
ADAM28|ENSG00000042980|c.Quigley201112_X011196|JGIv7b.000059755_890033-936932+	15.9922	0.667099	0.510273	1.30734	0.191098	0.484088
ADAM28|ENSG00000042980|c.Quigley201212_X015268|JGIv7b.000030425_635315-693755+	15.5967	0.904831	0.510975	1.77079	0.0765951	0.299254
ADAM28|ENSG00000042980|c.Taira201203eye_X004535|JGIv7b.000030425_736049-756982-	0.180133	1.16377	4.08047	0.285205	0.775487	NA
ADAM28|ENSG00000042980|c.Taira201203intestine_X002905|JGIv7b.000030425_695674-731899+	9.66105	-0.749686	0.838723	-0.893843	0.371406	0.673434
ADAM28|ENSG00000042980|c.UniGene_Xl_S43236146|JGIv7b.000133382_1536585-1573931+	1.5874	3.09303	1.84586	1.67565	0.093806	NA
ADAM9|ENSG00000168615|c.Quigley201207_X007100|JGIv7b.000059267_1915277-1976792-	214.415	0.046578	0.187545	0.248357	0.803858	0.926286
ADAM9|ENSG00000168615|c.Taira201203brain_X005084|JGIv7b.000027313_660790-711133+	448.617	0.11995	0.127641	0.939748	0.347347	0.651966
ADAM9|ENSG00000168615|c.Taira201203eye_X001310|JGIv7b.000007555_8543612-8586280+	0.358455	2.06719	3.38474	0.610737	0.541374	NA
ADAM9|ENSG00000168615|c.XGI_TC417575|JGIv7b.000247724_618678-690901+	0.356644	2.0613	3.68712	0.559053	0.576125	NA
ADAMTS10|ENSG00000261964|c.JGIL6RMv1_XeXenL6RMv10051715m|JGIv7b.000325448_224559-261378+	7.28088	0.662896	0.738065	0.898155	0.369103	0.671874
ADAMTS13|ENSG00000260099|c.Taira201203liver_X001409|JGIv7b.000037448_1468724-1485024+	2.58338	-0.934151	1.24717	-0.74902	0.453845	NA
ADAMTS15|ENSG00000166106|c.Taira201203testis_X003279|JGIv7b.000161503_3922697-3998770-	11.3766	-0.450906	0.599406	-0.752254	0.451898	0.733539
ADAMTS15|ENSG00000166106|c.Taira201203testis_X003646|JGIv7b.000226594_512075-573164+	28.7065	0.762432	0.395508	1.92773	0.0538888	0.246121
ADAMTS17|ENSG00000140470|c.Taira201203kidney_X006940|JGIv7b.000058049_2621145-2784887-	69.1983	0.467521	0.26051	1.79464	0.0727109	0.291157
ADAMTS18|ENSG00000140873|c.JGIL6RMv1_XeXenL6RMv10044879m|JGIv7b.000175547_3639556-3668514-	9.67872	0.0975534	0.645304	0.151174	0.879838	0.957319
ADAMTS1|ENSG00000154734|c.Ueno201210brain_X000211|JGIv7b.000006590_8831863-8841000+	102.832	0.348606	0.218139	1.59809	0.110023	0.363449
ADAMTS1|ENSG00000154734|c.Ueno201210st10_X000167|JGIv7b.000006754_946678-956092-	153.607	0.587207	0.219196	2.67891	0.00738623	0.0722785
ADAMTS2|ENSG00000087116|c.Taira201203eye_X006513|JGIv7b.000048253_324467-475432+	71.5266	0.0709367	0.277353	0.255764	0.798133	0.924111
ADAMTS3|ENSG00000156140|c.Audic201207_X041032|JGIv7b.000165627_1269712-1385780+	299.216	-0.494934	0.169238	-2.92448	0.0034503	0.0437117
ADAMTS4|ENSG00000158859|c.Taira201203brain_X002407|JGIv7b.000012462_1863813-1881435-	367.407	0.940621	0.154617	6.08356	1.17541e-09	3.39229e-07
ADAMTS4|ENSG00000158859|c.Taira201203lung_X003888|JGIv7b.000046492_101342-114981+	81.5393	1.09799	0.244545	4.48993	7.12459e-06	0.000436132
ADAMTS6|ENSG00000049192|c.Taira201203ovary_X003223|JGIv7b.000041523_674843-816655-	66.6079	0.501537	0.264295	1.89764	0.0577435	0.255005
ADAMTS6|ENSG00000049192|c.Ueno201210st09_X000839|JGIv7b.000173125_24889-194187-	151.072	0.595438	0.195878	3.03984	0.00236705	0.0336828
ADAMTS8|ENSG00000134917|c.Taira201203heart_X006535|JGIv7b.000161503_4103947-4140044+	20.2771	0.781425	0.463289	1.68669	0.0916632	0.328776
ADAMTS8|ENSG00000134917|c.Taira201203ovary_X006633|JGIv7b.000161503_4513710-4549011-	22.605	0.594888	0.455564	1.30583	0.191612	0.484672
ADAMTSL2|ENSG00000197859|c.JGIL6RMv1_XeXenL6RMv10046240m|JGIv7b.000053263_7714899-7747108+	16.2688	0.285174	0.502166	0.567888	0.570111	0.808936
ADAMTSL4|ENSG00000143382|c.Ueno201210heart_X001154|JGIv7b.000131854_1449644-1578595-	13.571	-0.955665	0.609026	-1.56917	0.116609	0.374779
ADAMTSL5|ENSG00000185761|c.JGIL6RMv1_XeXenL6RMv10014579m|JGIv7b.000039437_2734314-2774476-	0	NA	NA	NA	NA	NA
ADAMTSL5|ENSG00000185761|c.Park201106_X002649|JGIv7b.000009266_6571442-6605412+	5.9845	-1.67461	0.875747	-1.91221	0.0558488	0.250196
ADAP1|ENSG00000105963|c.Audic201207_X030499|JGIv7b.000078978_5596836-5611399+	0	NA	NA	NA	NA	NA
ADAP1|ENSG00000105963|c.UniGene_Xl_S17058353|JGIv7b.000023403_10198964-10291771-	247.989	0.0909382	0.16787	0.541718	0.588013	0.818322
ADAP1|ENSG00000105963|c.XGI_TC416847|JGIv7b.000009994_9715638-9823243+	643.352	0.395278	0.147877	2.67302	0.00751709	0.0731746
ADAP2|ENSG00000184060|c.JGIL6RMv1_XeXenL6RMv10051937m|JGIv7b.000003490_1675079-1686104-	13.3536	-0.267306	0.543329	-0.491979	0.622735	0.838455
ADAP2|ENSG00000184060|c.Taira201203liver_X003182|JGIv7b.000163806_5139579-5157936-	18.761	0.741826	0.497327	1.49163	0.135797	0.405217
ADARB1|ENSG00000197381|c.TXGP201107_X001613|JGIv7b.000013787_750054-805235+	1705.53	0.00104651	0.0974821	0.0107354	0.991435	0.997092
ADARB2|ENSG00000185736|c.Taira201203muscle_X001228|JGIv7b.000052573_7567386-7651141+	164.687	0.236355	0.175513	1.34665	0.178094	0.468162
ADAR|ENSG00000160710|c.XenBase_213626232|JGIv7b.000046492_327810-349309-	748.011	0.136085	0.141922	0.958872	0.337623	0.643483
ADAT1|ENSG00000065457|c.JGIL6RMv1_XeXenL6RMv10035046m|JGIv7b.000052487_556624-583591+	107.593	0.0807314	0.223315	0.361514	0.717715	0.886908
ADAT2|ENSG00000189007|c.Audic201207_X028750|JGIv7b.000073014_546737-567748+	89.8825	-0.187006	0.232331	-0.804913	0.42087	0.712362
ADA|ENSG00000196839|c.JGIL6RMv1_XeXenL6RMv10032675m|JGIv7b.000061180_365403-384801+	61.5218	-0.0925316	0.279867	-0.330627	0.740926	0.898468
ADA|ENSG00000196839|c.Taira201203eye_X002677|JGIv7b.000014557_6492508-6507530+	60.5856	-0.134157	0.27015	-0.496603	0.619469	0.836964
ADA|ENSG00000196839|c.Taira201203intestine_X001704|JGIv7b.000014557_6441222-6460528-	0.8475	-1.78239	2.36366	-0.754081	0.450801	NA
ADCK1|ENSG00000063761|c.Quigley201212_X018366|JGIv7b.000039723_5911110-5937921-	170.265	0.138662	0.171402	0.808987	0.418523	0.710727
ADCK2|ENSG00000133597|c.Ueno201210st10_X001589|JGIv7b.000120511_222785-262607+	353.65	0.384989	0.149341	2.57792	0.00993965	0.0876768
ADCK3|ENSG00000163050|c.Taira201203st08_X001775|JGIv7b.000027161_7107168-7159515+	191.984	-0.108459	0.235988	-0.459596	0.645806	0.850506
ADCK3|ENSG00000163050|c.Taira201203st12_X003064|JGIv7b.000102974_4534704-4588353-	727.248	0.603797	0.126822	4.76099	1.92642e-06	0.000154801
ADCK4|ENSG00000123815|c.JGIL6RMv1_XeXenL6RMv10018961m|JGIv7b.000039723_10111193-10133499+	325.757	0.134862	0.142689	0.94515	0.344582	0.64931
ADCK5|ENSG00000173137|c.Park201106_X014172|JGIv7b.000073936_319905-342451-	133.656	0.256791	0.200423	1.28124	0.200108	0.494681
ADCY3|ENSG00000138031|c.Taira201203brain_X007980|JGIv7b.000051558_174339-234927-	962.838	0.162788	0.111782	1.4563	0.14531	0.420716
ADCY3|ENSG00000138031|c.Taira201203brain_X011568|JGIv7b.000102262_1099438-1158739+	621.212	0.281069	0.13533	2.07692	0.0378093	0.198962
ADCY4|ENSG00000129467|c.Audic201207_X047727|JGIv7b.000272406_871246-915788+	298.475	0.223381	0.144193	1.54919	0.121337	0.382119
ADCY4|ENSG00000129467|c.Taira201203heart_X004394|JGIv7b.000061078_77231-109814-	251.595	0.284713	0.155053	1.83623	0.0663236	0.277033
ADCY5|ENSG00000173175|c.Taira201203brain_X010697|JGIv7b.000084188_1600086-1658595+	1028.82	0.48064	0.104124	4.61602	3.91173e-06	0.000275231
ADCY6|ENSG00000174233|c.Quigley201207_X001342|JGIv7b.000008129_5782233-5875477-	622.248	0.525874	0.140759	3.73598	0.000186986	0.0054893
ADCY6|ENSG00000174233|c.Taira201203st08_X001114|JGIv7b.000014978_4074576-4184440+	1017.56	0.498719	0.13631	3.65871	0.000253483	0.00687964
ADCY8|ENSG00000155897|c.Taira201203brain_X015076|JGIv7b.000220448_4300765-4491176-	845.186	0.0906065	0.114716	0.789835	0.429624	0.718279
ADCY8|ENSG00000155897|c.Taira201203egg_X005702|JGIv7b.000110678_197886-317030+	507.786	0.154119	0.125235	1.23064	0.218458	0.518398
ADCY9|ENSG00000162104|c.Taira201203ovary_X002276|JGIv7b.000023403_3169261-3263476+	701.087	0.4542	0.1278	3.554	0.000379414	0.00941232
ADCYAP1R1|ENSG00000078549|c.JGIL6RMv1_XeXenL6RMv10028855m|JGIv7b.000047683_1399173-1522798-	993.143	-0.0523661	0.108877	-0.480966	0.63054	0.843339
ADCYAP1|ENSG00000141433|c.Taira201203brain_X005179|JGIv7b.000029621_3983098-3994005+	311.567	-0.445215	0.15268	-2.91599	0.00354562	0.0445452
ADCYAP1|ENSG00000141433|c.XenBase_147902743|JGIv7b.000008006_2934858-2943643-	893.227	-0.368472	0.118639	-3.10582	0.00189754	0.0286745
ADD1|ENSG00000087274|c.Chang2013_X009971|JGIv7b.000024597_78899-154992-	1207.23	0.0878856	0.107199	0.819838	0.412309	0.705458
ADD1|ENSG00000087274|c.Quigley201212_X001741|JGIv7b.000003467_5286677-5346141+	979.7	0.115947	0.109422	1.05963	0.289312	0.596827
ADD2|ENSG00000075340|c.Taira201203brain_X003354|JGIv7b.000014870_423349-476445-	2754.39	-0.0316704	0.0894134	-0.354202	0.723188	0.888952
ADD2|ENSG00000075340|c.Ueno201210brain_X002969|JGIv7b.000247724_1563676-1613550+	1905.53	0.177081	0.104851	1.68888	0.0912431	0.327989
ADD3|ENSG00000148700|c.Ueno201210brain_X000740|JGIv7b.000020641_4571957-4611210-	383.161	0.433923	0.155215	2.79563	0.00517987	0.0572805
ADD3|ENSG00000148700|c.Ueno201210egg_X000112|JGIv7b.000007045_57131-71628+	50.0548	0.927063	0.328363	2.82328	0.00475343	0.054086
ADGB|ENSG00000118492|c.Ismailoglu201203_X009222|JGIv7b.000118142_2843963-2927763-	80.1829	-0.436691	0.245134	-1.78144	0.0748413	0.295266
ADH1A|ENSG00000187758|c.JGIL6RMv1_XeXenL6RMv10018339m|JGIv7b.000007144_1251081-1286435+	0.180133	1.16377	4.08047	0.285205	0.775487	NA
ADH1A|ENSG00000187758|c.Taira201203intestine_X000788|JGIv7b.000007144_1092892-1106186+	23.4287	0.234709	0.452813	0.518336	0.604224	0.828494
ADH1B|ENSG00000196616|c.Amin201106_X022279|JGIv7b.000167800_1639974-1658490+	2.25399	0.83471	1.50613	0.55421	0.579435	NA
ADH1B|ENSG00000196616|c.Taira201203intestine_X000800|JGIv7b.000007144_808026-827766-	15.8416	0.763888	0.510933	1.49509	0.134892	0.403741
ADH1B|ENSG00000196616|c.Taira201203kidney_X001086|JGIv7b.000007144_1133476-1164831+	0	NA	NA	NA	NA	NA
ADH1B|ENSG00000196616|c.Taira201203liver_X002142|JGIv7b.000063529_1936016-1954809+	2.34953	-1.77878	1.44721	-1.22911	0.219032	NA
ADH1B|ENSG00000196616|c.Taira201203pancreas_X002524|JGIv7b.000167800_1697729-1729224+	2.39436	-4.59972	1.72995	-2.65887	0.00784032	NA
ADH1B|ENSG00000196616|c.XenBase_147905625|JGIv7b.000167800_1328170-1343810-	0	NA	NA	NA	NA	NA
ADH1B|ENSG00000196616|c.XenBase_32450251|JGIv7b.000007144_1224174-1238009+	0.671971	-1.34686	2.54619	-0.528969	0.596827	NA
ADH1B|ENSG00000196616|c.XenBase_47682947|JGIv7b.000046215_1037209-1056503-	0.178322	1.16377	4.08047	0.285205	0.775487	NA
ADH1C|ENSG00000248144|c.JGIL6RMv1_XeXenL6RMv10043858m|JGIv7b.000167800_1590491-1601144+	0	NA	NA	NA	NA	NA
ADH5|ENSG00000197894|c.JGIL6RMv1_XeXenL6RMv10043849m|JGIv7b.000167800_1767093-1777192+	22.0368	-0.617597	1.28274	-0.481466	0.630185	0.843113
ADH5|ENSG00000197894|c.XGI_TC421111|JGIv7b.000007144_1337048-1355903+	553.209	-0.180646	0.150225	-1.2025	0.22917	0.531995
ADHFE1|ENSG00000147576|c.Amin201106_X002909|JGIv7b.000010587_262273-281943+	91.6674	-0.0444469	0.2409	-0.184503	0.853619	0.946817
ADI1|ENSG00000182551|c.XenBase_77748312|JGIv7b.000142445_205236-216257-	78.5192	0.0309821	0.245034	0.12644	0.899384	0.96453
ADIPOQ|ENSG00000181092|c.Audic201207_X010614|JGIv7b.000016807_8997654-9002147+	39.8921	0.211054	0.335633	0.628823	0.529465	0.786521
ADIPOQ|ENSG00000181092|c.Taira201203muscle_X001057|JGIv7b.000044494_5837433-5842591+	94.1589	0.211703	0.224779	0.941826	0.346282	0.650799
ADIPOR1|ENSG00000159346|c.Audic201207_X043514|JGIv7b.000193525_624322-637088-	778.884	0.0144818	0.113537	0.127551	0.898504	0.964191
ADIPOR1|ENSG00000159346|c.Taira201203st25_X000190|JGIv7b.000003412_405077-420670+	1294.47	0.0150841	0.099836	0.151089	0.879905	0.957319
ADIPOR2|ENSG00000006831|c.Taira201203stomach_X002653|JGIv7b.000256647_412569-452623-	466.412	0.120965	0.128378	0.942257	0.346061	0.650507
ADIPOR2|ENSG00000006831|c.XGI_TC419462|JGIv7b.000058790_1350233-1407721-	220.64	0.378759	0.16456	2.30165	0.0213549	0.141247
ADK|ENSG00000156110|c.Amin201106_X020719|JGIv7b.000139078_1502424-1640742+	938.259	-0.239196	0.110619	-2.16235	0.0305916	0.176013
ADM|ENSG00000148926|c.Taira201203brain_X004788|JGIv7b.000025194_3409975-3412859-	10.8463	-0.0336994	0.608308	-0.0553987	0.955821	0.985173
ADM|ENSG00000148926|c.Taira201203heart_X003293|JGIv7b.000043483_4766160-4768837-	7.90439	-0.0261548	0.711371	-0.0367668	0.970671	0.990398
ADNP2|ENSG00000101544|c.Taira201203egg_X002208|JGIv7b.000023301_6276352-6297106+	753.079	-0.12917	0.130098	-0.992867	0.320775	0.62911
ADNP2|ENSG00000101544|c.Taira201203st09_X002889|JGIv7b.000073623_56003-78515+	616.602	-0.167957	0.134599	-1.24783	0.212092	0.510654
ADNP|ENSG00000101126|c.Quigley201212_X008927|JGIv7b.000014557_4273013-4299380+	1783.45	-0.188693	0.100745	-1.87297	0.061073	0.263803
ADNP|ENSG00000101126|c.Taira201203st12_X000083|JGIv7b.000002511_1042703-1149813-	2436.41	-0.211093	0.0955844	-2.20844	0.0272134	0.163979
ADORA1|ENSG00000163485|c.Taira201203heart_X006171|JGIv7b.000137317_4301095-4315342+	26.7036	0.266727	0.389571	0.68467	0.493552	0.760233
ADORA1|ENSG00000163485|c.Taira201203kidney_X004224|JGIv7b.000030711_2929341-2967900-	131.146	-0.331795	0.193413	-1.71547	0.0862583	0.318474
ADORA1|ENSG00000163485|c.Taira201203kidney_X004715|JGIv7b.000035524_523340-563412-	356.306	-0.0575076	0.138358	-0.415643	0.677671	0.866585
ADORA2A|ENSG00000128271|c.Audic201207_X051111|JGIv7b.000394729_67911-77657-	39.5689	-0.106262	0.32566	-0.326296	0.7442	0.899708
ADORA2A|ENSG00000128271|c.XGI_TC419598|JGIv7b.000162663_887148-896750-	20.9521	0.308821	0.446408	0.691789	0.48907	0.757657
ADORA2B|ENSG00000170425|c.Quigley201207_X007256|JGIv7b.000061444_316936-335161-	8.2187	-0.00125498	0.741153	-0.00169328	0.998649	0.999749
ADORA2B|ENSG00000170425|c.Taira201203brain_X005973|JGIv7b.000036364_1437810-1480832-	67.7104	0.48614	0.273321	1.77864	0.0752991	0.296143
ADORA2B|ENSG00000170425|c.Taira201203kidney_X006126|JGIv7b.000050079_5810202-5820371-	8.8024	0.629654	0.714345	0.881442	0.378079	0.67839
ADORA2B|ENSG00000170425|c.Taira201203kidney_X007188|JGIv7b.000060518_1100479-1152371-	393.245	0.485361	0.13261	3.66007	0.000252146	0.00685241
ADO|ENSG00000181915|c.Taira201203brain_X003828|JGIv7b.000016863_9987412-9992707-	338.515	-0.134232	0.149944	-0.895213	0.370673	0.673225
ADO|ENSG00000181915|c.XGI_TC415187|JGIv7b.000079772_389950-393271-	852.921	0.0112995	0.127182	0.0888454	0.929205	0.975084
ADPGK|ENSG00000159322|c.Amin201106_X014647|JGIv7b.000061562_86247-147502-	263.092	-0.0275464	0.146523	-0.188	0.850876	0.946008
ADPGK|ENSG00000159322|c.Audic201207_X007050|JGIv7b.000012518_3025040-3037194+	644.446	0.0271976	0.112525	0.241703	0.80901	0.92857
ADPGK|ENSG00000159322|c.TeperekTkacz201205_X001049|JGIv7b.000045784_5990806-6008563+	185.936	0.0746971	0.189453	0.394277	0.693376	0.8759
ADPRHL1|ENSG00000153531|c.Taira201203heart_X006680|JGIv7b.000167628_4825117-4840241-	1.94276	2.33936	1.62911	1.43597	0.151011	NA
ADPRHL1|ENSG00000153531|c.Taira201203heart_X008089|JGIv7b.000338390_1305759-1341838-	0.175839	1.16377	4.08047	0.285205	0.775487	NA
ADPRHL2|ENSG00000116863|c.TXGP201107_X005785|JGIv7b.000076824_259075-271552+	297.927	-0.234725	0.157709	-1.48834	0.136661	0.406491
ADPRHL2|ENSG00000116863|c.Taira201203eye_X012551|JGIv7b.000196571_561450-574679-	81.2201	-0.177167	0.258624	-0.685037	0.49332	0.760189
ADPRH|ENSG00000144843|c.Taira201203brain_X011769|JGIv7b.000105005_488327-493123+	20.0285	0.665491	0.470198	1.41534	0.156969	0.438627
ADPRH|ENSG00000144843|c.Taira201203ovary_X001519|JGIv7b.000013787_1136829-1156476-	86.3033	-0.0513701	0.244217	-0.210346	0.833398	0.939183
ADPRH|ENSG00000144843|c.mgEST_1013255135|JGIv7b.000020345_2053557-2062065+	11.329	-1.01915	0.628085	-1.62264	0.104667	0.35374
ADPRM|ENSG00000170222|c.Audic201207_X031196|JGIv7b.000081941_3300045-3308022-	6.13119	-0.204617	0.841531	-0.243148	0.807891	0.928442
ADPRM|ENSG00000170222|c.XGI_TC417361|JGIv7b.000081941_3287467-3293627-	200.029	-0.116878	0.174322	-0.670471	0.502557	0.766695
ADRA1A|ENSG00000120907|c.Taira201203eye_X005157|JGIv7b.000036401_2333197-2394219+	110.003	-0.138136	0.208271	-0.66325	0.50717	0.769695
ADRA1D|ENSG00000171873|c.Taira201203lung_X006351|JGIv7b.000109418_263905-341101-	322.809	0.0669861	0.160413	0.417586	0.67625	0.866055
ADRA2A|ENSG00000150594|c.Quigley201212_X012047|JGIv7b.000020641_3803459-3805409+	96.7034	0.268981	0.221883	1.21227	0.225411	0.52691
ADRA2A|ENSG00000150594|c.Taira201203brain_X011839|JGIv7b.000106356_3441142-3443545-	76.6668	0.321914	0.250043	1.28743	0.197943	0.492299
ADRA2A|ENSG00000150594|c.Taira201203heart_X005557|JGIv7b.000100253_630458-633498+	10.3124	-0.0974751	0.673416	-0.144747	0.88491	0.959503
ADRA2A|ENSG00000150594|c.Taira201203spleen_X000387|JGIv7b.000005925_11875804-11878999-	47.955	0.351842	0.297227	1.18375	0.236513	0.54065
ADRA2A|ENSG00000150594|c.Ueno201210ovary_X000081|JGIv7b.000007045_944796-946660-	37.9994	0.21956	0.365966	0.599947	0.548541	0.797299
ADRA2B|ENSG00000222040|c.Ueno201210brain_X002980|JGIv7b.000247724_5081671-5083342-	5.76788	1.08617	0.845952	1.28396	0.199157	0.493699
ADRB1|ENSG00000043591|c.Taira201203heart_X000684|JGIv7b.000007045_1814848-1840640+	3.55358	0.90667	1.06345	0.852571	0.393897	NA
ADRB1|ENSG00000043591|c.Taira201203liver_X003025|JGIv7b.000139741_1695034-1698174+	37.7298	0.902534	0.3556	2.53806	0.0111468	0.0945794
ADRB1|ENSG00000043591|c.Taira201203muscle_X001550|JGIv7b.000081892_103618-106445-	14.7075	-0.241831	0.536814	-0.450494	0.652355	0.854321
ADRB2|ENSG00000169252|c.Audic201207_X011809|JGIv7b.000018892_3799857-3804028+	71.6411	1.11332	0.263525	4.22473	2.39229e-05	0.00116162
ADRB2|ENSG00000169252|c.Taira201203kidney_X005112|JGIv7b.000040421_1976151-1979775+	45.6797	0.491267	0.324601	1.51345	0.130165	0.395964
ADRBK2|ENSG00000100077|c.TXGP201107_X007419|JGIv7b.000143664_174124-287160-	1633.09	0.116676	0.11966	0.975065	0.329528	0.636354
ADRBK2|ENSG00000100077|c.Taira201203st09_X002019|JGIv7b.000044061_2957359-3068478+	1603.29	0.246781	0.10167	2.42727	0.015213	0.1151
ADRM1|ENSG00000130706|c.Amin201106_X004248|JGIv7b.000013471_3262958-3277654-	463.401	-0.0862136	0.169443	-0.508805	0.610889	0.832423
ADRM1|ENSG00000130706|c.Ueno2012106cells_X000328|JGIv7b.000014557_823836-839588+	581.845	-0.115081	0.148209	-0.776475	0.437469	0.723317
ADSL|ENSG00000239900|c.JGIL6RMv1_XeXenL6RMv10024411m|JGIv7b.000078978_4533158-4559246+	104.789	-0.0709618	0.230625	-0.307693	0.758316	0.904851
ADSSL1|ENSG00000185100|c.Taira201203muscle_X002269|JGIv7b.000230550_3138293-3160635-	19.2809	-0.601284	0.459279	-1.30919	0.19047	0.483663
ADSS|ENSG00000035687|c.Taira201203testis_X003697|JGIv7b.000236382_4592100-4666882+	10.6829	-0.488779	0.651491	-0.750246	0.453106	0.734067
ADTRP|ENSG00000111863|c.Taira201203eye_X004241|JGIv7b.000026933_520107-537985-	5.67333	-1.8215	0.948607	-1.92019	0.0548341	0.248146
ADTRP|ENSG00000111863|c.Taira201203eye_X006833|JGIv7b.000051654_452884-467358-	1.94374	-3.19636	1.82551	-1.75094	0.0799558	NA
AEBP1|ENSG00000106624|c.Taira201203intestine_X004503|JGIv7b.000051940_777848-814670+	16.0333	0.389068	0.529964	0.73414	0.462863	0.739994
AEBP1|ENSG00000106624|c.Taira201203testis_X003917|JGIv7b.000286644_542673-594098-	17.9039	-0.978079	0.502282	-1.94727	0.0515025	0.239251
AEBP2|ENSG00000139154|c.Ueno2012102cells_X001803|JGIv7b.000335096_2272-11078-	167.056	0.04219	0.214832	0.196386	0.844308	0.944164
AEN|ENSG00000181026|c.UniGene_Xl_S21938856|JGIv7b.000009266_9160801-9168675-	25.4696	0.194944	0.421486	0.462516	0.643711	0.849482
AES|ENSG00000104964|c.Audic201207_X002510|JGIv7b.000004363_805137-824060-	1557.74	-0.097681	0.0964403	-1.01286	0.311125	0.618837
AES|ENSG00000104964|c.Ismailoglu201203_X007236|JGIv7b.000070461_899168-915780+	1169.35	-0.256619	0.106303	-2.41402	0.0157775	0.117734
AFAP1L1|ENSG00000157510|c.Taira201203liver_X001475|JGIv7b.000040421_2433020-2490036+	182.138	0.859027	0.181697	4.72779	2.26979e-06	0.000176378
AFAP1L1|ENSG00000157510|c.Taira201203st25_X001142|JGIv7b.000018892_4276122-4316843+	146.368	1.28788	0.215652	5.97202	2.3434e-09	6.06439e-07
AFAP1L2|ENSG00000169129|c.Taira201203heart_X000691|JGIv7b.000007045_1934655-1973649-	38.8568	1.04965	0.356068	2.9479	0.00319941	0.0413361
AFAP1|ENSG00000196526|c.TXGP201107_X007456|JGIv7b.000146311_3618683-3717037-	924.646	-0.131727	0.134646	-0.978321	0.327916	0.634557
AFAP1|ENSG00000196526|c.Ueno201210st09_X000679|JGIv7b.000106356_2236249-2339505-	677.123	0.109891	0.125393	0.876367	0.380831	0.680349
AFF1|ENSG00000172493|c.Taira201203kidney_X007064|JGIv7b.000058878_1426296-1538789-	56.5554	0.798674	0.285655	2.79594	0.00517491	0.0572805
AFF2|ENSG00000269754|c.TXGP201107_X007479|JGIv7b.000149581_1718606-1751605+	718.084	0.399075	0.161243	2.475	0.0133238	0.1057
AFF3|ENSG00000144218|c.Taira201203lung_X007269|JGIv7b.000169004_1225608-1250493-	321.993	0.160591	0.163452	0.982498	0.325854	0.632719
AFF4|ENSG00000072364|c.Ueno201210egg_X000364|JGIv7b.000018892_7111589-7170848-	1398.7	0.329219	0.142408	2.3118	0.0207887	0.139409
AFG3L2|ENSG00000141385|c.Taira201203muscle_X001059|JGIv7b.000044494_774362-797566-	1008.6	0.0280616	0.109265	0.256822	0.797316	0.923666
AFG3L2|ENSG00000141385|c.Taira201203st40_X003000|JGIv7b.000398601_318207-353740-	439.358	-0.397534	0.127887	-3.10848	0.00188053	0.0284804
AFG3L2|ENSG00000141385|c.Ueno201210st08_X001316|JGIv7b.000373526_316715-329389-	482.855	0.109837	0.126864	0.86579	0.386605	0.685898
AFMID|ENSG00000183077|c.Quigley201212_X050318|JGIv7b.000373158_1360737-1389483+	26.093	-0.0867326	0.391446	-0.22157	0.824649	0.934928
AFM|ENSG00000079557|c.TXGP201107_X007854|JGIv7b.000165627_1046177-1073729-	0.713288	3.06133	2.82902	1.08211	0.279201	NA
AFTPH|ENSG00000119844|c.Taira201203egg_X005718|JGIv7b.000111824_1677123-1722022+	497.447	0.024146	0.132451	0.182301	0.855346	0.94743
AFTPH|ENSG00000119844|c.Taira201203pancreas_X000408|JGIv7b.000012020_6806369-6847007+	605.18	-0.0782956	0.121496	-0.64443	0.519297	0.779211
AGAP2|ENSG00000135439|c.Taira201203brain_X001088|JGIv7b.000005732_2222457-2325193-	1736.66	0.211345	0.116956	1.80705	0.0707545	0.286811
AGAP3|ENSG00000133612|c.Taira201203eye_X002538|JGIv7b.000013787_4276144-4420284+	1130.45	0.258365	0.148505	1.73977	0.0818991	0.309972
AGAP3|ENSG00000133612|c.Taira201203eye_X011690|JGIv7b.000160151_261367-265154+	43.1994	-0.0419515	0.416794	-0.100653	0.919826	0.972206
AGAP3|ENSG00000133612|c.Taira201203st09_X000216|JGIv7b.000004321_500712-644730+	2076.22	0.202782	0.128842	1.57387	0.115517	0.372814
AGAP3|ENSG00000133612|c.Ueno201210ovary_X000788|JGIv7b.000212107_40045-53203+	152.127	0.158235	0.184745	0.856509	0.391716	0.689298
AGA|ENSG00000038002|c.Audic201207_X009425|JGIv7b.000014692_6240843-6258550+	82.8274	0.117199	0.26952	0.434845	0.663675	0.85977
AGBL1|ENSG00000166748|c.Taira201203st08_X001579|JGIv7b.000023872_4413065-4725016+	7.98242	1.13384	0.762392	1.48721	0.136959	0.406962
AGBL2|ENSG00000165923|c.Quigley201212_X028813|JGIv7b.000074352_2655783-2682191+	64.2278	-0.212364	0.266733	-0.796167	0.425935	0.715893
AGBL3|ENSG00000146856|c.Quigley201112_X015743|JGIv7b.000120511_1154799-1170671-	2.9053	0.33248	1.17228	0.283619	0.776702	NA
AGBL5|ENSG00000084693|c.Chang2013_X028335|JGIv7b.000134683_907297-944464-	348.833	0.0748627	0.138336	0.541165	0.588394	0.818407
AGBL5|ENSG00000084693|c.TXGP201107_X003408|JGIv7b.000036600_807822-838522+	664.275	0.020783	0.127105	0.16351	0.870117	0.9533
AGFG1|ENSG00000173744|c.Audic201207_X020492|JGIv7b.000044494_4236126-4308547+	451.685	0.0616321	0.133359	0.462152	0.643972	0.849482
AGFG1|ENSG00000173744|c.Taira201203muscle_X000564|JGIv7b.000016807_7615536-7691100+	338.103	-0.041177	0.158155	-0.260359	0.794587	0.922539
AGGF1|ENSG00000164252|c.Ismailoglu201203_X011404|JGIv7b.000220499_2165864-2191936+	73.0335	0.823196	0.252023	3.26635	0.00108943	0.0198865
AGGF1|ENSG00000164252|c.Taira201203ovary_X002776|JGIv7b.000032212_6358963-6381578-	177.34	0.137999	0.177391	0.777934	0.436608	0.722893
AGK|ENSG00000006530|c.Quigley201112_X015742|JGIv7b.000120511_776846-785730-	91.7767	0.266763	0.273617	0.974951	0.329585	0.636403
AGL|ENSG00000162688|c.Taira201203muscle_X002128|JGIv7b.000181903_730096-782508-	1947.6	0.0465655	0.0970112	0.480001	0.631226	0.843461
AGL|ENSG00000162688|c.Ueno2012106cells_X000873|JGIv7b.000047606_5856147-5912468+	1697.35	0.0339346	0.101636	0.333882	0.738468	0.896815
AGMAT|ENSG00000116771|c.Chang2013_X036383|JGIv7b.000307846_387019-459815+	35.5963	-0.181311	0.357635	-0.506971	0.612175	0.833076
AGMAT|ENSG00000116771|c.Taira201203st35_X003289|JGIv7b.000195950_420591-434307-	5.47763	-0.0930435	0.911403	-0.102088	0.918687	0.971503
AGMO|ENSG00000187546|c.Taira201203eye_X014094|JGIv7b.000300794_1443102-1599480-	24.5155	-0.0324752	0.431129	-0.075326	0.939955	0.979421
AGO1|ENSG00000092847|c.TXGP201107_X008351|JGIv7b.000196571_679606-710895-	436.119	0.178534	0.142841	1.24988	0.211345	0.50931
AGO2|ENSG00000123908|c.Quigley201112_X021098|JGIv7b.000296242_1175895-1271717-	297.931	0.367849	0.20583	1.78715	0.0739129	0.293916
AGO2|ENSG00000123908|c.XGI_TC457926|JGIv7b.000043791_2606371-2671304-	124.453	0.290386	0.217573	1.33466	0.181987	0.473271
AGO3|ENSG00000126070|c.TXGP201107_X002975|JGIv7b.000030711_2769708-2858708+	239.105	0.360428	0.180523	1.99657	0.0458716	0.222422
AGO3|ENSG00000126070|c.Taira201203st08_X005146|JGIv7b.000196571_622999-668904-	227.779	0.50987	0.18372	2.77526	0.00551579	0.0598327
AGO4|ENSG00000134698|c.JGIL6RMv1_XeXenL6RMv10026351m|JGIv7b.000030711_2628592-2716354-	542.459	-0.0438367	0.122934	-0.356586	0.721401	0.888173
AGPAT1|ENSG00000235758|c.Chang2013_X005496|JGIv7b.000012933_4991691-5026313+	1093.5	0.0377662	0.106104	0.355937	0.721888	0.888315
AGPAT1|ENSG00000235758|c.Chang2013_X022108|JGIv7b.000075398_418014-439503+	620.594	-0.087232	0.115981	-0.752123	0.451977	0.733539
AGPAT2|ENSG00000169692|c.Taira201203heart_X003001|JGIv7b.000037448_2763843-2769749-	12.4274	0.615719	0.590027	1.04354	0.296696	0.604271
AGPAT2|ENSG00000169692|c.Taira201203intestine_X004020|JGIv7b.000046073_504941-567388+	36.885	0.20274	0.339552	0.597081	0.550453	0.798635
AGPAT3|ENSG00000160216|c.Audic201207_X041584|JGIv7b.000169011_325620-342268-	1478.16	-0.0117532	0.121059	-0.0970863	0.922658	0.973291
AGPAT3|ENSG00000160216|c.Taira201203skin_X004696|JGIv7b.000347078_642512-655662-	1734.53	0.0289415	0.0996106	0.290546	0.771398	0.911313
AGPAT4|ENSG00000026652|c.Audic201207_X020793|JGIv7b.000045174_1011991-1069641-	213.586	0.103499	0.160076	0.646561	0.517916	0.778345
AGPAT4|ENSG00000026652|c.Taira201203stomach_X002052|JGIv7b.000121003_1441590-1500979+	127.843	0.0567821	0.198518	0.28603	0.774855	0.913238
AGPAT5|ENSG00000155189|c.Ueno2012102cells_X001134|JGIv7b.000087714_145684-173062+	106.184	0.0409881	0.217588	0.188375	0.850583	0.945856
AGPAT5|ENSG00000155189|c.Ueno201210st08_X000647|JGIv7b.000052702_8416739-8444773-	11.2908	0.684273	0.594627	1.15076	0.249832	0.555178
AGPAT6|ENSG00000158669|c.Ismailoglu201203_X003595|JGIv7b.000027313_60961-108338+	669.612	-0.0788778	0.121938	-0.646865	0.517719	0.778269
AGPAT6|ENSG00000158669|c.TXGP201107_X005059|JGIv7b.000059267_673488-695115+	11.8493	-1.32336	0.609256	-2.1721	0.0298485	0.173412
AGPAT9|ENSG00000138678|c.XGI_TC417559|JGIv7b.000042478_134772-390593+	45.0108	0.261868	0.306314	0.854899	0.392607	0.689926
AGPHD1|ENSG00000188266|c.XenBase_37747693|JGIv7b.000012518_184189-193085-	6.92232	-0.226603	0.771684	-0.293648	0.769027	0.90977
AGPS|ENSG00000018510|c.Taira201203brain_X011580|JGIv7b.000102262_284542-358790-	71.7285	0.219641	0.249798	0.879272	0.379254	0.67932
AGPS|ENSG00000018510|c.Taira201203st10_X000180|JGIv7b.000004321_5653040-5795446+	232.893	0.159344	0.152099	1.04763	0.294807	0.602402
AGR2|ENSG00000106541|c.Chung201110_X003762|JGIv7b.000057216_2613250-2620205-	1.3116	-2.55384	1.94899	-1.31034	0.190081	NA
AGR2|ENSG00000106541|c.Taira201203st35_X003415|JGIv7b.000220553_424125-430449+	0.324708	-1.71512	3.82591	-0.448291	0.653943	NA
AGR3|ENSG00000173467|c.Audic201207_X045279|JGIv7b.000220553_366495-392812+	0.360266	2.07358	3.67262	0.564604	0.572343	NA
AGR3|ENSG00000173467|c.JGIL6RMv1_XeXenL6RMv10037629m|JGIv7b.000013787_5208193-5215643+	1.44053	-0.0792308	1.7805	-0.0444992	0.964506	NA
AGR3|ENSG00000173467|c.XenBase_1899063|JGIv7b.000004321_1454066-1462022+	1.16324	-0.225899	1.7671	-0.127836	0.898279	NA
AGRN|ENSG00000188157|c.Taira201203eye_X000977|JGIv7b.000005925_12858172-12868768-	0	NA	NA	NA	NA	NA
AGRN|ENSG00000188157|c.Taira201203kidney_X007458|JGIv7b.000066475_1563758-1860782+	7777.41	0.196908	0.104736	1.88004	0.0601023	0.261477
AGTPBP1|ENSG00000135049|c.Taira201203heart_X001400|JGIv7b.000013576_578927-654616-	1351.66	-0.0796651	0.106861	-0.745499	0.45597	0.735664
AGTR1|ENSG00000144891|c.UniGene_Xl_S13590556|JGIv7b.000043628_375989-413098+	67.2596	-0.452932	0.29512	-1.53474	0.124848	0.38789
AGTR1|ENSG00000144891|c.XenBase_148224729|JGIv7b.000130324_1203749-1240642-	25.5033	-0.0956289	0.41998	-0.227699	0.81988	0.932669
AGTR2|ENSG00000269602|c.JGIL6RMv1_XeXenL6RMv10011235m|JGIv7b.000050694_1677470-1681802+	10.5436	-0.866476	0.671148	-1.29104	0.196691	0.491051
AGT|ENSG00000135744|c.Taira201203liver_X001619|JGIv7b.000045174_266075-278879+	11.9582	0.323823	0.652711	0.49612	0.619809	0.837102
AGXT2L1|ENSG00000164089|c.Taira201203muscle_X001616|JGIv7b.000088765_3730698-3757706-	478.301	0.659291	0.170065	3.87671	0.00010588	0.00347038
AGXT2L1|ENSG00000164089|c.Taira201203testis_X002571|JGIv7b.000081573_319263-342439-	22.0065	0.185824	0.452519	0.410644	0.681334	0.868923
AGXT2|ENSG00000113492|c.Amin201106_X013059|JGIv7b.000052441_4909809-4945124-	58.0352	-0.508054	0.347823	-1.46067	0.144107	0.419064
AGXT2|ENSG00000113492|c.JGIL6RMv1_XeXenL6RMv10005383m|JGIv7b.000051452_2336873-2357422+	0.482557	-0.672661	2.87298	-0.234134	0.814881	NA
AGXT|ENSG00000172482|c.Taira201203pancreas_X001286|JGIv7b.000044494_7426633-7447871+	0.518326	1.0973	2.80801	0.390774	0.695965	NA
AHCTF1|ENSG00000153207|c.Taira201203testis_X001372|JGIv7b.000034423_1138268-1195297-	646.875	0.0643328	0.117037	0.54968	0.582539	0.815244
AHCTF1|ENSG00000153207|c.XGI_TC416111|JGIv7b.000176005_1393014-1464991+	781.317	0.0181122	0.124502	0.145477	0.884334	0.959503
AHCYL1|ENSG00000168710|c.UniGene_Xl_S21696557|JGIv7b.000382976_920194-949166-	1103.87	0.0436199	0.111237	0.392134	0.694959	0.876834
AHCYL2|ENSG00000158467|c.Taira201203brain_X011743|JGIv7b.000104110_758634-826092-	3240.58	-0.0811332	0.0925437	-0.876701	0.380649	0.680321
AHCYL2|ENSG00000158467|c.Ueno201210st08_X000170|JGIv7b.000012518_7980370-8046158+	1504.82	-0.169562	0.117064	-1.44845	0.147491	0.423816
AHCY|ENSG00000101444|c.Ueno201210ovary_X000373|JGIv7b.000045782_422578-436472-	1057.67	-0.403972	0.118828	-3.39964	0.000674752	0.0140227
AHCY|ENSG00000101444|c.Ueno201210st25_X000206|JGIv7b.000045834_283968-300517-	601.255	-0.27045	0.148695	-1.81882	0.0689386	0.283034
AHDC1|ENSG00000126705|c.Quigley201212_X005135|JGIv7b.000008834_420103-477173+	1103.07	0.34525	0.127538	2.70704	0.00678854	0.0685917
AHDC1|ENSG00000126705|c.Ueno201210testis_X000137|JGIv7b.000098463_1722499-1786325+	993.4	0.462561	0.138381	3.34266	0.000829801	0.0163551
AHRR|ENSG00000063438|c.XenBase_162076036|JGIv7b.000070754_455682-637471+	2.50422	0.817965	1.24473	0.657144	0.511088	NA
AHR|ENSG00000106546|c.Taira201203kidney_X012282|JGIv7b.000220553_142268-235448-	198.305	0.0455474	0.192438	0.236687	0.8129	0.929995
AHR|ENSG00000106546|c.Taira201203spleen_X002929|JGIv7b.000057216_2777169-2855462+	247.003	0.474033	0.168208	2.81814	0.00483031	0.0546839
AHSA1|ENSG00000100591|c.Taira201203brain_X006253|JGIv7b.000039723_6073571-6082521+	439.365	-0.374026	0.142094	-2.63224	0.00848228	0.07921
AHSA1|ENSG00000100591|c.XGI_TC420949|JGIv7b.000289484_255005-267093-	308.326	-0.181201	0.152847	-1.1855	0.235819	0.539846
AHSG|ENSG00000145192|c.Taira201203kidney_X010365|JGIv7b.000136959_438847-464696+	0	NA	NA	NA	NA	NA
AHSG|ENSG00000145192|c.XenBase_147902697|JGIv7b.000030987_3432789-3444272+	0.358455	2.06719	3.38474	0.610737	0.541374	NA
AICDA|ENSG00000111732|c.XenBase_53854803|JGIv7b.000131666_514270-517211-	0	NA	NA	NA	NA	NA
AIDA|ENSG00000186063|c.TXGP201107_X002734|JGIv7b.000027161_5671409-5697210-	137.526	-0.193123	0.189423	-1.01953	0.307951	0.615212
AIDA|ENSG00000186063|c.Taira201203lung_X006214|JGIv7b.000102974_6465504-6490896+	185.471	-0.107317	0.178229	-0.602132	0.547086	0.796667
AIF1L|ENSG00000126878|c.XGI_TC422992|JGIv7b.000091271_1605024-1655689+	88.0574	-0.00745624	0.237753	-0.0313613	0.974981	0.991629
AIFM1|ENSG00000156709|c.mgEST_1013089002|JGIv7b.000036864_1474201-1499605-	699.33	-0.180113	0.12111	-1.48719	0.136965	0.406962
AIFM2|ENSG00000042286|c.Quigley201212_X010472|JGIv7b.000016807_673459-691953+	1.51002	-0.132584	1.66201	-0.079773	0.936418	NA
AIFM2|ENSG00000042286|c.Taira201203st20_X003379|JGIv7b.000087668_1299204-1318407-	18.6145	-1.04808	0.523876	-2.00063	0.0454325	0.221604
AIFM3|ENSG00000183773|c.Audic201207_X013849|JGIv7b.000025254_267353-322157-	198.073	-0.0116829	0.180228	-0.0648228	0.948315	0.982585
AIFM3|ENSG00000183773|c.Audic201207_X035841|JGIv7b.000112554_2492291-2538355+	95.4002	0.0991133	0.218109	0.454422	0.649525	0.852239
AIFM3|ENSG00000183773|c.Quigley201212_X042201|JGIv7b.000179290_540498-590557-	31.3056	0.392086	0.365525	1.07267	0.283421	0.59034
AIG1|ENSG00000146416|c.Amin201106_X018758|JGIv7b.000103958_146492-158251+	165.431	-0.217096	0.179871	-1.20695	0.227451	0.529926
AIG1|ENSG00000146416|c.Taira201203st40_X001662|JGIv7b.000073014_647306-779920-	232.508	-0.0609053	0.156156	-0.39003	0.696515	0.877364
AIM1L|ENSG00000176092|c.Taira201203intestine_X000965|JGIv7b.000008355_3365452-3426978+	37.5212	0.0143915	0.334019	0.0430859	0.965633	0.988746
AIM1L|ENSG00000176092|c.Taira201203intestine_X000995|JGIv7b.000008834_1196783-1229449+	1.13109	-1.10449	1.97148	-0.560235	0.575319	NA
AIM1L|ENSG00000176092|c.Taira201203skin_X001372|JGIv7b.000027891_163471-207216+	7.30191	-0.206153	0.733659	-0.280993	0.778716	0.915404
AIM1|ENSG00000112297|c.Taira201203skin_X000443|JGIv7b.000008630_4046678-4126721+	39.111	0.280107	0.350326	0.799559	0.423966	0.714447
AIMP1|ENSG00000164022|c.Audic201207_X000585|JGIv7b.000000243_3955727-3994889-	430.978	-0.245785	0.126641	-1.9408	0.0522823	0.241614
AIMP1|ENSG00000164022|c.Ismailoglu201203_X003285|JGIv7b.000024467_3853713-3886323-	368.071	-0.235625	0.141745	-1.66232	0.0964496	0.338033
AIMP2|ENSG00000106305|c.Taira201203egg_X002243|JGIv7b.000023403_7711694-7719216+	314.554	-0.0575639	0.155958	-0.369099	0.712054	0.884181
AIMP2|ENSG00000106305|c.Taira201203st35_X000445|JGIv7b.000009994_12458682-12466427-	587.716	0.137164	0.155029	0.884764	0.376284	0.677721
AIPL1|ENSG00000129221|c.Taira201203eye_X006417|JGIv7b.000047533_1491498-1521971+	6.85604	-1.12561	0.916362	-1.22835	0.219316	0.519089
AIP|ENSG00000110711|c.Amin201106_X009833|JGIv7b.000039604_1732013-1775291-	2670.78	-0.19967	0.0941366	-2.12106	0.0339166	0.187126
AJAP1|ENSG00000196581|c.Taira201203brain_X010890|JGIv7b.000087017_3905882-4058224-	1100.76	0.13093	0.110565	1.18419	0.236338	0.540386
AK1|ENSG00000106992|c.Park201106_X006776|JGIv7b.000025264_205550-214438-	1194.91	-0.0785325	0.114763	-0.684301	0.493785	0.76042
AK2|ENSG00000004455|c.Amin201106_X026008|JGIv7b.000280543_226084-234113-	113.058	-0.508956	0.209815	-2.42573	0.0152777	0.115348
AK2|ENSG00000004455|c.JGIL6RMv1_XeXenL6RMv10032655m|JGIv7b.000300439_173915-181442-	141.743	-0.279583	0.212279	-1.31706	0.18782	0.480357
AK3|ENSG00000147853|c.Quigley201212_X035146|JGIv7b.000106782_596333-609796+	59.7362	0.00210387	0.268831	0.00782601	0.993756	0.998239
AK3|ENSG00000147853|c.Taira201203intestine_X006771|JGIv7b.000105739_661037-686263-	49.9122	0.125158	0.293289	0.42674	0.669569	0.862856
AK4|ENSG00000162433|c.Taira201203kidney_X010798|JGIv7b.000155039_1314764-1341401-	255.677	0.210021	0.159266	1.31868	0.187276	0.479494
AK4|ENSG00000162433|c.Taira201203lung_X004431|JGIv7b.000053042_333513-361907-	54.9296	-0.037683	0.283639	-0.132855	0.894308	0.962562
AK5|ENSG00000154027|c.Taira201203brain_X003482|JGIv7b.000015038_1826728-1952721+	480.008	0.110692	0.130543	0.847934	0.396475	0.692384
AK5|ENSG00000154027|c.Taira201203brain_X004715|JGIv7b.000024235_4501983-4611591-	321.907	0.182819	0.141925	1.28814	0.197698	0.492072
AK5|ENSG00000154027|c.Taira201203brain_X015224|JGIv7b.000229341_1044673-1083000+	401.716	-0.0205211	0.142184	-0.144328	0.885242	0.959599
AK7|ENSG00000140057|c.Quigley201112_X014322|JGIv7b.000096659_3512071-3532305+	310.206	-0.227223	0.143573	-1.58264	0.113504	0.369851
AK9|ENSG00000155085|c.Quigley201207_X012828|JGIv7b.000275342_4258901-4272528+	29.7141	-0.292769	0.417742	-0.700838	0.483404	0.753868
AKAP10|ENSG00000108599|c.JGIL6RMv1_XeXenL6RMv10016564m|JGIv7b.000060518_12005-41962-	346.636	0.0653667	0.134504	0.485985	0.626978	0.840651
AKAP10|ENSG00000108599|c.Taira201203ovary_X003006|JGIv7b.000036364_669795-834494-	373.785	0.0206164	0.142194	0.144987	0.884721	0.959503
AKAP11|ENSG00000023516|c.Taira201203heart_X000820|JGIv7b.000008129_2772642-2806678+	1365.79	0.142305	0.109872	1.29519	0.195254	0.489289
AKAP11|ENSG00000023516|c.Taira201203ovary_X001711|JGIv7b.000014978_7316670-7350208-	2001.09	0.0710832	0.101481	0.700459	0.483641	0.753945
AKAP12|ENSG00000131016|c.Taira201203heart_X000951|JGIv7b.000009528_1568246-1645156+	2497.84	0.221656	0.102643	2.15948	0.0308129	0.176809
AKAP12|ENSG00000131016|c.Taira201203heart_X003470|JGIv7b.000045784_2039071-2113089-	3433.32	0.153548	0.106847	1.43708	0.150697	0.428521
AKAP13|ENSG00000170776|c.Taira201203kidney_X001485|JGIv7b.000009266_10750871-10936352-	546.057	0.36534	0.139272	2.62321	0.00871053	0.0803802
AKAP13|ENSG00000170776|c.Taira201203st08_X001568|JGIv7b.000023872_4196553-4370952+	504.196	0.406315	0.129448	3.13883	0.00169627	0.0266142
AKAP14|ENSG00000186471|c.Audic201207_X039309|JGIv7b.000149581_4144271-4150065+	8.11162	0.398101	0.705347	0.564404	0.572479	0.809905
AKAP14|ENSG00000186471|c.JGIL6RMv1_XeXenL6RMv10025486m|JGIv7b.000015436_5431697-5437326+	4.32366	0.930901	0.981748	0.948208	0.343024	NA
AKAP1|ENSG00000121057|c.Quigley201212_X006141|JGIv7b.000011701_655335-684369+	524.751	-0.0197378	0.127529	-0.154771	0.877001	0.956088
AKAP1|ENSG00000121057|c.Taira201203muscle_X001509|JGIv7b.000078587_545534-569362+	572.996	-0.222961	0.13589	-1.64075	0.10085	0.346843
AKAP2|ENSG00000241978|c.Taira201203heart_X005936|JGIv7b.000120942_118953-274730-	615.484	0.237491	0.119596	1.98578	0.0470575	0.226819
AKAP2|ENSG00000241978|c.Taira201203spleen_X001605|JGIv7b.000025212_563739-651463-	529.968	0.0766266	0.137741	0.556308	0.578	0.813671
AKAP6|ENSG00000151320|c.Taira201203heart_X008311|JGIv7b.000389081_417973-498393+	2653.16	0.0920801	0.11097	0.829777	0.406665	0.701256
AKAP7|ENSG00000118507|c.Audic201207_X034511|JGIv7b.000102277_1102692-1203603+	224.291	-0.15476	0.171342	-0.90322	0.366409	0.669143
AKAP8L|ENSG00000011243|c.Ismailoglu201203_X010581|JGIv7b.000171831_906148-927018-	505.786	0.452413	0.122391	3.69646	0.000218623	0.00617054
AKAP8|ENSG00000105127|c.Ueno201210st30_X000438|JGIv7b.000171831_878087-898673-	236.526	0.121395	0.155343	0.781465	0.434529	0.721449
AKAP9|ENSG00000127914|c.Taira201203egg_X004413|JGIv7b.000061124_3326312-3412910+	1472.38	0.319705	0.138729	2.30453	0.0211932	0.14054
AKIP1|ENSG00000166452|c.Chang2013_X010106|JGIv7b.000025194_6124860-6132444-	24.8737	-0.272241	0.447451	-0.608426	0.542905	0.793712
AKIRIN1|ENSG00000174574|c.XGI_TC433589|JGIv7b.000176467_1119135-1130440-	966.688	-0.188239	0.103663	-1.81588	0.0693881	0.283535
AKIRIN1|ENSG00000174574|c.XenBase_27695216|JGIv7b.000013204_2283837-2292925-	979.674	-0.211358	0.104366	-2.02516	0.0428511	0.214214
AKIRIN2|ENSG00000135334|c.Ismailoglu201203_X006313|JGIv7b.000053841_353974-366893+	214.913	-0.213965	0.164665	-1.2994	0.193808	0.487338
AKIRIN2|ENSG00000135334|c.Quigley201212_X036839|JGIv7b.000124774_733157-746415+	510.87	-0.144922	0.122622	-1.18186	0.23726	0.541731
AKR1A1|ENSG00000117448|c.Audic201207_X001531|JGIv7b.000002589_2255450-2261204+	108.965	-0.148289	0.206167	-0.719266	0.471977	0.74699
AKR1A1|ENSG00000117448|c.JGIL6RMv1_XeXenL6RMv10044629m|JGIv7b.000325141_664880-686159-	101.369	-0.236841	0.233444	-1.01455	0.310319	0.617868
AKR1A1|ENSG00000117448|c.Taira201203eye_X012212|JGIv7b.000179914_692982-715275+	5.62488	0.399671	0.874476	0.45704	0.647642	0.851459
AKR1A1|ENSG00000117448|c.Taira201203heart_X006867|JGIv7b.000181903_234480-318363-	74.5138	-0.574973	0.292039	-1.96882	0.0489736	0.231809
AKR1B1|ENSG00000085662|c.JGIL6RMv1_XeXenL6RMv10048691m|JGIv7b.000098502_455739-481960+	508.282	-0.155365	0.17185	-0.904075	0.365956	0.668894
AKR1B1|ENSG00000085662|c.Taira201203kidney_X013242|JGIv7b.000302407_70433-81598-	341.188	-0.652352	0.178699	-3.65056	0.000261672	0.00704589
AKR1C1|ENSG00000187134|c.Taira201203eye_X014102|JGIv7b.000302407_87179-103021+	0.833752	0.827124	2.22707	0.371395	0.710343	NA
AKR1C3|ENSG00000196139|c.JGIL6RMv1_XeXenL6RMv10048685m|JGIv7b.000098502_399004-406908+	0.297647	-1.60723	3.62912	-0.442871	0.657859	NA
AKR1C3|ENSG00000196139|c.Taira201203ovary_X005583|JGIv7b.000098502_412795-453787+	25.9323	-0.939829	0.414352	-2.26819	0.0233178	0.149221
AKR1C4|ENSG00000266359|c.Taira201203intestine_X009575|JGIv7b.000302407_100446-110964-	0.9285	-0.691977	2.24693	-0.307966	0.758108	NA
AKR1D1|ENSG00000122787|c.Audic201207_X049003|JGIv7b.000302407_120796-143246-	14.5657	-1.25947	0.636856	-1.97764	0.047969	0.228953
AKR1D1|ENSG00000122787|c.Ueno201210liver_X000428|JGIv7b.000098502_356066-382581+	0.611263	-1.19973	2.61891	-0.458102	0.646879	NA
AKR7A2|ENSG00000053371|c.Audic201207_X043600|JGIv7b.000195950_962243-987621+	118.656	-0.404394	0.230572	-1.75387	0.0794526	0.304652
AKR7A2|ENSG00000053371|c.Taira201203intestine_X009900|JGIv7b.000374693_7899-33019+	2.46857	0.839814	1.28197	0.655096	0.512406	NA
AKT1S1|ENSG00000204673|c.Chang2013_X027945|JGIv7b.000129797_98529-119312+	206.486	-0.0613104	0.171314	-0.357884	0.72043	0.8878
AKT1S1|ENSG00000204673|c.Chung201110_X002243|JGIv7b.000029769_1400245-1414904+	426.248	-0.117203	0.126845	-0.923989	0.355492	0.659079
AKT1|ENSG00000142208|c.Taira201203brain_X015260|JGIv7b.000230550_3031595-3119889+	1923.9	0.152198	0.110053	1.38295	0.166679	0.453514
AKT1|ENSG00000142208|c.Taira201203lung_X008023|JGIv7b.000236382_4634447-4730989-	737.49	0.0391079	0.12434	0.314524	0.753123	0.903568
AKT2|ENSG00000105221|c.Chang2013_X013940|JGIv7b.000039723_10701943-10733847+	400.676	-0.0514149	0.135208	-0.380265	0.703749	0.88055
AKT2|ENSG00000105221|c.Quigley201212_X022577|JGIv7b.000050079_1595536-1630887-	571.467	-0.108267	0.123416	-0.877258	0.380347	0.679938
AKTIP|ENSG00000166971|c.JGIL6RMv1_XeXenL6RMv10028853m|JGIv7b.000046631_26538-48284-	432.876	-0.0882808	0.139392	-0.633328	0.52652	0.784306
AKTIP|ENSG00000166971|c.JGIL6RMv1_XeXenL6RMv10039581m|JGIv7b.000024235_272143-301287-	273.889	-0.0481121	0.149862	-0.321044	0.748177	0.901505
AL138764.1|ENSG00000226209|c.Taira201203skin_X001171|JGIv7b.000022127_1714398-1719559+	16.3736	1.05591	0.514	2.05429	0.0399475	0.205682
AL138764.1|ENSG00000226209|c.UniGene_Xl_S13670470|JGIv7b.000234771_1559969-1568146+	169.493	-0.118062	0.179085	-0.659253	0.509734	0.771762
AL139147.1|ENSG00000248458|c.Quigley201212_X018523|JGIv7b.000039762_516290-522717+	45.2054	1.51976	0.381715	3.9814	6.85105e-05	0.00257115
AL139147.1|ENSG00000248458|c.Taira201203brain_X015970|JGIv7b.000267384_77233-80280-	6.49708	0.457001	0.915348	0.499265	0.617592	0.835868
AL139147.1|ENSG00000248458|c.Taira201203pancreas_X000424|JGIv7b.000012020_3432449-3434954-	2.34934	0.620141	1.27601	0.486002	0.626966	NA
AL139147.1|ENSG00000248458|c.Taira201203spleen_X003374|JGIv7b.000075398_527034-530965-	1.14515	-2.32293	2.01854	-1.15079	0.249817	NA
AL139147.1|ENSG00000248458|c.Taira201203spleen_X005552|JGIv7b.000289484_101467-108039+	1.33908	0.187038	1.65695	0.112881	0.910125	NA
AL590867.1|ENSG00000213121|c.Ismailoglu201203_X011739|JGIv7b.000243915_142947-144364+	0	NA	NA	NA	NA	NA
AL590867.1|ENSG00000213121|c.JGIL6RMv1_XeXenL6RMv10007407m|JGIv7b.000011701_12711-15862-	0	NA	NA	NA	NA	NA
AL590867.1|ENSG00000213121|c.Quigley201207_X002679|JGIv7b.000016068_37798-39265+	8.03333	0.577862	0.708148	0.816019	0.414489	0.707634
AL590867.1|ENSG00000213121|c.Quigley201212_X005522|JGIv7b.000009266_7207423-7208225-	2.24211	-0.107576	1.4443	-0.0744832	0.940626	NA
AL590867.1|ENSG00000213121|c.Quigley201212_X039730|JGIv7b.000152894_2197222-2197958+	2.51052	-0.0206063	1.31933	-0.0156188	0.987539	NA
AL590867.1|ENSG00000213121|c.Quigley201212_X050811|JGIv7b.000389081_131710-132500+	2.50222	0.807274	1.25717	0.642136	0.520785	NA
AL590867.1|ENSG00000213121|c.Taira201203eye_X013102|JGIv7b.000226594_610420-611379-	5.46979	1.11908	0.876769	1.27636	0.201827	0.497053
AL590867.1|ENSG00000213121|c.Taira201203intestine_X006009|JGIv7b.000081267_1672215-1673119+	1.22566	1.44844	2.03471	0.711866	0.476548	NA
AL590867.1|ENSG00000213121|c.Taira201203st09_X004864|JGIv7b.000388571_635947-636806+	0	NA	NA	NA	NA	NA
AL590867.1|ENSG00000213121|c.Taira201203st20_X003787|JGIv7b.000112487_264673-266365+	3.53891	-0.85717	1.12134	-0.764413	0.444621	NA
AL590867.1|ENSG00000213121|c.Taira201203st25_X003501|JGIv7b.000100253_906957-910911+	100.073	0.53417	0.294543	1.81355	0.0697463	0.284447
AL590867.1|ENSG00000213121|c.TeperekTkacz201205_X001917|JGIv7b.000145462_333945-335128-	3.34313	2.06013	1.22171	1.68627	0.091743	NA
AL590867.1|ENSG00000213121|c.TeperekTkacz201206_X004670|JGIv7b.000181903_3323556-3324840-	57.0922	0.604824	0.308934	1.95778	0.0502564	0.235653
AL590867.1|ENSG00000213121|c.Ueno201210brain_X003155|JGIv7b.000312114_325835-326747-	2.06619	1.18839	1.422	0.83572	0.403312	NA
AL590867.1|ENSG00000213121|c.XGI_TC429971|JGIv7b.000337825_3931061-4013715+	6.13933	0.483422	0.873819	0.553229	0.580107	0.814214
ALAD|ENSG00000148218|c.Taira201203eye_X010813|JGIv7b.000127590_807470-813176+	70.2033	-0.0579525	0.26862	-0.215742	0.829189	0.937119
ALAD|ENSG00000148218|c.Taira201203st30_X002025|JGIv7b.000046073_2901759-2906912-	95.0146	-0.136043	0.255699	-0.532044	0.594696	0.822234
ALAS1|ENSG00000023330|c.Park201106_X019747|JGIv7b.000155038_1473530-1502338-	340.299	-0.2502	0.146804	-1.70431	0.0883235	0.322437
ALAS1|ENSG00000023330|c.Quigley201212_X039608|JGIv7b.000150991_274563-302142+	310.481	-0.184939	0.168363	-1.09846	0.272006	0.579022
ALAS2|ENSG00000158578|c.Taira201203heart_X006496|JGIv7b.000159399_88840-96540-	53.6937	-0.26784	0.302886	-0.884293	0.376538	0.677762
ALB|ENSG00000163631|c.JGIL6RMv1_XeXenL6RMv10000181m|JGIv7b.000165627_987804-999672-	1.85916	-2.04977	1.74259	-1.17628	0.239483	NA
ALB|ENSG00000163631|c.Taira201203liver_X003196|JGIv7b.000165627_1017069-1028394-	0	NA	NA	NA	NA	NA
ALB|ENSG00000163631|c.XGI_TC450896|JGIv7b.000006762_294825-308269-	0	NA	NA	NA	NA	NA
ALCAM|ENSG00000170017|c.Quigley201207_X005983|JGIv7b.000049179_1767744-1808318+	1369.26	-0.0755383	0.0992312	-0.761235	0.446516	0.730096
ALCAM|ENSG00000170017|c.Taira201203skin_X002838|JGIv7b.000078587_2173799-2217317-	1217.44	-0.106092	0.109499	-0.968879	0.332605	0.639347
ALDH16A1|ENSG00000161618|c.Taira201203testis_X003116|JGIv7b.000139674_1267292-1302680+	299.674	-0.0564884	0.160607	-0.351719	0.725049	0.890237
ALDH16A1|ENSG00000161618|c.Ueno201210st09_X000476|JGIv7b.000056777_253789-300328+	419.788	-0.00102047	0.129859	-0.00785829	0.99373	0.998239
ALDH18A1|ENSG00000059573|c.Taira201203brain_X001612|JGIv7b.000007555_3533894-3560986+	633.883	0.611521	0.192237	3.18108	0.00146729	0.0243254
ALDH1A1|ENSG00000165092|c.UniGene_Xl_S13590702|JGIv7b.000067832_984827-1011747-	1.02515	-0.881253	2.08375	-0.422917	0.672355	NA
ALDH1A1|ENSG00000165092|c.XGI_TC453560|JGIv7b.000268711_1086747-1122004-	53.7464	-0.0937603	0.312817	-0.299729	0.764384	0.907433
ALDH1A2|ENSG00000128918|c.Ismailoglu201203_X012754|JGIv7b.000351606_1188692-1224875+	72.686	-0.299375	0.253141	-1.18264	0.236952	0.541274
ALDH1A2|ENSG00000128918|c.Taira201203st10_X002477|JGIv7b.000059883_1776490-1813028-	36.9336	-0.892642	0.417462	-2.13826	0.0324958	0.183183
ALDH1A3|ENSG00000184254|c.XGI_TC418929|JGIv7b.000058049_2993139-3026315+	10.4499	0.155745	0.64302	0.242209	0.808618	0.928523
ALDH1L2|ENSG00000136010|c.JGIL6RMv1_XeXenL6RMv10025425m|JGIv7b.000018184_3937340-3962000+	346.765	0.816433	0.16062	5.08302	3.71472e-07	3.94396e-05
ALDH1L2|ENSG00000136010|c.JGIL6RMv1_XeXenL6RMv10031749m|JGIv7b.000005925_7485602-7511844+	612.647	0.386248	0.136738	2.82474	0.00473186	0.054017
ALDH1L2|ENSG00000136010|c.JGIL6RMv1_XeXenL6RMv10051654m|JGIv7b.000013523_9801871-9832818-	311.235	-0.253829	0.407216	-0.623328	0.533069	0.788309
ALDH2|ENSG00000111275|c.JGIL6RMv1_XeXenL6RMv10040201m|JGIv7b.000025254_4358924-4376397+	600.702	-0.329962	0.131385	-2.51142	0.0120245	0.0988744
ALDH3A2|ENSG00000072210|c.Taira201203brain_X007429|JGIv7b.000047398_2314293-2333039+	1056.14	0.276578	0.132513	2.08717	0.0368729	0.195978
ALDH3A2|ENSG00000072210|c.Taira201203intestine_X009208|JGIv7b.000267344_2669983-2688182-	140.683	-0.140528	0.189269	-0.742478	0.457798	0.736668
ALDH3B1|ENSG00000006534|c.JGIL6RMv1_XeXenL6RMv10016781m|JGIv7b.000195272_5561-29468-	79.3531	-0.110014	0.254468	-0.432329	0.665502	0.860801
ALDH3B1|ENSG00000006534|c.Taira201203st08_X004621|JGIv7b.000143664_1419946-1433550-	4.85305	-0.332806	0.916187	-0.363251	0.716417	NA
ALDH4A1|ENSG00000159423|c.Ueno2012102cells_X001582|JGIv7b.000195950_1224872-1239140+	612.748	-0.0529707	0.133387	-0.39712	0.691279	0.874885
ALDH5A1|ENSG00000112294|c.JGIL6RMv1_XeXenL6RMv10055213m|JGIv7b.000133814_61275-85694-	794.029	-0.125156	0.120423	-1.0393	0.298664	0.606593
ALDH5A1|ENSG00000112294|c.Taira201203brain_X009760|JGIv7b.000073623_27689-36558+	810.103	-0.139639	0.121292	-1.15127	0.249622	0.555117
ALDH6A1|ENSG00000119711|c.Chang2013_X028430|JGIv7b.000135961_174462-195497+	627.604	-0.437362	0.126295	-3.46303	0.000534127	0.0117813
ALDH6A1|ENSG00000119711|c.Taira201203eye_X005434|JGIv7b.000039723_6916464-6931490+	1204.12	-0.460663	0.16127	-2.85647	0.00428379	0.0506485
ALDH7A1|ENSG00000164904|c.Chang2013_X005376|JGIv7b.000012879_516684-543019+	271.629	-0.530773	0.151638	-3.50026	0.000464812	0.0107766
ALDH7A1|ENSG00000164904|c.Ismailoglu201203_X012650|JGIv7b.000332973_1501565-1533012+	986.008	-0.167309	0.107064	-1.5627	0.118123	0.377335
ALDH9A1|ENSG00000143149|c.mgEST_1013086397|JGIv7b.000023165_177578-205346+	195.053	-0.358292	0.186042	-1.92586	0.0541214	0.246664
ALDOA|ENSG00000149925|c.Taira201203testis_X000484|JGIv7b.000011418_94265-103695-	1887.18	0.227682	0.365914	0.622229	0.533791	0.788765
ALDOA|ENSG00000149925|c.Taira201203testis_X001725|JGIv7b.000045548_802314-822089+	974.991	-0.0828839	0.448706	-0.184718	0.85345	0.94673
ALDOC|ENSG00000109107|c.Audic201207_X017272|JGIv7b.000035361_3467404-3489396+	15326.6	-0.160583	0.125086	-1.28378	0.199218	0.493791
ALDOC|ENSG00000109107|c.Taira201203eye_X003902|JGIv7b.000023403_7692979-7703003+	18.6957	0.0156216	0.479187	0.0326002	0.973993	0.991116
ALDOC|ENSG00000109107|c.Taira201203skin_X000538|JGIv7b.000009994_12491166-12504974-	102.886	-0.421517	0.245818	-1.71475	0.0863911	0.318675
ALG10|ENSG00000139133|c.TXGP201107_X000241|JGIv7b.000003286_1091628-1110136+	353.749	-0.115052	0.15062	-0.763855	0.444954	0.728938
ALG10|ENSG00000139133|c.Taira201203egg_X002804|JGIv7b.000033104_752415-760160+	145.513	0.0387728	0.18707	0.207263	0.835804	0.939851
ALG11|ENSG00000253710|c.Taira201203ovary_X000478|JGIv7b.000005732_11005602-11014189+	0.175839	1.16377	4.08047	0.285205	0.775487	NA
ALG11|ENSG00000253710|c.Taira201203ovary_X007193|JGIv7b.000200825_4361873-4370002-	127.485	-0.137014	0.195578	-0.700563	0.483576	0.753945
ALG12|ENSG00000182858|c.Audic201207_X035426|JGIv7b.000108224_431171-465544+	124.624	-0.0616671	0.205484	-0.300107	0.764095	0.907433
ALG13|ENSG00000101901|c.Taira201203brain_X008415|JGIv7b.000054743_244993-257011+	99.3381	-0.280283	0.217482	-1.28876	0.19748	0.491915
ALG13|ENSG00000101901|c.Taira201203egg_X006531|JGIv7b.000167347_3558491-3613623-	2.67545	-0.985271	1.27086	-0.77528	0.438174	NA
ALG14|ENSG00000172339|c.Ismailoglu201203_X009292|JGIv7b.000120545_2522-24015-	42.0842	0.268212	0.316423	0.847637	0.39664	0.692414
ALG14|ENSG00000172339|c.Ueno2012106cells_X001147|JGIv7b.000069443_9813125-9833843-	33.6033	-0.121654	0.374316	-0.325004	0.745178	0.900091
ALG1|ENSG00000033011|c.XenBase_120577611|JGIv7b.000120240_1678920-1690839-	111.275	0.155024	0.212265	0.730332	0.465187	0.742314
ALG2|ENSG00000119523|c.JGIL6RMv1_XeXenL6RMv10029999m|JGIv7b.000134022_1115357-1121712+	159.749	-0.0511745	0.189293	-0.270345	0.786895	0.91925
ALG3|ENSG00000214160|c.JGIL6RMv1_XeXenL6RMv10014188m|JGIv7b.000029016_1621622-1638256+	149.282	0.0188714	0.189814	0.0994206	0.920804	0.972461
ALG5|ENSG00000120697|c.Ueno201210ovary_X000714|JGIv7b.000158000_927363-947043+	154.936	-0.0699349	0.18248	-0.383247	0.701536	0.87891
ALG6|ENSG00000088035|c.JGIL6RMv1_XeXenL6RMv10047977m|JGIv7b.000053042_994128-1017694-	40.6347	-0.185382	0.349997	-0.529667	0.596343	0.823261
ALG6|ENSG00000088035|c.TXGP201107_X007638|JGIv7b.000155039_2029002-2054689-	58.7013	-0.0876626	0.271132	-0.323321	0.746452	0.900816
ALG8|ENSG00000159063|c.Chang2013_X034933|JGIv7b.000262000_1304722-1319235+	49.3801	0.0882592	0.329493	0.267864	0.788804	0.919874
ALKBH2|ENSG00000189046|c.Ismailoglu201203_X010299|JGIv7b.000162663_328259-335507-	21.4298	-0.147784	0.465022	-0.317799	0.750637	0.902818
ALKBH3|ENSG00000166199|c.mgEST_1013094793|JGIv7b.000025194_1510378-1518836-	27.0556	0.0348044	0.463044	0.0751644	0.940084	0.979421
ALKBH4|ENSG00000160993|c.XenBase_147900036|JGIv7b.000112554_1921185-1945900-	164.129	-0.0869873	0.185436	-0.469095	0.639002	0.847273
ALKBH5|ENSG00000091542|c.Ismailoglu201203_X011366|JGIv7b.000219295_1904339-1920182+	234.676	0.178399	0.170001	1.0494	0.293995	0.601077
ALKBH6|ENSG00000239382|c.XenBase_148232713|JGIv7b.000039723_8267818-8274647-	83.3167	0.0386321	0.23147	0.166899	0.86745	0.952427
ALKBH7|ENSG00000125652|c.Amin201106_X013666|JGIv7b.000055171_1437319-1448272-	62.5987	0.0980646	0.275343	0.356154	0.721725	0.888315
ALKBH8|ENSG00000137760|c.Park201106_X017376|JGIv7b.000104417_1312877-1361678-	78.0462	-0.0311882	0.238431	-0.130806	0.895929	0.96301
ALK|ENSG00000171094|c.Taira201203ovary_X003493|JGIv7b.000045400_486889-542258+	199.4	0.638977	0.182034	3.51021	0.00044776	0.0104858
ALK|ENSG00000171094|c.Taira201203ovary_X007251|JGIv7b.000203041_5408317-5511974-	29.0939	0.460971	0.395209	1.1664	0.243454	0.54844
ALK|ENSG00000171094|c.Taira201203testis_X002877|JGIv7b.000102974_2954129-2979281-	162.138	0.715817	0.180674	3.96193	7.43455e-05	0.00274324
ALLC|ENSG00000151360|c.JGIL6RMv1_XeXenL6RMv10005461m|JGIv7b.000142445_317626-337574+	1.92535	-2.1326	1.64306	-1.29794	0.194307	NA
ALMS1|ENSG00000116127|c.Taira201203egg_X006767|JGIv7b.000189728_223040-229145-	123.944	0.53386	0.213868	2.49621	0.0125528	0.101708
ALMS1|ENSG00000116127|c.Taira201203st25_X001409|JGIv7b.000027038_176685-183058-	118.77	0.536585	0.217349	2.46878	0.0135575	0.106785
ALOX5AP|ENSG00000132965|c.Taira201203intestine_X003061|JGIv7b.000031941_765607-774107+	1.89375	2.39374	1.63031	1.46827	0.142032	NA
ALOX5|ENSG00000012779|c.Taira201203intestine_X009632|JGIv7b.000314296_315599-366277-	113.154	-0.0186947	0.223384	-0.0836888	0.933304	0.977277
ALOXE3|ENSG00000179148|c.Quigley201207_X001625|JGIv7b.000011405_670007-686679-	0.82256	-0.385808	2.13292	-0.180882	0.85646	NA
ALOXE3|ENSG00000179148|c.Taira201203egg_X005331|JGIv7b.000093091_80224-178417+	18.0643	-0.565742	0.481931	-1.17391	0.240432	0.544744
ALOXE3|ENSG00000179148|c.Taira201203pancreas_X002645|JGIv7b.000193187_82007-99103+	0.534294	2.64472	2.70417	0.978016	0.328067	NA
ALPI|ENSG00000163295|c.JGIL6RMv1_XeXenL6RMv10040535m|JGIv7b.000381972_640531-658005-	0.356644	2.0613	3.68712	0.559053	0.576125	NA
ALPI|ENSG00000163295|c.XGI_TC418963|JGIv7b.000381972_623263-638495-	1.60515	-2.8899	1.81443	-1.59274	0.111219	NA
ALPK1|ENSG00000073331|c.Taira201203ovary_X000082|JGIv7b.000000243_126485-208307+	30.3092	-0.307426	0.371906	-0.826623	0.408451	0.702616
ALPK3|ENSG00000136383|c.JGIL6RMv1_XeXenL6RMv10040996m|JGIv7b.000253809_1268884-1308561-	6.01719	0.0370017	0.836563	0.0442306	0.964721	0.988509
ALPL|ENSG00000162551|c.Amin201106_X013889|JGIv7b.000057316_132815-157362-	370.629	0.182503	0.148114	1.23219	0.21788	0.518112
ALPL|ENSG00000162551|c.Taira201203eye_X005127|JGIv7b.000036295_1318683-1340495-	1.30471	-3.71737	2.00947	-1.84993	0.064324	NA
ALS2CL|ENSG00000178038|c.Taira201203eye_X009500|JGIv7b.000090265_860117-915836-	77.8742	0.494551	0.304913	1.62194	0.104816	0.354128
ALS2CR12|ENSG00000155749|c.Quigley201207_X010278|JGIv7b.000139113_2282992-2301844-	23.5122	0.71143	0.423582	1.67956	0.0930435	0.331517
ALS2CR8|ENSG00000138380|c.Ismailoglu201203_X009843|JGIv7b.000139113_1074792-1149655+	100.723	-0.247579	0.236759	-1.0457	0.295699	0.603143
ALS2|ENSG00000003393|c.Taira201203brain_X012916|JGIv7b.000139113_628133-683009-	1015.51	0.194349	0.108075	1.79827	0.0721337	0.289947
ALX1|ENSG00000180318|c.JGIL6RMv1_XeXenL6RMv10030488m|JGIv7b.000005925_4076729-4096127-	0.304235	-1.63284	3.59904	-0.453686	0.650055	NA
ALX1|ENSG00000180318|c.XenBase_557061|JGIv7b.000018184_582121-599994-	0	NA	NA	NA	NA	NA
ALX4|ENSG00000052850|c.Taira201203st30_X001298|JGIv7b.000025194_976624-1021079-	0.175839	1.16377	4.08047	0.285205	0.775487	NA
ALX4|ENSG00000052850|c.Ueno201210eye_X000921|JGIv7b.000043483_2259744-2305019-	0.863778	0.724294	2.19991	0.329238	0.741976	NA
ALYREF|ENSG00000183684|c.Taira201203brain_X013974|JGIv7b.000171284_51089-105899+	322.39	-0.199987	0.137796	-1.45132	0.14669	0.422582
AMACR|ENSG00000242110|c.UniGene_Xl_S42160853|JGIv7b.000052441_4456988-4477633-	99.0668	-0.0624711	0.216596	-0.288422	0.773023	0.912496
AMBN|ENSG00000178522|c.UniGene_Xl_S17537448|JGIv7b.000165627_318427-329557-	0.789585	-0.305951	2.38338	-0.128369	0.897857	NA
AMBN|ENSG00000178522|c.XGI_TC421467|JGIv7b.000000377_3116399-3125382-	0.700942	1.69166	2.51211	0.673399	0.500693	NA
AMBP|ENSG00000106927|c.mgEST_1013086054|JGIv7b.000037448_34801-40125+	2.26795	1.32134	1.38675	0.952834	0.340674	NA
AMBRA1|ENSG00000110497|c.Taira201203st30_X001897|JGIv7b.000043483_748086-815433-	401.132	0.325608	0.20681	1.57443	0.115389	0.372762
AMD1|ENSG00000123505|c.Taira201203st20_X005045|JGIv7b.000275342_3520279-3540760-	8044.23	0.0662944	0.0982441	0.674793	0.499807	0.764923
AMD1|ENSG00000123505|c.Ueno201210egg_X000697|JGIv7b.000048559_596481-613235-	3186.12	-0.00762411	0.0976656	-0.0780635	0.937778	0.97873
AMDHD1|ENSG00000139344|c.XGI_TC417744|JGIv7b.000037038_409738-425870-	8.33558	-0.798524	0.760058	-1.05061	0.293438	0.600503
AMDHD2|ENSG00000162066|c.JGIL6RMv1_XeXenL6RMv10043746m|JGIv7b.000000939_2405460-2424316-	37.9364	0.137398	0.363713	0.377764	0.705606	0.881273
AMELY|ENSG00000099721|c.Taira201203testis_X004012|JGIv7b.000337436_71919-92294+	2.17721	-0.501212	1.48112	-0.338401	0.735061	NA
AMER1|ENSG00000184675|c.JGIL6RMv1_XeXenL6RMv10048633m|JGIv7b.000007546_843559-873760+	895.316	-0.074752	0.122277	-0.611333	0.540979	0.792593
AMER2|ENSG00000165566|c.Taira201203brain_X001255|JGIv7b.000006290_3197704-3200054-	646.998	0.110644	0.117179	0.944232	0.345051	0.649677
AMER2|ENSG00000165566|c.Taira201203brain_X013505|JGIv7b.000157968_800616-802978-	588.587	0.150293	0.123864	1.21337	0.224989	0.526307
AMFR|ENSG00000159461|c.Ismailoglu201203_X004748|JGIv7b.000039730_363255-389134+	1233.89	0.0509267	0.104239	0.488556	0.625156	0.839615
AMFR|ENSG00000159461|c.XenBase_48734801|JGIv7b.000062355_1142076-1161043-	622.971	-0.105307	0.120584	-0.873303	0.382498	0.681486
AMH|ENSG00000104899|c.Chang2013_X013075|JGIv7b.000035716_746259-755987+	6.16752	1.18769	0.93836	1.26571	0.205617	0.501821
AMH|ENSG00000104899|c.Taira201203testis_X002376|JGIv7b.000072621_2337467-2355355+	2.62803	1.60482	1.32385	1.21224	0.225419	NA
AMIGO1|ENSG00000181754|c.JGIL6RMv1_XeXenL6RMv10023454m|JGIv7b.000196263_1681676-1684705-	1888.4	-0.153643	0.107207	-1.43315	0.151816	0.430284
AMIGO2|ENSG00000139211|c.Taira201203brain_X005328|JGIv7b.000030470_4803645-4807610-	605.107	-0.11703	0.118569	-0.987018	0.323634	0.630825
AMMECR1L|ENSG00000144233|c.XGI_TC415090|JGIv7b.000376454_241293-261727-	196.598	0.209491	0.170307	1.23008	0.218669	0.518398
AMMECR1L|ENSG00000144233|c.XGI_TC421123|JGIv7b.000016807_10809819-10828116-	63.5384	0.14642	0.284467	0.514717	0.606751	0.829822
AMMECR1|ENSG00000101935|c.Audic201207_X004453|JGIv7b.000007546_6111124-6200514-	309.968	0.00796435	0.184673	0.0431269	0.9656	0.988746
AMMECR1|ENSG00000101935|c.XGI_TC445721|JGIv7b.000086967_3251859-3298697+	530.406	0.00625407	0.120735	0.0518	0.958688	0.986666
AMN1|ENSG00000151743|c.Ueno201210intestine_X000646|JGIv7b.000033059_299209-308540-	36.0147	0.657552	0.357109	1.84132	0.0655744	0.274736
AMN|ENSG00000166126|c.JGIL6RMv1_XeXenL6RMv10029044m|JGIv7b.000034509_1299226-1349867+	7.80202	0.424475	0.765948	0.554183	0.579454	0.814152
AMOTL1|ENSG00000166025|c.Quigley201207_X010048|JGIv7b.000133669_4996-29281+	81.6411	0.392768	0.240406	1.63377	0.102307	0.349109
AMOTL1|ENSG00000166025|c.Ueno2012102cells_X000850|JGIv7b.000053422_583386-650113+	113.915	0.133853	0.215667	0.620649	0.534831	0.789316
AMOTL1|ENSG00000166025|c.Ueno201210heart_X001204|JGIv7b.000151039_2593-23516-	62.9429	0.198202	0.265997	0.745127	0.456195	0.735664
AMOTL2|ENSG00000114019|c.Quigley201112_X007990|JGIv7b.000043061_117606-130202-	272.772	0.0162431	0.14706	0.110452	0.912051	0.968936
AMOTL2|ENSG00000114019|c.Taira201203kidney_X005476|JGIv7b.000044494_2703213-2717467+	292.543	-0.21637	0.143204	-1.51093	0.130807	0.397093
AMOT|ENSG00000126016|c.Ismailoglu201203_X008170|JGIv7b.000086967_2305728-2350541+	279.102	0.245681	0.147325	1.66761	0.0953926	0.335775
AMOT|ENSG00000126016|c.Ueno201210st09_X000827|JGIv7b.000167347_3121254-3235018+	321.519	0.0563942	0.14069	0.400839	0.688539	0.873396
AMPD1|ENSG00000116748|c.Audic201207_X022139|JGIv7b.000047533_6104779-6156217+	0.957543	-2.01889	2.24584	-0.898946	0.368681	NA
AMPD1|ENSG00000116748|c.JGIL6RMv1_XeXenL6RMv10033267m|JGIv7b.000248633_112408-180410-	0.168941	-0.759782	4.08047	-0.186199	0.852288	NA
AMPD2|ENSG00000116337|c.Taira201203brain_X014561|JGIv7b.000196263_1824707-1882588+	3139.75	0.185305	0.0970596	1.90919	0.0562378	0.251061
AMPD3|ENSG00000133805|c.Taira201203eye_X009604|JGIv7b.000093786_3465999-3482888+	9.43558	-0.601338	0.674726	-0.891233	0.372804	0.674832
AMPD3|ENSG00000133805|c.Taira201203muscle_X000769|JGIv7b.000025194_4807080-4831622-	52.2784	-0.0113733	0.295193	-0.0385284	0.969266	0.990289
AMPH|ENSG00000078053|c.Taira201203st25_X001169|JGIv7b.000019169_587318-677117-	5468.74	-0.0911942	0.0901232	-1.01188	0.311594	0.619169
AMT|ENSG00000145020|c.JGIL6RMv1_XeXenL6RMv10034877m|JGIv7b.000187321_5073387-5087750+	234.26	-0.197266	0.184998	-1.06631	0.286283	0.593268
AMY2A|ENSG00000243480|c.Taira201203liver_X002267|JGIv7b.000074267_790749-809155-	0.534294	2.64472	2.70417	0.978016	0.328067	NA
AMY2A|ENSG00000243480|c.XGI_TC419956|JGIv7b.000245044_729742-736371+	6.16044	-0.203389	0.800523	-0.25407	0.799442	0.924706
AMZ2|ENSG00000262747|c.Ueno201210skin_X000041|JGIv7b.000003490_414245-426890-	56.4012	0.106262	0.277134	0.383433	0.701399	0.87891
ANAPC10|ENSG00000164162|c.JGIL6RMv1_XeXenL6RMv10012411m|JGIv7b.000190940_47776-90769+	115.092	-0.364294	0.220029	-1.65567	0.0977893	0.340724
ANAPC10|ENSG00000164162|c.JGIL6RMv1_XeXenL6RMv10049316m|JGIv7b.000099286_4634677-4675591-	68.2526	0.0647098	0.258147	0.25067	0.802069	0.925951
ANAPC11|ENSG00000141552|c.Ueno2012102cells_X001450|JGIv7b.000150750_1384682-1388464-	668.213	-0.180795	0.118329	-1.52791	0.126536	0.390784
ANAPC13|ENSG00000129055|c.XGI_TC421224|JGIv7b.000034020_323529-328905+	272.967	-0.0965818	0.152946	-0.631477	0.527729	0.785536
ANAPC15|ENSG00000110200|c.Amin201106_X013365|JGIv7b.000053445_1145229-1150382+	184.156	-0.237012	0.1985	-1.19401	0.232473	0.535768
ANAPC15|ENSG00000110200|c.XenBase_148232526|JGIv7b.000030080_1923986-1927365-	118.735	-0.334072	0.203805	-1.63918	0.101176	0.347501
ANAPC16|ENSG00000166295|c.Audic201207_X010541|JGIv7b.000016807_5961511-5974057+	557.356	-0.242297	0.137747	-1.759	0.0785779	0.303114
ANAPC16|ENSG00000166295|c.Ismailoglu201203_X001516|JGIv7b.000010944_3353071-3367827+	82.543	-1.14918	0.29661	-3.87438	0.000106898	0.00349353
ANAPC1|ENSG00000153107|c.Ismailoglu201203_X008249|JGIv7b.000089475_327235-394223+	721.447	-0.0624984	0.112525	-0.555417	0.578609	0.813914
ANAPC2|ENSG00000176248|c.Quigley201207_X009892|JGIv7b.000127590_62192-71853+	366.348	-0.0845396	0.138204	-0.6117	0.540737	0.792513
ANAPC4|ENSG00000053900|c.UniGene_Xl_S19656621|JGIv7b.000016001_2958771-3016870-	292.751	-0.0852459	0.145134	-0.58736	0.556962	0.801778
ANAPC5|ENSG00000089053|c.Audic201207_X042856|JGIv7b.000184375_451715-476545+	247.729	-0.109987	0.149406	-0.736164	0.461631	0.739121
ANAPC7|ENSG00000196510|c.Audic201207_X044995|JGIv7b.000219188_1261929-1279189+	494.015	-0.0881784	0.127699	-0.690519	0.489868	0.758271
ANAPC7|ENSG00000196510|c.JGIL6RMv1_XeXenL6RMv10040190m|JGIv7b.000025254_4596923-4615607+	424.175	-0.139464	0.134414	-1.03757	0.29947	0.607509
ANGEL1|ENSG00000013523|c.Ismailoglu201203_X004701|JGIv7b.000039723_6357616-6368993+	80.482	0.101446	0.235218	0.431284	0.666262	0.861488
ANGEL2|ENSG00000174606|c.Taira201203eye_X004326|JGIv7b.000027161_1872314-1886888-	222.986	-0.084056	0.155641	-0.540062	0.589154	0.819075
ANGEL2|ENSG00000174606|c.Ueno2012104cells_X000979|JGIv7b.000102974_10925927-10941159+	149.815	0.24674	0.207333	1.19006	0.234022	0.537594
ANGPT1|ENSG00000154188|c.Amin201106_X021782|JGIv7b.000160942_2653439-2846011-	90.4558	0.438894	0.242185	1.81223	0.0699512	0.284681
ANGPT1|ENSG00000154188|c.Taira201203muscle_X001364|JGIv7b.000063404_1710714-1804635-	160.183	0.103351	0.179952	0.574324	0.565748	0.806228
ANGPT2|ENSG00000091879|c.Amin201106_X023506|JGIv7b.000196571_247749-274339-	1.45597	-2.72829	1.89958	-1.43626	0.15093	NA
ANGPT2|ENSG00000091879|c.Taira201203eye_X007044|JGIv7b.000052702_8570573-8604597+	27.0265	-0.295607	0.412064	-0.71738	0.47314	0.747839
ANGPT2|ENSG00000091879|c.Taira201203eye_X009340|JGIv7b.000087714_44784-72278-	38.7548	-0.667168	0.337275	-1.97811	0.0479162	0.228929
ANGPT4|ENSG00000101280|c.Taira201203intestine_X009857|JGIv7b.000364164_34067-39117+	0.360266	2.07358	3.67262	0.564604	0.572343	NA
ANGPT4|ENSG00000101280|c.Taira201203liver_X000783|JGIv7b.000013941_2396868-2401326-	1.01016	-0.864478	2.09159	-0.413312	0.679378	NA
ANGPTL1|ENSG00000116194|c.JGIL6RMv1_XeXenL6RMv10030866m|JGIv7b.000084188_1151965-1153565-	3.22793	-0.681686	1.18692	-0.574331	0.565744	NA
ANGPTL1|ENSG00000116194|c.Taira201203eye_X008148|JGIv7b.000069443_8064452-8081308-	34.6193	-0.0934461	0.385685	-0.242286	0.808559	0.928523
ANGPTL1|ENSG00000116194|c.Taira201203skin_X002320|JGIv7b.000053263_5983747-6002015-	67.1767	0.575419	0.276953	2.07768	0.0377389	0.198845
ANGPTL2|ENSG00000136859|c.Audic201207_X018145|JGIv7b.000037448_1281491-1299713-	183.728	-0.113466	0.175777	-0.645514	0.518594	0.778862
ANGPTL2|ENSG00000136859|c.Taira201203heart_X003500|JGIv7b.000046073_1767052-1783375+	140.91	0.106358	0.203765	0.521965	0.601695	0.826861
ANGPTL2|ENSG00000136859|c.Taira201203liver_X000960|JGIv7b.000017914_243464-255562-	23.7368	-0.511437	0.434675	-1.1766	0.239357	0.544297
ANGPTL2|ENSG00000136859|c.Ueno201210liver_X000151|JGIv7b.000018726_2159994-2177863-	337.808	0.268905	0.146692	1.83313	0.0667827	0.278083
ANGPTL3|ENSG00000132855|c.Taira201203eye_X011582|JGIv7b.000155039_2356949-2364484-	19.3669	0.579922	0.492726	1.17697	0.239209	0.544143
ANGPTL4|ENSG00000167772|c.Audic201207_X025074|JGIv7b.000054274_3946189-3954947+	280.53	0.0234254	0.192463	0.121714	0.903126	0.965914
ANGPTL4|ENSG00000167772|c.Taira201203stomach_X001005|JGIv7b.000039437_182449-216629-	196.558	0.0847538	0.193913	0.437071	0.66206	0.858958
ANGPTL5|ENSG00000187151|c.Taira201203st20_X000351|JGIv7b.000005925_1919209-1937327-	0.360266	2.07358	3.67262	0.564604	0.572343	NA
ANGPTL5|ENSG00000187151|c.XGI_TC436076|JGIv7b.000037038_1314556-1336158-	0.331295	-1.73709	3.48544	-0.498384	0.618214	NA
ANGPTL5|ENSG00000187151|c.mgEST_1013086036|JGIv7b.000005925_1870076-1909413+	0.337882	-1.76397	3.76705	-0.468262	0.639597	NA
ANGPTL7|ENSG00000171819|c.Taira201203eye_X010096|JGIv7b.000102262_852651-854717-	1.34756	-1.44409	1.98455	-0.727665	0.466818	NA
ANGPTL7|ENSG00000171819|c.Taira201203st20_X003150|JGIv7b.000076000_85373-89075+	2.24971	0.270083	1.34207	0.201244	0.840508	NA
ANGPTL7|ENSG00000171819|c.Taira201203st30_X003326|JGIv7b.000108577_888703-892285-	17.9723	0.932612	0.508338	1.83463	0.0665607	0.277666
ANK1|ENSG00000029534|c.Taira201203eye_X007599|JGIv7b.000059267_781752-855420-	1126.08	0.446973	0.122319	3.65415	0.00025803	0.00697533
ANK1|ENSG00000029534|c.Taira201203st30_X001394|JGIv7b.000027313_186909-203473-	405.036	0.502005	0.151839	3.30616	0.000945845	0.0179696
ANK1|ENSG00000029534|c.XGI_TC413705|JGIv7b.000043791_2230265-2272515+	93.1641	0.291551	0.225609	1.29229	0.196258	0.490729
ANK2|ENSG00000145362|c.Audic201207_X051032|JGIv7b.000387329_2148508-2163660-	2.46225	2.03042	1.41316	1.43679	0.150778	NA
ANK2|ENSG00000145362|c.JGIL6RMv1_XeXenL6RMv10005424m|JGIv7b.000000243_579541-688738+	7988.46	0.223584	0.12415	1.80092	0.0717148	0.289312
ANK3|ENSG00000151150|c.Amin201106_X011834|JGIv7b.000047457_291467-304807-	18.5888	-0.130417	0.478067	-0.272801	0.785007	0.918577
ANK3|ENSG00000151150|c.Audic201207_X045180|JGIv7b.000220448_2212965-2265259-	4.92991	-0.172722	0.885534	-0.195048	0.845355	NA
ANK3|ENSG00000151150|c.JGIL6RMv1_XeXenL6RMv10051479m|JGIv7b.000018192_3930566-4083548-	10629.3	0.335121	0.139266	2.40634	0.0161133	0.11937
ANK3|ENSG00000151150|c.Taira201203eye_X008925|JGIv7b.000079772_1706931-1851064+	4779.18	0.367572	0.124376	2.95533	0.00312331	0.0407642
ANKAR|ENSG00000151687|c.Taira201203kidney_X009229|JGIv7b.000098999_1268190-1287661+	1.32559	-0.555465	1.69185	-0.328319	0.742671	NA
ANKAR|ENSG00000151687|c.Taira201203testis_X002987|JGIv7b.000120240_4463973-4503248-	27.8815	-0.374902	0.424336	-0.883504	0.376964	0.677989
ANKDD1A|ENSG00000166839|c.Quigley201212_X001058|JGIv7b.000001187_12424441-12455137+	1.59866	-0.993531	1.61953	-0.613469	0.539566	NA
ANKDD1A|ENSG00000166839|c.TXGP201107_X004898|JGIv7b.000058049_3531006-3554619+	242.461	-0.320615	0.166513	-1.92547	0.0541708	0.24678
ANKDD1A|ENSG00000166839|c.Ueno2012106cells_X002202|JGIv7b.000404817_388530-413969+	85.886	0.641057	0.230463	2.78161	0.00540904	0.0589665
ANKDD1B|ENSG00000189045|c.JGIL6RMv1_XeXenL6RMv10044365m|JGIv7b.000032212_5647072-5672560+	1.20207	2.68108	1.99061	1.34686	0.178024	NA
ANKEF1|ENSG00000132623|c.XGI_TC416961|JGIv7b.000176303_525455-538414+	44.6657	0.263026	0.341657	0.769854	0.441387	0.725937
ANKFY1|ENSG00000185722|c.Taira201203lung_X004097|JGIv7b.000049179_142399-180164+	798.675	-0.109961	0.11718	-0.938397	0.34804	0.652667
ANKFY1|ENSG00000185722|c.Taira201203ovary_X006754|JGIv7b.000166365_2399451-2440378+	561.015	-0.0774201	0.119143	-0.649807	0.515817	0.776777
ANKHD1-EIF4EBP3|ENSG00000254996|c.Taira201203ovary_X003760|JGIv7b.000048253_685717-761959+	975.706	0.175728	0.146951	1.19583	0.231764	0.534994
ANKHD1-EIF4EBP3|ENSG00000254996|c.Taira201203stomach_X002171|JGIv7b.000140825_591333-663965+	660.858	0.107551	0.143529	0.74933	0.453658	0.734272
ANKH|ENSG00000154122|c.Audic201207_X006182|JGIv7b.000011199_2363520-2447540+	1698.36	-0.160808	0.0931493	-1.72634	0.0842856	0.315106
ANKIB1|ENSG00000001629|c.Taira201203ovary_X004499|JGIv7b.000061124_3488684-3584794+	1126.8	0.292373	0.115294	2.53588	0.0112164	0.0947087
ANKIB1|ENSG00000001629|c.Ueno201210kidney_X001358|JGIv7b.000112411_1683148-1779862+	680.184	0.205141	0.120038	1.70896	0.0874576	0.320843
ANKK1|ENSG00000170209|c.Taira201203skin_X002572|JGIv7b.000066475_3780341-3831303+	22.7383	0.280537	0.432448	0.648717	0.516521	0.777267
ANKLE1|ENSG00000160117|c.Audic201207_X028690|JGIv7b.000072621_1853565-1859263+	58.8626	-0.567547	0.290492	-1.95375	0.0507314	0.237121
ANKLE2|ENSG00000176915|c.Ismailoglu201203_X004899|JGIv7b.000042960_1341357-1362983-	552.854	0.0630047	0.116683	0.539964	0.589222	0.819114
ANKLE2|ENSG00000176915|c.JGIL6RMv1_XeXenL6RMv10027582m|JGIv7b.000097703_2362635-2385928-	222.1	0.160376	0.157437	1.01867	0.308361	0.61555
ANKMY1|ENSG00000144504|c.JGIL6RMv1_XeXenL6RMv10021328m|JGIv7b.000044494_6173406-6219574-	134.681	-0.0970024	0.194611	-0.498442	0.618172	0.836159
ANKMY2|ENSG00000106524|c.Audic201207_X025621|JGIv7b.000057216_2531966-2559908-	490.671	0.125656	0.140059	0.897165	0.369631	0.672596
ANKRA2|ENSG00000164331|c.UniGene_Xl_S19874638|JGIv7b.000001187_11187801-11206414-	1517.44	-0.217723	0.111981	-1.94428	0.0518613	0.240265
ANKRD10|ENSG00000088448|c.Ueno201210intestine_X001945|JGIv7b.000338390_99451-118792-	1124.26	0.102991	0.121349	0.848712	0.396042	0.691891
ANKRD10|ENSG00000088448|c.XGI_TC415971|JGIv7b.000167628_3685550-3708652-	567.3	0.165028	0.163541	1.00909	0.31293	0.62098
ANKRD11|ENSG00000167522|c.JGIL6RMv1_XeXenL6RMv10017789m|JGIv7b.000249505_17045-124341-	2308.5	0.228783	0.138779	1.64855	0.0992409	0.343657
ANKRD11|ENSG00000167522|c.Quigley201212_X005768|JGIv7b.000010177_771579-869721-	2485.63	0.164314	0.140352	1.17073	0.241708	0.546266
ANKRD12|ENSG00000101745|c.JGIL6RMv1_XeXenL6RMv10048479m|JGIv7b.000162564_868382-925125-	1398.96	-0.00134314	0.12245	-0.0109689	0.991248	0.997092
ANKRD12|ENSG00000101745|c.Taira201203ovary_X006956|JGIv7b.000181837_550728-608006-	1674.38	-0.0193237	0.114531	-0.168721	0.866016	0.952167
ANKRD13A|ENSG00000076513|c.Taira201203st08_X002450|JGIv7b.000044061_2432115-2474279+	695.681	-0.184628	0.115812	-1.59421	0.110889	0.365369
ANKRD13A|ENSG00000076513|c.Taira201203st10_X003623|JGIv7b.000143664_810588-839812-	256.972	-0.31441	0.159104	-1.97614	0.0481393	0.229396
ANKRD13B|ENSG00000198720|c.JGIL6RMv1_XeXenL6RMv10005193m|JGIv7b.000036364_2620643-2731675-	369.332	-0.11631	0.148719	-0.782082	0.434166	0.721182
ANKRD13B|ENSG00000198720|c.JGIL6RMv1_XeXenL6RMv10008030m|JGIv7b.000151031_109324-224950+	523.998	0.0313692	0.127736	0.245579	0.806009	0.927652
ANKRD13C|ENSG00000118454|c.Audic201207_X045365|JGIv7b.000222206_305867-362950+	307.019	0.020907	0.142317	0.146904	0.883207	0.959078
ANKRD13C|ENSG00000118454|c.Chang2013_X029294|JGIv7b.000148881_965395-993613+	280.846	0.103305	0.158669	0.651072	0.515	0.77619
ANKRD16|ENSG00000134461|c.Audic201207_X007569|JGIv7b.000012518_10524778-10542391-	122.563	-0.170541	0.19806	-0.861055	0.389208	0.687344
ANKRD17|ENSG00000132466|c.JGIL6RMv1_XeXenL6RMv10000179m|JGIv7b.000165627_1073769-1150986+	1370.07	0.205551	0.130758	1.572	0.115952	0.3735
ANKRD17|ENSG00000132466|c.Quigley201212_X003800|JGIv7b.000006762_365573-457689+	1469.96	0.406508	0.153002	2.65688	0.0078868	0.0756948
ANKRD1|ENSG00000148677|c.Taira201203eye_X006017|JGIv7b.000044558_1186323-1196396+	2.52078	-0.0364652	1.34842	-0.027043	0.978425	NA
ANKRD22|ENSG00000152766|c.Audic201207_X030713|JGIv7b.000079772_6018890-6032401+	0.851914	-0.473842	2.33127	-0.203255	0.838936	NA
ANKRD22|ENSG00000152766|c.JGIL6RMv1_XeXenL6RMv10016203m|JGIv7b.000018192_1193711-1204124+	1.03234	2.42822	2.19789	1.1048	0.269247	NA
ANKRD26|ENSG00000107890|c.Ismailoglu201203_X003456|JGIv7b.000026505_314458-378819-	964.253	0.405923	0.133594	3.03849	0.0023777	0.0337023
ANKRD26|ENSG00000107890|c.TeperekTkacz201206_X004378|JGIv7b.000152894_2980619-3052117+	810.456	0.404729	0.149716	2.70331	0.00686528	0.0690945
ANKRD27|ENSG00000105186|c.Ueno201210st10_X001443|JGIv7b.000098999_3391970-3444748+	604.914	-0.0211774	0.123399	-0.171617	0.863739	0.951092
ANKRD28|ENSG00000206560|c.Audic201207_X042146|JGIv7b.000178713_159427-249753+	824.01	-0.0467303	0.110106	-0.424413	0.671265	0.86402
ANKRD28|ENSG00000206560|c.JGIL6RMv1_XeXenL6RMv10017613m|JGIv7b.000190777_1520666-1603819+	488.914	-0.0280212	0.122471	-0.228799	0.819025	0.93211
ANKRD29|ENSG00000154065|c.Taira201203brain_X010756|JGIv7b.000085591_1171653-1196891-	389.945	0.125376	0.131849	0.950909	0.341651	0.646782
ANKRD2|ENSG00000165887|c.Audic201207_X016617|JGIv7b.000033265_1000817-1014170-	0.175839	1.16377	4.08047	0.285205	0.775487	NA
ANKRD2|ENSG00000165887|c.JGIL6RMv1_XeXenL6RMv10015489m|JGIv7b.000096712_98855-116682+	0.493748	1.10467	2.85097	0.387473	0.698406	NA
ANKRD32|ENSG00000133302|c.Chang2013_X000769|JGIv7b.000001187_4706655-4755406-	151.579	0.0187678	0.192519	0.0974857	0.922341	0.973142
ANKRD34B|ENSG00000189127|c.XenBase_148226391|JGIv7b.000001187_9916882-9923192+	82.2005	0.178748	0.237262	0.753377	0.451224	0.733351
ANKRD35|ENSG00000263773|c.Taira201203egg_X006607|JGIv7b.000172102_264981-268619+	3.45337	0.0862127	1.04265	0.0826858	0.934101	NA
ANKRD37|ENSG00000186352|c.JGIL6RMv1_XeXenL6RMv10019019m|JGIv7b.000041523_5441137-5444752+	1.95196	3.42117	1.7217	1.98709	0.0469122	NA
ANKRD37|ENSG00000186352|c.Ueno2012102cells_X000332|JGIv7b.000014692_2944390-2965142-	25.1977	0.326347	0.497676	0.655741	0.511991	0.773508
ANKRD39|ENSG00000213337|c.Amin201106_X025093|JGIv7b.000247724_5419200-5426816-	35.8506	0.367149	0.383508	0.957343	0.338394	0.643812
ANKRD40|ENSG00000154945|c.Audic201207_X031201|JGIv7b.000081941_3489818-3504162-	962.623	-0.00792503	0.107788	-0.0735242	0.941389	0.979652
ANKRD40|ENSG00000154945|c.Taira201203st08_X004821|JGIv7b.000163806_479145-491575+	346.957	-0.0279492	0.133533	-0.209305	0.83421	0.939521
ANKRD42|ENSG00000137494|c.Taira201203intestine_X008298|JGIv7b.000183165_868345-884617-	154.505	0.513934	0.185808	2.76594	0.00567593	0.0612754
ANKRD44|ENSG00000065413|c.Taira201203brain_X017035|JGIv7b.000373396_1360513-1371108-	278.404	0.125602	0.143184	0.877206	0.380375	0.679938
ANKRD45|ENSG00000183831|c.JGIL6RMv1_XeXenL6RMv10008412m|JGIv7b.000047606_3910136-3920625+	11.3698	0.0786199	0.673038	0.116813	0.907008	0.967138
ANKRD45|ENSG00000183831|c.Taira201203st25_X004344|JGIv7b.000181903_2361714-2372493-	19.134	-0.35937	0.4763	-0.754502	0.450548	0.733045
ANKRD50|ENSG00000151458|c.Chang2013_X016191|JGIv7b.000047384_10162-18753+	27.0376	0.354693	0.401602	0.883195	0.377131	0.678047
ANKRD50|ENSG00000151458|c.Chang2013_X024339|JGIv7b.000088765_1940745-1976015+	1009.17	0.082739	0.127515	0.648857	0.516431	0.777187
ANKRD50|ENSG00000151458|c.Ueno201210st09_X000695|JGIv7b.000112610_849617-880681+	615.548	-0.0540356	0.123737	-0.436696	0.662332	0.859072
ANKRD52|ENSG00000139645|c.JGIL6RMv1_XeXenL6RMv10039876m|JGIv7b.000014978_2159648-2202688-	531.808	0.584525	0.139952	4.17662	2.95879e-05	0.00135633
ANKRD52|ENSG00000139645|c.Taira201203st09_X000496|JGIv7b.000008129_7493995-7555533+	753.166	0.460292	0.14581	3.15679	0.00159517	0.0255981
ANKRD53|ENSG00000144031|c.Taira201203testis_X003722|JGIv7b.000243760_50157-57628-	21.3064	0.310963	0.46134	0.674042	0.500284	0.765332
ANKRD54|ENSG00000100124|c.Chang2013_X036105|JGIv7b.000298452_535375-547778+	125.191	-0.044173	0.195936	-0.225446	0.821633	0.933626
ANKRD54|ENSG00000100124|c.Ismailoglu201203_X007812|JGIv7b.000078978_4936977-4947789-	372.781	0.0741289	0.14855	0.499016	0.617768	0.835943
ANKRD55|ENSG00000164512|c.Taira201203brain_X013486|JGIv7b.000157205_486469-494326+	120.21	0.144961	0.205803	0.704367	0.481204	0.752141
ANKRD60|ENSG00000124227|c.JGIL6RMv1_XeXenL6RMv10032414m|JGIv7b.000061874_1183391-1211659-	37.1335	0.423666	0.365368	1.15956	0.246228	0.55106
ANKRD63|ENSG00000230778|c.Chang2013_X020466|JGIv7b.000061444_724133-727974-	19.6203	0.147006	0.454208	0.323654	0.7462	0.900789
ANKRD66|ENSG00000230062|c.Quigley201207_X005002|JGIv7b.000041523_7375754-7388573-	21.6349	0.154501	0.437847	0.352865	0.72419	0.889811
ANKRD6|ENSG00000135299|c.Taira201203brain_X004402|JGIv7b.000022185_651815-720948+	636.286	-0.0733185	0.114628	-0.639623	0.522418	0.781605
ANKRD9|ENSG00000156381|c.Quigley201112_X006918|JGIv7b.000034509_1044300-1047180-	22.8501	0.16808	0.440927	0.381196	0.703058	0.880261
ANKRD9|ENSG00000156381|c.Taira201203brain_X011690|JGIv7b.000102974_3385869-3387162-	251.511	0.051342	0.160633	0.319623	0.749254	0.90211
ANKS1A|ENSG00000064999|c.Audic201207_X031970|JGIv7b.000086521_624723-803253-	1372.38	0.0178285	0.0969367	0.18392	0.854077	0.946974
ANKS1A|ENSG00000064999|c.Taira201203lung_X002644|JGIv7b.000027413_53214-236547+	930.495	0.245656	0.140839	1.74424	0.0811179	0.308212
ANKS1B|ENSG00000185046|c.Taira201203brain_X008387|JGIv7b.000054336_116582-153532+	305.083	-0.138315	0.162379	-0.851799	0.394326	0.690668
ANKS1B|ENSG00000185046|c.Taira201203brain_X012837|JGIv7b.000137507_2176794-2236879+	360.482	-0.0590992	0.133607	-0.442335	0.658247	0.857323
ANKS3|ENSG00000168096|c.JGIL6RMv1_XeXenL6RMv10024003m|JGIv7b.000000939_3521753-3531911+	51.148	0.131168	0.350114	0.374645	0.707925	0.882191
ANKS4B|ENSG00000175311|c.Taira201203intestine_X008297|JGIv7b.000183165_484380-503108-	0.356644	2.0613	3.68712	0.559053	0.576125	NA
ANKS4B|ENSG00000175311|c.Taira201203kidney_X003545|JGIv7b.000023403_7095568-7096949+	0.823232	-0.384534	2.23274	-0.172225	0.86326	NA
ANKS6|ENSG00000165138|c.Taira201203kidney_X007738|JGIv7b.000070754_691578-756785-	110.04	0.031933	0.226353	0.141076	0.88781	0.960259
ANKZF1|ENSG00000163516|c.Audic201207_X012494|JGIv7b.000021603_2784455-2794882+	111.973	0.217559	0.21986	0.989535	0.322402	0.630281
ANLN|ENSG00000011426|c.Ismailoglu201203_X009795|JGIv7b.000137809_662833-692078-	52.2277	-0.667513	0.29997	-2.22527	0.0260632	0.159564
ANO10|ENSG00000160746|c.Amin201106_X024854|JGIv7b.000239737_2096-134079-	499.132	-0.0825655	0.124593	-0.662684	0.507533	0.770189
ANO10|ENSG00000160746|c.Audic201207_X038251|JGIv7b.000137809_866117-887110+	2.98497	0.551915	1.12669	0.489854	0.624237	NA
ANO1|ENSG00000131620|c.Taira201203egg_X002341|JGIv7b.000025194_976-59811+	18.8846	0.391065	0.476997	0.819849	0.412302	0.705458
ANO1|ENSG00000131620|c.XenBase_332371432|JGIv7b.000043483_1245289-1367486+	21.3878	0.790501	0.458291	1.72489	0.0845476	0.315592
ANO4|ENSG00000151572|c.JGIL6RMv1_XeXenL6RMv10053155m|JGIv7b.000100253_3447554-3491060+	475.526	0.310924	0.129428	2.40229	0.0162929	0.120092
ANO5|ENSG00000171714|c.JGIL6RMv1_XeXenL6RMv10022219m|JGIv7b.000025194_4881755-4905272+	202.281	0.199528	0.166001	1.20197	0.229375	0.532241
ANO5|ENSG00000171714|c.Taira201203intestine_X006420|JGIv7b.000093786_3377726-3411438-	76.2907	0.616804	0.260969	2.36352	0.0181023	0.127732
ANO6|ENSG00000177119|c.Taira201203egg_X002649|JGIv7b.000030470_4374968-4408048+	51.0217	0.110947	0.293718	0.377733	0.705629	0.881273
ANO7|ENSG00000146205|c.Taira201203brain_X009406|JGIv7b.000068269_311764-333882-	652.378	0.437509	0.1419	3.08323	0.00204768	0.0303392
ANO8|ENSG00000074855|c.Ismailoglu201203_X007239|JGIv7b.000070461_2064524-2128076+	1754.13	0.434573	0.129924	3.34483	0.000823332	0.016277
ANO9|ENSG00000185101|c.Quigley201207_X007790|JGIv7b.000074352_6559089-6614262-	2.18629	-1.06587	1.40637	-0.757891	0.448516	NA
ANP32A|ENSG00000140350|c.Quigley201212_X017239|JGIv7b.000035716_1411175-1421197-	456.526	-0.551536	0.140416	-3.92788	8.56997e-05	0.00301213
ANP32A|ENSG00000140350|c.Quigley201212_X025728|JGIv7b.000058049_5442850-5457406-	3019.99	-0.178322	0.0989077	-1.80291	0.0714018	0.288465
ANP32A|ENSG00000140350|c.mgEST_1013252008|JGIv7b.000036401_3136217-3154232+	566.352	-0.0511433	0.119001	-0.429772	0.667362	0.861846
ANP32B|ENSG00000136938|c.Amin201106_X011435|JGIv7b.000046215_505852-530101-	340.831	-0.0763517	0.154912	-0.492871	0.622104	0.837992
ANP32B|ENSG00000136938|c.Taira201203liver_X003877|JGIv7b.000325448_345352-354714-	391.288	-0.346553	0.166557	-2.08069	0.0374624	0.197795
ANP32E|ENSG00000143401|c.Quigley201212_X036123|JGIv7b.000115163_1185610-1206256-	1443.79	-0.253105	0.123547	-2.04865	0.0404963	0.207285
ANP32E|ENSG00000143401|c.Taira201203st20_X003957|JGIv7b.000131854_2657823-2677993-	363.817	-0.0826369	0.147165	-0.561527	0.574439	0.811436
ANPEP|ENSG00000166825|c.Taira201203intestine_X006824|JGIv7b.000106789_716289-749825-	3.0816	-0.91373	1.15966	-0.787927	0.430739	NA
ANPEP|ENSG00000166825|c.Taira201203lung_X000983|JGIv7b.000009266_7643565-7687877+	1.00088	0.200518	1.88094	0.106605	0.915102	NA
ANTXR1|ENSG00000169604|c.Amin201106_X014895|JGIv7b.000064233_264965-314754-	70.7432	-0.0213576	0.272454	-0.0783897	0.937518	0.97869
ANTXR1|ENSG00000169604|c.Taira201203eye_X000750|JGIv7b.000004754_399147-492123-	6.82655	0.103142	0.770745	0.133821	0.893544	0.962207
ANTXR1|ENSG00000169604|c.Taira201203skin_X004395|JGIv7b.000247724_2469799-2586663-	13.1511	-0.881087	0.606755	-1.45213	0.146466	0.422351
[truncated: 23,398 more rows]

## Sheet: PW3
PW3: TADPOLE SCI 3 WEEKS
[truncated: 24,382 more rows]

[truncated: 6 more sheets: PW4, PW5, PW6, PW7, PW8, PW9]
