# Supplementary material for: Comparative gene expression profiling between optic nerve and spinal cord injury in Xenopus laevis reveals a core set of genes inherent in successful regeneration of vertebrate central nervous system axons
Source: BMC Genomics. 2020 Aug 5;21:540. doi: 10.1186/s12864-020-06954-8 (PMC7430912; doi:10.1186/s12864-020-06954-8)
Supplement: Supplementary file 4 — Additional file 4. Manually Curated DESR Gene Data (Cuffdiff2). DESR gene lists were manually curated and parsed into eleven functional categories using a literature search. Tabs: 3 Day DESR, 11 Day 1 WK DESR, 3 WK DESR: Manually curated spreadsheets for each time point, 3 days, 11 days/1 week, and 3 weeks, respectively, providing Cuffdiff2 data for each gene for tadpole SCI hindbrain (even numbered rows) and juvenile frog ONC (odd numbered rows). Column A, surgical condition; Columns B - N, relevant Cuffdiff2 data for each gene under each surgical condition (see Additional_File1_Differential_Expression_Analysis_by_Cuffdif.xlsm for abbreviations and column annotations). Gene symbols (Column B) in green and red were up-regulated and down-regulated, respectively, in successfully regenerative tissues relative to controls. Column O, primary functional category (NA, gene has not been assigned a human ortholog); Column P, secondary functional category, if relevant; Column Q, Manually curated notes, providing additional information on the expression behaviors of the other homeologs of this gene (even numbered rows), and a statement on the function of the gene that lead to its being placed in a particular functional category, followed by the literature reference supporting it. [file 12864_2020_6954_MOESM4_ESM.xlsx]

## Sheet: FOREWORD
Additional File 4 (Additional_File4_DESR_Data.xlsm). Manually Curated DESR Gene Data (Cuffdiff) and functional categories. DESR gene lists were manually curated and parsed into eleven functional categories using a literature search. Tabs 3 Day DESR, 11 Day 1 WK DESR, 3 WK DESR: Manually curated spreadsheets for each time point, 3 days, 11 days/1 week, and 3 weeks, respectively, providing Cuffdiff…

## Sheet: 3 DAY DESR
Dev. Stage & Injury	Gene Symbol	Mayball Full Gene Entry	Locus	Control	Experimental	Status	Cntrl FPKM	Exp. FPKM	Log2(fold change)	Test Stat	P	Q	Sig. (Q≤0.05)	Functional Category	2nd Function	Manually Curated Notes
Tadpole SCI	LEP	LEP|ENSG00000174697|c.Park201106_X003740|JGIv7b.000012518_7331018-7333233-	chr3L:78235027-78236810	TadpoleUnopCntrl	Tadpole3DayTx	OK	0	0.855911	inf	#NAME?	5e-05	0.00227767	yes	Inflammatory Response & Wound Healing	Cell Signaling	In tadpole SCI hindbrain, both chr3L and chr3S homeologs were upregulated signficantly. In frog ONC eye, both forms exhibited evidence for upregulation, but chr3S homeolog was only significant by the P criterion (0.03), not by Q (0.46). In juvenile SCI hindbrain, no change occurred in either.
Juvenile ONC	LEP	LEP|ENSG00000174697|c.Park201106_X003740|JGIv7b.000012518_7331018-7333233-	chr3L:78235027-78236810	Juvenile3DayUnopCntrl	Juvenile3DayONC	OK	1.05209	6.18496	2.55551	3.04233	0.00015	0.0135623	yes	Inflammatory Response & Wound Healing		Leptin: a peptide ligand for the Leptin Receptor, which is a cytokine receptor that regulates JAK/STAT signaling, cellular metabolism (obesity) and inflammation. Leptin also induces neuroprotection after stroke (Avraham et al., 2011, Curr Neurovasc Res 8: 313).
Tadpole SCI	EFEMP1	EFEMP1|ENSG00000115380|c.Taira201203brain_X002306|JGIv7b.000012020_3358856-3411227-	chr5L:33773433-33825667	TadpoleUnopCntrl	Tadpole3DayTx	OK	1.66212	2.62183	0.657553	2.17075	0.00045	0.0130759	yes	Inflammatory Response & Wound Healing		In tadpole SCI hindbrain and frog ONC eye, only the chr5L homeolog changed significantly. In juvenile SCI, hindbrain, no change occurred in either (5L, P = .34).
Juvenile ONC	EFEMP1	EFEMP1|ENSG00000115380|c.Taira201203brain_X002306|JGIv7b.000012020_3358856-3411227-	chr5L:33773433-33825667	Juvenile3DayUnopCntrl	Juvenile3DayONC	OK	7.75113	14.3836	0.891942	2.52005	5e-05	0.00535538	yes	Inflammatory Response & Wound Healing	Extracellular Matrix Component	EGF Containing Fibulin-like Extracellular Matrix protein: a potential regulator of cancer cell metastasis. In macular degeneration, EFEMP1 activates the C3 alternative complement pathway (Fernandez-Godino R, et al. 2018, Hum Mol Genet 27: 147-159.)
Tadpole SCI	SOCS3	SOCS3|ENSG00000184557|c.JGIL6RMv1_XeXenL6RMv10053534m|JGIv7b.000184854_234421-237666+	chr9_10L:18816877-18820128	TadpoleUnopCntrl	Tadpole3DayTx	OK	0.183486	1.23058	2.74559	3.5377	0.00015	0.00573048	yes	Inflammatory Response & Wound Healing		In tadpole SCI hindbrain, the chr9_10L homeolog was significantly upregulated by P & Q criteria, but the chr9_10S homeolog was only significant by P (0.04)and not by Q (0.25). In frog ONC eye, both the chr9_10S and chr9_10L forms were upregulated by P & Q criteria. In juvenile SCI hindbrain, the chr9_10S homeolog was also significantly upregulated by P&Q criteria, but the chr9_10L was barely expr…
Juvenile ONC	SOCS3	SOCS3|ENSG00000184557|c.JGIL6RMv1_XeXenL6RMv10053534m|JGIv7b.000184854_234421-237666+	chr9_10L:18816877-18820128	Juvenile3DayUnopCntrl	Juvenile3DayONC	OK	1.23932	6.90149	2.47736	4.17811	5e-05	0.00535538	yes	Inflammatory Response & Wound Healing	Cell Signaling	Suppressor of cytokine signaling 3: it modulates cytokine signaling by attenuating JAK/STAT cell activation, and in mammals, it suppresses CNS axon regeneration (e.g., Benowitz et al., 2017, Exp Neurol 287 (Pt. 3): 365-373). However, it can also have pro-regenerative effects by enhancing JNK1 transport into axons, where it increases during optic nerve regeneration in Xenopus (Miao et al., 2011, E…
Tadpole SCI	MMP13	MMP13|ENSG00000137745|c.Ueno201210pancreas_X000023|JGIv7b.000006290_514902-524397+	chr2L:162990685-162999475	TadpoleUnopCntrl	Tadpole3DayTx	OK	0.212549	0.977099	2.20071	2.39632	0.00155	0.0317924	yes	Inflammatory Response & Wound Healing		Five isoform/homeologs exist in X. laevis. In tadpole SCI hindbrain, only this form (chr2L.a) was appreciably expressed. IN ONC, this (chr2L.a) and another (chr2S.a) were both expressed and significantly upregulated by P & Q criteria. In juvenile SCI hindbrain, there was either low expression and/or no change for all isoforms/homeologs.
Juvenile ONC	MMP13	MMP13|ENSG00000137745|c.Ueno201210pancreas_X000023|JGIv7b.000006290_514902-524397+	chr2L:162990685-162999475	Juvenile3DayUnopCntrl	Juvenile3DayONC	OK	5.02875	16.7642	1.73711	3.80171	5e-05	0.00535538	yes	Inflammatory Response & Wound Healing	Protease	Matrix Metalloprotease 13 (a.k.a. collagenase 3): a matrix metalloproteinase that inhibits scarring. It is associated with macrophages involved in scar regression (Fallowfield et al., 2007, J Immunol 178: 5288-95).
Tadpole SCI	EIF5B	EIF5B|ENSG00000158417|c.TXGP201107_X002032|JGIv7b.000017127_1173399-1224392+	chr2L:111342640-111390430	TadpoleUnopCntrl	Tadpole3DayTx	OK	2.11094	3.01429	0.51393	1.86982	0.0014	0.0297333	yes	Post-Transcriptional Regulation		In tadpole SCI hindbrain and in frog ONC eye, only the chr2L homeolog was upregulated significantly. In juvenile SCI hindbrain, the other chr2S homeolog was significantly downregulated by P & Q criteria, and this chr2L homeolog did not change significantly.
Juvenile ONC	EIF5B	EIF5B|ENSG00000158417|c.TXGP201107_X002032|JGIv7b.000017127_1173399-1224392+	chr2L:111342640-111390430	Juvenile3DayUnopCntrl	Juvenile3DayONC	OK	2.23331	7.73006	1.7913	4.08757	5e-05	0.00535538	yes	Post-Transcriptional Regulation	mRNA IRES-mediated Translation Initiation Factor	Eukaryotic Translation Initiation Factor 5B: a protein that helps to position the ribosome to the AUG initiation codon. It is important in viral infections for mediating IRES-mediated, as opposed to cap-dependent, translation of mRNAs (Galmozzi et al., 2012, Med Hypotheses 79: 471-473).
Tadpole SCI	CEACAM8	CEACAM8|ENSG00000124469|c.Taira201203lung_X001806|JGIv7b.000015415_1552870-1558811-	chr7L:103921600-103927541	TadpoleUnopCntrl	Tadpole3DayTx	OK	0.50407	1.23784	1.29613	1.98072	0.00225	0.0410957	yes	Inflammatory Response & Wound Healing		There are five isoform/homeologs in X. laevis. In tadpole SCI hindbrain and frog ONC eye, only this one changed significantly. In juvenile SCI hindbrain, no change occurred in this or any other isoform.
Juvenile ONC	CEACAM8	CEACAM8|ENSG00000124469|c.Taira201203lung_X001806|JGIv7b.000015415_1552870-1558811-	chr7L:103921600-103927541	Juvenile3DayUnopCntrl	Juvenile3DayONC	OK	0.390553	3.34294	3.09753	3.31229	0.00025	0.0203965	yes	Inflammatory Response & Wound Healing		Carcinoembryonic Antigen-Related Cell Adhesion Molecule 8 (a.k,a, CD67): a regulator of cell-cell interactions at the vascular wall and a marker for granulocytes. It is implicated as a regulator of vascular permeability (Wikberg et al., 2017, Hum Pathol 68: 193-202).
Tadpole SCI	ECM1	ECM1|ENSG00000143369|c.Taira201203eye_X010911|JGIv7b.000131854_1689436-1708289-	chr8S:90991840-91001416	TadpoleUnopCntrl	Tadpole3DayTx	OK	2.39468	5.12507	1.09774	3.9835	5e-05	0.00227767	yes	Inflammatory Response & Wound Healing		In tadpole SCI hindbrain and frog ONC eye, only the chr8S homeolog was significantly upregulated. In juvenile SCI hindbrain, this chr8S homeolog was upregulated by the P criterion (0.009) but not quite by Q (0.057).
Juvenile ONC	ECM1	ECM1|ENSG00000143369|c.Taira201203eye_X010911|JGIv7b.000131854_1689436-1708289-	chr8S:90991840-91001416	Juvenile3DayUnopCntrl	Juvenile3DayONC	OK	6.35919	25.9922	2.03117	5.48047	5e-05	0.00535538	yes	Inflammatory Response & Wound Healing	Extracellular Matrix Component	Extracellular Matrix Protein 1: an extracellular matrix protein that promotes angiogenesis, as well as invasion and migration of tumor cells in cancer and macrophage cells in lung regeneration (Chamoto K et al., 2013, Stem Cell Res 10: 267-77).
Tadpole SCI	C9	C9|ENSG00000113600|c.Ismailoglu201203_X006109|JGIv7b.000052441_7261050-7287758-	chr1L:201022526-201045094	TadpoleUnopCntrl	Tadpole3DayTx	OK	2.91394	4.5085	0.629677	2.31053	0.0001	0.00413319	yes	Inflammatory Response & Wound Healing		There is only a single homelog (chr1L) annotated in X. laevis CNS. In tadpole SCI hindbrain and frog ONC eye, it was signifincantly upregulated by both P & Q criteria. In juvenile SCI, it did not change significantly.
Juvenile ONC	C9	C9|ENSG00000113600|c.Ismailoglu201203_X006109|JGIv7b.000052441_7261050-7287758-	chr1L:201022526-201045094	Juvenile3DayUnopCntrl	Juvenile3DayONC	OK	13.502	26.3502	0.964637	2.75293	5e-05	0.00535538	yes	Inflammatory Response & Wound Healing		Complement 9: the final component of the complement system. It participates in forming the membrane attack complex; part of the innate immune response. Together with C3, it is activated in non-alcoholic fatty liver disease (Rensen et al., 2009, Hepatology 50: 1809-1817). Significant C3 and C9 expression is seen in Xenopus neural plate during development (McLin et al., 2008, Int J Dev Biol 52: 112…
Tadpole SCI	Not Annotated	NA|c.Taira201203muscle_X000125|JGIv7b.000004755_21268-41578-	chr6S:126113681-126132015	TadpoleUnopCntrl	Tadpole3DayTx	OK	0.29985	0.883033	1.55823	2.66536	5e-05	0.00227767	yes	NA		An unannotated gene, it was strongly expressed and significantly upregulated in tadpole SCI hindbrain and frog ONC eye. In juvenile SCI hindbrain, it was barely expressed and did not change significantly.
Juvenile ONC	Not Annotated	NA|c.Taira201203muscle_X000125|JGIv7b.000004755_21268-41578-	chr6S:126113681-126132015	Juvenile3DayUnopCntrl	Juvenile3DayONC	OK	6.66936	15.9894	1.26149	3.37267	5e-05	0.00535538	yes	NA		An unannotated gene of unknown function.
Tadpole SCI	DDIT3	DDIT3|ENSG00000175197|c.XenBase_163915930|JGIv7b.000070222_1560216-1569991-	chr2L:142159118-142168881	TadpoleUnopCntrl	Tadpole3DayTx	OK	2.46222	4.1921	0.76771	2.39183	0.0001	0.00413319	yes	Transcription Factor		In frog ONC eye, both the chr2L and chr2S homeologs were upregulated significantly by P & Q criteria, but in tadpole SCI hindbrain, the chr2S was only signficant by P (0.03) and not by Q (0.20). In juvenile SCI hindbrain, no significant change occurred in either form.
Juvenile ONC	DDIT3	DDIT3|ENSG00000175197|c.XenBase_163915930|JGIv7b.000070222_1560216-1569991-	chr2L:142159118-142168881	Juvenile3DayUnopCntrl	Juvenile3DayONC	OK	3.74775	21.1037	2.4934	5.64416	5e-05	0.00535538	yes	Transcription Factor	Inflammatory Response & Wound Healing	DNA Damage Inducible Transcript 3 (a.k.a. C/EBP Zeta, C/EBP homologous protein CHOP): a C/EBP-related transcription factor. It functions primarily as a transcriptional repressor by forming inactive partners with other C/EBP transcription factors, preventing their binding to DNA. It is regulated by stress factors and is important for the activation of pro-inflammatory signals (Park et al., 2017, M…
Tadpole SCI	MMP2	MMP2|ENSG00000087245|c.UniGene_Xl_S13590797|JGIv7b.000080843_997967-1009462+	chr9_10S:26320302-26331725	TadpoleUnopCntrl	Tadpole3DayTx	OK	0.160683	0.888352	2.46691	3.84746	5e-05	0.00227767	yes	Inflammatory Response & Wound Healing		There are three homeolog/paralogs of thes gene in X. laevis: chr9_10S, chr9_10L, and chr4S. In tadpole SCI hindbrain and in frog ONC eye, only this chr9_10S form was upregulated significantly by both P & Q criteria. In frog ONC eye, the chr9_10L also gave evidence for upregulation by the P criterion (0.008) but not by Q 0.22). In juvenile SCI hindbrain, neither the chr9_10S nor L homeolog changed…
Juvenile ONC	MMP2	MMP2|ENSG00000087245|c.UniGene_Xl_S13590797|JGIv7b.000080843_997967-1009462+	chr9_10S:26320302-26331725	Juvenile3DayUnopCntrl	Juvenile3DayONC	OK	2.80292	23.785	3.08505	7.37738	5e-05	0.00535538	yes	Inflammatory Response & Wound Healing	Protease	Matrix metalloprotease 2 (a.k.a. Type IV collagenase & neutrophil gelatinase): a matrix metalloproteinase whose expression is stimulated by JAK/STAT (Wang H et al., 2018, Mol Carcinog 57: 522-535). MMP2 is implicated in scar formation (Renault-Mihara et al., 2017, J. Cell Bio 216: 2533-50), CNS axon regeneration (Pastrana E et al., 2006, J Neurosci, 26: 5347-59) and in axon guidance (Miller et al…
Tadpole SCI	EPX	EPX|ENSG00000121053|c.Taira201203intestine_X005285|JGIv7b.000066163_124254-140027-	chr2L:42001552-42017278	TadpoleUnopCntrl	Tadpole3DayTx	OK	0.230149	0.78961	1.77857	2.72259	0.00025	0.00838199	yes	Inflammatory Response & Wound Healing		Three paralog/homeologs exist in X. laevis CNS: two on chr2L and one on chr2S. In tadpole SCI hindbrain, all three were upregulated by the P criterion (.0002, 0.009, 0.005, respecctively) but only this one was also significant by Q (0.008, 0.11, 0.07, respectively). In frog ONC eye, both forms on chr2L were significantly upregulated by P & Q criteria, but the chr2S homeolog did not change signifi…
Juvenile ONC	EPX	EPX|ENSG00000121053|c.Taira201203intestine_X005285|JGIv7b.000066163_124254-140027-	chr2L:42001552-42017278	Juvenile3DayUnopCntrl	Juvenile3DayONC	OK	3.94183	14.3123	1.86032	4.498	5e-05	0.00535538	yes	Inflammatory Response & Wound Healing	Cell Signaling	Eosinophil Peroxidase: used to release hydrogen peroxide and hypohalous acid into injured tissues (Kano et al., 2013, J Allergy Clin Immunol 132: 437-445), which promotes attraction of myeloid cells and wound healing (Kanta, 2011, Acta Medica (Hradec Kralove) 54: 97-101).
Tadpole SCI	RPL37 (chr1S)	RPL37|ENSG00000145592|c.Quigley201212_X049724|JGIv7b.000337825_487817-494515-	chr1S:164791801-164795754	TadpoleUnopCntrl	Tadpole3DayTx	OK	140.981	104.394	-0.433464	-2.34558	0.00015	0.00573048	yes	Post-Transcriptional Regulation		One of the most abundantly expressed genes in brain and eye. Three isoforms exist in X. laevis (chr1S, chr1L, chr9_10S). In tadpole SCI hindbrain, all three exhibited evidence for downregulation, but the form on chr9_10S was only significant by the P criterion (0.004) and not quite by Q (0.06). In frog ONC eye, both the chr1S and chr1L forms were significantly downregulated by both P & Q criteria…
Juvenile ONC	RPL37 (chr1S)	RPL37|ENSG00000145592|c.Quigley201212_X049724|JGIv7b.000337825_487817-494515-	chr1S:164791801-164795754	Juvenile3DayUnopCntrl	Juvenile3DayONC	OK	76.8322	37.8842	-1.02012	-2.54753	5e-05	0.00535538	yes	Post-Transcriptional Regulation	Ribosomal Subunit	Ribosomal protein L37: a 60S ribosomal protein. Although no specific function is known for this particular ribosomal component, differential expression of ribosomal subunits is often associated with differential transcript translation (e.g., Tang and Wade, 2006, Brain Res 1126: 102-8).
Tadpole SCI	OCM2 (chr9-10S)	OCM2|ENSG00000135175|c.XenBase_47938714|JGIv7b.000023403_7867353-7879493-	chr9_10S:89917119-89920698	TadpoleUnopCntrl	Tadpole3DayTx	OK	1.0158	0.283722	-1.84007	-2.40032	0.00085	0.020479	yes	Inflammatory Response & Wound Healing		Six isoform/homeologs exist in X.laevis CNS. The two on chr9_10 are the ones most highly expressed in brain and eye, and they were both signficantly down regulated in tadpole SCI hindbrain and frog ONC eye. In juvenile SCI hindbrain, they were expressed at very low levels and did not change in expression significantly.
Juvenile ONC	OCM2 (chr9-10S)	OCM2|ENSG00000135175|c.XenBase_47938714|JGIv7b.000023403_7867353-7879493-	chr9_10S:89917119-89920698	Juvenile3DayUnopCntrl	Juvenile3DayONC	OK	36.786	18.7456	-0.972602	-2.66898	5e-05	0.00535538	yes	Inflammatory Response & Wound Healing		Oncomodulin 2 (a.k.a. parvalbumin beta): a parvalbumin-family calcium-binding protein expressed and secreted by macrophages that typically invade tissues in response to injury. Stimulating oncomodulin production in rat retina stimulates regeneration of optic axons (Kurimoto et al., 2013, J Neurosci, 33: 14816-14824).
Tadpole SCI	KRT75	KRT75|ENSG00000170454|c.Taira201203kidney_X011862|JGIv7b.000200825_6634405-6640781+	chr2L:150553609-150559588	TadpoleUnopCntrl	Tadpole3DayTx	OK	4.49273	1.95604	-1.19965	-3.64283	5e-05	0.00227767	yes	Cytoskeletal		Four paralog/homeologs exist in X. laevis CNS. Only this one (chr2L) is expressed appreciably in hindbrain. In tadpole SCI hindbrain, it was significantly downregulated. In the eye, other paralog/homeologs are expressed, but only this one (chr2L) changed significantly in expression (downregulated). In juvenile SCI hindbrain, no significant change occurred in any iform.
Juvenile ONC	KRT75	KRT75|ENSG00000170454|c.Taira201203kidney_X011862|JGIv7b.000200825_6634405-6640781+	chr2L:150553609-150559588	Juvenile3DayUnopCntrl	Juvenile3DayONC	OK	84.4279	48.7237	-0.793097	-2.24792	0.0001	0.00949364	yes	Cytoskeletal	Intermediate Filament	Cytokeratin 75: a Type 2 cytokeratin. In mammals it is typically restricted to hair follicles, but has also been found associated with tooth enamel (Beniash, 2017, Front Physiol 8: 823). As evidenced by the multiple forms seen here, KRT75 appears to have been susceptible to forming multiple paralogs during vertebrate evolution (Greenwold et al., 2014, BMC Evol Biol 14: 249).
Tadpole SCI	HIST2H2AB	HIST2H2AB|ENSG00000184270|c.Amin201106_X016997|JGIv7b.000082179_751000-751493+	Scaffold20:7004-7497	TadpoleUnopCntrl	Tadpole3DayTx	OK	639.542	388.481	-0.719196	-3.88759	5e-05	0.00227767	yes	Epigenetic		There are nine paralog/homeologs of this gene in X. laevis. In tadpole SCI hindbrain, three were significantly downregulated by both P & Q criteria. However, in frog ONC eye, only this one on scaffold 20 was downregulated significantly. Interestingly, at the peak of regenerative outgrowth, this same form was significantly upregulated in tadpole SCI hindbrain and frog ONC eye. In juvenile SCI hind…
Juvenile ONC	HIST2H2AB	HIST2H2AB|ENSG00000184270|c.Amin201106_X016997|JGIv7b.000082179_751000-751493+	Scaffold20:7004-7497	Juvenile3DayUnopCntrl	Juvenile3DayONC	OK	295.332	39.9475	-2.88616	-5.36656	5e-05	0.00535538	yes	Epigenetic	Histone	Histone Cluster 2 H2A Family Member B: a histone H2 variant. It plays a role in de-ubiquitination, it also interacts with SMARCB1 (a core member of the SWI/SNF chromatin remodeling complex (Sandgren et al., 2015, Biomed Res Int 2015: 862039). It was DESR and up-regulated at 1 wk/ 11 days.
Tadpole SCI	OCM2 (chr9-10L)	OCM2|ENSG00000135175|c.JGIL6RMv1_XeXenL6RMv10043100m|JGIv7b.000009994_12229445-12315918+	chr9_10L:100080540-100084635	TadpoleUnopCntrl	Tadpole3DayTx	OK	3.88356	0.66735	-2.54086	-3.65146	5e-05	0.00227767	yes	Inflammatory Response & Wound Healing		Six isoform/homeologs exist in X.laevis CNS. The two on chr9_10 are the ones most highly expressed in brain and eye, and they were both signficantly down regulated in tadpole SCI hindbrain and frog ONC eye. In juvenile SCI hindbrain, they were expressed at very low levels and did not change in expression significantly.
Juvenile ONC	OCM2 (chr9-10L)	OCM2|ENSG00000135175|c.JGIL6RMv1_XeXenL6RMv10043100m|JGIv7b.000009994_12229445-12315918+	chr9_10L:100080540-100084635	Juvenile3DayUnopCntrl	Juvenile3DayONC	OK	63.1434	29.0212	-1.12152	-2.98911	5e-05	0.00535538	yes	Inflammatory Response & Wound Healing		Oncomodulin 2 (a.k.a. parvalbumin beta): a parvalbumin-family calcium-binding protein expressed and secreted by macrophages that typically invade tissues in response to injury. Stimulating oncomodulin production in rat retina stimulates regeneration of optic axons (Kurimoto et al., 2013, J Neurosci, 33: 14816-14824).
Tadpole SCI	RPL37 (chr1L)	RPL37|ENSG00000145592|c.JGIL6RMv1_XeXenL6RMv10016321m|JGIv7b.000052441_8137657-8143762-	chr1L:200162421-200168487	TadpoleUnopCntrl	Tadpole3DayTx	OK	923.266	678.164	-0.445113	-2.4842	5e-05	0.00227767	yes	Post-Transcriptional Regulation		One of the most abundantly expressed genes in brain and eye. Three isoforms exist in X. laevis (chr1S, chr1L, chr9_10S). In tadpole SCI hindbrain, all three exhibited evidence for downregulation, but the form on chr9_10S was only significant by the P criterion (0.004) and not quite by Q (0.06). In frog ONC eye, both the chr1S and chr1L forms were significantly downregulated by both P & Q criteria…
Juvenile ONC	RPL37 (chr1L)	RPL37|ENSG00000145592|c.JGIL6RMv1_XeXenL6RMv10016321m|JGIv7b.000052441_8137657-8143762-	chr1L:200162421-200168487	Juvenile3DayUnopCntrl	Juvenile3DayONC	OK	508.133	293.176	-0.793438	-2.09564	0.0003	0.0228679	yes	Post-Transcriptional Regulation	Ribosomal Subunit	Ribosomal protein L37: a 60S ribosomal protein. Although no specific function is known for this particular ribosomal component, differential expression of ribosomal subunits is often associated with differential transcript translation (e.g., Tang and Wade, 2006, Brain Res 1126: 102-8).
Tadpole SCI	HP1BP3	HP1BP3|ENSG00000127483|c.Ueno201210muscle_X000350|JGIv7b.000090056_249-6853-	Scaffold72:280222-286647	TadpoleUnopCntrl	Tadpole3DayTx	OK	33.2261	26.5113	-0.325706	-1.75477	0.00245	0.0433851	yes	DNA Replication/Repair		In tadpole SCI hindbrain, both forms gave evidence for downregulation, but only this one was downregulated significantly by P & Q criteria. In frog ONC ye, both forms were downregulated significantly by P & Q criteria. In juvenile SCI hindbrain, both forms were significantly upregulated by both P & Q criteria.
Juvenile ONC	HP1BP3	HP1BP3|ENSG00000127483|c.Ueno201210muscle_X000350|JGIv7b.000090056_249-6853-	Scaffold72:280222-286647	Juvenile3DayUnopCntrl	Juvenile3DayONC	OK	17.3244	8.66752	-0.999112	-2.52174	5e-05	0.00535538	yes	DNA Replication/Repair	Chromatin Structural Component	Heterochromatin protein 1 binding protein 3: a component of heterochromatin. Structural similarity to H1 suggests it binds DNA in the linker region between nucleosomes. It has effects on gene transcription and is associated with maintaining heterochromatin integrity during G1/S phase. It acts as a mitotic checkpoint protein that regulates the duration of G1 phase to influence cell proliferation (…
Tadpole SCI	ACTA1	ACTA1|ENSG00000143632|c.JGIL6RMv1_XeXenL6RMv10013764m|JGIv7b.000002589_1301056-1305933-	chr4L:25648864-25653741	TadpoleUnopCntrl	Tadpole3DayTx	OK	3.95022	1.2058	-1.71194	-3.72862	5e-05	0.00227767	yes	Cytoskeletal		Five paralog/homeologs exist in X. laevis CNS (chr4L, chr1L, chr4S, chr1S, chr5S). In tadpole SCI hindbrain, three were downregulated significantly. In from ONC eye, the two on chr4 were downregulated signficantly by P (chr4L, 0.0002; chr4S, 0.001) but only this one on chr4L was also significant by Q criterion. In juvenile SCI hindbrain, none changed significantly.
Juvenile ONC	ACTA1	ACTA1|ENSG00000143632|c.JGIL6RMv1_XeXenL6RMv10013764m|JGIv7b.000002589_1301056-1305933-	chr4L:25648864-25653741	Juvenile3DayUnopCntrl	Juvenile3DayONC	OK	301.132	171.508	-0.812125	-2.27102	0.0002	0.0171901	yes	Cytoskeletal		Actin, Alpha 1, Skeletal Muscle: the predominant form of actin in skeletal muscle (review: Laing et al., 2009, Hum Mutat 30: 1267-1277). Significance in the context of tissue and injury in the CNS is not known.
Tadpole SCI	AC244163.2	AC244163.2|ENSG00000269703|c.Quigley201212_X004978|JGIv7b.000008129_7897986-7903120-	chr2S:120412454-120417495	TadpoleUnopCntrl	Tadpole3DayTx	OK	240.592	177.259	-0.440732	-2.48674	5e-05	0.00227767	yes	NA		In tadpole SCI hindbrain, both the chr2S and chr2L homeologs were downregulated significantly by P & Q criteria. In frog ONC eye, only the chrS form was downregulated by P&Q; the chr2S form did not change significantly. In juvenile SCI hindbrain, this chr2S homeolog was significantly upregulated by both P & Q criteria, but the chr2L form was unchanged in expression.
Juvenile ONC	AC244163.2	AC244163.2|ENSG00000269703|c.Quigley201212_X004978|JGIv7b.000008129_7897986-7903120-	chr2S:120412454-120417495	Juvenile3DayUnopCntrl	Juvenile3DayONC	OK	168.938	90.6074	-0.89879	-2.3596	0.0001	0.00949364	yes	NA		An unnanotated gene of unknown function. However, GO terms list is under 'Regulator of apotosis' and 'chromosome organization'. However, the ensemble number has been discontinued and no other data on function could be found.
Tadpole SCI	ACTC1	ACTC1|ENSG00000159251|c.JGIL6RMv1_XeXenL6RMv10022173m|JGIv7b.000265107_3994079-4000543+	chr8L:89545702-89552165	TadpoleUnopCntrl	Tadpole3DayTx	OK	3.43932	1.44018	-1.25588	-2.89178	5e-05	0.00227767	yes	Cytoskeletal		In tadpole SCI hindbrain, the chr8L homeolog was downregulated by both P & Q criteria, and the chr8S homeolog was downregulated by P (0.01) but not by Q (0.11). In frog ONC eye, both the chr8S and chr8L homeologs were downregulated significantly. In juvenile SCI hindbrain, the chr8L homeolog was downregulated by P (0.02) but not by Q (0.12) criteria, and the chr8S form was expressed at too low a …
Juvenile ONC	ACTC1	ACTC1|ENSG00000159251|c.JGIL6RMv1_XeXenL6RMv10022173m|JGIv7b.000265107_3994079-4000543+	chr8L:89545702-89552165	Juvenile3DayUnopCntrl	Juvenile3DayONC	OK	148.458	86.4376	-0.780324	-2.21937	0.0003	0.0228679	yes	Cytoskeletal	Actin	Actin, Alpha, Cardiac Muscle 1: the principal cardiac actin gene. Its functions are primarily studied in heart, but it it may play a function in inner ear development (Rot et al., 2017, Histol Histopathol 32: 987-1000). In Xenopus, it is more broadly expressed in somites during development (Mohun et al., 1986, EMBO J 5: 3185-3193).
Tadpole SCI	RPLP1	RPLP1|ENSG00000137818|c.JGIL6RMv1_XeXenL6RMv10049079m|JGIv7b.000043791_2568315-2572964+	chr6L:149157739-149162046	TadpoleUnopCntrl	Tadpole3DayTx	OK	617.677	452.121	-0.450144	-2.52686	5e-05	0.00227767	yes	Post-Transcriptional Regulation		In tadpole SCI, both chr6S and chr6L homeologs were significantly downregulated by P & Q criteria. In frog ONC eye, only the chr6L form was downregulated by both P & Q criteria; the chr6S form was downregulated by P (0.002) but not by Q (0.10). In juvenile SCI hindbrain, the chr6L form was significantly upregulated by P & Q criteria, and the chr 6S form did not change significantly.
Juvenile ONC	RPLP1	RPLP1|ENSG00000137818|c.JGIL6RMv1_XeXenL6RMv10049079m|JGIv7b.000043791_2568315-2572964+	chr6L:149157739-149162046	Juvenile3DayUnopCntrl	Juvenile3DayONC	OK	477.027	204.306	-1.22334	-2.88084	5e-05	0.00535538	yes	Post-Transcriptional Regulation	Ribosomal Subunit	Ribosomal Protein Lateral Stalk Subunit P1: an acidic 60S ribosomal protein that plays an important role in the elongation phase of protein synthesis. This subunit is not essential for global protein synthesis but is essential for embryonic brain development and cell proliferation due to its effects on key cell cycle and apoptosis regulators, including cyclins and p63 (Perucho et al., 2014, PLoS …
Tadpole SCI	HIST1H4K	HIST1H4K|ENSG00000197914|c.Quigley201212_X047108|JGIv7b.000256136_267925-268379-	chr5L:23222933-23223387	TadpoleUnopCntrl	Tadpole3DayTx	OK	84.9385	62.784	-0.436023	-1.92987	0.0011	0.0248478	yes	Epigenetic		In both tadpole SCI hindbrain and in frog ONC eye, this chr5L homeolog was significantly downregulated by P & Q criteria, but the chr5S form did not change significantly, either by P or Q. In juvenile SCI hindbrain, the 5L but not 5S form was significantly upregulated by both P & Q criteria, nearly two-fold.
Juvenile ONC	HIST1H4K	HIST1H4K|ENSG00000197914|c.Quigley201212_X047108|JGIv7b.000256136_267925-268379-	chr5L:23222933-23223387	Juvenile3DayUnopCntrl	Juvenile3DayONC	OK	41.1592	18.3526	-1.16523	-2.05252	0.00045	0.0317524	yes	Epigenetic	Histone	Histone H4, cluster 1, family member K: A subype of histone H4. It has been implicated in protecting cells from DNA damage and facilitating DNA double strand break repair (Li et al., 2017, Sci Rep 7: 16495).
Tadpole SCI	KRT6A	KRT6A|ENSG00000205420|c.Taira201203brain_X001103|JGIv7b.000005732_8831252-8837956-	chr2S:130774170-130780874	TadpoleUnopCntrl	Tadpole3DayTx	OK	5.75986	1.75005	-1.71864	-5.28699	5e-05	0.00227767	yes	Inflammatory Response & Wound Healing		Three paralog/homeologs exist in X. laevis CNS, two on chr2S and one on chr2L. Only this one, on chr2S was downregulated significantly in tadpole SCI hindbrain and frog ONC eye. In juvenile SCI, this same isoform was also downregulated by P (0.03) criterina, but not quite by Q (0.15).
Juvenile ONC	KRT6A	KRT6A|ENSG00000205420|c.Taira201203brain_X001103|JGIv7b.000005732_8831252-8837956-	chr2S:130774170-130780874	Juvenile3DayUnopCntrl	Juvenile3DayONC	OK	56.8595	32.9144	-0.788683	-2.17127	0.00015	0.0135623	yes	Inflammatory Response & Wound Healing	Intermediate Filament	Function: Cytokeratin 6A (type I). In mammals, it is one of the most abundant keratin isoforms and is specifically associated with tissue injury & wound healing (Wong and Coulombe, 2003, J Cell Biol 163: 327-37).
Tadpole SCI	SRSF2	SRSF2|ENSG00000161547|c.Ueno2012106cells_X001459|JGIv7b.000106323_671571-673527+	chr9_10S:34514243-34516099	TadpoleUnopCntrl	Tadpole3DayTx	OK	128.963	101.88	-0.340078	-1.79152	0.00205	0.038356	yes	Post-Transcriptional Regulation		In tadpole SCI hindbrain and frog ONC eye, only the chr9_10S homeolog was downregulated significantly (P&Q) but not the chr9_10L homeolog. In juvenile SCI, the same chr9_10S homeolog gave evidence for upregulation, but was significant only by P criterion (0.03) and not by Q (0.12).
Juvenile ONC	SRSF2	SRSF2|ENSG00000161547|c.Ueno2012106cells_X001459|JGIv7b.000106323_671571-673527+	chr9_10S:34514243-34516099	Juvenile3DayUnopCntrl	Juvenile3DayONC	OK	46.9314	22.9099	-1.03458	-2.32086	0.00015	0.0135623	yes	Post-Transcriptional Regulation	Splicing Factor	Serine-Arginine-Rich RNA Splicing Factor 2: it is required for nuclear export and translation of mRNAs. It therefore may be involved in resetting the protein synthesis program in response to injury. It promotes neuronal survival in a cell line model of neurodegeneration (El Bassit et al., 2017, Endocrinology 158: 183-195).

## Sheet: 11 DAY 1 WK DESR
Dev. Stage & Injury	Gene Symbol	Mayball Full Gene Entry	Locus	Control	Experimental	Status	Cntrl FPKM	Exp. FPKM	log2(fold)	test stat	P	Q	Sig. (Q≤0.05)	Functional Category	2nd Function	Manually Curated Notes
Tadpole SCI	TMEM221	TMEM221|ENSG00000188051|c.Audic201207_X002481|JGIv7b.000004363_310184-319666-	Scaffold21:1549547-1559016	Tadpole1WeekCntrl	Tadpole1WeekTx	OK	10.104	14.8767	0.558134	2.41926	5e-05	0.00133794	yes	Cell Signaling		Also exhibited an increase in juvenile SCI hinbrain that was significant by P (0.007) but not by Q (0.098).
Juvenile ONC	TMEM221	TMEM221|ENSG00000188051|c.Audic201207_X002481|JGIv7b.000004363_310184-319666-	Scaffold21:1549547-1559016	Juvenile11DayUnopCntrl	Juvenile11DayONC	OK	0.615086	1.08761	0.822306	1.75393	0.00295	0.0394731	yes	Cell Signaling	Transmembrane Protein	Transmembrane protein 221 (a.k.a. Jiraiya): Known to interact with numerous microRNAs. Jiraiya attenuates BMP signaling in Xenopus development (Aramaki et al., 2014, Dev Cell 19: 547-561).
Tadpole SCI	LYPLA2	LYPLA2|ENSG00000011009|c.Audic201207_X048931|JGIv7b.000300439_546341-555585-	Scaffold67:548702-557814	Tadpole1WeekCntrl	Tadpole1WeekTx	OK	64.4896	87.7016	0.443537	2.16912	0.0004	0.00718606	yes	Axon Outgrowth		No change occurred in juvenile SCI hindbrain.
Juvenile ONC	LYPLA2	LYPLA2|ENSG00000011009|c.Audic201207_X048931|JGIv7b.000300439_546341-555585-	Scaffold67:548702-557814	Juvenile11DayUnopCntrl	Juvenile11DayONC	OK	51.847	72.7826	0.489332	1.886	0.0019	0.0286681	yes	Axon Outgrowth		Lysophospholipase 2 (a.k.a. APT2); hydrolyzes fatty acids from S-acylated cysteine residues in proteins. It post-translationally modifies GAP43 (axon-growth-associated protein 43), which activates GAP43 (Kong et al., 2013, J Biol Chem 288: 9112-25).
Tadpole SCI	FADS2	FADS2|ENSG00000134824|c.XenBase_39645718|JGIv7b.000086347_58406-125706-	chr4S:6621842-6646486	Tadpole1WeekCntrl	Tadpole1WeekTx	OK	79.6962	107.048	0.425668	2.07413	0.00065	0.0103431	yes	Lipid Metabolism		No change occurred in juvenile SCI hindbrain.
Juvenile ONC	FADS2	FADS2|ENSG00000134824|c.XenBase_39645718|JGIv7b.000086347_58406-125706-	chr4S:6621842-6646486	Juvenile11DayUnopCntrl	Juvenile11DayONC	OK	24.8432	94.7182	1.93079	7.41771	5e-05	0.00152321	yes	Lipid Metabolism		Fatty Acid Desaturase 2 (a.k.a. delta-6 desaturase): Desaturates fatty acids. Increased expression is associated with an anti-inflammatory state (Hall et al., 2010, J Biol Chem 285: 31011-31023).
Tadpole SCI	YWHAB	YWHAB|ENSG00000166913|c.Quigley201212_X029646|JGIv7b.000075417_4110283-4123796-	chr9_10L:3719947-3732370	Tadpole1WeekCntrl	Tadpole1WeekTx	OK	97.1212	139.654	0.524	2.55795	5e-05	0.00133794	yes	Cell Signaling		In juvenile SCI hindbrain, an increase in this homeolog was significant by P (0.05) but not by Q (.29).
Juvenile ONC	YWHAB	YWHAB|ENSG00000166913|c.Quigley201212_X029646|JGIv7b.000075417_4110283-4123796-	chr9_10L:3719947-3732370	Juvenile11DayUnopCntrl	Juvenile11DayONC	OK	44.3236	61.1886	0.465188	1.84394	0.00135	0.0225256	yes	Cell Signaling		Tyrosine 3-Monooxygenase/Tryptophan 5-Monooxygenase Activation Protein Beta: A 14-3-3 protein: it is a suppressor of apoptosis and mediates signal transduction for kinases and phosphatases associated with mitosis (Conklin et al., 1995, Proc Natl Acad Sci USA 92: 7892-7896).
Tadpole SCI	SNRPD3	SNRPD3|ENSG00000100028|c.mgEST_1013085864|JGIv7b.000162663_841465-847750-	chr1L:152388052-152394280	Tadpole1WeekCntrl	Tadpole1WeekTx	OK	44.9214	60.3297	0.425466	1.76346	0.0027	0.0286822	yes	Post-Transcriptional Regulation		No significant change in juvenile SCI hindbrain.
Juvenile ONC	SNRPD3	SNRPD3|ENSG00000100028|c.mgEST_1013085864|JGIv7b.000162663_841465-847750-	chr1L:152388052-152394280	Juvenile11DayUnopCntrl	Juvenile11DayONC	OK	39.8909	60.497	0.600804	2.30792	0.0001	0.00281938	yes	Post-Transcriptional Regulation		Small Nuclear Ribonucleoprotein D3: a core component of the spliceosome, required for pre-mRNA splicing and small nuclear biogenesis. It forms a complex with SMA genes and is implicated in neurodegeneration (Friesen and Dreyfuss, 2000, J Biol Chem 275: 26370-26375).
Tadpole SCI	FSCN1	FSCN1|ENSG00000075618|c.Taira201203st09_X003621|JGIv7b.000120240_2982480-3007956-	chr9_10L:84844787-84869537	Tadpole1WeekCntrl	Tadpole1WeekTx	OK	70.6466	95.1814	0.430059	2.12751	0.00035	0.00650209	yes	Axon Outgrowth		No change in juvenile SCI hindbrain.
Juvenile ONC	FSCN1	FSCN1|ENSG00000075618|c.Taira201203st09_X003621|JGIv7b.000120240_2982480-3007956-	chr9_10L:84844787-84869537	Juvenile11DayUnopCntrl	Juvenile11DayONC	OK	18.8397	28.7467	0.609623	2.45962	5e-05	0.00152321	yes	Axon Outgrowth	Neurites	Fascin 1: an actin bundling protein. It interacts with MAPK and has functions in neurite outgrowth (Kraft et al., 2006, J Neuroci 26: 8734-8747) and in cell migration (Zhao et al., 2018, Biochem Biophys Res Commun 497: 694-699).
Tadpole SCI	CASP9	CASP9|ENSG00000132906|c.Audic201207_X049118|JGIv7b.000307846_482864-495586-	chr7S:87337906-87346862	Tadpole1WeekCntrl	Tadpole1WeekTx	OK	14.6906	19.1024	0.378858	1.63	0.0044	0.0398612	yes	Inflammatory Response & Wound Healing		No significant change in juvenile SCI hindbrain.
Juvenile ONC	CASP9	CASP9|ENSG00000132906|c.Audic201207_X049118|JGIv7b.000307846_482864-495586-	chr7S:87337906-87346862	Juvenile11DayUnopCntrl	Juvenile11DayONC	OK	6.96186	10.8676	0.642489	2.37472	0.0002	0.0051312	yes	Inflammatory Response & Wound Healing		Caspase 9: a protease that is an initiator of apoptosis. It is also upregulated during axon outgrowth (Otsmane et al., 2014, EMBO Rep 15: 540-7) and is required for axon guidance and synapse formation (Spead et al., 2018, PLoS One 13: e0197966). It is speculated that these functions are mediated by CASP9 proteolytic activation of guidance molecules, such as Sema7A (Ohsawa et al., 2010, Proc Natl …
Tadpole SCI	SLC38A4	SLC38A4|ENSG00000139209|c.Audic201207_X015516|JGIv7b.000030470_4679146-4723560-	chr3L:54991409-55035823	Tadpole1WeekCntrl	Tadpole1WeekTx	OK	1.38627	2.99016	1.10901	3.39415	5e-05	0.00133794	yes	Cellular Metabolism		Significantly downregulated in juvenile SCI hindbrain by 50%
Juvenile ONC	SLC38A4	SLC38A4|ENSG00000139209|c.Audic201207_X015516|JGIv7b.000030470_4679146-4723560-	chr3L:54991409-55035823	Juvenile11DayUnopCntrl	Juvenile11DayONC	OK	12.5878	16.8883	0.423993	1.70407	0.00315	0.0412733	yes	Cellular Metabolism	Intra-cellular Transport	Solute Carrier Family 38 Member 4: Functions as a neutral transmembrane amino acid transporter. It plays a role in regulating protein synthesis in liver development (Kondou et al., 2013, Hepatol Res 43: 1211-23).
Tadpole SCI	DLL1	DLL1|ENSG00000198719|c.Quigley201212_X018419|JGIv7b.000039723_7060697-7072339-	chr8L:59560563-59571995	Tadpole1WeekCntrl	Tadpole1WeekTx	OK	7.46415	11.5307	0.627433	2.66993	5e-05	0.00133794	yes	Cell Signaling		No change in juvenile SCI hindbrain.
Juvenile ONC	DLL1	DLL1|ENSG00000198719|c.Quigley201212_X018419|JGIv7b.000039723_7060697-7072339-	chr8L:59560563-59571995	Juvenile11DayUnopCntrl	Juvenile11DayONC	OK	0.526351	1.13995	1.11487	2.456	5e-05	0.00152321	yes	Cell Signaling		Delta-like canonical Notch Ligand 1: it is broadly involved in tissue differentiation and is also involved in neural crest development (Nandagopal et al., 2018, Cell 172: 869-880). It is also secreted by stem cells to activate stromal macrophages (Chakrabarti et al., 2018, Science 360: pii: eaan4153).
Tadpole SCI	HMOX1	HMOX1|ENSG00000100292|c.XGI_TC417134|JGIv7b.000023165_3916814-3924125-	chr4S:88211841-88219129	Tadpole1WeekCntrl	Tadpole1WeekTx	OK	1.17008	1.932	0.723482	1.68816	0.0037	0.0355092	yes	Inflammatory Response & Wound Healing		In juvenile SCI hindbrain, there was a 50% increase in both the chr4L and chr4S homeologs, but only the chr4L homeolog reached significance by both P and Q criteria, which is why the chr4S form is listed here. The chr4S homeolog in juvenile SCI hindbrain was significant by P (o.04) but not by Q (0.27) criteria.
Juvenile ONC	HMOX1	HMOX1|ENSG00000100292|c.XGI_TC417134|JGIv7b.000023165_3916814-3924125-	chr4S:88211841-88219129	Juvenile11DayUnopCntrl	Juvenile11DayONC	OK	35.7646	52.4778	0.553175	2.04727	0.001	0.0182358	yes	Inflammatory Response & Wound Healing		Inducible Heme Oxygenase 1: its decreased expression is associated with emotional depression. It is Involved in the synthesis of CO, a gaseous neurotransmitter, and it also drives the phenotypic switch from M1 to M2 macrophages to promote healing (Naito et al., 2014, Arch Biochem Biophys 564: 83-8).
Tadpole SCI	SCRT2	SCRT2|ENSG00000215397|c.Taira201203st30_X003660|JGIv7b.000147859_253714-266120-	chr9_10L:18532061-18540953	Tadpole1WeekCntrl	Tadpole1WeekTx	OK	12.8892	17.0077	0.400026	1.73971	0.0032	0.0323031	yes	Transcription Factor		No change in juvenile SCI hindbrain.
Juvenile ONC	SCRT2	SCRT2|ENSG00000215397|c.Taira201203st30_X003660|JGIv7b.000147859_253714-266120-	chr9_10L:18532061-18540953	Juvenile11DayUnopCntrl	Juvenile11DayONC	OK	1.63694	2.90773	0.828894	2.31151	0.00015	0.00403758	yes	Transcription Factor		Scratch/Snail family Transcriptional Repressor 2: a transcription factor that regulates neuronal differentiation and subsequent neuronal cellular migration in opposition to the bHLH transcription factors, Ngn/NeuroD1 (Paul et al., 2014, Cereb Cortex 24: 754-772).
Tadpole SCI	RPL22L1	RPL22L1|ENSG00000163584|c.Quigley201212_X025831|JGIv7b.000058517_4202430-4207859-	chr5L:108256929-108260596	Tadpole1WeekCntrl	Tadpole1WeekTx	OK	40.7006	71.0123	0.803019	3.20374	5e-05	0.00133794	yes	Post-Transcriptional Regulation		No significant change in juvenile SCI hindbrain.
Juvenile ONC	RPL22L1	RPL22L1|ENSG00000163584|c.Quigley201212_X025831|JGIv7b.000058517_4202430-4207859-	chr5L:108256929-108260596	Juvenile11DayUnopCntrl	Juvenile11DayONC	OK	74.9322	183.584	1.29278	4.93699	5e-05	0.00152321	yes	Post-Transcriptional Regulation		60S Ribosomal Protein L22 Like: a ribosomal protein needed for translation of mRNAs. RPL22L1 can substitute for RPL22 if it is absent, and RPL22 normally suppresses translation of RPL22L1, suggesting that ribosomal composition may have an impact on translation of mRNAs (O'Leary et al., 2013, PLoS Genet 9: e1003708). It also plays a critical role in embryogenesis by working together with hnRNP A1 …
Tadpole SCI	RBBP4	RBBP4|ENSG00000162521|c.Chang2013_X035770|JGIv7b.000280543_163172-180868-	chr2L:88278217-88295696	Tadpole1WeekCntrl	Tadpole1WeekTx	OK	6.79211	9.59852	0.498952	1.94573	0.0002	0.00422102	yes	Epigenetic		There was a decrease in juvenile SCI hindbrain that was significant by P criteria (0.01) but not quite by Q (0.12).
Juvenile ONC	RBBP4	RBBP4|ENSG00000162521|c.Chang2013_X035770|JGIv7b.000280543_163172-180868-	chr2L:88278217-88295696	Juvenile11DayUnopCntrl	Juvenile11DayONC	OK	3.92739	6.00735	0.613157	2.10157	0.00035	0.00810963	yes	Epigenetic		Retinoblastoma binding protein 4, chromatin remodeling factor (a.k.a. RbAp48 & NURF55) : it is present in complexes involved in histone acetylation and chromatin remodeling, as part of the Mi-2/NuRD complex associated with histone deacetylation, DNA methylation, and gene repression (Zhang et al., 1999, Genes Dev 13: 1924-35). Rbbp4 is one of several NuRD components required for successful fin reg…
Tadpole SCI	ATP5E	ATP5E|ENSG00000124172|c.Taira201203eye_X002376|JGIv7b.000013471_4835365-4840170+	chr9_10L:16391487-16394296	Tadpole1WeekCntrl	Tadpole1WeekTx	OK	70.7322	94.2183	0.41364	1.68376	0.0038	0.0361237	yes	Cellular Metabolism		No significant change in juvenile SCI hindbrain.
Juvenile ONC	ATP5E	ATP5E|ENSG00000124172|c.Taira201203eye_X002376|JGIv7b.000013471_4835365-4840170+	chr9_10L:16391487-16394296	Juvenile11DayUnopCntrl	Juvenile11DayONC	OK	88.9304	130.891	0.557622	2.11664	0.0005	0.0107585	yes	Cellular Metabolism		ATP Synthase F1 Subunit Epsilon (ATP5F1E): considered to be a mitochondrial marker for increased cellular metabolism because it represents a mitochondrial ATP synthase (Havlickova et al., 2010, Biochim Biophys Acta 1797: 1124-1129). It colocalizes with Galectin-3 (Kim et al., 2008, Cancer Sci 99: 1884-91) and has been linked to inflammation (Oghumu et al., 2015, FASEB J 29: 1019-1028).
Tadpole SCI	HES5 (chr7S)	HES5|ENSG00000197921|c.Audic201207_X027482|JGIv7b.000065414_111736-114333-	chr7S:59328354-59330818	Tadpole1WeekCntrl	Tadpole1WeekTx	OK	7.83339	13.6543	0.801647	2.98849	5e-05	0.00133794	yes	Transcription Factor		No significant change in juvenile SCI hindbrain.
Juvenile ONC	HES5 (chr7S)	HES5|ENSG00000197921|c.Audic201207_X027482|JGIv7b.000065414_111736-114333-	chr7S:59328354-59330818	Juvenile11DayUnopCntrl	Juvenile11DayONC	OK	0.733693	2.18419	1.57385	3.05526	5e-05	0.00152321	yes	Transcription Factor		HES family bHLH transcription factor 5: acts as a repressor of bHLH genes and is activated by notch/delta signaling. Stimulation of Hes5 has been shown to promote spinal cord injury repair (Kamei et al., J Neurotrauma 2012 29: 1758-1769).
Tadpole SCI	H2AFZ (chr1S)	H2AFZ|ENSG00000164032|c.Quigley201212_X041328|JGIv7b.000167800_1360951-1365454+	chr1S:62638393-62641727	Tadpole1WeekCntrl	Tadpole1WeekTx	OK	6.91834	11.8908	0.781344	3.10896	5e-05	0.00133794	yes	Epigenetic		No significant change in juvenile SCI hindbrain.
Juvenile ONC	H2AFZ (chr1S)	H2AFZ|ENSG00000164032|c.Quigley201212_X041328|JGIv7b.000167800_1360951-1365454+	chr1S:62638393-62641727	Juvenile11DayUnopCntrl	Juvenile11DayONC	OK	6.19171	9.77826	0.65924	2.45123	5e-05	0.00152321	yes	Epigenetic	Histone	Histone 2A family member Z (a.k.a. H2A.Z): a specialized histone subunit that is required for embryonic development in mammals (Faast et al., 2001, Curr Biol 11: 1183-1187); it marks the 5' ends of genes and is involved in nucleosome repositioning during transcription (Raisner et al., 2005, Cell 123: 233-248; Kamakaka and Biggins, 2005, Genes Dev 19: 295-310).
Tadpole SCI	NKAIN1	NKAIN1|ENSG00000084628|c.XGI_TC423498|JGIv7b.000013204_819028-838551+	chr2L:56956869-56976226	Tadpole1WeekCntrl	Tadpole1WeekTx	OK	45.5715	64.1642	0.493636	2.33218	0.00015	0.00335111	yes	Intra-cellular Transport		There is only a chr2L homeolog in X. laevis CNS. No signficant change in juvenile SCI hindbrain.
Juvenile ONC	NKAIN1	NKAIN1|ENSG00000084628|c.XGI_TC423498|JGIv7b.000013204_819028-838551+	chr2L:56956869-56976226	Juvenile11DayUnopCntrl	Juvenile11DayONC	OK	4.28712	10.4393	1.28394	4.25628	5e-05	0.00152321	yes	Intra-cellular Transport		Sodium/Potassium transporting ATPase subunit Beta interacting protein 1: In Drosophila, dNKAIN mutants exhibit temperature-sensitive paralysis (Gorokhova et al., 2007, Hum Mol Genet 16: 2394-2410). It also functionally interacts with the neurofibromatosis-1 gene in Drosophila (Walker et al., 2013, PLoS Genet 9: e1003958).
Tadpole SCI	DPYSL3 (chr3L)	DPYSL3|ENSG00000113657|c.Taira201203heart_X001902|JGIv7b.000018892_1087162-1184991-	chr3L:36863389-36961021	Tadpole1WeekCntrl	Tadpole1WeekTx	OK	339.15	474.515	0.48453	2.40724	0.00015	0.00335111	yes	Axon Outgrowth		No significant change in juvenile SCI hindbrain.
Juvenile ONC	DPYSL3 (chr3L)	DPYSL3|ENSG00000113657|c.Taira201203heart_X001902|JGIv7b.000018892_1087162-1184991-	chr3L:36863389-36961021	Juvenile11DayUnopCntrl	Juvenile11DayONC	OK	81.147	136.782	0.753272	2.6634	5e-05	0.00152321	yes	Axon Outgrowth	Axon Guidance	Dihydropyraminidase 3: plays a role in semaphorin 3-mediated axon guidance (McIntyre et al., 2010, J Neurosci Res 88: 3243-3256).
Tadpole SCI	UHRF2	UHRF2|ENSG00000147854|c.Taira201203ovary_X007153|JGIv7b.000198928_15286-120216+	chr1L:86069754-86220828	Tadpole1WeekCntrl	Tadpole1WeekTx	OK	8.85785	19.5656	1.14329	4.99184	5e-05	0.00133794	yes	Epigenetic		No significant change in juvenile SCI hindbrain.
Juvenile ONC	UHRF2	UHRF2|ENSG00000147854|c.Taira201203ovary_X007153|JGIv7b.000198928_15286-120216+	chr1L:86069754-86220828	Juvenile11DayUnopCntrl	Juvenile11DayONC	OK	1.41167	2.31191	0.711686	1.99817	0.00055	0.0114553	yes	Epigenetic		Ubiquitin Like With PHD and Ring Finger Domains 2: an E3 ubiquitin ligase that regulates nuclear protein ubiquitination. It also binds methylated DNA and is required for the production of 5hmC (Chen et al., 2017, J Biol Chem 292: 4533-4543).
Tadpole SCI	SNRPN	SNRPN|ENSG00000128739|c.UniGene_Xl_S18980129|JGIv7b.000080843_168780-174060+	chr9_10S:27155710-27160870	Tadpole1WeekCntrl	Tadpole1WeekTx	OK	26.4105	36.3304	0.460065	1.83357	0.0016	0.0201627	yes	Post-Transcriptional Regulation		Only a single homeolog on chr9_10S is found in X. laevis CNS. No significant change in juvenile SCI hindbrain.
Juvenile ONC	SNRPN	SNRPN|ENSG00000128739|c.UniGene_Xl_S18980129|JGIv7b.000080843_168780-174060+	chr9_10S:27155710-27160870	Juvenile11DayUnopCntrl	Juvenile11DayONC	OK	18.9511	26.3496	0.475498	1.73655	0.003	0.0399111	yes	Post-Transcriptional Regulation		Function: Small nuclear ribonucleoprotein associated protein N: a splicing co-factor; some implication in axon outgrowth in zebrafish (Yu et al., 2015, Nucleic Acids Res 43: 3206-18).
Tadpole SCI	THOC7	THOC7|ENSG00000163634|c.Amin201106_X009071|JGIv7b.000034527_5624512-5731638+	chr4S:118160642-118172767	Tadpole1WeekCntrl	Tadpole1WeekTx	OK	18.5992	26.7636	0.525029	2.02542	0.0002	0.00422102	yes	Post-Transcriptional Regulation		No significant change in juvenile SCI hindbrain.
Juvenile ONC	THOC7	THOC7|ENSG00000163634|c.Amin201106_X009071|JGIv7b.000034527_5624512-5731638+	chr4S:118160642-118172767	Juvenile11DayUnopCntrl	Juvenile11DayONC	OK	23.3345	31.7691	0.445156	1.68727	0.0026	0.0361861	yes	Post-Transcriptional Regulation		THO complex subunit 7: required for efficient transcription and elongation of genes containing tandem polynucleotide repeat domains; it is also part of the TREX complex, which is involved in the efficient export of polyadenylated mRNAs from the nucleus (El Bounkari et al., 2009, FEBS Lett 583: 13-18).
Tadpole SCI	LTA4H	LTA4H|ENSG00000111144|c.Amin201106_X005975|JGIv7b.000018184_3793577-3824295+	chr3L:43244709-43275315	Tadpole1WeekCntrl	Tadpole1WeekTx	OK	26.8215	34.8302	0.376949	1.73769	0.00275	0.0290677	yes	Inflammatory Response & Wound Healing		There is only a single homeolog in X. laevis CNS. There was no significant change in juvenile SCI hindbrain.
Juvenile ONC	LTA4H	LTA4H|ENSG00000111144|c.Amin201106_X005975|JGIv7b.000018184_3793577-3824295+	chr3L:43244709-43275315	Juvenile11DayUnopCntrl	Juvenile11DayONC	OK	22.9866	44.4086	0.950049	3.7774	5e-05	0.00152321	yes	Inflammatory Response & Wound Healing		Leukotriene A4 hydrolase: found in injured neurons and microglia and associated with the transition from M1 to M2 macrophages (Dalli et al., 2013, FASEB J 27: 2573-83).
Tadpole SCI	FABP3 (chr2S)	FABP3|ENSG00000121769|c.Audic201207_X033773|JGIv7b.000098463_481512-495238-	chr2S:64888976-64902652	Tadpole1WeekCntrl	Tadpole1WeekTx	OK	31.7333	40.9387	0.367467	1.67557	0.0047	0.0417464	yes	Intra-cellular Transport		Both the chr2S and chr2L forms are significantly upregulated in eye ONC and tadpole SCI. The chr2S, but not the chr2L homeolog, is significantly down-regulated in juvenile SCI hindbrain.
Juvenile ONC	FABP3 (chr2S)	FABP3|ENSG00000121769|c.Audic201207_X033773|JGIv7b.000098463_481512-495238-	chr2S:64888976-64902652	Juvenile11DayUnopCntrl	Juvenile11DayONC	OK	36.2881	48.76	0.426201	1.69783	0.0041	0.0492544	yes	Intra-cellular Transport		Fatty Acid Binding Protein 3 (a.k.a. heart-type fatty acid binding protein): A member of a family of genes that transport fatty acids in cells. In humans, FABP3 is released from cardiac myocytes after ischemic events and is a diagnostic marker for heart disease. It transports fatty acids from the cell membrane to mitochondria for oxidation. Increased expression has been linked to partially succes…
Tadpole SCI	DYNLT1	DYNLT1|ENSG00000146425|c.Taira201203heart_X006146|JGIv7b.000135448_11704-25275-	chr5L:68869977-68883015	Tadpole1WeekCntrl	Tadpole1WeekTx	OK	45.8879	60.4766	0.398263	1.7969	0.0017	0.0209931	yes	Cytoskeletal		No significant change in juvenile SCI hindbrain.
Juvenile ONC	DYNLT1	DYNLT1|ENSG00000146425|c.Taira201203heart_X006146|JGIv7b.000135448_11704-25275-	chr5L:68869977-68883015	Juvenile11DayUnopCntrl	Juvenile11DayONC	OK	26.7976	39.0235	0.54224	2.1124	0.0001	0.00281938	yes	Cytoskeletal	Motor	Dynein light chain (a.k.a. Tctex-1): mediates minus-end microtubule-based motile processes and is present in axons and dendrites of select populations of neurons (Chuang et al, 2001, J Neurosci 21: 5501-5512).
Tadpole SCI	CCT6A (chr2S)	CCT6A|ENSG00000146731|c.Audic201207_X031656|JGIv7b.000084303_131643-149363-	chr2S:80900788-80918329	Tadpole1WeekCntrl	Tadpole1WeekTx	OK	43.9439	60.5153	0.461637	2.26483	0.0002	0.00422102	yes	Cytoskeletal		Both ch2L and chr2S homeologs increased in tadpole SCI indbrain and juvenile ONC eye. Neither homeolog changes in juvenile SCI hindbrain.
Juvenile ONC	CCT6A (chr2S)	CCT6A|ENSG00000146731|c.Audic201207_X031656|JGIv7b.000084303_131643-149363-	chr2S:80900788-80918329	Juvenile11DayUnopCntrl	Juvenile11DayONC	OK	30.3183	44.02	0.53797	2.0784	0.00055	0.0114553	yes	Cytoskeletal	Chaperone	Chaperonin containing TCP subunit 6A: required for actin and tubulin expression.
Tadpole SCI	SNX10	SNX10|ENSG00000086300|c.Taira201203intestine_X008223|JGIv7b.000178713_2590081-2614536-	chr6L:39084847-39097886	Tadpole1WeekCntrl	Tadpole1WeekTx	OK	6.379	9.19768	0.527941	1.82552	0.00185	0.0222548	yes	Intra-cellular Transport		No change in chr6L or chr6S homeologs in juvenile SCI hindbrain.
Juvenile ONC	SNX10	SNX10|ENSG00000086300|c.Taira201203intestine_X008223|JGIv7b.000178713_2590081-2614536-	chr6L:39084847-39097886	Juvenile11DayUnopCntrl	Juvenile11DayONC	OK	3.84232	5.76931	0.586421	1.7605	0.0022	0.0319215	yes	Intra-cellular Transport		Sorting nexin 10: involved in endosomal protein sorting and plays a critical role in matrix metalloproteinase secretion that is activated by stress-activated kinase signaling (Zhou et al., 2017, J Cell Biochem 118: 4664-4671).
Tadpole SCI	PRMT1 (chr7L)	PRMT1|ENSG00000126457|c.Taira201203egg_X002589|JGIv7b.000029769_1540404-1552299-	chr7L:106241697-106253008	Tadpole1WeekCntrl	Tadpole1WeekTx	OK	74.1077	97.4449	0.394964	1.93377	0.00085	0.0125812	yes	Post-Transcriptional Regulation		Both chr7L and chr7S homeologs were upregulated in frog ONC eye and tadpole SCI hindbrain.No significant change occurred in either homeolog in juvenile SCI hindbrain;
Juvenile ONC	PRMT1 (chr7L)	PRMT1|ENSG00000126457|c.Taira201203egg_X002589|JGIv7b.000029769_1540404-1552299-	chr7L:106241697-106253008	Juvenile11DayUnopCntrl	Juvenile11DayONC	OK	41.7333	57.8725	0.47168	1.85878	0.0018	0.0277838	yes	Post-Transcriptional Regulation	Epigenetic	Protein arginine N-methyltransferase 1: involved in the asymmetric arginine-methylation of hnRNP's and histones. It regulates hnRNP K, an RNA-binding protein active in axon outgrowth (Chan et al., 2009, FEBS Lett 583: 281-286).
Tadpole SCI	PSMA4 (chr4S)	PSMA4|ENSG00000041357|c.Taira201203st25_X002484|JGIv7b.000053042_2234850-2248212+	chr4S:60786918-60799748	Tadpole1WeekCntrl	Tadpole1WeekTx	OK	49.3193	67.4122	0.450859	1.98661	0.00095	0.0137311	yes	Inflammatory Response & Wound Healing		Both the chr4L and chr4S homeologs changed in frog ONC eye and tadpole SCI hindbrain.No change either occurred in juvenile SCI hindbrain;
Juvenile ONC	PSMA4 (chr4S)	PSMA4|ENSG00000041357|c.Taira201203st25_X002484|JGIv7b.000053042_2234850-2248212+	chr4S:60786918-60799748	Juvenile11DayUnopCntrl	Juvenile11DayONC	OK	47.409	66.2025	0.481726	1.92368	0.00095	0.0176804	yes	Inflammatory Response & Wound Healing		Proteasome subunit alpha 4: a component of the proteasome. The proteasome in general is involved in regulating inflammation by controlling levels of pro-inflammatory molecules, such as SOCS3 and JAK (Linossi and Nicholson, 2012, IUBMB Life 64: 316-323; Tannahill et al., 2005, Mol Cell Biol 25: 9115-9126).
Tadpole SCI	ATP6V1F	ATP6V1F|ENSG00000128524|c.Quigley201212_X007289|JGIv7b.000012518_7755742-7757787-	chr3L:77810518-77812511	Tadpole1WeekCntrl	Tadpole1WeekTx	OK	52.4907	67.9735	0.372909	1.6924	0.00405	0.0376559	yes	Cellular Metabolism		The chr3L homeolog exhibited evidence for an increase in juvenile SCI hindbrain that was signficant by P (0.02) but not by Q (0.17).
Juvenile ONC	ATP6V1F	ATP6V1F|ENSG00000128524|c.Quigley201212_X007289|JGIv7b.000012518_7755742-7757787-	chr3L:77810518-77812511	Juvenile11DayUnopCntrl	Juvenile11DayONC	OK	39.0701	53.0554	0.441433	1.73157	0.0034	0.043696	yes	Cellular Metabolism	Intra-cellular Transport	ATPase H+ Transporting V1 Subunit F: A vescicular proton pump. It acidifies vesicles for protein processing and sorting. It plays a functional role in eye development (Nuckels et al., 2009, Invest Opthalmol Vis Sci 50: 893-905) .
Tadpole SCI	NSDHL	NSDHL|ENSG00000147383|c.Audic201207_X023344|JGIv7b.000050694_567908-578884-	chr8L:44353490-44364416	Tadpole1WeekCntrl	Tadpole1WeekTx	OK	9.89666	13.0643	0.400618	1.61771	0.005	0.043679	yes	Lipid Metabolism		This chr8L homeolog also exhibited a decrease in juvenile SCI hindbrain that was significant by P (0.004) but not quite by Q (0.07) criteria.
Juvenile ONC	NSDHL	NSDHL|ENSG00000147383|c.Audic201207_X023344|JGIv7b.000050694_567908-578884-	chr8L:44353490-44364416	Juvenile11DayUnopCntrl	Juvenile11DayONC	OK	6.24769	9.63478	0.624929	2.26596	5e-05	0.00152321	yes	Lipid Metabolism		NAD(P) Dependent Steroid Dehydrogenase-Like (a.k.a., Sterol-4-alpha-carboxylate 3-dehydrogenase): an enzyme located in the endoplasmic reticulum and is involved in cholesterol biosynthesis. In the developing CNS, NSDHL conditional knockout in radial glia leads to loss of cortical, hippocampal, and cerebellar granule cells as a result of defective Sonic Hedgehog Signaling (Cunningham et al., 2015,…
Tadpole SCI	HBD	HBD|ENSG00000223609|c.JGIL6RMv1_XeXenL6RMv10025353m|JGIv7b.000026364_4270214-4272354+	chr9_10S:76901226-76903366	Tadpole1WeekCntrl	Tadpole1WeekTx	OK	336.447	629.609	0.904077	4.38989	5e-05	0.00133794	yes	Inflammatory Response & Wound Healing		No significant change in juvenile SCI hindbrain.
Juvenile ONC	HBD	HBD|ENSG00000223609|c.JGIL6RMv1_XeXenL6RMv10025353m|JGIv7b.000026364_4270214-4272354+	chr9_10S:76901226-76903366	Juvenile11DayUnopCntrl	Juvenile11DayONC	OK	1.92739	4.34683	1.17332	1.87909	0.0014	0.0230823	yes	Inflammatory Response & Wound Healing		Hemoglobin subunit delta: a major protein in red blood cells. Involved in oxygen transport from the lung to the various peripheral tissues. It is also a marker of inflammation (Danielson et al., 2014, Clinical Kidney J 7: 275-81).
Tadpole SCI	DPYSL3 (chr3S)	DPYSL3|ENSG00000113657|c.Taira201203eye_X000981|JGIv7b.000005925_13686437-13795950-	chr3S:101251817-101345343	Tadpole1WeekCntrl	Tadpole1WeekTx	OK	448.145	609.205	0.442963	2.19579	0.00025	0.00502079	yes	Axon Outgrowth		No significant change in juvenile SCI hindbrain.
Juvenile ONC	DPYSL3 (chr3S)	DPYSL3|ENSG00000113657|c.Taira201203eye_X000981|JGIv7b.000005925_13686437-13795950-	chr3S:101251817-101345343	Juvenile11DayUnopCntrl	Juvenile11DayONC	OK	92.708	165.08	0.832404	2.87855	5e-05	0.00152321	yes	Axon Outgrowth	Axon Guidance	Dihydropyraminidase 3: plays a role in semaphorin 3-mediated axon guidance (McIntyre et al., 2010, J Neurosci Res 88: 3243-3256).
Tadpole SCI	CRYAB	CRYAB|ENSG00000109846|c.Taira201203brain_X014305|JGIv7b.000185843_16802-24672+	chr7S:49550582-49558452	Tadpole1WeekCntrl	Tadpole1WeekTx	OK	12.9363	18.8974	0.54676	1.68266	0.0032	0.0323031	yes	Inflammatory Response & Wound Healing		In juvenile SCI hindbrain, there was evidence for an increase by P (0.01) but not quite by Q (0.15) criteria.
Juvenile ONC	CRYAB	CRYAB|ENSG00000109846|c.Taira201203brain_X014305|JGIv7b.000185843_16802-24672+	chr7S:49550582-49558452	Juvenile11DayUnopCntrl	Juvenile11DayONC	OK	592.368	881.388	0.573285	1.89394	0.00205	0.030359	yes	Inflammatory Response & Wound Healing	Chaperone	Alpha crystallin B chain: a small heat shock protein. It is generally neuroprotective and a potent inhibitor of neuroinflammation (Holtman et al., 2017, Glia 65: 460-73).
Tadpole SCI	SH3BGRL3	SH3BGRL3|ENSG00000142669|c.mgEST_1013087735|JGIv7b.000027891_238930-243899-	chr2S:62863201-62868108	Tadpole1WeekCntrl	Tadpole1WeekTx	OK	98.7846	135.157	0.452281	2.07334	0.00065	0.0103431	yes	Inflammatory Response & Wound Healing		Only the chr2S homeolog is expressed in Xenopus laevis CNS. In juvenile SCI hindbrain, it also exhibited an increase that was significant by P (0.04) but not by Q (0.27).
Juvenile ONC	SH3BGRL3	SH3BGRL3|ENSG00000142669|c.mgEST_1013087735|JGIv7b.000027891_238930-243899-	chr2S:62863201-62868108	Juvenile11DayUnopCntrl	Juvenile11DayONC	OK	102.59	156.662	0.610762	2.4549	5e-05	0.00152321	yes	Inflammatory Response & Wound Healing		SH3 domain binding E-rich protein like 3: it is upregulated in cancer cells, which may make them resistant to free radicals. It is a thioredoxin-like molecule, which is generally considered anti-inflammatory. SH3BGRL is an inhibitor of tumor necrosis factor alpha (Xu et al., 2005, FEBS Lett 579: 2788-94).
Tadpole SCI	CCT2 (chr3L)	CCT2|ENSG00000166226|c.Taira201203skin_X004352|JGIv7b.000237412_1204107-1239239-	chr3L:51483012-51494370	Tadpole1WeekCntrl	Tadpole1WeekTx	OK	59.074	82.6792	0.485002	2.33793	5e-05	0.00133794	yes	Inflammatory Response & Wound Healing		Both chr3S& chr3L homeologs were upregulated in eye and tadpole. There was no significant change seen in juvenile SCI hindbrain in either.
Juvenile ONC	CCT2 (chr3L)	CCT2|ENSG00000166226|c.Taira201203skin_X004352|JGIv7b.000237412_1204107-1239239-	chr3L:51483012-51494370	Juvenile11DayUnopCntrl	Juvenile11DayONC	OK	31.8444	61.4802	0.949085	3.75776	5e-05	0.00152321	yes	Inflammatory Response & Wound Healing	Chaperone	Chaperonin TCP1 subunit2: heavily involved in the synthesis of actins and tubulins, but it also has more generalized functions in autophagy (Pavel et al., 2016, Nat Commun 7: 13821).
Tadpole SCI	UBLCP1	UBLCP1|ENSG00000164332|c.Amin201106_X013553|JGIv7b.000054336_358984-381047-	chr3S:10954896-10976903	Tadpole1WeekCntrl	Tadpole1WeekTx	OK	12.2526	17.1664	0.486503	1.8406	0.0016	0.0201627	yes	Inflammatory Response & Wound Healing		Only the chr3S homeolog is expressed in Xenopus laevis CNS. In juvenile SCI hindbrain, it was downregulated by P criteria (0.01) but not quite by Q criteria (0.12).
Juvenile ONC	UBLCP1	UBLCP1|ENSG00000164332|c.Amin201106_X013553|JGIv7b.000054336_358984-381047-	chr3S:10954896-10976903	Juvenile11DayUnopCntrl	Juvenile11DayONC	OK	12.2472	17.467	0.512178	1.87263	0.0013	0.0219554	yes	Inflammatory Response & Wound Healing		Ubiquitin like domain containing CTD phosphatase: a nuclear proteasome inhibitor that modulates inflammation (Wang and Maldonado, 2006, Cell Mol Immunol 3: 255-261).
Tadpole SCI	HES5 (chr7S:5935...)	HES5|ENSG00000197921|c.Quigley201207_X007375|JGIv7b.000065414_140558-142639+	chr7S:59357176-59358236	Tadpole1WeekCntrl	Tadpole1WeekTx	OK	28.0726	53.7775	0.93784	3.6116	5e-05	0.00133794	yes	Transcription Factor		Both chr7L & chr7S have homeologs that were significantly upregulated by ~2-fold in frog ONC eye and tadpole SCI hindbrain, with multiple additional paralogs that did not change sgnificantly. No significant change occurred in these forms in juvenile SCI hindbrain.
Juvenile ONC	HES5 (chr7S:5935...)	HES5|ENSG00000197921|c.Quigley201207_X007375|JGIv7b.000065414_140558-142639+	chr7S:59357176-59358236	Juvenile11DayUnopCntrl	Juvenile11DayONC	OK	1.21276	3.34484	1.46365	2.18931	0.0007	0.013845	yes	Transcription Factor		HES family bHLH transcription factor 5: acts as a repressor of bHLH genes and is activated by notch/delta signaling. Stimulation of Hes5 has been shown to promote spinal cord injury repair (Kamei et al., J Neurotrauma 2012 29: 1758-1769).
Tadpole SCI	HES5 (chr7L)	HES5|ENSG00000197921|c.Quigley201112_X011749|JGIv7b.000066475_28021-30181+	chr7L:83712287-83713932	Tadpole1WeekCntrl	Tadpole1WeekTx	OK	10.9165	20.4855	0.90809	3.07402	5e-05	0.00133794	yes	Transcription Factor		Both chr7L & chr7S have homeologs that were significantly upregulated by ~2-fold in frog ONC eye and tadpole SCI hindbrain, with multiple additional paralogs that did not change sgnificantly. No significant change occurred in these forms in juvenile SCI hindbrain.
Juvenile ONC	HES5 (chr7L)	HES5|ENSG00000197921|c.Quigley201112_X011749|JGIv7b.000066475_28021-30181+	chr7L:83712287-83713932	Juvenile11DayUnopCntrl	Juvenile11DayONC	OK	0.478875	2.71315	2.50225	3.24242	5e-05	0.00152321	yes	Transcription Factor		HES family bHLH transcription factor 5: acts as a repressor of bHLH genes and is activated by notch/delta signaling. Stimulation of Hes5 has been shown to promote spinal cord injury repair (Kamei et al., J Neurotrauma 2012 29: 1758-1769).
Tadpole SCI	APOE (chr7S)	APOE|ENSG00000130203|c.Park201106_X018417|JGIv7b.000129797_1872155-1878735-	chr7S:76497044-76503116	Tadpole1WeekCntrl	Tadpole1WeekTx	OK	0.360615	1.20176	1.73662	2.58791	0.0003	0.00578736	yes	Lipid Metabolism		This chr7S homeolog was significantly downregulated in juvenile hindbrain. Interestingly, another chr7L homeolog was significantly upregulated in juvenile hindbrain by at least three fold.
Juvenile ONC	APOE (chr7S)	APOE|ENSG00000130203|c.Park201106_X018417|JGIv7b.000129797_1872155-1878735-	chr7S:76497044-76503116	Juvenile11DayUnopCntrl	Juvenile11DayONC	OK	0.887563	1.85658	1.06473	2.18239	0.00025	0.00617052	yes	Lipid Metabolism		Apolipoprotein E: the principal lipoprotein carrier in brain. Mutations in APOE are strongly linked to Alzheimer's disease in humans. ApoE isoforms elicit varying effects on peripheral nerve regeneration in mammals (Comley et al., 2011, Hum Mol Genet 20: 2406-2412), and ApoE may serve as a ligand for receptors that mediate cell signaling (Vance et al., 2000, Biochim Biophys Acta 1486: 84-96).
Tadpole SCI	TMEM14C	TMEM14C|ENSG00000111843|c.Chang2013_X015187|JGIv7b.000044546_82743-89084+	chr6L:88978242-88984331	Tadpole1WeekCntrl	Tadpole1WeekTx	OK	52.7589	74.7809	0.503255	2.05219	0.00045	0.00783353	yes	Inflammatory Response & Wound Healing		Only this chr6L form is expressed in Xenopus laevis CNS. No significant change occurred in juvenile SCI hindbrain.
Juvenile ONC	TMEM14C	TMEM14C|ENSG00000111843|c.Chang2013_X015187|JGIv7b.000044546_82743-89084+	chr6L:88978242-88984331	Juvenile11DayUnopCntrl	Juvenile11DayONC	OK	63.0393	91.5934	0.538992	2.11616	0.00045	0.00992911	yes	Inflammatory Response & Wound Healing		Transmembrane Protein 14C: an essential protein for erythroid mitochondrial heme metabolism, which has been implicated in the neural immune response in diseases such as multiple sclerosis (Altinoz et al., 2016, Metab Brain Dis 31: 983-92).
Tadpole SCI	SSR3	SSR3|ENSG00000114850|c.Quigley201212_X031146|JGIv7b.000082102_1805963-1814577+	chr5S:97155826-97162705	Tadpole1WeekCntrl	Tadpole1WeekTx	OK	20.9053	28.0049	0.42181	1.82215	0.00235	0.0262197	yes	Inflammatory Response & Wound Healing		Only this chr5S homeolog was significantly upregulated in frog ONC eye and tadpole SCI hindbrain. No significant change occurred in juvenile SCI hindbrain.
Juvenile ONC	SSR3	SSR3|ENSG00000114850|c.Quigley201212_X031146|JGIv7b.000082102_1805963-1814577+	chr5S:97155826-97162705	Juvenile11DayUnopCntrl	Juvenile11DayONC	OK	24.9312	33.3222	0.418534	1.6733	0.004	0.0484729	yes	Inflammatory Response & Wound Healing		Signal sequence receptor subunit 3 (gamma): protein associated with protein translocation across the ER membrane. It is upregulated in T-cells upon exposure to IL-2 (Dybkaer et al., 2007, BMC Genomics 8: 230).
Tadpole SCI	MAPK8	MAPK8|ENSG00000107643|c.TXGP201107_X002705|JGIv7b.000027067_2372091-2398410-	chr7L:56509999-56535283	Tadpole1WeekCntrl	Tadpole1WeekTx	OK	47.0954	62.4673	0.407516	2.00203	0.00045	0.00783353	yes	Inflammatory Response & Wound Healing		No change in either the chr7L or chr7S homelog occurred in juvenile SCI hindbrain.
Juvenile ONC	MAPK8	MAPK8|ENSG00000107643|c.TXGP201107_X002705|JGIv7b.000027067_2372091-2398410-	chr7L:56509999-56535283	Juvenile11DayUnopCntrl	Juvenile11DayONC	OK	23.4514	32.8586	0.4866	1.92542	0.00085	0.0161221	yes	Inflammatory Response & Wound Healing	Cell Signaling	Mitogen-activated (stress-activated) protein kinase 8 (a.k.a. JNK-1): A key kinase activated by stress, and is required for axon outgrowth (Oliva et al., 2006, J Neurosci 26: 9462-70; Hutchins and Szaro, 2013, J Neurosci 33: 14666-80).
Tadpole SCI	TUBA1A (chr9-10S)	TUBA1A|ENSG00000167552|c.mgEST_1013155827|JGIv7b.000127187_1109513-1113080-	chr9_10S:46731961-46735189	Tadpole1WeekCntrl	Tadpole1WeekTx	OK	17.425	26.4597	0.602644	2.51674	5e-05	0.00133794	yes	Cytoskeletal		Both isoforms, which are on chr9_10S and on chr2L, were upregulated in frog ONC eye and tadpole SCI hindbrain; no change occurred in either in juvenile SCI hindbrain.
Juvenile ONC	TUBA1A (chr9-10S)	TUBA1A|ENSG00000167552|c.mgEST_1013155827|JGIv7b.000127187_1109513-1113080-	chr9_10S:46731961-46735189	Juvenile11DayUnopCntrl	Juvenile11DayONC	OK	1.69614	3.94167	1.21655	2.90512	5e-05	0.00152321	yes	Cytoskeletal	Tubulin	Tubulin alpha-1a chain: a tubulin subtype shown to be essential for CNS development and RGC axon regeneration in zebrafish (Veldman et al., 2010, Mol Cell Neurosci 43: 370-383).
Tadpole SCI	SPC25	SPC25|ENSG00000152253|c.Quigley201212_X018156|JGIv7b.000039723_1279712-1302203+	chr8L:65330708-65353150	Tadpole1WeekCntrl	Tadpole1WeekTx	OK	4.55655	8.27614	0.861017	2.4828	5e-05	0.00133794	yes	DNA Replication/Repair		Only a single form on chr8L is found in X. laevis CNS. There was evidence for slight downregulation in juvenile SCI hindbrain, which was significant by P (0.02) but not by Q (0.2) criteria.
Juvenile ONC	SPC25	SPC25|ENSG00000152253|c.Quigley201212_X018156|JGIv7b.000039723_1279712-1302203+	chr8L:65330708-65353150	Juvenile11DayUnopCntrl	Juvenile11DayONC	OK	3.90831	6.12971	0.649274	1.74642	0.00305	0.0404728	yes	DNA Replication/Repair		NDC80 kinetochore complex component: It is involved in mitotic checkpoint activity (Bharadwaj et al., 2004, J Biol Chem 279: 13076-85) and is upregulated when cancer stem cells are activated (Pathania et al., 2016, Cancer Res 76: 3224-3235).
Tadpole SCI	MYCL1	MYCL1|ENSG00000116990|c.TeperekTkacz201206_X005351|JGIv7b.000300439_720730-731195+	Scaffold67:722967-733300	Tadpole1WeekCntrl	Tadpole1WeekTx	OK	8.7213	12.2605	0.491406	2.14701	0.0005	0.008457	yes	Transcription Factor		Although not specified by the Mayball annotation, it is likely to represent the chr2S homeolog. Both homelogs (chr2L and scaffold 67) were unchanged in juvenile hindbrain SCI.
Juvenile ONC	MYCL1	MYCL1|ENSG00000116990|c.TeperekTkacz201206_X005351|JGIv7b.000300439_720730-731195+	Scaffold67:722967-733300	Juvenile11DayUnopCntrl	Juvenile11DayONC	OK	1.55125	2.31941	0.580326	1.76275	0.0022	0.0319215	yes	Transcription Factor		L-Myc proto-oncogene: a bHLH transcription factor. It is implicated in transdifferentiation of fibroblasts into myoblasts (Wakao et al., 2017, Biochem Biophys Res Commun 488: 368-373).
Tadpole SCI	TAGLN2	TAGLN2|ENSG00000158710|c.Amin201106_X017498|JGIv7b.000089040_2389746-2418318+	chr8L:113639767-113668478	Tadpole1WeekCntrl	Tadpole1WeekTx	OK	47.3831	63.3291	0.418497	1.99786	0.00085	0.0125812	yes	Cytoskeletal		No change in either chr8L or chr8S forms in juvenile hindbrain SCI at 1 wk.
Juvenile ONC	TAGLN2	TAGLN2|ENSG00000158710|c.Amin201106_X017498|JGIv7b.000089040_2389746-2418318+	chr8L:113639767-113668478	Juvenile11DayUnopCntrl	Juvenile11DayONC	OK	80.8755	115.727	0.516946	1.91663	0.0015	0.024213	yes	Cytoskeletal		Transgelin-2: it polymerizes G-actin in a low ionic state but blocks ARP2/3-nucleated actin branching under physiologic conditions (Kim et al., 2018, Sci Rep 8: 5503).
Tadpole SCI	RTKN2	RTKN2|ENSG00000182010|c.Ueno2012106cells_X001267|JGIv7b.000079772_563174-658536+	chr7L:12273100-12338952	Tadpole1WeekCntrl	Tadpole1WeekTx	OK	3.95517	6.78318	0.778223	3.14872	5e-05	0.00133794	yes	Inflammatory Response & Wound Healing		There was only the single chr7L homeolog annotated in X. laevis CNS. No change occurred in juvenile hindbrain SCI.
Juvenile ONC	RTKN2	RTKN2|ENSG00000182010|c.Ueno2012106cells_X001267|JGIv7b.000079772_563174-658536+	chr7L:12273100-12338952	Juvenile11DayUnopCntrl	Juvenile11DayONC	OK	0.845198	1.6054	0.925568	2.5857	5e-05	0.00152321	yes	Inflammatory Response & Wound Healing		Rhotekin2: A target for Rho-GTPases. It is important for cancer cell proliferation and metastasis and has been implicated in lymphopoiesis (Collier et al., 2004, Biochem Biophys Res Commun 324: 1360-9).
Tadpole SCI	UCHL1	UCHL1|ENSG00000154277|c.XenBase_77748320|JGIv7b.000031653_5301676-5324894-	chr1S:25734668-25757678	Tadpole1WeekCntrl	Tadpole1WeekTx	OK	104.211	135.443	0.378172	1.80055	0.0025	0.0273966	yes	Inflammatory Response & Wound Healing		No change occurred in juvenile hindbrain SCI in either chr1L or chr1S homeologs.
Juvenile ONC	UCHL1	UCHL1|ENSG00000154277|c.XenBase_77748320|JGIv7b.000031653_5301676-5324894-	chr1S:25734668-25757678	Juvenile11DayUnopCntrl	Juvenile11DayONC	OK	213.088	535.365	1.32907	4.4657	5e-05	0.00152321	yes	Inflammatory Response & Wound Healing		Ubiquitin carboxyl-terminal esterase 1: Important for degrading un-needed proteins, targeting them to the proteasome. Implicated in Parkinson's disease and in learning and memory through its actions on TrkB (Guo et al., 2017, J Neurosci 37: 5978-95).
Tadpole SCI	TUBA1B (chr2S:119207...)	TUBA1B|ENSG00000123416|c.mgEST_1013155944|JGIv7b.000008129_6692835-6713533-	chr2S:119207325-119212967	Tadpole1WeekCntrl	Tadpole1WeekTx	OK	1060.5	1412.1	0.413094	1.99428	0.0009	0.0132289	yes	Cytoskeletal		1 of 4 isoforms in Xenopus brain. All 4 isoforms changed in tadpole SCI hindbrain and juvenile ONC eye; however, no significant change in any isoform was observed in juvenile SCI hindbrain.
Juvenile ONC	TUBA1B (chr2S:119207...)	TUBA1B|ENSG00000123416|c.mgEST_1013155944|JGIv7b.000008129_6692835-6713533-	chr2S:119207325-119212967	Juvenile11DayUnopCntrl	Juvenile11DayONC	OK	294.951	455.82	0.627987	1.93203	0.0016	0.0255105	yes	Cytoskeletal	Tubulin	Tubulin 1-alpha b subunit: a tubulin subtype involved in mitosis, but not required for optic axon regeneration in zebrafish (Veldman et al., 2010, Mol Cell Neurosci 43: 370-383).
Tadpole SCI	TUBA1B (chr2L:137400...)	TUBA1B|ENSG00000123416|c.Taira201203heart_X001552|JGIv7b.000014978_3256857-3261739+	chr2L:137400104-137404253	Tadpole1WeekCntrl	Tadpole1WeekTx	OK	183.334	258.396	0.495109	2.45662	5e-05	0.00133794	yes	Cytoskeletal		1 of 4 isoforms in Xenopus brain. All 4 change in tadpole SCI and juvenile ONC; no change in any isoform in juvenile hindbrain SCI.
Juvenile ONC	TUBA1B (chr2L:137400...)	TUBA1B|ENSG00000123416|c.Taira201203heart_X001552|JGIv7b.000014978_3256857-3261739+	chr2L:137400104-137404253	Juvenile11DayUnopCntrl	Juvenile11DayONC	OK	42.3047	87.7678	1.05287	4.05388	5e-05	0.00152321	yes	Cytoskeletal	Tubulin	Tubulin 1-alpha b subunit: A tubulin subtype involved in mitosis. It's not required for RGC regeneneration in zebrafish, but TUBA1a is (Veldman et al., 2010, Mol Cell Neurosci 43: 370-83).
Tadpole SCI	TCP1 (chr5L)	TCP1|ENSG00000120438|c.Taira201203st09_X002099|JGIv7b.000045784_3052494-3069243-	chr5L:43198546-43214918	Tadpole1WeekCntrl	Tadpole1WeekTx	OK	83.3314	111.76	0.423468	2.07537	0.0006	0.00975077	yes	Cytoskeletal		Upregulated in both the chr5L and chr5S homeologs in tadpole SCI hindbrain and frog ONC eye. No significant change in either occurred in juvenile SCI hindbrain.
Juvenile ONC	TCP1 (chr5L)	TCP1|ENSG00000120438|c.Taira201203st09_X002099|JGIv7b.000045784_3052494-3069243-	chr5L:43198546-43214918	Juvenile11DayUnopCntrl	Juvenile11DayONC	OK	41.9408	79.9085	0.929997	3.61425	5e-05	0.00152321	yes	Cytoskeletal	Chaperone	T-complex protein 1: a chaperone involved in folding proteins such as actin and tubulin. It interacts with histone deacetylase 3. It is essential as a key regulator of actin needed for imaginal disc wound healing in fly (Alvarez-Fernandez et al., 2015, PLoS Genet 11:e1004965).
Tadpole SCI	MYL12B (chr6L)	MYL12B|ENSG00000118680|c.XenBase_984819|JGIv7b.000008006_1905042-1916866-	chr6L:106760550-106772324	Tadpole1WeekCntrl	Tadpole1WeekTx	OK	66.6796	86.1464	0.369547	1.7418	0.00275	0.0290677	yes	Cytoskeletal		Both the chr6L and chr6S homeologs were upregulated in frog ONC eye and tadpole SCI hindbrain. In juvenile SCI hindbrain the chr6L exhibited evidence for an increase by P criteria (0.02) but not quite by Q (0.17).
Juvenile ONC	MYL12B (chr6L)	MYL12B|ENSG00000118680|c.XenBase_984819|JGIv7b.000008006_1905042-1916866-	chr6L:106760550-106772324	Juvenile11DayUnopCntrl	Juvenile11DayONC	OK	36.765	87.5817	1.2523	4.97844	5e-05	0.00152321	yes	Cytoskeletal	Myosin	Myosin light chain 12B: regulates the activity of nonmuscle myosin II (Park et al., 2011, Biochem J 434: 171-180), which is required for axon outgrowth (Brown and Bridgman, 2003, J Histochem Cytochem 51: 421-428).
Tadpole SCI	PCNA	PCNA|ENSG00000132646|c.Ueno201210kidney_X001755|JGIv7b.000247724_2881440-2886974+	chr3L:115093714-115098854	Tadpole1WeekCntrl	Tadpole1WeekTx	OK	20.1483	38.4793	0.933424	3.89084	5e-05	0.00133794	yes	DNA Replication/Repair		Only the chr3L form was significantly upregulated in tadpole SCI hindbrain and frog ONC eye. Neither the chr3S nor chr3L homeologs changed significantly in juvenile SCI hindbrain.
Juvenile ONC	PCNA	PCNA|ENSG00000132646|c.Ueno201210kidney_X001755|JGIv7b.000247724_2881440-2886974+	chr3L:115093714-115098854	Juvenile11DayUnopCntrl	Juvenile11DayONC	OK	19.5829	27.5306	0.491443	1.88839	0.0013	0.0219554	yes	DNA Replication/Repair		Proliferating Cell Nuclear Antigen: the clamp protein of DNA polymerase that promotes processivity in dividing cells. It is a common marker for activation of cell proliferation. It is also involved in DNA repair. It can be used as a marker for proliferating microglia and astocytes after spinal cord injury in rat (Wen et al., 2013, Brain Res 1516: 11-19).
Tadpole SCI	CXCR4	CXCR4|ENSG00000121966|c.Ismailoglu201203_X003038|JGIv7b.000021603_4687102-4692843-	chr9_10L:53243399-53249110	Tadpole1WeekCntrl	Tadpole1WeekTx	OK	37.5346	47.6233	0.343445	1.66343	0.0045	0.0406513	yes	Inflammatory Response & Wound Healing		Only the chr9_10L homeolog was upregulated significantly in tadpole SCI hindbrain and frog ONC eye. Neither changed significantly in juvenile SCI hindbrain.
Juvenile ONC	CXCR4	CXCR4|ENSG00000121966|c.Ismailoglu201203_X003038|JGIv7b.000021603_4687102-4692843-	chr9_10L:53243399-53249110	Juvenile11DayUnopCntrl	Juvenile11DayONC	OK	1.46589	3.44688	1.23351	3.60293	5e-05	0.00152321	yes	Inflammatory Response & Wound Healing		CXC chemokine receptor type 4: A potent chemokine receptor for activating blood stem cell division. In neurons, it is associated with neuronal stem cell differentiation and with axon guidance in zebrafish (Roberson and Halpern, 2017, Development 144: 2652-2662).
Tadpole SCI	ODC1 (chr5L)	ODC1|ENSG00000115758|c.Chung201110_X005806|JGIv7b.000142445_3736246-3743410-	chr5L:138402851-138408023	Tadpole1WeekCntrl	Tadpole1WeekTx	OK	97.623	167.924	0.782519	3.86492	5e-05	0.00133794	yes	Axon Outgrowth	Cellular Metabolism	Both chr5L and chr5S forms were significantly upregulated in frog ONC eye and tadpole SCI hindbrain. P (chr5L, 0.03; chr5S, 0.04) but not Q (chr5L, 0.25; chr5S, 0.27) values provide some evidence of possible downregulation in juvenile SCI hindbrain.
Juvenile ONC	ODC1 (chr5L)	ODC1|ENSG00000115758|c.Chung201110_X005806|JGIv7b.000142445_3736246-3743410-	chr5L:138402851-138408023	Juvenile11DayUnopCntrl	Juvenile11DayONC	OK	62.3724	115.287	0.886252	3.31611	5e-05	0.00152321	yes	Axon Outgrowth	Cellular Metabolism	Ornithine decarboxylase: catalyzes conversion of ornithine to putrescine. Activated by growth promoting activities and is required for regeneration of frog sciatic axons (Edbladh and Persson, 1990, Exp Neurol 107: 63-68).
Tadpole SCI	DDX39A	DDX39A|ENSG00000123136|c.Quigley201212_X035901|JGIv7b.000112899_209605-226350-	chr3S:18880035-18896237	Tadpole1WeekCntrl	Tadpole1WeekTx	OK	50.5908	65.2615	0.367356	1.73741	0.00335	0.0332716	yes	Post-Transcriptional Regulation		Only the chr3S homeolog is upregulated by both P and Q criteria in frog ONC eye and tadpole SCI hindbrain. No significant change occurred in juvenile SCI hindbrain.
Juvenile ONC	DDX39A	DDX39A|ENSG00000123136|c.Quigley201212_X035901|JGIv7b.000112899_209605-226350-	chr3S:18880035-18896237	Juvenile11DayUnopCntrl	Juvenile11DayONC	OK	23.8785	36.1394	0.59786	2.40841	5e-05	0.00152321	yes	Post-Transcriptional Regulation		ATP dependent RNA helicase deadbox protein; associates with splicing speckles and histone h2a.b (Soboleva et al., 2017, PLoS Genet 13: e1006633).
Tadpole SCI	DKFZP686D09174	DKFZP686D09174|ENSG00000256646|c.JGIL6RMv1_XeXenL6RMv10010387m|JGIv7b.000001301_681968-696358-	chr6S:48815583-48832711	Tadpole1WeekCntrl	Tadpole1WeekTx	OK	33.7827	47.367	0.487596	2.10687	0.0004	0.00718606	yes	Inflammatory Response & Wound Healing		Only the chr6S form was upregulated in tadpole SCI hindbrain and frog ONC eye. No change observed in juvenile SCI hindbrain.
Juvenile ONC	DKFZP686D09174	DKFZP686D09174|ENSG00000256646|c.JGIL6RMv1_XeXenL6RMv10010387m|JGIv7b.000001301_681968-696358-	chr6S:48815583-48832711	Juvenile11DayUnopCntrl	Juvenile11DayONC	OK	39.6317	61.8005	0.640962	2.38369	5e-05	0.00152321	yes	Inflammatory Response & Wound Healing		Proteasome endopeptidase complex subunit: a component of the proteasome and in involved in local protein degradation essential for axon regeneration (Gumy et al., 2010, Exp Neurol 223: 28-37). It is also a paralog of PSMA2.
Tadpole SCI	C2orf47	C2orf47|ENSG00000162972|c.Quigley201212_X038650|JGIv7b.000139113_1577812-1584161+	chr9_10L:78671470-78688219	Tadpole1WeekCntrl	Tadpole1WeekTx	OK	8.82299	13.0064	0.559883	1.72805	0.0026	0.0280098	yes	Cellular Metabolism		Only the chr9_10L homeolog was upregulated in frog ONC eye and tadpole SCI hindbrain. No change occurred in juvenile SCI hindbrain.
Juvenile ONC	C2orf47	C2orf47|ENSG00000162972|c.Quigley201212_X038650|JGIv7b.000139113_1577812-1584161+	chr9_10L:78671470-78688219	Juvenile11DayUnopCntrl	Juvenile11DayONC	OK	10.2186	15.1865	0.571595	1.7499	0.0031	0.0408756	yes	Cellular Metabolism		An uncharacterized mitochondrial protein. It helps resist cell death due to mitochondrial dysregulation in spinocerebellar ataxia (Konig et al., 2016, Mol Cell 64: 148-62).
Tadpole SCI	TUBA1A (chr2L)	TUBA1A|ENSG00000167552|c.JGIL6RMv1_XeXenL6RMv10045222m|JGIv7b.000014978_3245329-3249878+	chr2L:137411232-137415781	Tadpole1WeekCntrl	Tadpole1WeekTx	OK	834.826	1223.54	0.551514	2.69118	5e-05	0.00133794	yes	Cytoskeletal		Upregulation of forms on both chromosome 2L and 9/10L. No change in these forms occurred in juvenile SCI hindbrain.
Juvenile ONC	TUBA1A (chr2L)	TUBA1A|ENSG00000167552|c.JGIL6RMv1_XeXenL6RMv10045222m|JGIv7b.000014978_3245329-3249878+	chr2L:137411232-137415781	Juvenile11DayUnopCntrl	Juvenile11DayONC	OK	69.5747	413.722	2.57203	8.29253	5e-05	0.00152321	yes	Cytoskeletal	Tubulin	See entry for TUBA1A on Chromosome 9/10L.
Tadpole SCI	ACAT2	ACAT2|ENSG00000120437|c.Ueno201210ovary_X000099|JGIv7b.000009528_727220-739570-	chr5S:35291351-35303644	Tadpole1WeekCntrl	Tadpole1WeekTx	OK	36.7617	47.6338	0.373781	1.72785	0.0034	0.0335238	yes	Epigenetic		No significant change occurred in juvenile SCI hindbrain.
Juvenile ONC	ACAT2	ACAT2|ENSG00000120437|c.Ueno201210ovary_X000099|JGIv7b.000009528_727220-739570-	chr5S:35291351-35303644	Juvenile11DayUnopCntrl	Juvenile11DayONC	OK	13.0236	34.8667	1.42072	5.57827	5e-05	0.00152321	yes	Epigenetic		Acetyl coA transferase 2: a gene required in the metabolism of folic acid. It is downregulated along with hnRNP K in Parkinson's disease (Davison et al., 2009, Proteomics 9: 4284-97.) It is also involved in pyruvate synthesis and in controlling the levels of acyl-acetate in the cell. Enzymes that control acetyl coA metabolism are metabolically regulated enzymes involved in histone modifications t…
Tadpole SCI	TOP2A	TOP2A|ENSG00000131747|c.UniGene_Xl_S20337300|JGIv7b.000075417_6324827-6347902-	chr9_10L:1535165-1558058	Tadpole1WeekCntrl	Tadpole1WeekTx	OK	9.4826	22.5983	1.25286	5.92818	5e-05	0.00133794	yes	DNA Replication/Repair		This chr9_10L homeolog was significantly and highly upregulated in tadpole SCI hindbrain and frog ONC eye. It was arely expressed in juvenile hindbrain and showed no change with injury.
Juvenile ONC	TOP2A	TOP2A|ENSG00000131747|c.UniGene_Xl_S20337300|JGIv7b.000075417_6324827-6347902-	chr9_10L:1535165-1558058	Juvenile11DayUnopCntrl	Juvenile11DayONC	OK	2.59622	4.1671	0.682634	2.56133	5e-05	0.00152321	yes	DNA Replication/Repair		DNA Topoisomerase II Alpha: A Type II DNA topoisomerase that is essential for both DNA replication and DNA transcription. It has been demonstrated to be essential for embryonic development and liver regeneration in zebrafish (Dovey et al., 2009, Mol Cell Biol 29: 3746).
Tadpole SCI	AK2	AK2|ENSG00000004455|c.Amin201106_X026008|JGIv7b.000280543_226084-234113-	chr2L:88341188-88347747	Tadpole1WeekCntrl	Tadpole1WeekTx	OK	4.68228	6.65099	0.506357	1.66259	0.00395	0.0371608	yes	Inflammatory Response & Wound Healing		The chr2L form was upregulated in frog ONC eye and tadpole SCI hindbrain. No change occurred in juvenile SCI hindbrain.
Juvenile ONC	AK2	AK2|ENSG00000004455|c.Amin201106_X026008|JGIv7b.000280543_226084-234113-	chr2L:88341188-88347747	Juvenile11DayUnopCntrl	Juvenile11DayONC	OK	8.13671	11.7819	0.534051	1.94666	0.00095	0.0176804	yes	Inflammatory Response & Wound Healing		Mitochondrial Adenylate kinase isoform (2): the mitochondrial form of AKT kinase, a major regulator of cellular responses to stress. It is generally considered protective for cells (e.g., Miyamoto et al., 2007, Cell Death Diff 15: 521-529).
Tadpole SCI	TMSB4X	TMSB4X|ENSG00000205542|c.Taira201203st15_X000730|JGIv7b.000017127_8096165-8098414+	chr2L:104466879-104468200	Tadpole1WeekCntrl	Tadpole1WeekTx	OK	910.047	1237.02	0.442855	2.19694	0.0003	0.00578736	yes	Cytoskeletal		The chr2L homeolog was highly expressed and significantly upregulated in tadpole SCI hindbrain and frog ONC eye. In juvenile hindbrain, it was also highly expressed but showed no evidnce of change with SCI.
Juvenile ONC	TMSB4X	TMSB4X|ENSG00000205542|c.Taira201203st15_X000730|JGIv7b.000017127_8096165-8098414+	chr2L:104466879-104468200	Juvenile11DayUnopCntrl	Juvenile11DayONC	OK	483.927	828.579	0.775851	2.28603	0.0004	0.0090269	yes	Cytoskeletal	Actin	Thymosin beta-4: an abundant actin sequestering protein. Although non-essential for life in mice, it plays a major role in tissue regeneration, perhaps by lowering levels of pro-inflammatory cytokines (Sun, M. et al., 2018, BBRC, doi:10.1016/j.bbrc.2018.05.195).
Tadpole SCI	SNRPF	SNRPF|ENSG00000139343|c.TeperekTkacz201206_X002105|JGIv7b.000037038_438532-442576-	chr3L:49552521-49556113	Tadpole1WeekCntrl	Tadpole1WeekTx	OK	23.3196	32.3757	0.47337	1.80741	0.00145	0.0186419	yes	Post-Transcriptional Regulation		The chr3L homeolog was abundant and significantly upregulated in tadpole SCI hindbrain and frog ONC eye. No occurred in either homelog in juvenile SCI hindbrain.
Juvenile ONC	SNRPF	SNRPF|ENSG00000139343|c.TeperekTkacz201206_X002105|JGIv7b.000037038_438532-442576-	chr3L:49552521-49556113	Juvenile11DayUnopCntrl	Juvenile11DayONC	OK	24.4351	35.1868	0.526076	1.95571	0.0005	0.0107585	yes	Post-Transcriptional Regulation		Small nuclear ribonucleoprotein F: a core component of the spliceosome. It is required for glioma cell migration (Ge et al., 2017, Oncotarget 8: 11365 -113649).
Tadpole SCI	NUTF2	NUTF2|ENSG00000102898|c.Taira201203st40_X000905|JGIv7b.000030003_449866-464719-	chr4S:23434126-23439453	Tadpole1WeekCntrl	Tadpole1WeekTx	OK	25.8252	39.4383	0.61082	2.06378	0.00035	0.00650209	yes	Intra-cellular Transport		No change in juvenile SCI hindbrain.
Juvenile ONC	NUTF2	NUTF2|ENSG00000102898|c.Taira201203st40_X000905|JGIv7b.000030003_449866-464719-	chr4S:23434126-23439453	Juvenile11DayUnopCntrl	Juvenile11DayONC	OK	28.1238	40.1919	0.515115	1.7369	0.0026	0.0361861	yes	Intra-cellular Transport		Nuclear transport factor 2: involved in transport of proteins into the nucleus. It is upregulated in tail fin regeneration in Zebrafish (Saxena et al., 2012, Mol Cell Proteomics 11: M111.014118).
Tadpole SCI	PPP2R1A (chr7L)	PPP2R1A|ENSG00000105568|c.JGIL6RMv1_XeXenL6RMv10023187m|JGIv7b.000078584_1399946-1440014-	chr7L:77444413-77484431	Tadpole1WeekCntrl	Tadpole1WeekTx	OK	76.158	100.003	0.39298	1.94812	0.00115	0.0156832	yes	Cell Signaling		No change in juvenile SCI hindbrain.
Juvenile ONC	PPP2R1A (chr7L)	PPP2R1A|ENSG00000105568|c.JGIL6RMv1_XeXenL6RMv10023187m|JGIv7b.000078584_1399946-1440014-	chr7L:77444413-77484431	Juvenile11DayUnopCntrl	Juvenile11DayONC	OK	27.4629	40.9175	0.575232	2.271	5e-05	0.00152321	yes	Cell Signaling	Phosphatase	Serine/Threonine protein phosphatase 2A, scaffolding regulatory subunit. Protein phosphatase 2A is one of the major protein phosphatases of cells. It is generally associated with negative control of cell growth and cell division. PPP2R1A has been implicated in the dephosphorylation of MAPT, an important axonal cytoskeletal protein (Zhu et al., 2004, J Biol Chem 279: 54983-6).
Tadpole SCI	H2AFZ (chr1L)	H2AFZ|ENSG00000164032|c.JGIL6RMv1_XeXenL6RMv10007299m|JGIv7b.000007144_847470-851911+	chr1L:68099213-68103115	Tadpole1WeekCntrl	Tadpole1WeekTx	OK	17.4006	35.4337	1.02598	3.92156	5e-05	0.00133794	yes	Epigenetic		No change in juvenileSCI hindbrain.
Juvenile ONC	H2AFZ (chr1L)	H2AFZ|ENSG00000164032|c.JGIL6RMv1_XeXenL6RMv10007299m|JGIv7b.000007144_847470-851911+	chr1L:68099213-68103115	Juvenile11DayUnopCntrl	Juvenile11DayONC	OK	14.5296	27.703	0.931053	3.33306	5e-05	0.00152321	yes	Epigenetic	Histone	Histone 2A family member Z (a.k.a. H2A.Z): a specialized histone subunit that is required for embryonic development in mammals (Faast et al., 2001, Curr Biol 11: 1183-1187). It marks the 5' ends of genes and is involved in nucleosome repositioning during transcription (Raisner et al., 2005, Cell 123: 233-248; Kamakaka and Biggins, 2005, Genes Dev 19: 295-310).
Tadpole SCI	GNG3	GNG3|ENSG00000162188|c.Amin201106_X000733|JGIv7b.000002589_2505800-2513357+	chr4L:24441440-24448997	Tadpole1WeekCntrl	Tadpole1WeekTx	OK	324.032	433.453	0.41974	2.06087	0.00075	0.0114566	yes	Cell Signaling		Very highly expressed gene in tadpole hindbrain and frog eye that changed significantly in expression with injury.No change occurred in juvenile SCI hindbrain.
Juvenile ONC	GNG3	GNG3|ENSG00000162188|c.Amin201106_X000733|JGIv7b.000002589_2505800-2513357+	chr4L:24441440-24448997	Juvenile11DayUnopCntrl	Juvenile11DayONC	OK	154.556	219.869	0.508519	1.96977	0.00135	0.0225256	yes	Cell Signaling		Gamma subunit of heterotrimeric G proteins: regulates chemokine signaling in lymphocytes (Kerr et al., 2013, Cell Signal 25: 729-735).
Tadpole SCI	ERH	ERH|ENSG00000100632|c.Chang2013_X035034|JGIv7b.000265107_1854211-1860469-	chr8L:87405944-87412064	Tadpole1WeekCntrl	Tadpole1WeekTx	OK	50.7661	69.6104	0.455436	2.09113	0.00055	0.0091089	yes	DNA Replication/Repair		No change in juvenile SCI hindbrain.
Juvenile ONC	ERH	ERH|ENSG00000100632|c.Chang2013_X035034|JGIv7b.000265107_1854211-1860469-	chr8L:87405944-87412064	Juvenile11DayUnopCntrl	Juvenile11DayONC	OK	65.5333	92.6572	0.499674	1.91498	0.00135	0.0225256	yes	DNA Replication/Repair		Enhancer of Rudimentary Homolog: may play a role in regulating the cell cycle and in the DNA damage response. It is essential for chromosome alignment at metaphase (Fujimara et al., 2012, Biochem Biophys Res Commun 423: 588-592).
Tadpole SCI	LSM5	LSM5|ENSG00000106355|c.Ueno2012106cells_X000436|JGIv7b.000019169_2375525-2380605+	chr6L:60234684-60239764	Tadpole1WeekCntrl	Tadpole1WeekTx	OK	5.88886	8.09474	0.458997	1.63906	0.00475	0.042073	yes	Post-Transcriptional Regulation		Only a chr6L isoform is expressed in Xenopus laevis CNS. No change seen in juvenile SCI hindbrain.
Juvenile ONC	LSM5	LSM5|ENSG00000106355|c.Ueno2012106cells_X000436|JGIv7b.000019169_2375525-2380605+	chr6L:60234684-60239764	Juvenile11DayUnopCntrl	Juvenile11DayONC	OK	5.42286	7.97897	0.557149	1.9056	0.0012	0.0208941	yes	Post-Transcriptional Regulation		U6 Small Nuclear RNA and mRNA Degradation Associated protein: An Sm-like protein involved in nuclear mRNA splicing and mRNA decay. It facilitates the formation of the spliceosomal U4/U6 duplex (Pannone et al., 2001, Genetics 158: 187-196).
Tadpole SCI	TUBB2B (chr6L)	TUBB2B|ENSG00000137285|c.Taira201203brain_X009315|JGIv7b.000067052_868637-874004+	chr6L:85886533-85891895	Tadpole1WeekCntrl	Tadpole1WeekTx	OK	431.996	594.179	0.459878	2.27152	0.0002	0.00422102	yes	Cytoskeletal		Both the chr6L and chr6S homeologs were significantly upregulated in frog ONC eye and tadpole SCI hindbrain. They were significantly downregulated in juvenile frog SCI hindbrain.
Juvenile ONC	TUBB2B (chr6L)	TUBB2B|ENSG00000137285|c.Taira201203brain_X009315|JGIv7b.000067052_868637-874004+	chr6L:85886533-85891895	Juvenile11DayUnopCntrl	Juvenile11DayONC	OK	89.5504	308.634	1.78512	5.97161	5e-05	0.00152321	yes	Cytoskeletal	Tubulin	A neuron-specific beta tubulin gene and a marker for axons in Xenopus embryos (Moody et al., 1996, J Comp Neurol 364: 219-230).
Tadpole SCI	EEF1B2	EEF1B2|ENSG00000114942|c.JGIL6RMv1_XeXenL6RMv10033711m|JGIv7b.000120240_6952291-6956907-	chr9_10L:80895928-80900140	Tadpole1WeekCntrl	Tadpole1WeekTx	OK	581.416	760.908	0.388151	1.94154	0.001	0.0142593	yes	Post-Transcriptional Regulation		Only a form on chr9_10L was expressed in Xenopus laevis CNS. No change occurred in juvenile SCI hindbrain.
Juvenile ONC	EEF1B2	EEF1B2|ENSG00000114942|c.JGIL6RMv1_XeXenL6RMv10033711m|JGIv7b.000120240_6952291-6956907-	chr9_10L:80895928-80900140	Juvenile11DayUnopCntrl	Juvenile11DayONC	OK	649.631	994.642	0.614556	1.84926	0.0027	0.0369598	yes	Post-Transcriptional Regulation		Eukaryotic elongation factor 1B2: a guanine nucleotide exchange factor needed to transfer aminoacylated tRNAs to the ribosome. Reduced expression is associated with cellular senescence (Byun et al., 2009, Cancer Res 69: 4638-4647).
Tadpole SCI	ACTB (chr9-10L)	ACTB|ENSG00000075624|c.JGIL6RMv1_XeXenL6RMv10022560m|JGIv7b.000120240_3192678-3197730+	chr9_10L:84654701-84659753	Tadpole1WeekCntrl	Tadpole1WeekTx	OK	1267.58	1841.97	0.539169	2.54736	0.0001	0.00239987	yes	Cytoskeletal		Both homeologs were upregulated in frog ONC eye and tadpole SCI hindbrain. There was evidence for upregulation in juvenile SCI hindbrain of the chr9_10L but not the chr9_10S homeology, since P (0.02) was significant but not Q (0.2).
Juvenile ONC	ACTB (chr9-10L)	ACTB|ENSG00000075624|c.JGIL6RMv1_XeXenL6RMv10022560m|JGIv7b.000120240_3192678-3197730+	chr9_10L:84654701-84659753	Juvenile11DayUnopCntrl	Juvenile11DayONC	OK	435.293	860.411	0.98304	2.4672	0.0002	0.0051312	yes	Cytoskeletal	Actin	Non-muscle beta actin: an actin subtype. Although motoneurons remain viable and can regenerate axons in ACTB knockout mice (Cheever et al., 2011, PLoS One 6:e17768), evidence suggests that non-muscle actin may play important roles in the nucleus and affect gene transcription during axon outgrowth (Stern et al., 2009, J Neurosci 29: 4512-4518).
Tadpole SCI	RTN2 (chr8S)	RTN2|ENSG00000125744|c.Ueno201210intestine_X000341|JGIv7b.000012933_3205961-3229405+	chr8S:76917339-76940727	Tadpole1WeekCntrl	Tadpole1WeekTx	OK	15.2148	21.3992	0.492082	1.96385	0.0004	0.00718606	yes	Intra-cellular Transport		One of 2 RTN2 paralogs in X. laevis. This one is the less expressed one, but it was significantly upregulated in frog ONC eye and tadpole SCI hindbrain. There was no change in it in juvenile SCI hindbrain.
Juvenile ONC	RTN2 (chr8S)	RTN2|ENSG00000125744|c.Ueno201210intestine_X000341|JGIv7b.000012933_3205961-3229405+	chr8S:76917339-76940727	Juvenile11DayUnopCntrl	Juvenile11DayONC	OK	1.8276	11.4832	2.65151	7.01851	5e-05	0.00152321	yes	Intra-cellular Transport		Reticulon 2: necessary to make tubular endoplasmic reticulum and involved in vesicular transport. Mutations in this gene cause axon degeneration (Montenegro et al., 2012, J Clin Invest 122: 538-44).
Tadpole SCI	PLK1	PLK1|ENSG00000166851|c.Ismailoglu201203_X003207|JGIv7b.000023403_3911827-3921277-	chr9_10S:93866879-93876224	Tadpole1WeekCntrl	Tadpole1WeekTx	OK	1.53624	3.44911	1.16682	3.24526	5e-05	0.00133794	yes	Cell Signaling		Poorly expressed in juvenile hindbrain and no change occurred there with SCI.
Juvenile ONC	PLK1	PLK1|ENSG00000166851|c.Ismailoglu201203_X003207|JGIv7b.000023403_3911827-3921277-	chr9_10S:93866879-93876224	Juvenile11DayUnopCntrl	Juvenile11DayONC	OK	0.609121	1.09783	0.849857	1.69802	0.00375	0.0468345	yes	Cell Signaling	Cell Division	Polo Like Kinase 1: Regulates cell division (Saurin, Front Cell Dev Biol 6: 62).
Tadpole SCI	CYB5R2	CYB5R2|ENSG00000166394|c.Ueno201210testis_X000078|JGIv7b.000051988_4664649-4674916-	chr4S:11438867-11449134	Tadpole1WeekCntrl	Tadpole1WeekTx	OK	9.61511	13.6753	0.508202	1.89429	0.00115	0.0156832	yes	Lipid Metabolism		Significantly down regulated in juvenile hindbrain with SCI.
Juvenile ONC	CYB5R2	CYB5R2|ENSG00000166394|c.Ueno201210testis_X000078|JGIv7b.000051988_4664649-4674916-	chr4S:11438867-11449134	Juvenile11DayUnopCntrl	Juvenile11DayONC	OK	2.27309	5.16228	1.18335	3.10828	5e-05	0.00152321	yes	Lipid Metabolism		Cytochrome B5 reductase: an enzyme implicated in cholesterol biosynthesis, and fatty acid desaturation and elongation. It is associated with respiratory bursts in neutrophils (Borregaard and Tauber, 1984, J Biol Chem 259: 47-52).
Tadpole SCI	CCT5	CCT5|ENSG00000150753|c.Chang2013_X016525|JGIv7b.000047591_30080-68122+	Scaffold164:13011-51059	Tadpole1WeekCntrl	Tadpole1WeekTx	OK	162.187	237.399	0.549657	2.73826	5e-05	0.00133794	yes	Cytoskeletal		No change occurred in juvenile SCI hindbrain.
Juvenile ONC	CCT5	CCT5|ENSG00000150753|c.Chang2013_X016525|JGIv7b.000047591_30080-68122+	Scaffold164:13011-51059	Juvenile11DayUnopCntrl	Juvenile11DayONC	OK	89.084	148.087	0.733203	2.63342	5e-05	0.00152321	yes	Cytoskeletal	Chaperone	Chaperonin containing TCP1 subunit: folds actin and tubulin.
Tadpole SCI	GDAP1L1 (chr9-10S)	GDAP1L1|ENSG00000124194|c.Taira201203brain_X003227|JGIv7b.000014557_7012706-7030527-	chr9_10S:7223388-7241209	Tadpole1WeekCntrl	Tadpole1WeekTx	OK	14.0882	19.2647	0.451473	2.0454	0.00065	0.0103431	yes	Axon Outgrowth		Both the chr9_10 L and S isoforms increased significantly in tadpole SCI hindbrain and frog ONC eye. No change occurred in juvenile SCI hindbrain.
Juvenile ONC	GDAP1L1 (chr9-10S)	GDAP1L1|ENSG00000124194|c.Taira201203brain_X003227|JGIv7b.000014557_7012706-7030527-	chr9_10S:7223388-7241209	Juvenile11DayUnopCntrl	Juvenile11DayONC	OK	3.80528	5.68197	0.578388	2.0625	0.0004	0.0090269	yes	Axon Outgrowth		Ganglioside induced differentiation associated protein 1 Like 1: a glutathione synthase related gene. Expression of a similar gene, GDAP1, is induced in Neuro2A cells exposed to the ganglioside GD3 and this induction accompanies neuronal differentiation and neurite outgrowth (Liu et al., 1999, J Neurochem 72: 1781-1790). Mutations in this genes are associated with Charcot-Marie Tooth disease, a p…
Tadpole SCI	MLLT11	MLLT11|ENSG00000213190|c.Park201106_X009231|JGIv7b.000041091_1840464-1843370-	chr8S:94282390-94284299	Tadpole1WeekCntrl	Tadpole1WeekTx	OK	483.302	613.96	0.34522	1.60084	0.0059	0.0491555	yes	Transcription Factor		No change occurred in juvenile SCI hindbrain.
Juvenile ONC	MLLT11	MLLT11|ENSG00000213190|c.Park201106_X009231|JGIv7b.000041091_1840464-1843370-	chr8S:94282390-94284299	Juvenile11DayUnopCntrl	Juvenile11DayONC	OK	177.27	321.89	0.860619	3.37084	5e-05	0.00152321	yes	Transcription Factor		MLLT11, Transcription Factor 7 cofactor (a.k.a. AF1Q & Homolog of Drosophila Trithorax): its expression is up regulated in differentiating neuronal stem cells, and its exogenous expression in cell lines (HEK) induces expression of TuJ1, a neuron-specific tubulin (Lin et al., 2004, Brain Res Mol Brain Res 13: 126). In breast cancer cells, increased MLLT11 expression increases activation of STAT3, …
Tadpole SCI	DCBLD2	DCBLD2|ENSG00000057019|c.Ismailoglu201203_X010230|JGIv7b.000160841_3811617-3858835+	chr2L:27163256-27210372	Tadpole1WeekCntrl	Tadpole1WeekTx	OK	16.9626	22.8934	0.432574	2.09112	0.0005	0.008457	yes	Axon Outgrowth		No change occurred in juvenile SCI hindbrain.
Juvenile ONC	DCBLD2	DCBLD2|ENSG00000057019|c.Ismailoglu201203_X010230|JGIv7b.000160841_3811617-3858835+	chr2L:27163256-27210372	Juvenile11DayUnopCntrl	Juvenile11DayONC	OK	6.74115	9.25752	0.457631	1.85377	0.00155	0.0248466	yes	Axon Outgrowth	Axon Guidance	Discoidin, CUB & LCCL domain containing protein 2: a neuropilin-like protein (an axon guidance receptor for semaphorins) involved in promoting angiogenesis in zebrafish (Nie et al, 2013, J Clin Invest 123: 50892).
Tadpole SCI	CASP3	CASP3|ENSG00000164305|c.JGIL6RMv1_XeXenL6RMv10000318m|JGIv7b.000014692_3518975-3549952+	chr1L:37955362-38009944	Tadpole1WeekCntrl	Tadpole1WeekTx	OK	53.2352	80.2972	0.592968	2.73072	5e-05	0.00133794	yes	Inflammatory Response & Wound Healing		No change occurred in juvenile SCI hindbrain.
Juvenile ONC	CASP3	CASP3|ENSG00000164305|c.JGIL6RMv1_XeXenL6RMv10000318m|JGIv7b.000014692_3518975-3549952+	chr1L:37955362-38009944	Juvenile11DayUnopCntrl	Juvenile11DayONC	OK	16.4819	37.5422	1.18763	4.30343	5e-05	0.00152321	yes	Inflammatory Response & Wound Healing		Caspase 3: activates programmed cell death, especially in Alzheimer's disease. Can be involved in neuroprotection in the presence of HSP70 and HSC70 (McLaughlin et al., 2003, Proc Natl Acad Sci USA 100: 715-20).
Tadpole SCI	PSMD12 (chr9-10L)	PSMD12|ENSG00000197170|c.JGIL6RMv1_XeXenL6RMv10051899m|JGIv7b.000003490_1018711-1030413-	chr9_10L:43675812-43687281	Tadpole1WeekCntrl	Tadpole1WeekTx	OK	48.8308	64.775	0.407644	1.93317	0.00095	0.0137311	yes	Inflammatory Response & Wound Healing		Both chr9_10L and chr9_10S homeologs increased in frog ONC eye and tadpole SCI hindbrain. No change occurred in juvenile SCI hindbrain.
Juvenile ONC	PSMD12 (chr9-10L)	PSMD12|ENSG00000197170|c.JGIL6RMv1_XeXenL6RMv10051899m|JGIv7b.000003490_1018711-1030413-	chr9_10L:43675812-43687281	Juvenile11DayUnopCntrl	Juvenile11DayONC	OK	35.8548	48.6147	0.439228	1.77022	0.0025	0.035147	yes	Inflammatory Response & Wound Healing		Proteasome 26S subunit protein: stimulates degradation of ubiquitinated proteins. Implicated in neurodevelopmental disorders and amyotrophic lateral sclerosis.
Tadpole SCI	PPP2R1A (chr7S)	PPP2R1A|ENSG00000105568|c.JGIL6RMv1_XeXenL6RMv10006445m|JGIv7b.000185843_95008-122191+	chr7S:49628809-49655971	Tadpole1WeekCntrl	Tadpole1WeekTx	OK	48.9555	72.8328	0.573118	2.80611	5e-05	0.00133794	yes	Cell Signaling		No change occurred in juvenile SCI hindbrain.
Juvenile ONC	PPP2R1A (chr7S)	PPP2R1A|ENSG00000105568|c.JGIL6RMv1_XeXenL6RMv10006445m|JGIv7b.000185843_95008-122191+	chr7S:49628809-49655971	Juvenile11DayUnopCntrl	Juvenile11DayONC	OK	16.0596	39.0873	1.28326	5.07585	5e-05	0.00152321	yes	Cell Signaling	Phosphatase	Serine/Threonine protein phosphatase 2A, scaffolding regulatory subunit. Protein phosphatase 2A is one of the major protein phosphatases of cells. It is generally associated with negative control of cell growth and cell division. PPP2R1A has been implicated in the dephosphorylation of MAPT, an important axonal cytoskeletal protein (Zhu et al., 2004, J Biol Chem 279: 54983-6).
Tadpole SCI	KIF20B	KIF20B|ENSG00000138182|c.Taira201203st20_X003397|JGIv7b.000088938_377722-448625-	chr7S:24647826-24718572	Tadpole1WeekCntrl	Tadpole1WeekTx	OK	1.98764	3.50764	0.819445	3.20097	5e-05	0.00133794	yes	Cytoskeletal		No change occurred in juvenile SCI hindbrain. There is no chr7L homeolog annotated.
Juvenile ONC	KIF20B	KIF20B|ENSG00000138182|c.Taira201203st20_X003397|JGIv7b.000088938_377722-448625-	chr7S:24647826-24718572	Juvenile11DayUnopCntrl	Juvenile11DayONC	OK	0.564465	0.867232	0.619534	1.72087	0.0027	0.0369598	yes	Cytoskeletal	Motor	Kinesin 20B: + end directed MT motor protein. It transports specific cargoes in axons. Mutations in KIF20B cause defects in cortical neuron polarization and morphogenesis (McNeely et al., 2017, 12: 5).
Tadpole SCI	IGF2BP3 (chr6L)	IGF2BP3|ENSG00000136231|c.Quigley201212_X045115|JGIv7b.000222217_1074319-1148707-	chr6L:35132180-35205735	Tadpole1WeekCntrl	Tadpole1WeekTx	OK	14.5565	21.3076	0.549705	2.4971	5e-05	0.00133794	yes	Post-Transcriptional Regulation		Both chr6L and chr6S homeologs increased in frog ONC eye and tadpole SCI hindbrain. No change occurred in juvenile SCI hindbrain in either.
Juvenile ONC	IGF2BP3 (chr6L)	IGF2BP3|ENSG00000136231|c.Quigley201212_X045115|JGIv7b.000222217_1074319-1148707-	chr6L:35132180-35205735	Juvenile11DayUnopCntrl	Juvenile11DayONC	OK	3.07783	4.40551	0.517398	1.7644	0.002	0.0297668	yes	Post-Transcriptional Regulation		Insulin Like Growth Factor 2 mRNA Binding Protein 3: An mRNA binding protein that binds the 5'UTR of Insulin like growth factor to regulate its translation. It is involved in mRNA synthesis, transport, and translation. It is also needed for cytokine signaling and is found in stress granules (Kobayashi et al., 2012, PLoS One 7: e35820).
Tadpole SCI	GCA	GCA|ENSG00000115271|c.JGIL6RMv1_XeXenL6RMv10044681m|JGIv7b.000043242_9956956-9971733-	chr9_10L:61967043-61981739	Tadpole1WeekCntrl	Tadpole1WeekTx	OK	31.187	39.8937	0.355217	1.68325	0.0038	0.0361237	yes	Inflammatory Response & Wound Healing		Only thechr9_10L homeolog changed significantly in frog ONC eye and tadpole SCI hindbrain. No change occurred in either in juvenile SCI hindbrain.
Juvenile ONC	GCA	GCA|ENSG00000115271|c.JGIL6RMv1_XeXenL6RMv10044681m|JGIv7b.000043242_9956956-9971733-	chr9_10L:61967043-61981739	Juvenile11DayUnopCntrl	Juvenile11DayONC	OK	20.6244	31.404	0.606595	2.44521	5e-05	0.00152321	yes	Inflammatory Response & Wound Healing		Grancalcin: EF-hand calcium binding protein. It is abundant in macrophages and required for neutrophil adhesion (Xu et al., 2006, Cell Immunol 240: 116-21).
Tadpole SCI	CRYGB	CRYGB|ENSG00000182187|c.XenBase_285026494|JGIv7b.000354610_63962-65163+	chr1S:90313258-90314440	Tadpole1WeekCntrl	Tadpole1WeekTx	OK	0	2.81531	inf	#NAME?	5e-05	0.00133794	yes	Inflammatory Response & Wound Healing		This is only 1 of 22 paralogs. This is the only one that is upregulated in frog ONC eye and tadpole SCI hindbrain. None of them changed significantly in juvenile SCI hindbrain.
Juvenile ONC	CRYGB	CRYGB|ENSG00000182187|c.XenBase_285026494|JGIv7b.000354610_63962-65163+	chr1S:90313258-90314440	Juvenile11DayUnopCntrl	Juvenile11DayONC	OK	595.842	925.389	0.635129	1.96835	0.0014	0.0230823	yes	Inflammatory Response & Wound Healing	Chaperone	Gamma Crystallin B: a major protein in lens, but it also has enzymatic (chaperone) functions. It is known to activate Jak/Stat signaling and macrophage activity and improves axon regeneration (Fischer et al., 2008, Mol Cell Neurosci 37: 471-479).
Tadpole SCI	TPX2	TPX2|ENSG00000088325|c.Audic201207_X039204|JGIv7b.000147859_115602-132503+	chr9_10L:18665691-18680292	Tadpole1WeekCntrl	Tadpole1WeekTx	OK	5.31032	8.53131	0.683968	2.55347	5e-05	0.00133794	yes	Cytoskeletal		Only this chr9_10L homeolog changed in tadpole SCI hindbrain and frog ONC eye. No change in either homeolog occurred in juvenile SCI hindbrain.
Juvenile ONC	TPX2	TPX2|ENSG00000088325|c.Audic201207_X039204|JGIv7b.000147859_115602-132503+	chr9_10L:18665691-18680292	Juvenile11DayUnopCntrl	Juvenile11DayONC	OK	1.76322	2.69675	0.613007	1.67493	0.00405	0.0488796	yes	Cytoskeletal	Neuritic outgrowth	TPX2, Microtubule Nucleation Factor: a microtubule-associated mitotic spindle protein. It regulates TP53 activity and is required for spindle formation during mitosis. It also regulates neurite outgrowth (Kahn et al, 2015, Cytoskeleton (Hoboken) 72: 340-348).
Tadpole SCI	TCP1 (chr5S)	TCP1|ENSG00000120438|c.Taira201203testis_X000428|JGIv7b.000009528_708639-723296+	chr5S:35272713-35287288	Tadpole1WeekCntrl	Tadpole1WeekTx	OK	51.7635	67.1243	0.374898	1.81353	0.00165	0.0206158	yes	Cytoskeletal		Both the chr5L and chr5S homeologs were upregulated in tadpole SCI hindbrain and frog ONC eye. It did not appear to be expressed in juvenile hindbrain.
Juvenile ONC	TCP1 (chr5S)	TCP1|ENSG00000120438|c.Taira201203testis_X000428|JGIv7b.000009528_708639-723296+	chr5S:35272713-35287288	Juvenile11DayUnopCntrl	Juvenile11DayONC	OK	37.8297	52.7557	0.479809	1.88274	0.00165	0.0261076	yes	Cytoskeletal	Chaperone	T-Complex Protein 1: a chaperone involve in folding cytoskeletal proteins such as actin and tubulin. It also interacts with histone deacetylase 3 and is essential as a key regulator of actin that is needed for imaginal disc wound healing in fly (Alvarez-Fernandez et al. (2015) PLoS Genet 11:e1004965).
Tadpole SCI	SMARCA5	SMARCA5|ENSG00000153147|c.Taira201203st09_X003686|JGIv7b.000129041_97765-115939+	Scaffold111:113150-130832	Tadpole1WeekCntrl	Tadpole1WeekTx	OK	20.6455	29.5444	0.517053	2.44961	5e-05	0.00133794	yes	Epigenetic		Only this homeolog increased significantly in tadpole SCI hindbrain and juvenile frog ONC eye. Neither homeolog changed significantly in juvenile frog SCI hindbrain.
Juvenile ONC	SMARCA5	SMARCA5|ENSG00000153147|c.Taira201203st09_X003686|JGIv7b.000129041_97765-115939+	Scaffold111:113150-130832	Juvenile11DayUnopCntrl	Juvenile11DayONC	OK	8.79293	12.2606	0.47961	1.91869	0.00145	0.0236443	yes	Epigenetic		SWI/SNF related, matrix associated, actin dependent regulator of chromatin assembly (a.k.a. hSNF2H): A helicase Involved in changes in gene expression by opening chromatin for transcription. It interacts with DNMT3B and is therefore associated with changes in DNA methylation (Gelman et al., 2004, Biochem Biophys Res Commun 318: 544-545).
Tadpole SCI	DENR (chr1L)	DENR|ENSG00000139726|c.Taira201203eye_X014704|JGIv7b.000395028_711055-724013+	chr1L:162317654-162330410	Tadpole1WeekCntrl	Tadpole1WeekTx	OK	31.3668	43.9747	0.487434	1.92057	0.0008	0.0120277	yes	Post-Transcriptional Regulation		Both chr1L and chr1S homeologs changed significantly in tadpole SCI hindbrain and juvenile ONC eye; no change occurred in juvenile SCI hindbrain.
Juvenile ONC	DENR (chr1L)	DENR|ENSG00000139726|c.Taira201203eye_X014704|JGIv7b.000395028_711055-724013+	chr1L:162317654-162330410	Juvenile11DayUnopCntrl	Juvenile11DayONC	OK	23.264	34.8533	0.583198	2.10048	0.00015	0.00403758	yes	Post-Transcriptional Regulation		Density regulated re-initiation and release factor: a translation initiation factor implicated in Charcot-Marie Tooth disease. It supports tissue growth by promoting re-iniation of translation downstream of uORFs (Schleich et al., 2014, Nature, 512: 208-12).
Tadpole SCI	PSMC1	PSMC1|ENSG00000100764|c.Quigley201212_X018345|JGIv7b.000039723_2345560-2355658-	chr8L:64278897-64293481	Tadpole1WeekCntrl	Tadpole1WeekTx	OK	51.8052	67.2112	0.375603	1.76081	0.00265	0.0283087	yes	Inflammatory Response & Wound Healing		Only this chr8L homeolog changed significantly in tadpole SCI hinbrain and frog ONC eye. Neither homeolog changed in juvenile SCI hindbrain.
Juvenile ONC	PSMC1	PSMC1|ENSG00000100764|c.Quigley201212_X018345|JGIv7b.000039723_2345560-2355658-	chr8L:64278897-64293481	Juvenile11DayUnopCntrl	Juvenile11DayONC	OK	37.2661	52.7006	0.499954	2.01202	0.0005	0.0107585	yes	Inflammatory Response & Wound Healing		26S Proteasomal Regulatory Subunit 4; depletion of this subunit triggers neurodegeneration and motor neuron disease in mice (Trippler et al., 2014, ACS Chem Neurosci 5: 823-829).
Tadpole SCI	MVK	MVK|ENSG00000110921|c.Park201106_X019292|JGIv7b.000143664_1391804-1410251-	chr1L:146016457-146034889	Tadpole1WeekCntrl	Tadpole1WeekTx	OK	16.9682	22.487	0.406254	1.76547	0.0023	0.0258128	yes	Lipid Metabolism		Only the chr1L homeolog is annotated in Xenopus laevis. No significant change was seen in juvenile frog SCI hindbrain.
Juvenile ONC	MVK	MVK|ENSG00000110921|c.Park201106_X019292|JGIv7b.000143664_1391804-1410251-	chr1L:146016457-146034889	Juvenile11DayUnopCntrl	Juvenile11DayONC	OK	19.9306	28.9372	0.537941	2.12978	0.00055	0.0114553	yes	Lipid Metabolism		Mevalonate kinase: a key early enzyme in sterol and isoprenoid synthesis that is thought to be a principal regulatory site in cholesterol synthesis (Houten et al., 2000, Biochim Biophys Acta 1529: 19-32). Deficiencies in mevalonate kinase lead to severe autoinflammation in a variety of tissues, including the nervous system (Tricarico et al., 2013, Int J Mol Sci 14: 23274-23288).
Tadpole SCI	HIST2H2AB	HIST2H2AB|ENSG00000184270|c.Amin201106_X016997|JGIv7b.000082179_751000-751493+	Scaffold20:7004-7497	Tadpole1WeekCntrl	Tadpole1WeekTx	OK	89.1889	151.879	0.767985	3.09706	5e-05	0.00133794	yes	Epigenetic		1 of 9 isoforms in Xenopus laevis. No change was seen in juvenile SCI hindbrain of any isoform, and only this isoform changed in tadpole SCI hindbrain and juvenile ONC eye.
Juvenile ONC	HIST2H2AB	HIST2H2AB|ENSG00000184270|c.Amin201106_X016997|JGIv7b.000082179_751000-751493+	Scaffold20:7004-7497	Juvenile11DayUnopCntrl	Juvenile11DayONC	OK	98.1148	140.326	0.516239	2.01226	0.00075	0.014598	yes	Epigenetic	Histone	Histone Cluster 2 H2A Family Member B: a histone H2 variant. It plays a role in de-ubiquitination, and it also interacts with SMARCB1 (a core member of the SWI/SNF chromatin remodeling complex (Sandgren et al., 2015, Biomed Res Int 2015: 862039)). Notably, it was down-regulated at 3 days in tadpole SCI hindbrain and frog ONC eye.
Tadpole SCI	ODC1 (chr5S)	ODC1|ENSG00000115758|c.Taira201203brain_X013202|JGIv7b.000149890_4772857-4782039+	chr5S:119422855-119431582	Tadpole1WeekCntrl	Tadpole1WeekTx	OK	14.2431	21.7573	0.611231	2.61163	5e-05	0.00133794	yes	Axon Outgrowth		Both chr5L and chr5S homeologs were significantly upregulated in ONC eye and tadpole SCI hindbrain. P (0.03, 0.04) but not Q (0.25, 0.27) values gave evidence for possible downregulation in juvenile SCI hindbrain.
Juvenile ONC	ODC1 (chr5S)	ODC1|ENSG00000115758|c.Taira201203brain_X013202|JGIv7b.000149890_4772857-4782039+	chr5S:119422855-119431582	Juvenile11DayUnopCntrl	Juvenile11DayONC	OK	19.1243	26.819	0.487848	1.9593	0.0005	0.0107585	yes	Axon Outgrowth		Ornithine decarboxylase: catalyzes conversion of ornithine to putrescine. Activated by growth promoting acitivities. It is required for regeneration of frog sciatic axons (Edblach and Persson (1990) Exp Neurol 107: 63-8).
Tadpole SCI	PLAT	PLAT|ENSG00000104368|c.XGI_TC417445|JGIv7b.000027313_504160-534511-	chr3L:123718696-123749047	Tadpole1WeekCntrl	Tadpole1WeekTx	OK	4.93091	9.13095	0.888911	3.30606	5e-05	0.00133794	yes	Inflammatory Response & Wound Healing		Only this chr3L homeolog is annotated in Xenopus laevis CNS. No change was seen in juvenile SCI hindbrain.
Juvenile ONC	PLAT	PLAT|ENSG00000104368|c.XGI_TC417445|JGIv7b.000027313_504160-534511-	chr3L:123718696-123749047	Juvenile11DayUnopCntrl	Juvenile11DayONC	OK	3.0477	5.65852	0.892703	2.9162	5e-05	0.00152321	yes	Inflammatory Response & Wound Healing		Tissue type plasminogen activator: Plays a role in cell migration and tissue remodeling and is secreted by both neurons and glia in response to exposure to different extaellular matrix proteins. It is given as a treatment to stroke victims to improve outcome (Henderson et al., 2018, J Thromb Haemost, in press; del Zoppo, 1988, Ann Emerg Med 17: 1196-1201).
Tadpole SCI	PSMA3	PSMA3|ENSG00000100567|c.Taira201203kidney_X005681|JGIv7b.000045985_301305-324177+	chr8L:80383136-80403463	Tadpole1WeekCntrl	Tadpole1WeekTx	OK	83.1626	109.122	0.391935	1.81064	0.00185	0.0222548	yes	Inflammatory Response & Wound Healing		Only ths chr8L homeolog was upregulated in tadpole SCI hindbrain and frog ONC eye; the S homeolog was not. No change occurred in either homeolog in juvenile SCI hindbrain.
Juvenile ONC	PSMA3	PSMA3|ENSG00000100567|c.Taira201203kidney_X005681|JGIv7b.000045985_301305-324177+	chr8L:80383136-80403463	Juvenile11DayUnopCntrl	Juvenile11DayONC	OK	78.1505	106.937	0.452435	1.82131	0.00215	0.0314592	yes	Inflammatory Response & Wound Healing		Proteasome subunit alpha 3. Part of the 20S core proteasome complex. It is down-regulated in age-related neurodegeneration (Wang et al., Sci Rep 2016, 6: 37443).
Tadpole SCI	NCAPH2	NCAPH2|ENSG00000025770|c.TeperekTkacz201206_X005120|JGIv7b.000253809_2350060-2381255-	chr3S:61453446-61484351	Tadpole1WeekCntrl	Tadpole1WeekTx	OK	0.981418	2.18121	1.15219	3.00145	5e-05	0.00133794	yes	DNA Replication/Repair		Only this chr3S homeolog was expressed in hindbrain or eye above threshold. The S form showed no change in juvenile SCI hindbrain.
Juvenile ONC	NCAPH2	NCAPH2|ENSG00000025770|c.TeperekTkacz201206_X005120|JGIv7b.000253809_2350060-2381255-	chr3S:61453446-61484351	Juvenile11DayUnopCntrl	Juvenile11DayONC	OK	0.341998	0.700129	1.03363	1.87974	0.002	0.0297668	yes	DNA Replication/Repair		Non-SMC condensin II complex subunit H2: It plays an essential role in mitotic chromosome assembly (Houlard et al., 2015, Nat Cell Biol 17: 771-781) and also plays a role in chromatin architecture rearrangements associated with cellular senescence (Yokoyama et al., 2015, Cell Cycle 14: 2160-2170).
Tadpole SCI	LTF	LTF|ENSG00000012223|c.JGIL6RMv1_XeXenL6RMv10033574m|JGIv7b.000044494_3025298-3048378-	chr5L:128873510-128896557	Tadpole1WeekCntrl	Tadpole1WeekTx	OK	0.495257	4.34103	3.13179	6.3176	5e-05	0.00133794	yes	Inflammatory Response & Wound Healing		Only the chr5L homeolog was significantly upregulated in tadpole SCI hindbrain and frog ONC eye at this time point. Both chr5L and chr5S homeologs were significantly down regulated in juvenile SCI hindbrain.
Juvenile ONC	LTF	LTF|ENSG00000012223|c.JGIL6RMv1_XeXenL6RMv10033574m|JGIv7b.000044494_3025298-3048378-	chr5L:128873510-128896557	Juvenile11DayUnopCntrl	Juvenile11DayONC	OK	4.53007	23.6093	2.38175	8.66599	5e-05	0.00152321	yes	Inflammatory Response & Wound Healing		Lactotransferrin: It plays an important role in neutrophils, is neuroprotective in Parkinson's disease, and is being tested as a therapeutic agent (Rousseau et al., 2013, Mol Pharmacol 84: 868-898).
Tadpole SCI	C14orf1	C14orf1|ENSG00000133935|c.Taira201203eye_X005433|JGIv7b.000039723_6487838-6495274+	chr8L:60137630-60144677	Tadpole1WeekCntrl	Tadpole1WeekTx	OK	21.5732	32.1413	0.575189	2.14915	0.0001	0.00239987	yes	Lipid Metabolism		Only this form on chromosome 8L is annotated. It is down-regulated by P (0.04) in juvenile SCI hindbrain, but not by Q (0.29).
Juvenile ONC	C14orf1	C14orf1|ENSG00000133935|c.Taira201203eye_X005433|JGIv7b.000039723_6487838-6495274+	chr8L:60137630-60144677	Juvenile11DayUnopCntrl	Juvenile11DayONC	OK	19.6163	36.0771	0.879029	3.19896	5e-05	0.00152321	yes	Lipid Metabolism		Chromosome 14, open reading frame 1 (a.k.a. Ergosterol biosynthetic protein 28 homolog or ERG28 homolog): An important enzyme involved in the biosynthesis of cholesterol and other sterols (Veitia and Hurst, 2001, J Genet 80: 17-21; Gachotte et al., 2001, J Lipid Res 42: 150-154).
Tadpole SCI	B3GNT2	B3GNT2|ENSG00000170340|c.JGIL6RMv1_XeXenL6RMv10033090m|JGIv7b.000050079_2720188-2721381-	chr8S:82906765-82907946	Tadpole1WeekCntrl	Tadpole1WeekTx	OK	6.55965	9.54401	0.540976	1.69956	0.00305	0.0311515	yes	Axon Outgrowth		Paralogs on chr5 and this one, on chr8S. Only the chr8S homeolog is upregulated in tadpole SCI hinbrain and frog ONC eye. No change was observed for either homeolog in juvenile SCI hindbrain.
Juvenile ONC	B3GNT2	B3GNT2|ENSG00000170340|c.JGIL6RMv1_XeXenL6RMv10033090m|JGIv7b.000050079_2720188-2721381-	chr8S:82906765-82907946	Juvenile11DayUnopCntrl	Juvenile11DayONC	OK	0.591752	3.11128	2.39444	3.96115	5e-05	0.00152321	yes	Axon Outgrowth	Transmembrane Protein	UDP-GlcNAc:BetaGal Beta-1,3-N-Acetylglucosaminyltransferase 2: mutations in this gene are associated with Warburg syndrome. This is a transmembrane protein involved in extracellular, poly-N-acetyl-lactosamine chains. It also regulates expression of guidance adhesion molecules (Henion et al., 2013, Mol Cell Neurosci 52: 73-86).
Tadpole SCI	GNG7	GNG7|ENSG00000176533|c.Audic201207_X025087|JGIv7b.000054274_1668593-1674530-	chr1S:84534643-84540555	Tadpole1WeekCntrl	Tadpole1WeekTx	OK	4.69756	13.2493	1.49593	5.59748	5e-05	0.00133794	yes	Inflammatory Response & Wound Healing		Only the chr1S homeolog was upregulated significantly in tadpole SCI hindbrain and frog ONC eye. Neither the chr1S nor chr1L form changed in juvenile SCI hindbrain.
Juvenile ONC	GNG7	GNG7|ENSG00000176533|c.Audic201207_X025087|JGIv7b.000054274_1668593-1674530-	chr1S:84534643-84540555	Juvenile11DayUnopCntrl	Juvenile11DayONC	OK	3.01159	9.15644	1.60426	4.76611	5e-05	0.00152321	yes	Inflammatory Response & Wound Healing		G protein subunit gamma 7: Plays a role in immune response CCR3 signaling in eosinophils. It is downregulated in ischemic stroke (Harnby et al., 2012, J Neurosci 32: 14489-510).
Tadpole SCI	DYNLL2	DYNLL2|ENSG00000121083|c.Quigley201207_X004595|JGIv7b.000036586_112311-114604-	chr1L:151458786-151460773	Tadpole1WeekCntrl	Tadpole1WeekTx	OK	58.7124	74.0966	0.335743	1.61515	0.006	0.0497065	yes	Cytoskeletal		There are forms on chr 2(S&L) and chr 1 (S&L). Only the chr1L homeolog changed siginificantly in tadpole SCI hindbrain and juvenile ONC eye. None of the forms changed significantly in juvenile SCI hindbrain.
Juvenile ONC	DYNLL2	DYNLL2|ENSG00000121083|c.Quigley201207_X004595|JGIv7b.000036586_112311-114604-	chr1L:151458786-151460773	Juvenile11DayUnopCntrl	Juvenile11DayONC	OK	28.6195	45.2223	0.660038	2.52959	5e-05	0.00152321	yes	Cytoskeletal	Motor	Dynein light chain LC8 type 2: A retrograde transport motor protein component. It is required for the axonal transport of proteasomes (Kreko-Pierce and Eaton, 2017, J Cell Sci 130: 3388-3398).
Tadpole SCI	RANBP1	RANBP1|ENSG00000099901|c.Quigley201112_X014462|JGIv7b.000097703_2262352-2270319+	chr1S:128441680-128448723	Tadpole1WeekCntrl	Tadpole1WeekTx	OK	52.9272	67.7771	0.356791	1.67567	0.00425	0.0388714	yes	Intra-cellular Transport		Only the chr1S form is annotated for Xenopus laevis CNS. No change occurred in expression in juvenile SCI hindbrain.
Juvenile ONC	RANBP1	RANBP1|ENSG00000099901|c.Quigley201112_X014462|JGIv7b.000097703_2262352-2270319+	chr1S:128441680-128448723	Juvenile11DayUnopCntrl	Juvenile11DayONC	OK	53.2153	79.406	0.577407	2.27498	0.0002	0.0051312	yes	Intra-cellular Transport		RAN binding protein 1: plays a role in the cell cycle by transporting proteins and nucleic acids into the nucleus. It metabolizes GTP and is a small G protein. Its protein and mRNA levels increase within the axon during regeneration (Pathak et al., 2016, Neural Plast 2016: 3572506).
Tadpole SCI	Not Annotated	NA|c.Taira201203eye_X009365|JGIv7b.000088819_1113974-1124029+	chr4S:38924574-38934263	Tadpole1WeekCntrl	Tadpole1WeekTx	OK	184.265	243.177	0.400225	2.0037	0.0006	0.00975077	yes	NA		Unannotated gene. There is no change in expression in juvenile SCI hindbrain.
Juvenile ONC	Not Annotated	NA|c.Taira201203eye_X009365|JGIv7b.000088819_1113974-1124029+	chr4S:38924574-38934263	Juvenile11DayUnopCntrl	Juvenile11DayONC	OK	77.3885	153.963	0.992395	3.44753	5e-05	0.00152321	yes	NA		Unannotated gene of unknown function.
Tadpole SCI	AHCY	AHCY|ENSG00000101444|c.Ueno201210ovary_X000373|JGIv7b.000045782_422578-436472-	chr9_10S:29790281-29803922	Tadpole1WeekCntrl	Tadpole1WeekTx	OK	41.5282	54.9043	0.402828	1.9084	0.0017	0.0209931	yes	Epigenetic		Only this chr9S homeolog changed significantly in tadpole SCI hindbrain and frog ONC eye, although both homeologs were expressed. Neither homeolog changed signigicantly in juvenile SCI hindbrain.
Juvenile ONC	AHCY	AHCY|ENSG00000101444|c.Ueno201210ovary_X000373|JGIv7b.000045782_422578-436472-	chr9_10S:29790281-29803922	Juvenile11DayUnopCntrl	Juvenile11DayONC	OK	29.4902	56.4772	0.937435	3.71599	5e-05	0.00152321	yes	Epigenetic		Adenocylhomocysteinase: an important enzyme for regulating availability of methyl groups for cellular methylation reactions. It is implicated in DNA (and possibly histone) methylation (Khot et al, 2017, Reprod Sci 24: 891-901).
Tadpole SCI	RTN2 (chr8L)	RTN2|ENSG00000125744|c.Taira201203st40_X001335|JGIv7b.000050694_5644601-5667749+	chr8L:49430247-49453326	Tadpole1WeekCntrl	Tadpole1WeekTx	OK	49.6634	64.1483	0.369229	1.7297	0.00365	0.0352957	yes	Intra-cellular Transport		Second of two RTN2 paralogs in X. laevis. This one is the more highly expressed one. No change was observed in juvenile SCI hindbrain, but it was highly upregulated in juvenile ONC eye and tadpole SCI hindbrain.
Juvenile ONC	RTN2 (chr8L)	RTN2|ENSG00000125744|c.Taira201203st40_X001335|JGIv7b.000050694_5644601-5667749+	chr8L:49430247-49453326	Juvenile11DayUnopCntrl	Juvenile11DayONC	OK	12.0428	27.5466	1.1937	4.57382	5e-05	0.00152321	yes	Intra-cellular Transport		Reticulon 2: it is necessary to make tubular endoplasmic reticulum and is involved in vesicular transport. Mutations in this gene cause axon degeneration (Montenegro et al., 2012, J Clin Invest 122: 538-44).
Tadpole SCI	TMEM2	TMEM2|ENSG00000135048|c.JGIL6RMv1_XeXenL6RMv10005615m|JGIv7b.000268711_699426-760352-	chr1L:128668645-128706041	Tadpole1WeekCntrl	Tadpole1WeekTx	OK	7.05046	9.97773	0.500993	2.18751	0.00025	0.00502079	yes	Inflammatory Response & Wound Healing		Only this chr1L form was significantly upregulated in tadpole SCI hindbrain and frog ONC eye. Neither the chr1L nor chr1S homeolog showed any change in juvenile SCI hindbrain.
Juvenile ONC	TMEM2	TMEM2|ENSG00000135048|c.JGIL6RMv1_XeXenL6RMv10005615m|JGIv7b.000268711_699426-760352-	chr1L:128668645-128706041	Juvenile11DayUnopCntrl	Juvenile11DayONC	OK	4.21316	9.18316	1.12409	4.36625	5e-05	0.00152321	yes	Inflammatory Response & Wound Healing		Transmembrane Protein 2: Encodes a type II transmembrane protein that belongs to the interferon induced transmembrane protein superfamily. Encodes a hyaluronidase, which cleaves hyaluronate into smaller fragments. It is known to activate the JAK/STAT pathway (Zhu et al., 2016, Cell Death Dis 7: e2239).
Tadpole SCI	RPL27A	RPL27A|ENSG00000166441|c.Taira201203st12_X002660|JGIv7b.000078649_89321-99725+	chr7S:54774325-54778877	Tadpole1WeekCntrl	Tadpole1WeekTx	OK	87.3403	111.623	0.353922	1.69698	0.0034	0.0335238	yes	Post-transcriptional Regulation		Only the chr7S form was significantly upregulated in tadpole SCI hindbrain and frog ONC eye. In juvenile SCI hindbrain, neither form changed in expression.
Juvenile ONC	RPL27A	RPL27A|ENSG00000166441|c.Taira201203st12_X002660|JGIv7b.000078649_89321-99725+	chr7S:54774325-54778877	Juvenile11DayUnopCntrl	Juvenile11DayONC	OK	132.765	218.693	0.720033	2.44265	0.0002	0.0051312	yes	Post-transcriptional Regulation		Ribosomal protein L27A: It undergoes changes in DNA methylation in its promoter, along with changes in gene expression in obesity (Volkov et al., 2016, PLoS One11: e0157776).
Tadpole SCI	MCM6	MCM6|ENSG00000076003|c.UniGene_Xl_S13831231|JGIv7b.000060608_495830-515096-	chr9_10S:48350741-48369901	Tadpole1WeekCntrl	Tadpole1WeekTx	OK	3.26767	6.71816	1.0398	3.83976	5e-05	0.00133794	yes	DNA Replication/Repair		One of 3 MCM6 para/homeologs in Xenopus. Only the chr9_10S form was upregulated in tadpole SCI hindbrain and frog ONC eye. This particular homeolog was significantly down-regulated in juvenile SCI hindbrain, whereas the other homeolog went unchanged.
Juvenile ONC	MCM6	MCM6|ENSG00000076003|c.UniGene_Xl_S13831231|JGIv7b.000060608_495830-515096-	chr9_10S:48350741-48369901	Juvenile11DayUnopCntrl	Juvenile11DayONC	OK	1.68432	2.6813	0.670767	2.03517	0.00055	0.0114553	yes	DNA Replication/Repair		Minichromosome Maintenance Complex Component 6: essential gene for the initiation of genome replication (Nguyen et al., 2000, Curr Biol 10: 195-205). It is implicated in muller glia cell division during limited retinal regeneration in mice (Loffler et al., 2015, Glia 63: 1809-24).
Tadpole SCI	FCRL4	FCRL4|ENSG00000163518|c.Taira201203heart_X004390|JGIv7b.000061078_380039-402625+	chr1S:116230439-116253025	Tadpole1WeekCntrl	Tadpole1WeekTx	OK	0.47318	1.56008	1.72116	2.57056	0.00025	0.00502079	yes	Inflammatory Response & Wound Healing		Only the chr1S homeolog was upregulated in tadpole SCI hindbrain and frog ONC eye. It showed a slight, but not significant upregulation in juvenile SCI hindbrain.
Juvenile ONC	FCRL4	FCRL4|ENSG00000163518|c.Taira201203heart_X004390|JGIv7b.000061078_380039-402625+	chr1S:116230439-116253025	Juvenile11DayUnopCntrl	Juvenile11DayONC	OK	0.923851	2.54265	1.4606	2.91216	5e-05	0.00152321	yes	Inflammatory Response & Wound Healing		Fc receptor translocation-associated protein 4: It is expressed by memory B cells in epithelia and is a marker for pro-inflammatory B cells (Yeo et al., 2015, Ann Rheum Dis 74: 928-935), but its function in the nervous system is currently unknown.
Tadpole SCI	FBXO2	FBXO2|ENSG00000116661|c.JGIL6RMv1_XeXenL6RMv10024912m|JGIv7b.000076000_481891-504615+	chr7S:44167247-44189646	Tadpole1WeekCntrl	Tadpole1WeekTx	OK	18.4543	26.1438	0.502515	1.88905	0.001	0.0142593	yes	Inflammatory Response & Wound Healing		Only the chr7S homeolog is annotated in Xenopus laevis CNS. No change was observed in juvenile SCI hindbrain.
Juvenile ONC	FBXO2	FBXO2|ENSG00000116661|c.JGIL6RMv1_XeXenL6RMv10024912m|JGIv7b.000076000_481891-504615+	chr7S:44167247-44189646	Juvenile11DayUnopCntrl	Juvenile11DayONC	OK	2.48716	4.98809	1.00399	2.19797	0.00025	0.00617052	yes	Inflammatory Response & Wound Healing		F-box protein, a neuron-enriched component of the ubiquitin protein ligase complex called SCFs, functioning in ATP-dependent ubiquitination. Implicated in cochlear diseases in deafness and in amyloid precursor processing in Alzheimer's disease (Atkin et al., 2014, J Biol Chem 289: 7038-48).
Tadpole SCI	RFC5	RFC5|ENSG00000111445|c.Ueno2012106cells_X001797|JGIv7b.000179290_1943364-1972215-	chr1S:137692419-137721270	Tadpole1WeekCntrl	Tadpole1WeekTx	OK	4.61261	8.01562	0.79723	2.62977	5e-05	0.00133794	yes	DNA Replication/Repair		Only the chr1S homeolog changed signficantly in tadpole SCI hindbrain and frog ONC eye. No change was observed in either the chr1L or chr1S homeolog in juvenile SCI hindbrain.
Juvenile ONC	RFC5	RFC5|ENSG00000111445|c.Ueno2012106cells_X001797|JGIv7b.000179290_1943364-1972215-	chr1S:137692419-137721270	Juvenile11DayUnopCntrl	Juvenile11DayONC	OK	5.57507	8.46319	0.602212	1.98993	0.00055	0.0114553	yes	DNA Replication/Repair		Replication factor C subunit 5: It is part of a complex, which includes PCNA, that is required for DNA replication in eukaryotic cells (e.g., Mossi et al., 1997, J Biol Chem 272: 1769-1776; Majka and Burgers, 2004, Prog Nucl Acid Res Mol Biol 78: 227-260). It is a component of the PCNA-clamp loader.
Tadpole SCI	PSMD12 (chr9-10S)	PSMD12|ENSG00000197170|c.Audic201207_X040907|JGIv7b.000163806_4655130-4665944-	chr9_10S:39834203-39844123	Tadpole1WeekCntrl	Tadpole1WeekTx	OK	40.3967	53.7882	0.413051	1.90974	0.00115	0.0156832	yes	Inflammatory Response & Wound Healing		No change occurred in juvenile SCI hindbrain. Both the L and S homeologs changed in frog ONC eye and tadpole SIC hindbrain.
Juvenile ONC	PSMD12 (chr9-10S)	PSMD12|ENSG00000197170|c.Audic201207_X040907|JGIv7b.000163806_4655130-4665944-	chr9_10S:39834203-39844123	Juvenile11DayUnopCntrl	Juvenile11DayONC	OK	32.5385	45.8716	0.495456	2.00325	0.00055	0.0114553	yes	Inflammatory Response & Wound Healing		Proteasome 26S subunit protein: stimulates degradation of ubiquitinated proteins. Implicated in neurodevelopmental disorders and ALS.
Tadpole SCI	Not Annotated	NA|c.XGI_TC454463|JGIv7b.000031469_1963191-1966497+	chr4S:1957977-1961233	Tadpole1WeekCntrl	Tadpole1WeekTx	OK	199.154	279.902	0.491038	2.1791	0.0003	0.00578736	yes	NA		Unannotated gene on chromosome 4S. Downregulated by P (0.02) but not by Q (0.2) in juvenile SCI hindbrain.
Juvenile ONC	Not Annotated	NA|c.XGI_TC454463|JGIv7b.000031469_1963191-1966497+	chr4S:1957977-1961233	Juvenile11DayUnopCntrl	Juvenile11DayONC	OK	120.636	191.569	0.667198	2.62971	5e-05	0.00152321	yes	NA		Unannotated gene of unknown function.
Tadpole SCI	TTL	TTL|ENSG00000114999|c.Chang2013_X031490|JGIv7b.000180104_1778237-1801928+	chr5L:37264922-37286107	Tadpole1WeekCntrl	Tadpole1WeekTx	OK	31.8402	41.4722	0.381293	1.72424	0.00375	0.0357374	yes	Cytoskeletal		Only the chr5L form is found in Xenopus laevis CNS. It was significantly down-regulated in juvenile SCI hindbrain.
Juvenile ONC	TTL	TTL|ENSG00000114999|c.Chang2013_X031490|JGIv7b.000180104_1778237-1801928+	chr5L:37264922-37286107	Juvenile11DayUnopCntrl	Juvenile11DayONC	OK	10.5521	16.1827	0.616921	2.27871	0.0001	0.00281938	yes	Cytoskeletal	Tubulin	Tubulin tyrosine ligase: an enzyme that restores tyrosines on de-tyrosinated tubulins. It is required for increasing levels of tyrosinated tubulin at the injury site, and for retrograde transport of pro-regenerative signals, such as activators of c-Jun (Song et al., 2015, J Biol Chem 290: 14765-75).
Tadpole SCI	MYL12B (chr6S)	MYL12B|ENSG00000118680|c.XGI_TC427130|JGIv7b.000029621_4862192-4878206+	chr6S:84451793-84467783	Tadpole1WeekCntrl	Tadpole1WeekTx	OK	165.047	220.858	0.420246	2.07649	0.00015	0.00335111	yes	Cytoskeletal		Both the chr6L and chrS homeologs were upregulated in tadpole SCI hindbrain and frog ONC eye. No significant change was seen in juvenile SCI hindbrain.
Juvenile ONC	MYL12B (chr6S)	MYL12B|ENSG00000118680|c.XGI_TC427130|JGIv7b.000029621_4862192-4878206+	chr6S:84451793-84467783	Juvenile11DayUnopCntrl	Juvenile11DayONC	OK	263.87	386.388	0.550221	1.85648	0.00185	0.0282206	yes	Cytoskeletal	Myosin	Myosin light chain 12B: a specific myosin isoform. It regulates the activity of nonmuscle myosin II (Park et al., 2011, Biochem J 434: 171-180), which is required for axon outgrowth (Brown and Bridgman, 2003, J Histochem Cytochem 51: 421-428).
Tadpole SCI	ECI2	ECI2|ENSG00000198721|c.XGI_TC421639|JGIv7b.000067052_974284-989907-	chr6L:85992175-86007651	Tadpole1WeekCntrl	Tadpole1WeekTx	OK	10.7616	16.6582	0.630335	2.59926	5e-05	0.00133794	yes	Lipid Metabolism		There are 3 paralogs in Xenopus CNS, two on chr 6 and one on chr 9_10. Only this one on chr 6L was upregulated in tadpole SCI hindbrain and frog ONC eye. None were upregulated in juvenile SCI hindbrain.
Juvenile ONC	ECI2	ECI2|ENSG00000198721|c.XGI_TC421639|JGIv7b.000067052_974284-989907-	chr6L:85992175-86007651	Juvenile11DayUnopCntrl	Juvenile11DayONC	OK	10.9093	19.087	0.807027	3.12051	5e-05	0.00152321	yes	Lipid Metabolism		Enoyl-CoA delta isomerase 2: An enzyme that catalyzes the conversion of cis- or trans- double bonds of fatty acids at gamma-carbon positions to trans double bonds at beta-carbon positions. It is important for the metabolism of certain fatty acids for energy in mitochondria (Janssen and Stoffel, 2002, J Biol Chem 277: 19579-19584).
Tadpole SCI	PPP2R2A	PPP2R2A|ENSG00000221914|c.XenBase_47507400|JGIv7b.000030425_147406-175645-	chr3S:24066923-24095032	Tadpole1WeekCntrl	Tadpole1WeekTx	OK	71.4088	90.5562	0.342711	1.68618	0.00345	0.0338245	yes	Cell Signaling		There are 4 para/homeologs in Xenopus laevis CNS. Only the chr3S form changed significantly in tadpole SCI hindbrain and frog ONC eye. None changed significantly in juvenile SCI hindbrain.
Juvenile ONC	PPP2R2A	PPP2R2A|ENSG00000221914|c.XenBase_47507400|JGIv7b.000030425_147406-175645-	chr3S:24066923-24095032	Juvenile11DayUnopCntrl	Juvenile11DayONC	OK	34.1791	47.932	0.487875	1.93594	0.0016	0.0255105	yes	Cell Signaling	Phosphatase	Protein Phosphatase 2 Regulatory Subunit B alpha: a regulatory subunit of a major cellular phosphatase that is involved in negative control of cell growth and division. This phosphatase is also the primary Ser/Thr phosphatase targeting tau in vivo (Taleski and Sontag, 2018, FEBS Lett 592: 1079-1095).
Tadpole SCI	C21orf33	C21orf33|ENSG00000160221|c.XGI_TC424143|JGIv7b.000078860_7475913-7479506+	chr2L:126060712-126064303	Tadpole1WeekCntrl	Tadpole1WeekTx	OK	13.7566	19.8219	0.526969	1.74325	0.0027	0.0286822	yes	Cellular Metabolism		1 of 5 para/homeologs in Xenopus. Only this one on chr 2L changed in regeneration in tadpole SCI hindbrain and frog ONC eye. None of them changed significantly in juvenile SCI hindbrain.
Juvenile ONC	C21orf33	C21orf33|ENSG00000160221|c.XGI_TC424143|JGIv7b.000078860_7475913-7479506+	chr2L:126060712-126064303	Juvenile11DayUnopCntrl	Juvenile11DayONC	OK	20.6248	33.7519	0.710588	2.56967	5e-05	0.00152321	yes	Cellular Metabolism	Mitochondria	Chromosome 21 Open Reading Frame 33 (a.k.a. mitochondrial ES1 homolog, KPNI, and HES1): a member of the multi-functional DJ-1/Pfpl gene family found in mitochondria. ES1 enlarges mitochondria wherein it regulates energy metabolism (Masuda et al., 2016, Sci Rep 6: 22360).
Tadpole SCI	PSMC6 (chr8L)	PSMC6|ENSG00000100519|c.Amin201106_X025522|JGIv7b.000267922_2732476-2746908+	chr8L:70818757-70833188	Tadpole1WeekCntrl	Tadpole1WeekTx	OK	64.5103	84.0845	0.382312	1.8285	0.0018	0.0218462	yes	Inflammatory Response & Wound Healing		Both the chr8S and 8L homeologs were upregulated in frog ONC eye and tadpole SCI hindbrain. No change occurred in juvenile SCI hindbrain.
Juvenile ONC	PSMC6 (chr8L)	PSMC6|ENSG00000100519|c.Amin201106_X025522|JGIv7b.000267922_2732476-2746908+	chr8L:70818757-70833188	Juvenile11DayUnopCntrl	Juvenile11DayONC	OK	57.6256	84.5086	0.552387	2.15572	0.00035	0.00810963	yes	Inflammatory Response & Wound Healing		Proteasome 26S subunit, ATPase6: a subunit of the 26S proteasome.
Tadpole SCI	LGALS9	LGALS9|ENSG00000168961|c.Taira201203brain_X008454|JGIv7b.000055171_322326-335614-	chr3L:132553221-132566509	Tadpole1WeekCntrl	Tadpole1WeekTx	OK	93.0497	125.341	0.42979	2.11063	0.0003	0.00578736	yes	Inflammatory Response & Wound Healing		Only the chr3L homeolog is expressed in brain. Although the mRNA was upregulated in juvenile SCI hindbrain by P ( 0.014) it was not significant by Q (0.149).
Juvenile ONC	LGALS9	LGALS9|ENSG00000168961|c.Taira201203brain_X008454|JGIv7b.000055171_322326-335614-	chr3L:132553221-132566509	Juvenile11DayUnopCntrl	Juvenile11DayONC	OK	4.24118	8.44906	0.994324	3.22088	5e-05	0.00152321	yes	Inflammatory Response & Wound Healing		Galectin 9: a member of a family of beta-galactoside binding proteins (lectins) implicated in modulating inflammation through mediating cell-cell and cell-ECM interactions (Brinchman et al., 2018, Mediators Inflamm. 2018: 9186940). It promotes invasion by inflammatory cells in injury (Mohammed et al., 2017, Tohoku J Exp Med 241: 201-238).
Tadpole SCI	DBI	DBI|ENSG00000155368|c.JGIL6RMv1_XeXenL6RMv10016641m|JGIv7b.000163806_5998458-6005156+	chr9_10S:41176705-41183403	Tadpole1WeekCntrl	Tadpole1WeekTx	OK	187.8	285.176	0.602659	2.8022	5e-05	0.00133794	yes	Cell Signaling		Only 1 homeolog is found in Xenopus laevis CNS. No change occurred in juvenile SCI hindbrain.
Juvenile ONC	DBI	DBI|ENSG00000155368|c.JGIL6RMv1_XeXenL6RMv10016641m|JGIv7b.000163806_5998458-6005156+	chr9_10S:41176705-41183403	Juvenile11DayUnopCntrl	Juvenile11DayONC	OK	143.722	279.717	0.960687	3.76283	5e-05	0.00152321	yes	Cell Signaling		Diazepam Binding Inhibitor: an endogenous ligand of benzodiazepam receptors. Binding to benzodiazepam GABA receptors at synapses modulates steroidogenesis, which is implicated in successful peripheral nerve regeneration in mammals (Lacor et al., 1999, Brain Res. 815: 70-80).
Tadpole SCI	Not Annotated	NA|c.Taira201203brain_X008489|JGIv7b.000056125_2854925-2857513-	chr1S:81080027-81082501	Tadpole1WeekCntrl	Tadpole1WeekTx	OK	1421.97	1846.83	0.377164	1.8139	0.00215	0.0246959	yes	NA		Unannotated gene in Xenopus laevis. No change occurred in juvenile SCI hindbrain.
Juvenile ONC	Not Annotated	NA|c.Taira201203brain_X008489|JGIv7b.000056125_2854925-2857513-	chr1S:81080027-81082501	Juvenile11DayUnopCntrl	Juvenile11DayONC	OK	179.017	1113.22	2.63657	9.85415	5e-05	0.00152321	yes	NA		Gene of unknown function.
Tadpole SCI	Not Annotated	NA|c.Audic201207_X005925|JGIv7b.000010587_289407-297415+	chr6S:95975453-95983461	Tadpole1WeekCntrl	Tadpole1WeekTx	OK	1.51902	3.34774	1.14005	2.9033	5e-05	0.00133794	yes	NA		Unannotated gene in Xenopus. No change was observed in juvenile SCI hindbrain; its expression there was very low.
Juvenile ONC	Not Annotated	NA|c.Audic201207_X005925|JGIv7b.000010587_289407-297415+	chr6S:95975453-95983461	Juvenile11DayUnopCntrl	Juvenile11DayONC	OK	0.780288	2.01263	1.367	2.88482	5e-05	0.00152321	yes	NA		Gene of unknown function.
Tadpole SCI	LEP	LEP|ENSG00000174697|c.Park201106_X003740|JGIv7b.000012518_7331018-7333233-	chr3L:78235027-78236810	Tadpole1WeekCntrl	Tadpole1WeekTx	OK	0	1.25889	inf	#NAME?	5e-05	0.00133794	yes	Inflammatory Response & Wound Healing		Only the chr3L homeolog was significantly upregulated in tadpole SCI and juvenile eye ONC. Neither the chr3L nor chr3S forms was upregulated in juvenile SCI hindbrain.
Juvenile ONC	LEP	LEP|ENSG00000174697|c.Park201106_X003740|JGIv7b.000012518_7331018-7333233-	chr3L:78235027-78236810	Juvenile11DayUnopCntrl	Juvenile11DayONC	OK	3.95997	11.0346	1.47847	3.71974	5e-05	0.00152321	yes	Inflammatory Response & Wound Healing		Leptin: a peptide ligand for the Leptin Receptor, which is a cytokine receptor that regulates JAK/STAT signaling, cellular metabolism (obesity) and inflammation. Leptin also induces neuroprotection after stroke (Avraham et al., 2011, Curr Neurovasc Res 8: 313).
Tadpole SCI	SYCP2	SYCP2|ENSG00000196074|c.TXGP201107_X001497|JGIv7b.000013471_4450670-4509001+	chr9_10L:16004798-16063130	Tadpole1WeekCntrl	Tadpole1WeekTx	OK	0.409518	1.13572	1.4716	3.24353	5e-05	0.00133794	yes	DNA Replication/Repair		Only the chr9_10L homeolog is expressed in Xenopus laevis CNS. No change was seen in juvenile SCI hindbrain because no test was performed, due to low expression.
Juvenile ONC	SYCP2	SYCP2|ENSG00000196074|c.TXGP201107_X001497|JGIv7b.000013471_4450670-4509001+	chr9_10L:16004798-16063130	Juvenile11DayUnopCntrl	Juvenile11DayONC	OK	0.467589	0.84398	0.85197	1.90848	0.0014	0.0230823	yes	DNA Replication/Repair		Synaptonemal Complex Protein 2: an essential component for synapsis of sister homologous chromosomes in meiosis. Few if any functions outside of meiosis are known. Expression in cells not undergoing meiosis may reflect genome instability and changes in genome architecture (Masterson et al., 2015, Cancer Sci 106: 1568-1575).
Tadpole SCI	IGF2BP3 (Scaf104)	IGF2BP3|ENSG00000136231|c.Taira201203st12_X001293|JGIv7b.000029835_116978-199658+	Scaffold104:120929-202875	Tadpole1WeekCntrl	Tadpole1WeekTx	OK	10.5853	14.3562	0.439617	1.92009	0.00075	0.0114566	yes	Post-Transcriptional Regulation		Both forms increased significantly in tadpole SCI hindbrain and frog ONC eye. No change occurred in juvenile SCI hindbrain.
Juvenile ONC	IGF2BP3 (Scaf104)	IGF2BP3|ENSG00000136231|c.Taira201203st12_X001293|JGIv7b.000029835_116978-199658+	Scaffold104:120929-202875	Juvenile11DayUnopCntrl	Juvenile11DayONC	OK	2.45623	3.65028	0.57156	1.87131	0.00145	0.0236443	yes	Post-Transcriptional Regulation		mRNA binding protein that binds the 5'UTR of Insulin like growth factor mRNA: it is involved in mRNA synthesis, transport, and translation of the mRNA and is needed for cytokine signaling.
Tadpole SCI	CCNB3 (chr8S)	CCNB3|ENSG00000268264|c.Ueno201302st10_X000047|JGIv7b.000027530_606509-623148+	chr8S:47383373-47397444	Tadpole1WeekCntrl	Tadpole1WeekTx	OK	2.56961	6.36832	1.30936	3.5359	5e-05	0.00133794	yes	DNA Replication/Repair		Both the chr8L and chr8S homeologs were upregulated in tadpole SCI hindbrain and juvenile ONC eye. No change was observed in juvenile SCI hindbrain.
Juvenile ONC	CCNB3 (chr8S)	CCNB3|ENSG00000268264|c.Ueno201302st10_X000047|JGIv7b.000027530_606509-623148+	chr8S:47383373-47397444	Juvenile11DayUnopCntrl	Juvenile11DayONC	OK	1.75624	3.25196	0.888816	2.05508	0.0002	0.0051312	yes	DNA Replication/Repair		Cyclin B3: an essential positive regulator of CDKs and therefore mitosis and mitotic checkpoints. Cyclin B is necessary for the progression of cells out of M phase. The cyclin B complex plays a critical role in the expression of the survival signal survivin (Castedo et al., 2004, Oncogene 23: 2825-2837).
Tadpole SCI	TUBB (chr8L)	TUBB|ENSG00000227739|c.Quigley201212_X029153|JGIv7b.000075398_2210237-2216593-	chr8L:53424039-53430211	Tadpole1WeekCntrl	Tadpole1WeekTx	OK	733.169	1024.36	0.482499	2.33305	0.0001	0.00239987	yes	Cytoskeletal		Both the chr8L and chr8S homeologs were upregulated in tadpole SCI hindbrain and juvenile ONC eye; no change occurred in juvenile SCI hindbrain.
Juvenile ONC	TUBB (chr8L)	TUBB|ENSG00000227739|c.Quigley201212_X029153|JGIv7b.000075398_2210237-2216593-	chr8L:53424039-53430211	Juvenile11DayUnopCntrl	Juvenile11DayONC	OK	97.025	269.572	1.47424	4.69078	5e-05	0.00152321	yes	Cytoskeletal	Tubulin	Beta class I tubulin: a major form of beta tubulin, but no specific functions have been associated with this particular isoform.
Tadpole SCI	TUBA1B (chr2L)	TUBA1B|ENSG00000123416|c.Quigley201212_X009690|JGIv7b.000014978_3194710-3204355-	chr2L:137459325-137466141	Tadpole1WeekCntrl	Tadpole1WeekTx	OK	139.03	201.042	0.532102	2.64456	5e-05	0.00133794	yes	Cytoskeletal		One of four tubulin isoforms in Xenopus laevis CNS. All four changed significantly in tadpole SCI hindbrain and juvenile ONC eye; however, no change in any isoform was seen in juvenile SCI hindbrain.
Juvenile ONC	TUBA1B (chr2L)	TUBA1B|ENSG00000123416|c.Quigley201212_X009690|JGIv7b.000014978_3194710-3204355-	chr2L:137459325-137466141	Juvenile11DayUnopCntrl	Juvenile11DayONC	OK	49.8635	97.5164	0.96766	3.661	5e-05	0.00152321	yes	Cytoskeletal	Tubulin	Tubulin 1-alpha b subunit: a tubulin isoform that is involved in mitosis. However, it's not required for RGC regeneneration in zebrafish, but TUBA1a is (Veldman et al., 2010, Mol Cell Neurosci 43: 370-83).
Tadpole SCI	CRMP1	CRMP1|ENSG00000072832|c.JGIL6RMv1_XeXenL6RMv10002296m|JGIv7b.000146311_2438241-2472347-	chr1S:16369166-16402435	Tadpole1WeekCntrl	Tadpole1WeekTx	OK	92.3635	115.584	0.323541	1.59864	0.0055	0.0465341	yes	Axon Outgrowth		Both the chr1L and chr1S homeologs were upregulated in ONC eye and tadpole SCI hindbrain using P as the criteria, but only the chr1S isoform reaches a significant Q in frog ONC eye. The chrL but not the chr1S homeolog was also upregulated in juvenile SCI hindbrain.
Juvenile ONC	CRMP1	CRMP1|ENSG00000072832|c.JGIL6RMv1_XeXenL6RMv10002296m|JGIv7b.000146311_2438241-2472347-	chr1S:16369166-16402435	Juvenile11DayUnopCntrl	Juvenile11DayONC	OK	7.8152	23.3916	1.58163	6.05498	5e-05	0.00152321	yes	Axon Outgrowth	Axon Guidance	Collapsin response mediator protein 1: a nervous system-specific protein involved in axon guidance, part of the semaphorin signal transduction pathways implicated in semaphorin-induced growth cone collapse (Bretin et al., 2005, J Comp Neurol 486: 1-17).
Tadpole SCI	FABP3 (chr2L)	FABP3|ENSG00000121769|c.JGIL6RMv1_XeXenL6RMv10028440m|JGIv7b.000013204_759092-771393+	chr2L:57025323-57036328	Tadpole1WeekCntrl	Tadpole1WeekTx	OK	154.229	213.797	0.471167	2.27058	0.00015	0.00335111	yes	Intra-cellular Transport		Both the chr2S and chr2L homeologs were significantly upregulated in frog ONC eye and tadpole SCI hindbrain. The chr2S but not the chr2L homeolog was significantly down-regulated in juvenile SCI hindbrain.
Juvenile ONC	FABP3 (chr2L)	FABP3|ENSG00000121769|c.JGIL6RMv1_XeXenL6RMv10028440m|JGIv7b.000013204_759092-771393+	chr2L:57025323-57036328	Juvenile11DayUnopCntrl	Juvenile11DayONC	OK	55.8827	77.1344	0.464971	1.80946	0.00165	0.0261076	yes	Intra-cellular Transport		Fatty Acid Binding Protein 3 (a.k.a. heart-type fatty acid binding protein): in humans, FABP3 is released from cardiac myocytes after ischemic events and is a diagnostic marker for heart disease. It transports fatty acids from the cell membrane to mitochondria for oxidation. Increased expression has been linked to partially successful spinal cord regeneration in the neonatal opposum (Noor et al.,…
Tadpole SCI	AHSA1	AHSA1|ENSG00000100591|c.Taira201203brain_X006253|JGIv7b.000039723_6073571-6082521+	chr8L:60550341-60559291	Tadpole1WeekCntrl	Tadpole1WeekTx	OK	20.471	26.5111	0.373015	1.61714	0.0053	0.0453651	yes	Inflammatory Response & Wound Healing		The chr8L but not the chr8S homeolog increased in tadpole SCI hindbrain and juvenile frog ONC eye. In juvenile SCI hindbrain, the chr8L homeolog was downregulated by P (0.03), but not by Q (0.22), but the chr8S homeolog remained unchanged (P, 0.34).
Juvenile ONC	AHSA1	AHSA1|ENSG00000100591|c.Taira201203brain_X006253|JGIv7b.000039723_6073571-6082521+	chr8L:60550341-60559291	Juvenile11DayUnopCntrl	Juvenile11DayONC	OK	13.8099	20.205	0.549016	2.13248	0.00015	0.00403758	yes	Inflammatory Response & Wound Healing		Activator Of HSP90 ATPase Activity 1: a co-chaperone protein for HSP90AA1, involved in cellular stress response. It contributes to the formation of MAP-tau aggregates through Hsp90 (Shelton et al., 2017, Proc Natl Acad Sci USA 114: 9707-12).
Tadpole SCI	SOX11	SOX11|ENSG00000176887|c.XenBase_2522256|JGIv7b.000043061_5953297-5961782+	chr5S:116889819-116892460	Tadpole1WeekCntrl	Tadpole1WeekTx	OK	21.7149	31.553	0.539093	2.50464	5e-05	0.00133794	yes	Transcription Factor		Both the chr5L and chr5S homeologs increased significantly in frog eye ONC, but only the chr5S form did so in tadpole SCI hindbrain. Neither form did so in juvenile SCI hindbrain.
Juvenile ONC	SOX11	SOX11|ENSG00000176887|c.XenBase_2522256|JGIv7b.000043061_5953297-5961782+	chr5S:116889819-116892460	Juvenile11DayUnopCntrl	Juvenile11DayONC	OK	3.22774	16.1912	2.32661	8.36983	5e-05	0.00152321	yes	Transcription Factor		SRY-box 11 protein: a transcription factor that plays an important role in neural development; overexpression of SOX11 in mouse SCI promotes corticospinal tract regeneration but interferes with functional recovery (Wang et al., 2015, J Neurosci 35: 3139-45). Also this gene promotes axon regeneration of a subset of RGCs but kills others in mice after optic nerve injury (Norsworthy et al., 2017, J …
Tadpole SCI	U2AF2	U2AF2|ENSG00000063244|c.JGIL6RMv1_XeXenL6RMv10051227m|JGIv7b.000052341_2747773-2767248-	chr7L:98635891-98655164	Tadpole1WeekCntrl	Tadpole1WeekTx	OK	41.9025	53.8427	0.361717	1.73266	0.00335	0.0332716	yes	Post-Transcriptional Regulation		Both chr7L and chr7S homeologs increased in tadpole SCI hindbrain, but only the chr7L form did so in frog ONC eye. Neither form changed significantly in juvenile SCI hindbrain.
Juvenile ONC	U2AF2	U2AF2|ENSG00000063244|c.JGIL6RMv1_XeXenL6RMv10051227m|JGIv7b.000052341_2747773-2767248-	chr7L:98635891-98655164	Juvenile11DayUnopCntrl	Juvenile11DayONC	OK	16.7232	24.1551	0.530475	2.14001	0.0001	0.00281938	yes	Post-Transcriptional Regulation		U2 small nuclear RNA auxiliary factor 2: a protein required for U2 binding to the branch site during pre-mRNA splicing. It is regulated by hnRNP A1 in alternative splicing (Howard et al., 2018, Genome Res 28: 689-698).
Tadpole SCI	STMN2 (chr6S)	STMN2|ENSG00000104435|c.XenBase_49522947|JGIv7b.000192622_316064-339746-	chr6S:100692063-100715545	Tadpole1WeekCntrl	Tadpole1WeekTx	OK	957.097	1258.85	0.395369	1.92483	0.001	0.0142593	yes	Cytoskeletal		Both the chr6L and chr6S forms were upregulated in tadpole SCI hindbrain and juvenile frog ONC eye; there was a slight but not significant upregulation in juvenile SCI hindbrain.
Juvenile ONC	STMN2 (chr6S)	STMN2|ENSG00000104435|c.XenBase_49522947|JGIv7b.000192622_316064-339746-	chr6S:100692063-100715545	Juvenile11DayUnopCntrl	Juvenile11DayONC	OK	113.836	476.978	2.06697	6.35159	5e-05	0.00152321	yes	Cytoskeletal		Stathmin 2 (a.k.a. SCG10): a gene with functions in microtubule dynamics. It is important for growth cone motility and for maintenance of axons after injury (Shin et al., 2012, PNAS, 109: E3696-705).
Tadpole SCI	SMC2	SMC2|ENSG00000136824|c.XGI_TC414107|JGIv7b.000046215_291457-326951+	chr1L:105421027-105456416	Tadpole1WeekCntrl	Tadpole1WeekTx	OK	5.20399	9.22248	0.825537	3.44099	5e-05	0.00133794	yes	DNA Replication/Repair		Only the chr1L homeolog is expressed Xenopus laevis CNS. There was no change in juvenile SCI hindbrain.
Juvenile ONC	SMC2	SMC2|ENSG00000136824|c.XGI_TC414107|JGIv7b.000046215_291457-326951+	chr1L:105421027-105456416	Juvenile11DayUnopCntrl	Juvenile11DayONC	OK	2.48017	3.5282	0.508497	1.75933	0.0021	0.0309015	yes	DNA Replication/Repair		Structural Maintenance Of Chromosomes 2: an essential component of the condensin complex, which condenses chromatin for mitosis. It also plays an important role in DNA repair (Wu and Yu, 2012, Cell Biosci 2: 5).
Tadpole SCI	DHCR7	DHCR7|ENSG00000172893|c.Taira201203brain_X011179|JGIv7b.000093786_3182880-3191754+	chr4S:19819373-19823167	Tadpole1WeekCntrl	Tadpole1WeekTx	OK	29.3425	37.7281	0.36265	1.66629	0.00475	0.042073	yes	Lipid Metabolism		Only the chr4S form was upregulated and not the chr4L form in tadpole SCI hindbrain and frog ONC eye. Neither form changed in juvenile SCI hindbrain.
Juvenile ONC	DHCR7	DHCR7|ENSG00000172893|c.Taira201203brain_X011179|JGIv7b.000093786_3182880-3191754+	chr4S:19819373-19823167	Juvenile11DayUnopCntrl	Juvenile11DayONC	OK	15.9587	25.3556	0.667962	2.65529	5e-05	0.00152321	yes	Lipid Metabolism		7-Dehydrocholesterol Reductase: a required enzyme for cholesterol synthesis. Disruption of sterol metabolism leads to neurodegeneration in many disorders (e.g., Goedeke and Fernandez-Hernando, 2014, Neurobiol Dis 72 (Pt A): 48-53).
Tadpole SCI	CCT4	CCT4|ENSG00000115484|c.Audic201207_X035752|JGIv7b.000111824_1056857-1067534-	chr5S:1069664-1079844	Tadpole1WeekCntrl	Tadpole1WeekTx	OK	70.9173	92.4278	0.38219	1.87614	0.0016	0.0201627	yes	Cytoskeletal		Both the chr5S and chr5L homeologs were significantly upregulated in tadpole SCI hindbrain and frog ONC eye; the chr5L homeolog was significantly upregulated in juvenile SCI, but the chr5S form was unchanged.
Juvenile ONC	CCT4	CCT4|ENSG00000115484|c.Audic201207_X035752|JGIv7b.000111824_1056857-1067534-	chr5S:1069664-1079844	Juvenile11DayUnopCntrl	Juvenile11DayONC	OK	49.0702	90.2239	0.878664	3.28854	5e-05	0.00152321	yes	Cytoskeletal	Chaperone	Chaperonin containing TCP1 subunit 4: a gene that is important for protein synthesis to fold proteins correctly, particularly actins and tubulins, through the CCT complex. Misregulation of this complex is associated with neurodegeneration (Pavel et al., 2016, Nat Commun. 7: 13821).
Tadpole SCI	RPS12	RPS12|ENSG00000112306|c.Taira201203st15_X002909|JGIv7b.000256230_51217-56272-	Scaffold49:552052-556819	Tadpole1WeekCntrl	Tadpole1WeekTx	OK	252.323	337.801	0.420899	2.0307	0.00075	0.0114566	yes	Post-transcriptional Regulation		Only this form is annotated in the Xenopus laevis CNS, and it was upregulated in both tadpole SCI hindbrain and juvenile ONC eye. There was no significant change in expression in juvenile SCI hindbrain.
Juvenile ONC	RPS12	RPS12|ENSG00000112306|c.Taira201203st15_X002909|JGIv7b.000256230_51217-56272-	Scaffold49:552052-556819	Juvenile11DayUnopCntrl	Juvenile11DayONC	OK	584.489	1118.81	0.936718	2.87722	5e-05	0.00152321	yes	Post-transcriptional Regulation		40S Ribosomal Protein S12: a member of the S12E family of ribosomal proteins, which are thought to be involved in translation initiation. In Drosophila embryogenesis, cells expressing higher levels of RPS12 than their neighbors are more effectively eliminated in competition, giving RPS12 a special role in embryonic patterning involving differences in cell proliferation (Kale et al., 2018, Dev Cel…
Tadpole SCI	PPID	PPID|ENSG00000171497|c.Chang2013_X029439|JGIv7b.000150743_916461-929075+	chr1S:41728597-41741200	Tadpole1WeekCntrl	Tadpole1WeekTx	OK	31.9959	41.58	0.378002	1.73339	0.0026	0.0280098	yes	Intra-cellular Transport		Both the chr1L and chr1S forms were upregulated in frog ONC eye and tadpole SCI hindbrain, using P < 0.05 as a criterion, but the FDR (Q) for the chrL form was significant for only the eye; no significant change was seen in either form in juvenile SCI hindbrain.
Juvenile ONC	PPID	PPID|ENSG00000171497|c.Chang2013_X029439|JGIv7b.000150743_916461-929075+	chr1S:41728597-41741200	Juvenile11DayUnopCntrl	Juvenile11DayONC	OK	23.8123	38.3202	0.686394	2.77001	5e-05	0.00152321	yes	Intra-cellular Transport	Chaperone	Peptidylprolyl Isomerase D: it is important for promoting protein folding by catalyzing the cis to trans isomerization of prolines. Its expression in brain is activated by stress and functions in the intracellular transport of glucocorticoid receptors (Bourke et al., 2103, Psychoneuroendocrinology 38: 84-93).
Tadpole SCI	SSSCA1	SSSCA1|ENSG00000173465|c.Audic201207_X016015|JGIv7b.000031469_487975-495315-	chr4S:490471-497776	Tadpole1WeekCntrl	Tadpole1WeekTx	OK	14.8996	19.8483	0.413745	1.71156	0.00305	0.0311515	yes	Inflammatory Response & Wound Healing		Both the chr4S and chr4L forms were upregulated in frog ONC eye, but only the chr4S form was upregulated significantly in tadpole SCI hindbrain; neither form changed significantly in juvenile SCI hindbrain.
Juvenile ONC	SSSCA1	SSSCA1|ENSG00000173465|c.Audic201207_X016015|JGIv7b.000031469_487975-495315-	chr4S:490471-497776	Juvenile11DayUnopCntrl	Juvenile11DayONC	OK	12.1548	17.7306	0.544712	2.08807	0.0003	0.00717483	yes	Inflammatory Response & Wound Healing		Sjogren Syndrome/Scleroderma Autoantigen 1 (a.k.a. p27): its precise cellular function is unknown, although it may be part of the centrosome. It is associated with Sjogren's syndrome, an autoimmune disorder of the salivary gland (Muro et al., 1998, Clin Exp Immunol 111: 372-6).
Tadpole SCI	KIAA0101	KIAA0101|ENSG00000166803|c.Amin201106_X003434|JGIv7b.000012518_823134-827177+	chr3L:84741243-84745086	Tadpole1WeekCntrl	Tadpole1WeekTx	OK	4.57101	14.1788	1.63315	3.87719	5e-05	0.00133794	yes	DNA Replication/Repair		Both homeologs were upregulated in frog ONC eye and tadpole SCI hindbrain , but the change in the chr3S form was only significant by P (0.02) and not quite by Q (0.14) in eye. There was no change in juvenile SCI hindbrain, as there was hardly any expression there.
Juvenile ONC	KIAA0101	KIAA0101|ENSG00000166803|c.Amin201106_X003434|JGIv7b.000012518_823134-827177+	chr3L:84741243-84745086	Juvenile11DayUnopCntrl	Juvenile11DayONC	OK	4.25998	7.29047	0.775165	1.69545	0.0033	0.0427275	yes	DNA Replication/Repair		A PCNA-clamp associated factor: it is involved in DNA repair during mitosis.
Tadpole SCI	OTOP3	OTOP3|ENSG00000182938|c.Taira201203eye_X014231|JGIv7b.000318577_107012-163938-	chr9_10S:33039035-33095952	Tadpole1WeekCntrl	Tadpole1WeekTx	OK	0.79481	2.00876	1.33762	2.72591	5e-05	0.00133794	yes	Inflammatory Response & Wound Healing		Only the chr9_10S form was expressed found in the Xenopus laevis CNS. Although upregulated in successful regeneration in both eye and tadpole SCI hindbrain, it was significantly down-regulated in juvenile SCI hindbrain.
Juvenile ONC	OTOP3	OTOP3|ENSG00000182938|c.Taira201203eye_X014231|JGIv7b.000318577_107012-163938-	chr9_10S:33039035-33095952	Juvenile11DayUnopCntrl	Juvenile11DayONC	OK	0.788119	1.57317	0.997185	2.01361	0.0005	0.0107585	yes	Inflammatory Response & Wound Healing		Otopetrin 3: a highly conserved gene whose only known functions are in otolith and vestibular development, where it is essential. Otopetrins, in general, are negative regulators of inflammation; they down-regulate STAT (Wang et al., 2014, Diabetes 63: 1340-52).
Tadpole SCI	PPIH	PPIH|ENSG00000171960|c.Audic201207_X035532|JGIv7b.000109184_754674-777258-	chr7L:88709171-88731626	Tadpole1WeekCntrl	Tadpole1WeekTx	OK	14.2635	22.4238	0.652701	2.21758	5e-05	0.00133794	yes	Post-Transcriptional Regulation		Only the chr7L form increased significantly in frog ONC eye and tadpole SCI hindbrain. The chr7S form was either not expressed (tadpole) or didn't increase (eye). Neither homeolog changed in juvenile SCI hindbrain.
Juvenile ONC	PPIH	PPIH|ENSG00000171960|c.Audic201207_X035532|JGIv7b.000109184_754674-777258-	chr7L:88709171-88731626	Juvenile11DayUnopCntrl	Juvenile11DayONC	OK	11.9083	18.1623	0.608987	1.94535	0.00085	0.0161221	yes	Post-Transcriptional Regulation	Chaperone	Peptidylprolyl Isomerase H: a member of the peptidyl-prolyl cis-trans isomerase (PPIase) family, whose members catalyze the cis-trans isomerization of proline. This member is a component of the spliceosome and may act as a chaperone for proteins that enter the spliceosome (Rajiv et al., 2017, Biochem J 474: 3689-3704).
Tadpole SCI	CCT6A (chr2L)	CCT6A|ENSG00000146731|c.Audic201207_X029907|JGIv7b.000075833_668506-688096-	chr2L:96169911-96189344	Tadpole1WeekCntrl	Tadpole1WeekTx	OK	64.6737	84.0445	0.377973	1.86669	0.00215	0.0246959	yes	Cytoskeletal		Both chr2L and chr2S homeologs increased in tadpole SCI hindbrain and juvenile ONC eye. Neither the chr2L nor chr2S homeologs changed significantly in juvenile SCI hindbrain
Juvenile ONC	CCT6A (chr2L)	CCT6A|ENSG00000146731|c.Audic201207_X029907|JGIv7b.000075833_668506-688096-	chr2L:96169911-96189344	Juvenile11DayUnopCntrl	Juvenile11DayONC	OK	43.8957	60.4564	0.461814	1.75952	0.0022	0.0319215	yes	Cytoskeletal	Chaperone	Chaperonin containing TCP subunit 6A: a gene required for actin and tubulin protein expression.
Tadpole SCI	ACTL6A	ACTL6A|ENSG00000136518|c.Taira201203st12_X003573|JGIv7b.000168805_112041-126867+	chr5S:89692748-89704397	Tadpole1WeekCntrl	Tadpole1WeekTx	OK	12.2816	19.4961	0.666683	2.73259	5e-05	0.00133794	yes	Epigenetic		Both chr5L and chr5S homeologs increased in tadpole SCI hindbrain and juvenile ONC eye (chr5L: P, 0.006; Q, 0.06; 5S: P, 0.00045; Q, 0.00993), although the chr5L form did not quite reach signficance by Q in the eye. Neither homeolog changed signficantly in juvenile SCI hindbrain.
Juvenile ONC	ACTL6A	ACTL6A|ENSG00000136518|c.Taira201203st12_X003573|JGIv7b.000168805_112041-126867+	chr5S:89692748-89704397	Juvenile11DayUnopCntrl	Juvenile11DayONC	OK	8.36463	12.3768	0.565267	2.07916	0.00045	0.00992911	yes	Epigenetic		Actin-Like protein 6A: an ARP (actin-related protein) that is related to the SWI/SNF complex in yeast and fly and is a component of the BAF nucleosome remodeling complex. This complex antagonizes chromatin mediated transcriptional repression, acting as a chromatin modifying factor, which is induced after learning and facilitates long-term memory consolidation (Yoo et al., 2017, J Neurosci 37: 368…
Tadpole SCI	STMN2 (chr6L)	STMN2|ENSG00000104435|c.XenBase_284521649|JGIv7b.000022127_3415350-3437985-	chr6L:123940306-123962788	Tadpole1WeekCntrl	Tadpole1WeekTx	OK	824.306	1087.16	0.399313	1.95732	0.00065	0.0103431	yes	Cytoskeletal		Both the chr6L and chr6S homeologs were upregulated in tadpole SCI hindbrain and frog ONC eye; there was no significant change in expression in juvenile SCI hindbrain.
Juvenile ONC	STMN2 (chr6L)	STMN2|ENSG00000104435|c.XenBase_284521649|JGIv7b.000022127_3415350-3437985-	chr6L:123940306-123962788	Juvenile11DayUnopCntrl	Juvenile11DayONC	OK	110.988	421.964	1.92671	6.15389	5e-05	0.00152321	yes	Cytoskeletal		Stathmin 2 (a.k.a. SCG10): it functions in microtubule dynamics and is important for growth cone motility and for maintenance of axons after injury (Shin et al., 2012, PNAS, 109: E3696-705).
Tadpole SCI	PRDX1	PRDX1|ENSG00000117450|c.Amin201106_X026702|JGIv7b.000325141_699951-717855+	chr4L:80039980-80057884	Tadpole1WeekCntrl	Tadpole1WeekTx	OK	203.028	275.03	0.437911	2.15758	0.00035	0.00650209	yes	Inflammatory Response & Wound Healing		Only the chr4L homeolog was significantly upregulated in frog ONC eye and tadpole SCI hindbrai. Neither homeolog changed significantly in juvenile SCI hindbrain.
Juvenile ONC	PRDX1	PRDX1|ENSG00000117450|c.Amin201106_X026702|JGIv7b.000325141_699951-717855+	chr4L:80039980-80057884	Juvenile11DayUnopCntrl	Juvenile11DayONC	OK	95.2897	158.113	0.73056	2.75676	5e-05	0.00152321	yes	Inflammatory Response & Wound Healing		Peroxiredoxin 1: it regulates hydrogen peroxide levels in cells, which plays an important role in acute inflammation and an important role in protecting cells from oxidative stress (e.g., Ishii, 2015, Free Radic Biol Med 88 (Pt. B): 189-198).
Tadpole SCI	MAD2L1 (chr1S)	MAD2L1|ENSG00000164109|c.JGIL6RMv1_XeXenL6RMv10044449m|JGIv7b.000024467_2664854-2672169-	chr1S:59160738-59167965	Tadpole1WeekCntrl	Tadpole1WeekTx	OK	2.54632	6.90204	1.43861	4.41786	5e-05	0.00133794	yes	DNA Replication/Repair		Both chr1L and chr1S homeologs increased in tadpole SCI hindbrain and frog ONC eye; there was no significant change in expression of either homeolog in juvenile SCI hindbrain.
Juvenile ONC	MAD2L1 (chr1S)	MAD2L1|ENSG00000164109|c.JGIL6RMv1_XeXenL6RMv10044449m|JGIv7b.000024467_2664854-2672169-	chr1S:59160738-59167965	Juvenile11DayUnopCntrl	Juvenile11DayONC	OK	1.57617	2.68753	0.769855	1.93197	0.0011	0.0195454	yes	DNA Replication/Repair		Mitotic arrest deficient 2 like 1: a mitotic checkpoint protein. It prevents cells from passing from anaphase to telophase until all chromosomes are properly aligned. It is also potentially involved in DNA repair and ensuring genome stability by slowing down or halting mitosis until repair takes place (Lawrence et al., 2015, PLoS Genet 11: e1005150).
Tadpole SCI	SOCS3	SOCS3|ENSG00000184557|c.JGIL6RMv1_XeXenL6RMv10053534m|JGIv7b.000184854_234421-237666+	chr9_10L:18816877-18820128	Tadpole1WeekCntrl	Tadpole1WeekTx	OK	0.245684	0.867079	1.81936	2.32693	0.00465	0.0414955	yes	Inflammatory Response & Wound Healing		Both chr9_10L and chr9_10S homeologs were upregulated significantly in frog ONC eye, but only the chr9_10L homeolog was upregulated in the tadpole SCI hindbrain. In juvenile SCI hindbrain, neither homeolog changed significantly, but SOCS3-like (SOCS3 chr7L in Mayball) is upregulated. Socs3-like was also upregulated in frog ONC eye (chr7S&L) and tadpole SCI hindbrain (chr7S), too.
Juvenile ONC	SOCS3	SOCS3|ENSG00000184557|c.JGIL6RMv1_XeXenL6RMv10053534m|JGIv7b.000184854_234421-237666+	chr9_10L:18816877-18820128	Juvenile11DayUnopCntrl	Juvenile11DayONC	OK	2.42112	8.89992	1.87812	5.61053	5e-05	0.00152321	yes	Inflammatory Response & Wound Healing		Suppressor of cytokine signaling 3: it modulates cytokine signaling and in mammals, it suppresses CNS axon regeneration (e.g., Benowitz et al., 2017, Exp Neurol 287 (Pt. 3): 365-373). It may, however, have pro-regenerative effects in frog optic nerve regeneration (Priscilla and Szaro, 2019, Brain Res 1704: 150-160).
Tadpole SCI	KIF11	KIF11|ENSG00000138160|c.Quigley201212_X004540|JGIv7b.000007555_3080567-3104831+	chr7L:20418643-20442751	Tadpole1WeekCntrl	Tadpole1WeekTx	OK	1.22313	2.83392	1.21222	3.53252	5e-05	0.00133794	yes	Cytoskeletal		Both chr7S and chr7L homeologs were upregulated signficantly in tadpole SCI, but only the chr7L form was upregulated in frog ONC eye. In juvenile SCI hindbrain, expression did change significantly.
Juvenile ONC	KIF11	KIF11|ENSG00000138160|c.Quigley201212_X004540|JGIv7b.000007555_3080567-3104831+	chr7L:20418643-20442751	Juvenile11DayUnopCntrl	Juvenile11DayONC	OK	0.651424	1.1074	0.765508	1.7504	0.0034	0.043696	yes	Cytoskeletal	Motor	Kinesin family member 11: + end microtubule motor. It is required for establishing a bipolar spindle during mitosis, but is also needed for transport of proteins and vesicles from the golgi to the cell surface. It is also known as thyroid receptor (TR) interacting protein, with which it interacts when TR is bound to TH, to bring it to the nucleus. Surprisingly, inhibiting KIF11 in cultured adult …
Tadpole SCI	TUBA1B (chr2S)	TUBA1B|ENSG00000123416|c.Quigley201212_X004776|JGIv7b.000008129_6759621-6770517+	chr2S:119274102-119284985	Tadpole1WeekCntrl	Tadpole1WeekTx	OK	191.289	311.677	0.704294	3.52142	5e-05	0.00133794	yes	Cytoskeletal		One of four isoforms in Xenopus CNS. All four isoforms changed in expression in tadpole SCI hindbrain and juvenile ONC eye; there was no change in any isoform in juvenile SCI hindbrain.
Juvenile ONC	TUBA1B (chr2S)	TUBA1B|ENSG00000123416|c.Quigley201212_X004776|JGIv7b.000008129_6759621-6770517+	chr2S:119274102-119284985	Juvenile11DayUnopCntrl	Juvenile11DayONC	OK	87.4162	196.697	1.17	3.97637	5e-05	0.00152321	yes	Cytoskeletal	Tubulin	Tubulin 1-alpha b subunit: a tubulin subtype that is involved in mitosis. It is not required for optic axon regeneration in zebrafish (Veldman et al., 2010, Mol Cell Neurosci 43: 370-383).
Tadpole SCI	IDH1	IDH1|ENSG00000138413|c.Ismailoglu201203_X009243|JGIv7b.000120240_5781311-5800946+	chr9_10L:82053411-82071120	Tadpole1WeekCntrl	Tadpole1WeekTx	OK	36.8704	52.4391	0.508179	2.3906	0.0001	0.00239987	yes	Epigenetic		Both the chr9_10L and chr9_10S homeologs were upregulated in the frog ONC eye and tadpole SCI hindbrain, although in the hindbrain, the increase for the chr9_10S homeolog was just beyond the FDR < 0.05 cutoff (P, 0.008; Q,0.06). Both homeologs were significantly down regulated in juvenile SCI hindbrain by P, but by Q, only the chr9_10L form was.
Juvenile ONC	IDH1	IDH1|ENSG00000138413|c.Ismailoglu201203_X009243|JGIv7b.000120240_5781311-5800946+	chr9_10L:82053411-82071120	Juvenile11DayUnopCntrl	Juvenile11DayONC	OK	22.575	30.2978	0.42449	1.71058	0.00355	0.0449573	yes	Epigenetic		Cytosolic isocitrate dehydrogenase: significant metabolic enzye required for NADPH production. Mutations in IDH1 are associated with gliomas. Although primarily a metabolic enzyme, IDH1 metabolically regulates TET enzymes involved in DNA methylation by regulating the substrates needed for converting 5mC to 5hmC (hydroxy-methylation) (Vasanthakumar and Godley, 2015, Cancer Genet 208: 167-177).
Tadpole SCI	PSMB5	PSMB5|ENSG00000100804|c.Amin201106_X004573|JGIv7b.000013576_6389509-6394170-	chr1L:138627134-138632088	Tadpole1WeekCntrl	Tadpole1WeekTx	OK	56.0746	72.9641	0.379839	1.71778	0.00355	0.0345211	yes	Inflammatory Response & Wound Healing		Both chr1L and chr1S homeologs were upregulated in frog ONC eye and tadpole SCI hindbrain. Neither changed significantly in juvenile SCI hindbrain.
Juvenile ONC	PSMB5	PSMB5|ENSG00000100804|c.Amin201106_X004573|JGIv7b.000013576_6389509-6394170-	chr1L:138627134-138632088	Juvenile11DayUnopCntrl	Juvenile11DayONC	OK	48.5476	72.3522	0.575638	2.31857	0.0003	0.00717483	yes	Inflammatory Response & Wound Healing		Proteasome subunit beta 5: subunit of the 26S proteasome, involved in degradation of cellular proteins. These degradation pathways are activated by SOCS3 to keep inflammation under control by reducing JAK/STAT signaling.
Tadpole SCI	WDR77	WDR77|ENSG00000116455|c.Chang2013_X029932|JGIv7b.000159212_514222-523696-	chr2S:33624133-33633168	Tadpole1WeekCntrl	Tadpole1WeekTx	OK	27.6208	38.3678	0.474143	2.07113	0.0005	0.008457	yes	Epigenetic		Only a chr2S form is expressed in Xenopus laevis CNS, and it was upregulated signficantly in both frog ONC eye and tadpole SCI hindbrain. There was no significant change in juvenile SCI hindbrain.
Juvenile ONC	WDR77	WDR77|ENSG00000116455|c.Chang2013_X029932|JGIv7b.000159212_514222-523696-	chr2S:33624133-33633168	Juvenile11DayUnopCntrl	Juvenile11DayONC	OK	16.1769	23.9596	0.566667	2.18978	0.00015	0.00403758	yes	Epigenetic		WD repeat domain 77: chromatin (histone and other proteins) remodeling enzyme that modifies arginines to dimethylarginines ( for example, H4R3me2S). This modification represses expression of immune response genes controlled by C/EBP (Tsutsui et al., 2013, J Biol Chem 288: 20955-65).
Tadpole SCI	MAD2L1 (chr1L)	MAD2L1|ENSG00000164109|c.XenBase_148230640|JGIv7b.000000243_2713296-2720985-	chr1L:64373441-64380781	Tadpole1WeekCntrl	Tadpole1WeekTx	OK	2.52091	4.1418	0.716312	1.81241	0.00225	0.0254462	yes	DNA Replication/Repair		Both chr2L and chr2S forms increased in tadpole SCI hindbrain and frog ONC eye. There was no signficant change in expression in juvenile SCI hindbrain.
Juvenile ONC	MAD2L1 (chr1L)	MAD2L1|ENSG00000164109|c.XenBase_148230640|JGIv7b.000000243_2713296-2720985-	chr1L:64373441-64380781	Juvenile11DayUnopCntrl	Juvenile11DayONC	OK	1.34737	3.03273	1.17047	2.54655	5e-05	0.00152321	yes	DNA Replication/Repair		Mitotic arrest deficient 2 like 1: a mitotic checkpoint protein. Prevents cells from passing from anaphase to telophase until all chromosomes are properly aligned. Also potentially involved in DNA repair and ensuring genome stability by slowing down or halting mitosis until repair takes place (Lawrence et al., 2015, PLoS Genet 11: e1005150).
Tadpole SCI	DENR (chr1S)	DENR|ENSG00000139726|c.Ueno201210brain_X002855|JGIv7b.000211266_26923-45266-	chr1S:134292667-134310784	Tadpole1WeekCntrl	Tadpole1WeekTx	OK	30.5035	48.8002	0.677914	2.67524	5e-05	0.00133794	yes	Post-Transcriptional Regulation		Both chr1L and chr1S forms changed in tadpole SCI hindbrain and juvenile ONC eye; there was no significant change in juvenile SCI hindbrain.
Juvenile ONC	DENR (chr1S)	DENR|ENSG00000139726|c.Ueno201210brain_X002855|JGIv7b.000211266_26923-45266-	chr1S:134292667-134310784	Juvenile11DayUnopCntrl	Juvenile11DayONC	OK	43.5673	71.2774	0.710197	2.6455	5e-05	0.00152321	yes	Post-Transcriptional Regulation		Density regulated re-initiation and release factor: a translation initiation factor implicated in Charcot-Marie Tooth disease. It supports tissue growth by promoting re-initiation of translation downstream of upstream Open Reading Frames (Schleich et al., 2014, Nature, 512: 208-12).
Tadpole SCI	CARHSP1	CARHSP1|ENSG00000153048|c.Amin201106_X007374|JGIv7b.000026364_2644128-2662567+	chr9_10S:78511084-78529458	Tadpole1WeekCntrl	Tadpole1WeekTx	OK	6.74061	9.77422	0.536101	1.60715	0.00585	0.0488884	yes	Post-Transcriptional Regulation		The chr9_10S form was significantly upregulated in frog ONC eye and tadpole SCI hindbrain. There was also evidence for possible upregulation juvenile SCI hindbrain, but only by P and not by Q (P, 0.01; Q, 0.13). There was no change in the chr9_10L form in any tissue with injury.
Juvenile ONC	CARHSP1	CARHSP1|ENSG00000153048|c.Amin201106_X007374|JGIv7b.000026364_2644128-2662567+	chr9_10S:78511084-78529458	Juvenile11DayUnopCntrl	Juvenile11DayONC	OK	16.1888	24.984	0.62601	2.31193	0.0001	0.00281938	yes	Post-Transcriptional Regulation		Calcium-regulated heat stable protein 1: it binds mRNA 3'UTRs. It is known, for example, to stabilizes TNF-alpha mRNA (Pfeiffer et al., 2011, Mol Cell Biol 31: 277-86).
Tadpole SCI	TUBA3D	TUBA3D|ENSG00000075886|c.Quigley201212_X043247|JGIv7b.000193525_686687-695066-	chr2S:60566333-60572575	Tadpole1WeekCntrl	Tadpole1WeekTx	OK	32.4102	53.9797	0.735968	3.45698	5e-05	0.00133794	yes	Cytoskeletal		Both the chr2S and chr2L homeologs were upregulated in ONC eye and tadpole SCI hindbrain, but in tadpole, the change in the chr2L form was significant only by P criterion, but not quite by Q (P, 0.008; Q, 0.06). In juvenile SCI, the chr2L form was unchanged, but this chr2S form was significantly downregulated.
Juvenile ONC	TUBA3D	TUBA3D|ENSG00000075886|c.Quigley201212_X043247|JGIv7b.000193525_686687-695066-	chr2S:60566333-60572575	Juvenile11DayUnopCntrl	Juvenile11DayONC	OK	31.3906	63.4766	1.01589	3.9959	5e-05	0.00152321	yes	Cytoskeletal	Tubulin	Tubulin alpha 3D: a subtype of alpha tubulin.
Tadpole SCI	TOMM5	TOMM5|ENSG00000175768|c.XGI_TC438158|JGIv7b.000120942_484552-488350+	chr1L:106565712-106569352	Tadpole1WeekCntrl	Tadpole1WeekTx	OK	65.3808	86.2688	0.399972	1.70172	0.0037	0.0355092	yes	Intra-cellular Transport		Only the chr1L form is expressed in CNS in Xenopus laevis. There was no significant downregulation in juvenile SCI hindbrain.
Juvenile ONC	TOMM5	TOMM5|ENSG00000175768|c.XGI_TC438158|JGIv7b.000120942_484552-488350+	chr1L:106565712-106569352	Juvenile11DayUnopCntrl	Juvenile11DayONC	OK	44.1702	68.5585	0.634261	2.42486	0.0001	0.00281938	yes	Intra-Cellular Transport		Translocase of Outer Mitochondrial Memembrane 5: a mitochondrial transmembrane protein that is important for maintaining the structural integrity of the TOM complex, which is needed to transport proteins into mitochondria (Kato and Mihara, 2008, Biochem Biophys Res Commun 369: 958-963).
Tadpole SCI	MMP28	MMP28|ENSG00000271447|c.Taira201203st35_X003603|JGIv7b.000267344_2269148-2309283+	chr2L:91879501-91918348	Tadpole1WeekCntrl	Tadpole1WeekTx	OK	1.21504	2.25785	0.893942	2.53047	5e-05	0.00133794	yes	Inflammatory Response & Wound Healing		Significant upregulation of the chr2L and chr2S homeologs occurred in frog ONC eye, but only the chr2L homeolog was upregulated in tadpole SCI hindbrain. In the latter, the chr2S homeolog remained unchanged and a chr8S paralog was down regulated. In juvenile SCI, neither the chr2S nor chr2L form changed, and the chr8S paralog did not change significantly.
Juvenile ONC	MMP28	MMP28|ENSG00000271447|c.Taira201203st35_X003603|JGIv7b.000267344_2269148-2309283+	chr2L:91879501-91918348	Juvenile11DayUnopCntrl	Juvenile11DayONC	OK	2.26244	5.61152	1.31051	4.53633	5e-05	0.00152321	yes	Inflammatory Response & Wound Healing		Matrix metalloprotease 28: a protease that breaks down extracellular matrix. It is implicated in wound healing and repair. Its expression precedes myelination during peripheral nerve repair in Xenopus (Werner et al., 2007, Dev Dyn 236: 2852-64). It also promotes the M1 to M2 transition in macrophages (Gharib et al., 2014, J Leukoc Biol 95: 9-18).
Tadpole SCI	PSMB7	PSMB7|ENSG00000136930|c.JGIL6RMv1_XeXenL6RMv10036025m|JGIv7b.000003586_2248580-2282231+	chr8L:9752751-9786170	Tadpole1WeekCntrl	Tadpole1WeekTx	OK	45.3995	64.4027	0.504444	2.24044	0.00025	0.00502079	yes	Inflammatory Response & Wound Healing		The chr8S and chr8L homeologs were both upregulated in frog ONC eye and tadpole SCI hindbrain, but only the chr8L was significant by both P and Q criteria in the tadpole SCI. Neither homeolog changed significantly in expression in juvenile SCI hindbrain.
Juvenile ONC	PSMB7	PSMB7|ENSG00000136930|c.JGIL6RMv1_XeXenL6RMv10036025m|JGIv7b.000003586_2248580-2282231+	chr8L:9752751-9786170	Juvenile11DayUnopCntrl	Juvenile11DayONC	OK	40.8811	56.4829	0.46638	1.87231	0.00145	0.0236443	yes	Inflammatory Response & Wound Healing		Proteasome subunit beta 7: an important component of the 26S proteasome. The proteasome is an important regulator of inflammation, for example, through suppression of JAK/STAT signaling.
Tadpole SCI	Not Annotated	NA|c.Taira201203st08_X004257|JGIv7b.000107078_130406-136077+	chr7L:90336888-90342514	Tadpole1WeekCntrl	Tadpole1WeekTx	OK	80.4509	113.003	0.490176	2.4342	5e-05	0.00133794	yes	NA		Unannotated gene. No change in juvenile SCI hindbrain.
Juvenile ONC	Not Annotated	NA|c.Taira201203st08_X004257|JGIv7b.000107078_130406-136077+	chr7L:90336888-90342514	Juvenile11DayUnopCntrl	Juvenile11DayONC	OK	16.7108	31.2817	0.904539	3.56952	5e-05	0.00152321	yes	NA		Unannotated gene of unknown function.
Tadpole SCI	MCM7	MCM7|ENSG00000166508|c.Taira201203st35_X003466|JGIv7b.000233955_309052-351782-	Scaffold20:3944158-3986822	Tadpole1WeekCntrl	Tadpole1WeekTx	OK	2.56704	5.2675	1.03701	3.65929	5e-05	0.00133794	yes	DNA Replication/Repair		Both a scaffold form and a chr7L homeolog changed in tadpole SCI hindbrain, but only the scaffold form changed significantly in frog ONC eye. There was no change in juvenile SCI hindbrain for either homeolog.
Juvenile ONC	MCM7	MCM7|ENSG00000166508|c.Taira201203st35_X003466|JGIv7b.000233955_309052-351782-	Scaffold20:3944158-3986822	Juvenile11DayUnopCntrl	Juvenile11DayONC	OK	1.92443	3.00622	0.643522	2.02985	0.0003	0.00717483	yes	DNA Replication/Repair		Minichromosome Maintenance Complex Component 7: a component of a complex of genes essential for the initiation of genome replication (Nguyen et al., 2000, Curr Biol 10: 195-205). The complex functions as a helicase (Lei, 2005, Curr Cancer Drug Targets 5: 365-380).
Tadpole SCI	EIF3I	EIF3I|ENSG00000084623|c.XGI_TC458521|JGIv7b.000166674_3075539-3095641+	chr2S:70797541-70807845	Tadpole1WeekCntrl	Tadpole1WeekTx	OK	48.2454	60.952	0.337283	1.58841	0.0059	0.0491555	yes	Post-Transcriptional Regulation		Both the chr2L and chr2S homeologs gave evidence for upregulation, but in the ONC eye, the increase in expression of the chr2L homeolog was only significant by P and not by Q (P, 0.05; Q, 0.26); neither homeolog changed significantly in juvenile SCI hindbrain.
Juvenile ONC	EIF3I	EIF3I|ENSG00000084623|c.XGI_TC458521|JGIv7b.000166674_3075539-3095641+	chr2S:70797541-70807845	Juvenile11DayUnopCntrl	Juvenile11DayONC	OK	59.6843	79.9437	0.421633	1.64569	0.0038	0.0470075	yes	Post-Transcriptional Regulation		Eukaryotic Translation Initiation Factor 3 Subunit I (i): an important component of the apparatus needed to initiate mRNA translation. eIF3i overexpression enhances both cap-dependent and IRES-dependent translation of specific transcripts over and above that associated with general increases in translation (Roobol et al., 2014, Biochem J 458: 213-224).
Tadpole SCI	CMPK1	CMPK1|ENSG00000162368|c.Taira201203ovary_X004687|JGIv7b.000069443_2629607-2643116+	chr4S:67780640-67793631	Tadpole1WeekCntrl	Tadpole1WeekTx	OK	33.786	45.0105	0.413834	1.89727	0.00155	0.019715	yes	DNA Replication/Repair		Only this chr4S homeolog is expressed in Xenopus laevis CNS. These was no change in juvenile SCI hindbrain.
Juvenile ONC	CMPK1	CMPK1|ENSG00000162368|c.Taira201203ovary_X004687|JGIv7b.000069443_2629607-2643116+	chr4S:67780640-67793631	Juvenile11DayUnopCntrl	Juvenile11DayONC	OK	29.3702	42.1629	0.521621	2.10786	0.00035	0.00810963	yes	DNA Replication/Repair	Epigenetic	Cytidine/uridine monophosphate kinase 1: a gene required for nucleic acid biosynthesis. It converts CMP, UMP and dCMP into the di-phosphate forms. It plays a role in determining the efficiency of DNA repair involving cytidine/uridine, and therefore may play a role in base excision repair pathways involved in altering DNA methylation (Tsao et al., 2015, Cell Cycle, 14: 354-363).
Tadpole SCI	CCNB3 (chr8L)	CCNB3|ENSG00000268264|c.Ismailoglu201203_X004497|JGIv7b.000036864_2914905-2928448+	chr8L:14484266-14497709	Tadpole1WeekCntrl	Tadpole1WeekTx	OK	1.85719	4.16867	1.16647	3.76168	5e-05	0.00133794	yes	DNA Replication/Repair		Both the 8chrL and chr8S homeologs were upregulated in tadpole SCI hindbrain and juvenile ONC eye. There was no significant change in juvenile SCI hindbrain.
Juvenile ONC	CCNB3 (chr8L)	CCNB3|ENSG00000268264|c.Ismailoglu201203_X004497|JGIv7b.000036864_2914905-2928448+	chr8L:14484266-14497709	Juvenile11DayUnopCntrl	Juvenile11DayONC	OK	0.705547	1.29394	0.874961	2.02495	0.00055	0.0114553	yes	DNA Replication/Repair		Cyclin B3: an essential positive regulator of CDKs and therefore mitosis and mitotic checkpoints. Cyclin B is necessary for the progression of cells out of M phase. The cyclin B complex plays a critical role in the expression of the survival signal survivin (Castedo et al., 2004, Oncogene 23: 2825-2837).
Tadpole SCI	SDCBP	SDCBP|ENSG00000137575|c.Taira201203intestine_X004912|JGIv7b.000058038_3323413-3346206-	chr6L:117240644-117262834	Tadpole1WeekCntrl	Tadpole1WeekTx	OK	97.8098	129.907	0.409427	2.00441	0.0006	0.00975077	yes	Cell Signaling		Both the chr6S and chr6L homeologs were upregulated in tadpole SCI hindbrain, but only the chr6L was upregulated in frog ONC eye. Neither homeolog changed in juvenile SCI hindbrain.
Juvenile ONC	SDCBP	SDCBP|ENSG00000137575|c.Taira201203intestine_X004912|JGIv7b.000058038_3323413-3346206-	chr6L:117240644-117262834	Juvenile11DayUnopCntrl	Juvenile11DayONC	OK	38.9026	55.9473	0.524203	2.10824	0.00075	0.014598	yes	Cell Signaling		Syndecan Binding Protein (a.k.a. syntenin): a protein associated with cytoskeletal-membrane interactions, but it is in the nucleus, too. It is associated with neuro and immunomodulation, and is known to promote spinal cord axon regeneration in zebrafish (Yu and Schachner, 2013, Eur J Neurosci 38: 2280-9).
Tadpole SCI	PFDN4	PFDN4|ENSG00000101132|c.Taira201203st12_X000711|JGIv7b.000013471_869300-879138+	chr9_10L:12426666-12433266	Tadpole1WeekCntrl	Tadpole1WeekTx	OK	44.9842	66.4469	0.562785	2.2706	0.00015	0.00335111	yes	Cytoskeletal		Both the chr9_10L and chr9_10S homelogs increased in frog ONC eye, but only the chr9_10L form increased significantly in tadpole SCI hindbrain. No change occurred in either form in juvenile SCI hindbrain.
Juvenile ONC	PFDN4	PFDN4|ENSG00000101132|c.Taira201203st12_X000711|JGIv7b.000013471_869300-879138+	chr9_10L:12426666-12433266	Juvenile11DayUnopCntrl	Juvenile11DayONC	OK	44.8396	71.3445	0.670029	2.57103	5e-05	0.00152321	yes	Cytoskeletal	Chaperone	Prefoldin subunit 4: a chaperone involved in protein folding. It is particularly involved in actin and tubulin synthesis, but may also have nuclear functions (Milan-Zambrano and Chavez, 2014, Open Biol 4: 140085).
Tadpole SCI	EEF1G	EEF1G|ENSG00000254772|c.XGI_TC432710|JGIv7b.000002589_543908-560716+	chr4L:26394924-26410691	Tadpole1WeekCntrl	Tadpole1WeekTx	OK	617.196	986.601	0.67674	3.35473	5e-05	0.00133794	yes	Post-Transcriptional Regulation		Both chr4L and chr4S homelogs increased in frog ONC eye, but only the chr4L form increased significantly in tadpole SCI hindbrain. The chr4L form was significantly downregulated in juvenile SCI hindbrain.
Juvenile ONC	EEF1G	EEF1G|ENSG00000254772|c.XGI_TC432710|JGIv7b.000002589_543908-560716+	chr4L:26394924-26410691	Juvenile11DayUnopCntrl	Juvenile11DayONC	OK	479.618	780.716	0.702911	1.80555	0.004	0.0484729	yes	Post-Transcriptional Regulation		Eukaryotic translation elongation factor 1 gamma: it participates in the delivery of aminoacylated tRNAs to the ribosome, probably by anchoring to other cell components. eEF1G binds the promoter of the vimentin gene (an intermediate filament involved in process outgrowth in glia and neurons) promoter and RNA polII. Upon binding, it is believed to escort the vimentin mRNA from the nucleus to its a…
Tadpole SCI	CKAP2	CKAP2|ENSG00000136108|c.Taira201203testis_X003528|JGIv7b.000200825_4307694-4322633+	chr2L:152872142-152886299	Tadpole1WeekCntrl	Tadpole1WeekTx	OK	3.35692	7.21769	1.1044	3.97116	5e-05	0.00133794	yes	Cytoskeletal		All 3 para/homeologs were upregulated in tadpole SCI hindbrain, but only the chr2L was upregulated significantly in frog ONC eye. None changed signficantly in expression in juvenile SCI hindbrain.
Juvenile ONC	CKAP2	CKAP2|ENSG00000136108|c.Taira201203testis_X003528|JGIv7b.000200825_4307694-4322633+	chr2L:152872142-152886299	Juvenile11DayUnopCntrl	Juvenile11DayONC	OK	1.56575	2.55	0.703637	1.98912	0.0007	0.013845	yes	Cytoskeletal	Mitosis	Cytoskeleton associated protein 2: a microtubule-associated microtubule-stabilizing protein. It is known to be important for spindle formation in mitosis (Yoo et al., 2016, Biochem Biophys Res Commun 473: 886-893).
Tadpole SCI	PRMT1 (chr7S)	PRMT1|ENSG00000126457|c.mgEST_1013085541|JGIv7b.000129797_250933-262238-	chr7S:78113172-78124161	Tadpole1WeekCntrl	Tadpole1WeekTx	OK	122.606	178.994	0.545879	2.70869	5e-05	0.00133794	yes	Post-transcriptional Regulation		Both the chr7S and chr7L homeologs were upregulated significantly in tadpole SCI hindbrain and frog ONC eye. There was no change in either form in juvenile SCI hindbrain.
Juvenile ONC	PRMT1 (chr7S)	PRMT1|ENSG00000126457|c.mgEST_1013085541|JGIv7b.000129797_250933-262238-	chr7S:78113172-78124161	Juvenile11DayUnopCntrl	Juvenile11DayONC	OK	77.3924	114.811	0.568994	2.11763	0.0008	0.0153699	yes	Post-transcriptional Regulation	Epigenetic	Protein arginine N-methyltransferase 1: a gene involved in methylation of hnRNP's and histones. It regulates hnRNP K, an RNA-binding protein active in axon outgrowth (Chan et al., 2009, FEBS Lett 583: 281-286).
Tadpole SCI	UBE2D4	UBE2D4|ENSG00000078967|c.JGIL6RMv1_XeXenL6RMv10050606m|JGIv7b.000018192_3306445-3327296+	chr7S:7593038-7613860	Tadpole1WeekCntrl	Tadpole1WeekTx	OK	19.178	25.9619	0.436941	1.84802	0.00145	0.0186419	yes	Inflammatory Response & Wound Healing		Only the chr7L but neither the chr7S homeolog nor a chr3S paralog were upregulated in tadpole SCI hindbrain and frog ONC eye. No change occurred in any form in juvenile SCI hindbrain.
Juvenile ONC	UBE2D4	UBE2D4|ENSG00000078967|c.JGIL6RMv1_XeXenL6RMv10050606m|JGIv7b.000018192_3306445-3327296+	chr7S:7593038-7613860	Juvenile11DayUnopCntrl	Juvenile11DayONC	OK	13.1815	18.7647	0.509503	1.93843	0.00085	0.0161221	yes	Inflammatory Response & Wound Healing		Ubiquitin Conjugating Enzyme E2 D4 (Putative): part of the ubiquitination/proteasome protein degradation pathway. This pathway is important for regulating the inflammation response through downregulation of JAK/STAT signaling.
Tadpole SCI	RPRM	RPRM|ENSG00000177519|c.Audic201207_X012706|JGIv7b.000021603_10048450-10048986-	chr9_10L:58604708-58605253	Tadpole1WeekCntrl	Tadpole1WeekTx	OK	39.4633	52.9585	0.42435	1.60297	0.00455	0.04089	yes	DNA Replication/Repair		Only the chr7L homeolog was upregulated in frog ONC eye and tadpole SCI hindbrain. No significant change occurred in juvenile SCI hindbrain.
Juvenile ONC	RPRM	RPRM|ENSG00000177519|c.Audic201207_X012706|JGIv7b.000021603_10048450-10048986-	chr9_10L:58604708-58605253	Juvenile11DayUnopCntrl	Juvenile11DayONC	OK	13.3612	51.8133	1.95527	6.17047	5e-05	0.00152321	yes	DNA Replication/Repair		Reprimo, a TP53 Dependent G2 Arrest Mediator Homolog: it, together with other genes induced by TP53, is involved in arresting the cell cycle at G2 (Huang et al., 2015, Cell Death Discov 1: 15060; Taylor and Stark, 2001, Oncogene 20: 1803-15).
Tadpole SCI	MRPS17	MRPS17|ENSG00000239789|c.Chang2013_X022725|JGIv7b.000075833_716679-722028-	chr2L:96218282-96223433	Tadpole1WeekCntrl	Tadpole1WeekTx	OK	11.0223	14.6029	0.405822	1.61982	0.0056	0.0471919	yes	Post-Transcriptional Regulation		Only a chr2L homeolog is expressed in Xenpous laevis CNS. There was no significant change in expression in juvenile SCI hindbrain.
Juvenile ONC	MRPS17	MRPS17|ENSG00000239789|c.Chang2013_X022725|JGIv7b.000075833_716679-722028-	chr2L:96218282-96223433	Juvenile11DayUnopCntrl	Juvenile11DayONC	OK	9.05145	12.4577	0.460813	1.70088	0.0026	0.0361861	yes	Post-Transcriptional Regulation		Mitochondrial Ribosomal Protein S17: a nuclear gene for a mitochondrial small subunit (28S) ribosomal protein. In yeast, MRPS17 promotes oxidative metabolism (Hanlon et al., 2004, Yeast 21: 1241-1252).
Tadpole SCI	TGIF1	TGIF1|ENSG00000177426|c.Ueno2012102cells_X000174|JGIv7b.000008006_1839671-1852980-	chr6L:106695179-106708267	Tadpole1WeekCntrl	Tadpole1WeekTx	OK	4.5741	7.02369	0.618741	2.13491	0.00035	0.00650209	yes	Transcription Factor		Both the chr6L and chr6S homeologs gave evidence for some increase in frog ONC eye and tadpole SCI hindbrain, but in the latter, the chr6S homeolog was not significant by Q (P, 0.009; Q, 0.06). No significant change was detected in juvenile SC hindbrainI.
Juvenile ONC	TGIF1	TGIF1|ENSG00000177426|c.Ueno2012102cells_X000174|JGIv7b.000008006_1839671-1852980-	chr6L:106695179-106708267	Juvenile11DayUnopCntrl	Juvenile11DayONC	OK	2.71506	4.97199	0.872838	2.65145	5e-05	0.00152321	yes	Transcription Factor		TGF-beta induced factor homeobox 1: a transcription factor of the triple homeobox family. It inhibits RAREs and SMAD2. Its expression is required for regeneration of retina in zebrafish from Mueller cells (Lenkowski et al., 2013, Glia 61: 1687:97).
Tadpole SCI	MEMO1	MEMO1|ENSG00000162959|c.Audic201207_X042032|JGIv7b.000176005_1316007-1342255+	chr5L:51202801-51228965	Tadpole1WeekCntrl	Tadpole1WeekTx	OK	28.4525	42.4713	0.577932	2.61906	5e-05	0.00133794	yes	Cell Signaling		Both the chr5L and chr5S homeologs increased expression significantly in tadpole SCI hindbrain, but only the chr5S form increased in juvenile ONC eye. No change in either homeolog occurred in juvenile SCI hindbrain.
Juvenile ONC	MEMO1	MEMO1|ENSG00000162959|c.Audic201207_X042032|JGIv7b.000176005_1316007-1342255+	chr5L:51202801-51228965	Juvenile11DayUnopCntrl	Juvenile11DayONC	OK	18.9845	33.9304	0.837756	3.31413	5e-05	0.00152321	yes	Cell Signaling		Mediator of cell motility 1: a protein that links cell membrane signaling (e.g., ERBB2 and IGF1R) with microtubule dynamics (Jiang et al., 2013, J Biol Chem 288: 24590-9).
Tadpole SCI	AURKB	AURKB|ENSG00000178999|c.Quigley201212_X043323|JGIv7b.000193742_230797-241961+	chr3L:136338215-136344242	Tadpole1WeekCntrl	Tadpole1WeekTx	OK	1.34868	3.8278	1.50497	3.76619	5e-05	0.00133794	yes	Cell Signaling		Only the chr3L homeolog was upregulated significantly in both frog ONC eye and tadpole SCI hindbrain. The scaffold form was expressed at too low a level to test in ONC and to reach Q signficance in tadpole SCI (P, 0.008; Q, 0.06). Neither changed significantly in expression in juvenile SCI hindbrain.
Juvenile ONC	AURKB	AURKB|ENSG00000178999|c.Quigley201212_X043323|JGIv7b.000193742_230797-241961+	chr3L:136338215-136344242	Juvenile11DayUnopCntrl	Juvenile11DayONC	OK	1.08073	1.91115	0.822436	1.81762	0.0018	0.0277838	yes	Cell Signaling	Kinase	Aurora kinase B: a gene that regulates TP53 activity, microtubules, and intermediate filaments (vimentin), all of which play roles in regenerative and developmental axon outgrowth. It also phosphorylates histone H3 in mitosis. Its activity is also associated with cell proliferation (e.g., Katayama et al., 2003, Cancer Metastasis Rev 22: 451-64; Gwee et al., 2018, Cell Mol Life Sci, in press).
Tadpole SCI	PSMC6 (chr8S)	PSMC6|ENSG00000100519|c.Amin201106_X024697|JGIv7b.000236382_328336-341950+	chr8S:14199686-14213287	Tadpole1WeekCntrl	Tadpole1WeekTx	OK	39.6113	53.5537	0.435072	2.00833	0.00075	0.0114566	yes	Inflammatory Response & Wound Healing		Both chr8S and chr8L homeologs were upregulated in ONC eye and tadpole SCI hindbrain. No significant change occurred in juvenile SCI hindbrain.
Juvenile ONC	PSMC6 (chr8S)	PSMC6|ENSG00000100519|c.Amin201106_X024697|JGIv7b.000236382_328336-341950+	chr8S:14199686-14213287	Juvenile11DayUnopCntrl	Juvenile11DayONC	OK	34.6762	48.157	0.4738	1.90914	0.001	0.0182358	yes	Inflammatory Response & Wound Healing		Proteasome 26S subunit, ATPase6: a subunit of the 26S proteasome. The proteasome is an important modulator of the inflammation response, primarily through regulating JAK/STAT signaling.
Tadpole SCI	ABCB1	ABCB1|ENSG00000085563|c.XenBase_148234562|JGIv7b.000061124_1028220-1072818+	chr6L:26646075-26690040	Tadpole1WeekCntrl	Tadpole1WeekTx	OK	7.9409	11.9994	0.595591	2.63724	5e-05	0.00133794	yes	Intra-cellular Transport		This form on chr6L was strongly and signficantly upregulated in frog ONC eye and tadpole SCI hindbrain. However, a second paralog on chr7L was unchanged. This chr6L form was significantly down regulated in juvenile SCI hindbrain.
Juvenile ONC	ABCB1	ABCB1|ENSG00000085563|c.XenBase_148234562|JGIv7b.000061124_1028220-1072818+	chr6L:26646075-26690040	Juvenile11DayUnopCntrl	Juvenile11DayONC	OK	3.45127	38.1409	3.46614	12.1196	5e-05	0.00152321	yes	Intra-cellular Transport		ATP Binding Cassette Subfamily B Member 1: an energy dependent efflux pump across cell and intracellular membranes. It is implicated in a variety of age-related disorders (Efferth, 2003, Ageing Res Rev 2: 11-24).
Tadpole SCI	FADS1	FADS1|ENSG00000149485|c.Ueno201210testis_X000125|JGIv7b.000086347_99453-117199+	chr4S:6587719-6605438	Tadpole1WeekCntrl	Tadpole1WeekTx	OK	9.01202	13.418	0.57425	2.54735	5e-05	0.00133794	yes	Lipid Metabolism		Both homeologs at chr4L and chr4S gave evidence for upregulation in tadpole SCI hindbrain and frog ONC eye, although in tadpole, the chr4L form was only significant by P criteria (0.01), and not by Q (0.08). They were both signficantly down regulated in juvenile SCI hindbrain.
Juvenile ONC	FADS1	FADS1|ENSG00000149485|c.Ueno201210testis_X000125|JGIv7b.000086347_99453-117199+	chr4S:6587719-6605438	Juvenile11DayUnopCntrl	Juvenile11DayONC	OK	3.4526	6.76297	0.969973	3.63521	5e-05	0.00152321	yes	Lipid Metabolism	Inflammatory Response & Wound Healing	Fatty acid desaturase 1: a gene involved in fatty acid metabolism. It desaturates fatty acids by introducing double bonds. It is implicted in down-regulating inflammation (Hall et al., 2010, J Biol Chem 285: 31011-31023).
Tadpole SCI	KPNA2 (chr9-10S)	KPNA2|ENSG00000182481|c.Quigley201212_X040678|JGIv7b.000163806_4821859-4827692+	chr9_10S:40000118-40005939	Tadpole1WeekCntrl	Tadpole1WeekTx	OK	7.33136	15.7093	1.09946	4.43786	5e-05	0.00133794	yes	Intra-cellular Transport		Both the chr9_10S and chr9_10L homeologs were upregulated in frog ONC eye and tadpole SCI hindbrain. Threre was no significant change in these homeologs in juvenile SCI hindbrain. Another paralog was barely expressed in CNS and unchanged in all tissues with injury.
Juvenile ONC	KPNA2 (chr9-10S)	KPNA2|ENSG00000182481|c.Quigley201212_X040678|JGIv7b.000163806_4821859-4827692+	chr9_10S:40000118-40005939	Juvenile11DayUnopCntrl	Juvenile11DayONC	OK	5.25176	9.53585	0.860561	3.13387	5e-05	0.00152321	yes	Intra-cellular Transport		Karyopherin subunit alpha 2: plays an important role in nuclear import of key proteins. It is involved in regulation of TP53 activity (Lin et al., 2018, Oncol Rep 40: 179-194).
Tadpole SCI	SLC25A1	SLC25A1|ENSG00000100075|c.Ueno201210egg_X001062|JGIv7b.000097703_463043-493036-	chr1S:126642371-126672267	Tadpole1WeekCntrl	Tadpole1WeekTx	OK	16.1554	21.0832	0.384076	1.66518	0.0036	0.0349184	yes	Intra-cellular Transport		Only the chr1S form increased significantly in tadpole SCI hindbrain and frog ONC eye. No change was observed in juvenile SCI hindbrain.
Juvenile ONC	SLC25A1	SLC25A1|ENSG00000100075|c.Ueno201210egg_X001062|JGIv7b.000097703_463043-493036-	chr1S:126642371-126672267	Juvenile11DayUnopCntrl	Juvenile11DayONC	OK	3.06037	6.24586	1.02919	3.26498	5e-05	0.00152321	yes	Intra-cellular Transport	Inflammatory Response & Wound Healing	Solute Carrier Family 25 Member 1: it is important for transporting citrate across mitochondrial membranes. It is linked with cellular metabolism and regulates TP53 responses. Its expression is triggered by STAT, and it is essential for NO and prostaglandin production in the inflammatory response (Infantino et al., 2014, Biochim Biophys Acta 1839: 1217-35).
Tadpole SCI	NCK2	NCK2|ENSG00000071051|c.Taira201203intestine_X002095|JGIv7b.000017127_3843542-3873530+	chr2L:108691848-108721751	Tadpole1WeekCntrl	Tadpole1WeekTx	OK	13.32	17.5039	0.39408	1.68391	0.00365	0.0352957	yes	Cytoskeletal		Only the chr2L homeolog changed significantly in ONC eye. In tadpole SCI hindbrain, the chr2S homeolog also changed but less significantly (P, 0.01; Q, 0.08). They did not change significantly in juvenile SCI hindbrain.
Juvenile ONC	NCK2	NCK2|ENSG00000071051|c.Taira201203intestine_X002095|JGIv7b.000017127_3843542-3873530+	chr2L:108691848-108721751	Juvenile11DayUnopCntrl	Juvenile11DayONC	OK	4.92429	6.90582	0.487897	1.69406	0.00345	0.0440124	yes	Cytoskeletal		NCK adaptor protein 2: it is involved in cytoskeletal reorganization through is ability to mediate SH2 and SH3 domain interactions and tyrosine phosphorylation. It is regulated by SOCS3 (Sitko et al., 2004, J Biol Chem 279: 37662-9).
Tadpole SCI	CRABP2	CRABP2|ENSG00000143320|c.Audic201207_X014291|JGIv7b.000026819_2001871-2017104+	chr8L:108779222-108794425	Tadpole1WeekCntrl	Tadpole1WeekTx	OK	5.47713	9.41077	0.780893	2.77279	5e-05	0.00133794	yes	Intra-cellular Transport		Both the chr8L and chr8S homeologs were upregulated in tadpole SCI hindbrain, but only the chr8L form increased in frog ONC eye. There was no significant change in juvenile SCI hindbrain in either homeolog.
Juvenile ONC	CRABP2	CRABP2|ENSG00000143320|c.Audic201207_X014291|JGIv7b.000026819_2001871-2017104+	chr8L:108779222-108794425	Juvenile11DayUnopCntrl	Juvenile11DayONC	OK	11.6162	19.39	0.739175	2.89765	5e-05	0.00152321	yes	Intra-cellular Transport	Cell Signaing	Cellular retinoic acid binding protein 2: involved in nuclear uptake of RA-bound RAR. It is upregulated in limb regeneration in salamanders (McEwan et al., 2011, Dev Dyn 240: 1259-70).
Tadpole SCI	PSMA4 (chr4L)	PSMA4|ENSG00000041357|c.Ueno201210intestine_X001611|JGIv7b.000155039_3316494-3329207+	chr4L:75835612-75848125	Tadpole1WeekCntrl	Tadpole1WeekTx	OK	60.8183	82.0947	0.432784	1.95385	0.00115	0.0156832	yes	Inflammatory Response & Wound Healing		Both the chr4S and chr4L homeologs increased in frog ONC eye and tadpole SCI hindbrain. There was no change in either homeolog in juvenile SCI hindbrain.
Juvenile ONC	PSMA4 (chr4L)	PSMA4|ENSG00000041357|c.Ueno201210intestine_X001611|JGIv7b.000155039_3316494-3329207+	chr4L:75835612-75848125	Juvenile11DayUnopCntrl	Juvenile11DayONC	OK	70.6052	106.501	0.593019	2.3301	5e-05	0.00152321	yes	Inflammatory Response & Wound Healing		Proteasome subunit alpha 4. The proteasome is an important regulator of the inflammatory response via modulation of JAK/STAT signaling.
Tadpole SCI	CCT2 (chr3S)	CCT2|ENSG00000166226|c.Taira201203kidney_X006416|JGIv7b.000052352_1640746-1673162-	chr3S:87018094-87041325	Tadpole1WeekCntrl	Tadpole1WeekTx	OK	66.7828	87.4715	0.389338	1.89087	0.00165	0.0206158	yes	Inflammatory Response & Wound Healing		Both chr3S and chr3L homeologs were upregulated in frog ONC eye and tadpole SCI hindbrain by 1.5-2 fold. There was no change in either form in juvenile SCI hindbrain.
Juvenile ONC	CCT2 (chr3S)	CCT2|ENSG00000166226|c.Taira201203kidney_X006416|JGIv7b.000052352_1640746-1673162-	chr3S:87018094-87041325	Juvenile11DayUnopCntrl	Juvenile11DayONC	OK	45.8472	69.7345	0.605038	2.36118	5e-05	0.00152321	yes	Inflammatory Response & Wound Healing	Chaperone	Chaperonin TCP1 subunit2: a gene heavily involved in the synthesis of actins and tubulins, but also has more generalized functions in autophagy (Pavel et al., 2016, Nat Commun 7: 13821).
Tadpole SCI	TUBB3	TUBB3|ENSG00000258947|c.TXGP201107_X001904|JGIv7b.000016424_900601-908881-	chr4S:40414516-40422785	Tadpole1WeekCntrl	Tadpole1WeekTx	OK	517.376	749.196	0.53413	2.61998	5e-05	0.00133794	yes	Cytoskeletal		Both the chr4L and chr4S homeologs gave evidence for upregulation in tadpole SCI, although the chr4L homeology was only signifcant by P and not by Q criteria (chr4L, P, 0.03; Q: 0.15). Both homeologs were signficantly upregulated in frog ONC eye. There was no significant change in juvenile SCI hindbrain, although the chr4L homeolog was slightly downregulated by 15% ( P, 0.02; Q, 0.20).
Juvenile ONC	TUBB3	TUBB3|ENSG00000258947|c.TXGP201107_X001904|JGIv7b.000016424_900601-908881-	chr4S:40414516-40422785	Juvenile11DayUnopCntrl	Juvenile11DayONC	OK	60.4063	344.907	2.51344	7.75574	5e-05	0.00152321	yes	Cytoskeletal	Tubulin	Beta-tubulin, class 3 subtype: it is primarily expressed in neurons and may be involved in axonogenesis (review; Minoura, 2017, Neurosci Res 122: 1-8).
Tadpole SCI	C9	C9|ENSG00000113600|c.Ismailoglu201203_X006109|JGIv7b.000052441_7261050-7287758-	chr1L:201022526-201045094	Tadpole1WeekCntrl	Tadpole1WeekTx	OK	2.85161	5.00554	0.811751	2.64528	5e-05	0.00133794	yes	Inflammatory Response & Wound Healing		There is only this chr1L homeolog annotated for Xenopus in CNS. There was no significant change in juvenile SCI hindbrain.
Juvenile ONC	C9	C9|ENSG00000113600|c.Ismailoglu201203_X006109|JGIv7b.000052441_7261050-7287758-	chr1L:201022526-201045094	Juvenile11DayUnopCntrl	Juvenile11DayONC	OK	13.9741	36.4552	1.38337	5.3121	5e-05	0.00152321	yes	Inflammatory Response & Wound Healing		Complement 9: the final component of the complement system. It participates in forming the membrane attack complex, which part of the innate immune response. Together with C3, it is activated in non-alcoholic fatty liver disease (Rensen et al., 2009, Hepatology 50: 1809-1817). Significant C3 and C9 expression is also seen in Xenopus neural plate (McLin et al., 2008, Int J Dev Biol 52: 1123-1133.)…
Tadpole SCI	GDAP1L1 (chr9-10L)	GDAP1L1|ENSG00000124194|c.Audic201207_X026944|JGIv7b.000061180_964505-981098-	chr9_10L:8085650-8102205	Tadpole1WeekCntrl	Tadpole1WeekTx	OK	30.926	41.3573	0.419322	1.95447	0.0011	0.0152632	yes	Axon Outgrowth		Both the chr9_10L and chr9_10L homeologs Increased significantly in tadpole SCI hindbrain and frog ONC eye. There was no significant change in either homeolog in juvenile SCI hindbrain.
Juvenile ONC	GDAP1L1 (chr9-10L)	GDAP1L1|ENSG00000124194|c.Audic201207_X026944|JGIv7b.000061180_964505-981098-	chr9_10L:8085650-8102205	Juvenile11DayUnopCntrl	Juvenile11DayONC	OK	6.56316	12.2071	0.895255	3.29617	5e-05	0.00152321	yes	Axon Outgrowth	Neurites	Ganglioside induced differentiation associated protein 1 Like 1: it induces neurite sprouting in Neuro2A cells.
Tadpole SCI	HBE1	HBE1|ENSG00000213931|c.XenBase_148223162|JGIv7b.000120240_2297747-2299576+	chr9_10L:85552864-85554684	Tadpole1WeekCntrl	Tadpole1WeekTx	OK	131.067	503.751	1.9424	9.13015	5e-05	0.00133794	yes	Inflammatory Response & Wound Healing		Both the chr9_10 L and chr9_10S homeologs increased in tadpole SCI hindbrain, but only the chr9_10L homeolog increased significantly in frog ONC eye (the chr9_10S homeolog is not expressed in eye at detectable levels). Neither homeolog changed in juvenile SCI hindbrain, where they were expressed at very low levels.
Juvenile ONC	HBE1	HBE1|ENSG00000213931|c.XenBase_148223162|JGIv7b.000120240_2297747-2299576+	chr9_10L:85552864-85554684	Juvenile11DayUnopCntrl	Juvenile11DayONC	OK	0.807031	5.92008	2.87492	4.12309	5e-05	0.00152321	yes	Inflammatory Response & Wound Healing		Hemoglobin Subunit Epsilon 1: a major component of hemoglobin. It is a major protein involved in oxygen transport from the lung to peripheral tissues. In mammals, it is a principal component of embryonic hemoglobins. Accumulation and release of hemes have pro-inflammatory effects (Guarda et al., 2017, Expert Rev Hematol 10: 533-541).
Tadpole SCI	TUBB	TUBB|ENSG00000227739|c.Amin201106_X020371|JGIv7b.000134683_368742-376178-	chr8S:79760412-79767809	Tadpole1WeekCntrl	Tadpole1WeekTx	OK	481.009	640.961	0.414173	2.03726	0.00075	0.0114566	yes	Cytoskeletal		Both chr8L and chr8S homeologs were upregulated in tadpole SCI hindbrain and juvenile ONC eye. There was no significant change in this tubulin isoform in juvenile SCI hindbrain.
Juvenile ONC	TUBB	TUBB|ENSG00000227739|c.Amin201106_X020371|JGIv7b.000134683_368742-376178-	chr8S:79760412-79767809	Juvenile11DayUnopCntrl	Juvenile11DayONC	OK	88.036	228.592	1.37661	4.44599	5e-05	0.00152321	yes	Cytoskeletal	Tubulin	Beta class I tubulin: a major form of beta tubulin.
Tadpole SCI	FHL3	FHL3|ENSG00000183386|c.Park201106_X007550|JGIv7b.000030711_346387-396253+	chr2L:81521500-81567877	Tadpole1WeekCntrl	Tadpole1WeekTx	OK	1.19611	2.42876	1.02187	1.92588	0.0013	0.0172002	yes	Transcription Factor		Only the chr2L homeolog was upregulated in tadpole SCI hindbrain and frog ONC eye. The chr2L homeolog exhibited no significant change in juvenile SCI hindbrain.
Juvenile ONC	FHL3	FHL3|ENSG00000183386|c.Park201106_X007550|JGIv7b.000030711_346387-396253+	chr2L:81521500-81567877	Juvenile11DayUnopCntrl	Juvenile11DayONC	OK	3.27021	8.86785	1.4392	4.1494	5e-05	0.00152321	yes	Transcription Factor		Four and A Half LIM Domains 3 (a.k.a., SLIM2): A double-zinc-finger-motif transcriptional activator/repressor that works in concert with other transcription factors. The encoded protein has been shown to interact with the cancer developmental regulators SMAD2, SMAD3, and SMAD4, the skeletal muscle myogenesis protein MyoD, and the high-affinity IgE beta chain regulator MZF-1. This protein may be i…
Tadpole SCI	CYB5A	CYB5A|ENSG00000166347|c.Taira201203brain_X014898|JGIv7b.000210343_2937151-2960361-	chr6L:99332089-99355235	Tadpole1WeekCntrl	Tadpole1WeekTx	OK	14.4971	20.5175	0.501085	2.2477	5e-05	0.00133794	yes	Epigenetic		Only the chr6L and not the chr6S homeolog changed in expression in frog ONC eye and tadpole SCI hindbrain. Although the chr6S form showed some evidence for an increase in juvenile SCI hindbrain (P, 0.05; Q, 0.3) it was at the threshold for significance by P and below the threshold for significance by Q. There was no change in the chr6L homeolog in juvenile SCI hindbrain.
Juvenile ONC	CYB5A	CYB5A|ENSG00000166347|c.Taira201203brain_X014898|JGIv7b.000210343_2937151-2960361-	chr6L:99332089-99355235	Juvenile11DayUnopCntrl	Juvenile11DayONC	OK	9.23949	18.5749	1.00747	4.00346	5e-05	0.00152321	yes	Epigenetic	Inflammatory Response & Wound Healing	Cytochrome B5 Type A: it reduces ferric hemoglobin to ferrous hemoglogin, which is required for stearyl-CoA-desaturase activity. Cytochrome B5 is a biomarker for acute lung injury (Menoret et al., 2012, PLoS One 7: e40184), and stearyl-CoA desaturase regulates inflammatory gene expression by inducing global changes in CpG DNA methylation at promoters of inflammatory genes in 3T3 adipocytes (Malod…
Tadpole SCI	ANP32A	ANP32A|ENSG00000140350|c.Quigley201212_X017239|JGIv7b.000035716_1411175-1421197-	chr1S:87512420-87521273	Tadpole1WeekCntrl	Tadpole1WeekTx	OK	12.6136	18.4825	0.55118	2.39561	0.0001	0.00239987	yes	Epigenetic		Of three paralog/homeologs, only the chr1S homeolog increased (forms on chr3S and chr3L did not) in frog ONC eye and tadpole SCIhindbrain. There was no change in any form in juvenile SCI hindbrain.
Juvenile ONC	ANP32A	ANP32A|ENSG00000140350|c.Quigley201212_X017239|JGIv7b.000035716_1411175-1421197-	chr1S:87512420-87521273	Juvenile11DayUnopCntrl	Juvenile11DayONC	OK	11.4548	16.3189	0.510594	2.03075	0.00055	0.0114553	yes	Epigenetic	Cell signaling	Acidic Nuclear Phosphoprotein 32 Family Member A: a PP2A inhibitor and a cerebellar acidic nuclear protein. It is implicated in a wide range of processes, including proliferation, differentiaion, apoptosis, tumor supression, mRNA trafficking and stability, and histone acetyltransferase inhibition in Alzheimer disease models (Chai et al, 2017, Mol Neurdegener 12: 34). See review (Reilly et al., 20…
Tadpole SCI	Not Annotated	NA|c.Chung201110_X005072|JGIv7b.000102974_2381219-2386238+	chr5L:19871480-19876454	Tadpole1WeekCntrl	Tadpole1WeekTx	OK	22.9201	33.863	0.563099	1.81	0.0019	0.0226989	yes	NA		Unannotated gene of unknown function; no change in juvenile SCI hindbrain
Juvenile ONC	Not Annotated	NA|c.Chung201110_X005072|JGIv7b.000102974_2381219-2386238+	chr5L:19871480-19876454	Juvenile11DayUnopCntrl	Juvenile11DayONC	OK	28.0196	42.572	0.603468	2.02875	0.0006	0.0122876	yes	NA		Unannotated gene of currently unknown function.
Tadpole SCI	LY9	LY9|ENSG00000122224|c.Park201106_X009201|JGIv7b.000041091_3483515-3504714+	chr8S:92626025-92647172	Tadpole1WeekCntrl	Tadpole1WeekTx	OK	16.9198	23.366	0.465696	2.18408	0.0002	0.00422102	yes	Inflammatory Response & Wound Healing		1 of 15 paralogs. This one (chr8S) and another at chr8L are both upregulated in tadpole SCI hindbrain, although the chr8L homeolog did not quite reach significance by Q (P, 0.01; Q, 0.07). The chr8S homeolog listed here, and a different chr8L paralog, which was only slightly and insignificantly upregulated in tadpole SCI, were signficantly upregulated in frog ONC eye. This particular homeolog sho…
Juvenile ONC	LY9	LY9|ENSG00000122224|c.Park201106_X009201|JGIv7b.000041091_3483515-3504714+	chr8S:92626025-92647172	Juvenile11DayUnopCntrl	Juvenile11DayONC	OK	3.84886	5.79498	0.590374	2.18476	0.0002	0.0051312	yes	Inflammatory Response & Wound Healing		Lymphocyte antigen 9: a gene involved in a wide range of adaptive and innate immune responses, including suppressing the inflammation response, through its interactions with a large number of adapter proteins, which regulate its multiple functions (Bhat et al., 2006, J Leukoc Biol 79: 417-424).
Tadpole SCI	GPD1L	GPD1L|ENSG00000152642|c.Quigley201212_X021987|JGIv7b.000048114_2987903-3009421+	chr6L:48121691-48143209	Tadpole1WeekCntrl	Tadpole1WeekTx	OK	45.5407	58.8815	0.370657	1.75892	0.00215	0.0246959	yes	Cellular Metabolism		Only this chr6L homeolog is expressed in CNS (and upregulated in tadpole SCI hindbrain and frog ONC eye); no change in juvenile SCI hindbrain.
Juvenile ONC	GPD1L	GPD1L|ENSG00000152642|c.Quigley201212_X021987|JGIv7b.000048114_2987903-3009421+	chr6L:48121691-48143209	Juvenile11DayUnopCntrl	Juvenile11DayONC	OK	26.6746	36.7503	0.462292	1.85895	0.00165	0.0261076	yes	Cellular Metabolism		Glycerol-3-Phosphate Dehydrogenase 1-Like: GDPH itself catalyzes conversion of dihydroxyacetone phosphate to glycerol 3-phosphate and is an important link between carbohydrate and lipid metabolism. It was identified originally as a genetic cause of Brugada syndrome (Makiyama et al., 2008, Circ J 72: 1705-1706), an inherited cardia arrhythmia.
Tadpole SCI	GLA	GLA|ENSG00000102393|c.Amin201106_X018190|JGIv7b.000098500_243779-253265-	chr2S:35767467-35776860	Tadpole1WeekCntrl	Tadpole1WeekTx	OK	6.05234	8.44004	0.479758	1.63368	0.00395	0.0371608	yes	Lipid Metabolism		Only this chr2S homeolog is expressed in CNS. There was no change in juvenile SCI hindbrain.
Juvenile ONC	GLA	GLA|ENSG00000102393|c.Amin201106_X018190|JGIv7b.000098500_243779-253265-	chr2S:35767467-35776860	Juvenile11DayUnopCntrl	Juvenile11DayONC	OK	8.48106	12.0627	0.508235	1.82794	0.0012	0.0208941	yes	Lipid Metabolism		Galactosidase alpha: an important metabolic enzyme that hydrolyzes the terminal alpha-galactosyl moieties from glycolipids and glycoproteins. Mutations in GLA cause Fabry disease, a lysosomal storage disease involving dysfunctional metabolism of sphingolipids, which are abundant in the plasma membranes of neurons and glia (Colomba et al., 2012, Clin Biochem 45: 839-41).
Tadpole SCI	Not Annotated	UNNAMED|c.Amin201106_X024986|JGIv7b.000246860_430039-438478-	chr5S:49135042-49143481	Tadpole1WeekCntrl	Tadpole1WeekTx	OK	47.9996	69.2391	0.528564	2.47958	5e-05	0.00133794	yes	NA		An unnamed gene of unknown function. No change in juvenile SCI hindbrain.
Juvenile ONC	Not Annotated	UNNAMED|c.Amin201106_X024986|JGIv7b.000246860_430039-438478-	chr5S:49135042-49143481	Juvenile11DayUnopCntrl	Juvenile11DayONC	OK	8.4272	15.6646	0.894382	3.22652	5e-05	0.00152321	yes	NA		An unnamed gene of unkown function.
Tadpole SCI	TUBB2B (chr6S)	TUBB2B|ENSG00000137285|c.Audic201207_X047936|JGIv7b.000274508_1784757-1790690+	chr6S:64970428-64976349	Tadpole1WeekCntrl	Tadpole1WeekTx	OK	1776.12	2744.53	0.62783	3.3544	5e-05	0.00133794	yes	Cytoskeletal		Both the chr6L and chr6S forms were significantly upregulated in frog ONC eye and tadpole SCI hindbrain. They were significantly downregulated in juvenile SCI hindbrain.
Juvenile ONC	TUBB2B (chr6S)	TUBB2B|ENSG00000137285|c.Audic201207_X047936|JGIv7b.000274508_1784757-1790690+	chr6S:64970428-64976349	Juvenile11DayUnopCntrl	Juvenile11DayONC	OK	196.451	998.816	2.34605	5.94351	5e-05	0.00152321	yes	Cytoskeletal	Tubulin	Beta tubulin 2B: a neuron-specific beta tubulin gene and a marker for axons in Xenopus embryos (Moody et al., 1996, J Comp Neurol 364: 219-230).
Tadpole SCI	LPPR3	LPPR3|ENSG00000129951|c.JGIL6RMv1_XeXenL6RMv10012940m|JGIv7b.000039437_857148-874992-	chr1L:97881829-97898336	Tadpole1WeekCntrl	Tadpole1WeekTx	OK	30.9332	42.7841	0.46792	2.19016	0.0005	0.008457	yes	Lipid Metabolism		The other, chr1S homeolog gave some evidence for upregulation in tadpole SCI hindbrain, but with lower significance (P, 0.04; Q, 0.17). In frog ONC eye, both homeologs were significantly upregulated. No change occurred in either homeolog in juvenile SCI hindbrain.
Juvenile ONC	LPPR3	LPPR3|ENSG00000129951|c.JGIL6RMv1_XeXenL6RMv10012940m|JGIv7b.000039437_857148-874992-	chr1L:97881829-97898336	Juvenile11DayUnopCntrl	Juvenile11DayONC	OK	1.73097	4.7412	1.45367	4.10355	5e-05	0.00152321	yes	Lipid Metabolism		Lipid phosphate phosphatase related 3: a modulator of lipid phosphates in the context of cell migration, neurite retraction, and mitogenesis (Yu et al., 2015, J Cell Sci 128: 3210-22).
Tadpole SCI	PVRL1	PVRL1|ENSG00000110400|c.Ueno2012106cells_X001656|JGIv7b.000145916_2326205-2349908+	chr2L:6788506-6812143	Tadpole1WeekCntrl	Tadpole1WeekTx	OK	4.46809	7.86606	0.815984	2.76492	5e-05	0.00133794	yes	Axon Outgrowth		One of eight paralogs. Only this one showed any change in tadpole SCI hindbrain and frog ONC eye. This particular paralog showed no change in juvenile SCI, but a different paralog on chr2S exhibied some evidence of increase by P but not by Q (P, 0.02; Q, 0.18).
Juvenile ONC	PVRL1	PVRL1|ENSG00000110400|c.Ueno2012106cells_X001656|JGIv7b.000145916_2326205-2349908+	chr2L:6788506-6812143	Juvenile11DayUnopCntrl	Juvenile11DayONC	OK	0.700121	1.41968	1.01989	1.95809	0.0011	0.0195454	yes	Axon Outgrowth	Cell Adhesion	Nectin cell adhesion molecule: a cell adhesion molecule with roles in cell motility and axon guidance (Review, Mandai et al., 2015, Curr. Top. Dev. Biol. 112: 197-231).
Tadpole SCI	NPM1	NPM1|ENSG00000181163|c.Quigley201112_X014443|JGIv7b.000097342_483623-494504-	chr3S:14176331-14187014	Tadpole1WeekCntrl	Tadpole1WeekTx	OK	53.3258	74.2307	0.477183	2.20837	0.00025	0.00502079	yes	Intra-cellular Transport		Both the chr3S and chr3L forms were upregulated in frog ONC eye, but the chr3L form was only significant by P( 0.007) and just missed the cutoff for significance by Q (0.07); in tadpole SCI hindbrain, both chr3L and chr3S homeologs significantly increased. There was no change in this particular homeolog (chr3S) in juvenile SCI hindbrain, but the 3L homeolog increased by the P criterion but not qu…
Juvenile ONC	NPM1	NPM1|ENSG00000181163|c.Quigley201112_X014443|JGIv7b.000097342_483623-494504-	chr3S:14176331-14187014	Juvenile11DayUnopCntrl	Juvenile11DayONC	OK	30.8953	43.3343	0.488122	1.9393	0.00085	0.0161221	yes	Intra-cellular Transport		Nucleophosphmin: shuttles between the nucleolus and the nucleoplasm. It plays mutliple roles in cells, including regulating TP53 reponses, functioning as a histone chaperone, playing a role in ribosome synthesis, regulating centrosome duplication during the cell cycle, and destabilizing RNA-helices (rev., Scott and Oeffinger, 2016, Biochem Cell Biol 94: 419-432).
Tadpole SCI	NIPA1	NIPA1|ENSG00000170113|c.XGI_TC434404|JGIv7b.000255785_325094-334121-	chr2L:113510019-113519002	Tadpole1WeekCntrl	Tadpole1WeekTx	OK	4.26066	6.13044	0.524912	1.60299	0.00495	0.0433614	yes	Intra-cellular Transport		Only a chr2L homeolog has been identified in Xenopus laevis CNS. There was no change in juvenile SCI hindbrain.
Juvenile ONC	NIPA1	NIPA1|ENSG00000170113|c.XGI_TC434404|JGIv7b.000255785_325094-334121-	chr2L:113510019-113519002	Juvenile11DayUnopCntrl	Juvenile11DayONC	OK	1.42625	3.75374	1.3961	3.28582	5e-05	0.00152321	yes	Intra-cellular Transport		Non Imprinted In Prader-Willis/Angelman Syndrome 1: a magnesium transporter. Mutations in this gene are associated with upper motoneuron disease (review, James and Talbot, 2006, Biochim Biophys Acta 1762: 986-1000).
Tadpole SCI	HMGN2	HMGN2|ENSG00000198830|c.mgEST_1013085560|JGIv7b.000008834_1083183-1087028-	chr2L:58819196-58823040	Tadpole1WeekCntrl	Tadpole1WeekTx	OK	125.594	215.442	0.778536	3.78005	5e-05	0.00133794	yes	Epigenetic		Only a chr2L form is expressed in Xenopus laevis CNS. There was no change seen in juvenile SCI hindbrain.
Juvenile ONC	HMGN2	HMGN2|ENSG00000198830|c.mgEST_1013085560|JGIv7b.000008834_1083183-1087028-	chr2L:58819196-58823040	Juvenile11DayUnopCntrl	Juvenile11DayONC	OK	71.4745	102.805	0.52441	2.05953	0.0006	0.0122876	yes	Epigenetic	Transcription Factor	High Mobility Group Nucleosomal Binding Domain 2 (a.k.a. HMG17): a transcription co-factor, which may be involved in maintaining transcribed DNA in an open conformation by binding to and modulating histone H3 and removing H1 from promoters (Martinez de Paz and Ausio, 2016, Bioessays, 38: 226-31).
Tadpole SCI	CHRNG	CHRNG|ENSG00000196811|c.UniGene_Xl_S35607616|JGIv7b.000381972_289729-304021-	Scaffold44:1322972-1337197	Tadpole1WeekCntrl	Tadpole1WeekTx	OK	2.04516	5.5999	1.45319	4.08511	5e-05	0.00133794	yes	Cell Signaling		Only this homeolog/paralog changed significantly in tadpole SCI hindbrain and frog ONC eye. There was no change in the other form in either case. Also, there was no change in expression of this particular form in juvenile SCI hindbrain.
Juvenile ONC	CHRNG	CHRNG|ENSG00000196811|c.UniGene_Xl_S35607616|JGIv7b.000381972_289729-304021-	Scaffold44:1322972-1337197	Juvenile11DayUnopCntrl	Juvenile11DayONC	OK	0.668259	2.00126	1.58243	3.10986	5e-05	0.00152321	yes	Cell Signaling		Cholinergic Receptor Nicotinic Gamma Subunit: one of the major muscle nicotinic AChR receptor, but it is also active in the neuroactive ligand-receptor interaction pathway mediating communication between neurons and astrocytes in response to viral infection (Lin et al., 2015, Viruses 7: 2618-2640).
Tadpole SCI	COMT	COMT|ENSG00000093010|c.mgEST_1013157290|JGIv7b.000097703_1836438-1848181+	chr1S:128015766-128027497	Tadpole1WeekCntrl	Tadpole1WeekTx	OK	12.0802	17.1907	0.508986	1.95325	0.001	0.0142593	yes	Cell Signaling		One of six para/homeologs. Only this one on chr1S changed in both frog ONC eye and tadpole SCI hindbrain. Another one on chr1L also changed in tadpole SCI (but none of the others did). This paralog and an additional one on chr8S changed by P but not by Q (chr1S: P, 0.006; Q, 0.09) in juvenile SCI hindbrain.
Juvenile ONC	COMT	COMT|ENSG00000093010|c.mgEST_1013157290|JGIv7b.000097703_1836438-1848181+	chr1S:128015766-128027497	Juvenile11DayUnopCntrl	Juvenile11DayONC	OK	11.8974	19.2741	0.696018	2.59664	5e-05	0.00152321	yes	Cell Signaling		Catechol-O-methyltransferase: a major enzyme in the degradation pathway of catecholamine neurotransmitters. It is implicated in multiple studies as playing a role in synaptic plasticity (e.g., Heinzel et al., 2014, Biomed Res Int 2014: 414351).
Tadpole SCI	ANXA5	ANXA5|ENSG00000164111|c.Chang2013_X024361|JGIv7b.000088765_3301778-3325657+	chr1L:59822956-59846588	Tadpole1WeekCntrl	Tadpole1WeekTx	OK	8.66899	11.9537	0.463526	1.62855	0.0049	0.0430816	yes	Inflammatory Response & Wound Healing		Both chr1L and chr1S homeologs changed significantly in frog ONC eye, whereas only the chr1L homeolog increased significantly in tadpole SCI hindbrain. The chr1S homeolog did not (P, 0.06; Q, 0.2). There was no change in juvenile SCI hindbrain in either homeolog.
Juvenile ONC	ANXA5	ANXA5|ENSG00000164111|c.Chang2013_X024361|JGIv7b.000088765_3301778-3325657+	chr1L:59822956-59846588	Juvenile11DayUnopCntrl	Juvenile11DayONC	OK	54.7769	75.0778	0.454819	1.80558	0.0018	0.0277838	yes	Inflammatory Response & Wound Healing	Cell signaling pathways	Annexin A5: member of a family of calcium-dependent phospholipid binding proteins, implicated in membrane-related events along exocytotic and endocytotic pathways. This gene is a phospholipase A2 and protein kinase C inhibitory protein with calcium channel activity and plays potential roles in cellular signal transduction, growth and differentiation, and in suppressing inflammation (deJong et al.…
Tadpole SCI	UTP18	UTP18|ENSG00000011260|c.Chang2013_X011369|JGIv7b.000030353_49970-67598+	chr9_10L:24558118-24575313	Tadpole1WeekCntrl	Tadpole1WeekTx	OK	8.16753	12.5002	0.613976	2.33887	0.0001	0.00239987	yes	Post-Transcriptional Regulation		There is only a chr9_10L identified in Xenopus laevis. There was no change in juvenile SCI hindbrain.
Juvenile ONC	UTP18	UTP18|ENSG00000011260|c.Chang2013_X011369|JGIv7b.000030353_49970-67598+	chr9_10L:24558118-24575313	Juvenile11DayUnopCntrl	Juvenile11DayONC	OK	6.36133	8.96868	0.495568	1.73612	0.00255	0.0357533	yes	Post-Transcriptional Regulation		UTP18, Small Subunit Processome Component: involved in the nucleolar processing of pre-18S ribosomal RNA. UTP18 is also involved in RNA surveillance by recruiting Mtr4 to cleaved rRNA fragments for degradation by the exosome (Thoms et al., 2015, Cell 162: 1029-1038).
Tadpole SCI	Not Annotated	NA|c.Taira201203brain_X002091|JGIv7b.000010177_180742-190086+	Scaffold51:1109518-1118472	Tadpole1WeekCntrl	Tadpole1WeekTx	OK	241.878	331.466	0.454579	2.26541	0.00035	0.00650209	yes	NA		Non-annotated gene. There was no change in juvenile SCI hindbrain.
Juvenile ONC	Not Annotated	NA|c.Taira201203brain_X002091|JGIv7b.000010177_180742-190086+	Scaffold51:1109518-1118472	Juvenile11DayUnopCntrl	Juvenile11DayONC	OK	97.1197	189.283	0.962707	3.21404	5e-05	0.00152321	yes	NA		Un-named gene, currently of unknown function.
Tadpole SCI	ST8SIA4	ST8SIA4|ENSG00000113532|c.Taira201203spleen_X000108|JGIv7b.000001187_2634775-2711920+	chr1L:177938210-178015355	Tadpole1WeekCntrl	Tadpole1WeekTx	OK	18.8117	23.9773	0.350035	1.71018	0.0039	0.0367811	yes	Axon Outgrowth		Only the chr1L form increased in tadpole SCI hindbrain and frog ONC eye. The other chr1S homeolog exhibited no significant changes. No change was observed for either homeolog in juvenile SCI hindbrain.
Juvenile ONC	ST8SIA4	ST8SIA4|ENSG00000113532|c.Taira201203spleen_X000108|JGIv7b.000001187_2634775-2711920+	chr1L:177938210-178015355	Juvenile11DayUnopCntrl	Juvenile11DayONC	OK	1.09997	2.06198	0.906564	3.03389	5e-05	0.00152321	yes	Axon Outgrowth	Inflammatory Response & Wound Healing	ST8 Alpha-N-Acetyl-Neuraminide Alpha-2,8-Sialyltransferase 4 (a.k.a. a sialyl transferase): the principal enzyme that adds polysialic acid to cell surface proteins such as N-CAM. Increasing PSA-NCAM promotes functional recovery after SCI in mice (Papastefanaki F et al., 2007, Brain: 130(Pt 8): 2159-74). It is also implicated in the response to inflammation.
Tadpole SCI	ARPC5	ARPC5|ENSG00000162704|c.Taira201203lung_X004444|JGIv7b.000053263_6133598-6140356+	chr4L:90268246-90274744	Tadpole1WeekCntrl	Tadpole1WeekTx	OK	23.3137	31.0989	0.415682	1.82838	0.0017	0.0209931	yes	Cytoskeletal		There are four homeo/paralogs of this gene(chr8S, chr8L a.k.a. ARPC5-like; and chr4S and chr4L). In tadpole SCI hindbrain, the chr8S homeolog changed by P criterion (P, 0.047) but not by Q (Q, 0.18); the chr4S homeolog also changed by P (0.02) but not by Q (0.11) there as well. In ONC eye, both the chr4S and chr4L homeologs changed significantly. In juvenile SCI hindbrain, ARPC5L (chr8L) and ARPC…
Juvenile ONC	ARPC5	ARPC5|ENSG00000162704|c.Taira201203lung_X004444|JGIv7b.000053263_6133598-6140356+	chr4L:90268246-90274744	Juvenile11DayUnopCntrl	Juvenile11DayONC	OK	25.8966	36.8777	0.509988	2.05906	0.00045	0.00992911	yes	Cytoskeletal	Actin dynamics	ARPC5 (Actin related protein 2/3 complex subunit 5): an important subunit (1 of 7) of the ARP2/3 complex, which is important for axon outgrowth (e.g., Liu et al., 2011, Development 138: 3079-3090). Collectively, they control actin polymerization and are important for axon branching and growth cone morphology and motility.
Tadpole SCI	TCTEX1D1	TCTEX1D1|ENSG00000152760|c.Audic201207_X048071|JGIv7b.000275988_160179-169259+	chr4S:58379992-58388924	Tadpole1WeekCntrl	Tadpole1WeekTx	OK	4.45326	6.55119	0.556895	1.75958	0.002	0.0235253	yes	Cytoskeletal		There are six homeo/paralogs in Xenopus. In ONC eye and tadpole SCI hindbrain, only this chr4S form changed; the remaining forms were either expressed at too low a level to be tested or showed no change. In juvenile SCI hindbrain, all forms were either expressed at too low a level to be tested, or did not change significantly.
Juvenile ONC	TCTEX1D1	TCTEX1D1|ENSG00000152760|c.Audic201207_X048071|JGIv7b.000275988_160179-169259+	chr4S:58379992-58388924	Juvenile11DayUnopCntrl	Juvenile11DayONC	OK	2.14811	3.77431	0.813144	2.08845	0.00045	0.00992911	yes	Cytoskeletal	Motor	Tctex1 domain containing 1: this gene belongs to the dynein light chain gene superfamily. This family contains - end microtubule motor proteins, involved in microtubule dynamics and retrograde axonal transport (Douglas et al., 2004, J Biol Chem 279: 28522-30), as well as directing trafficking of membrane associated proteins (Lai et al., 2005, Nat Neurosci 8, 435-422) and therefore may also be inv…
Tadpole SCI	KPNA2	KPNA2|ENSG00000182481|c.Quigley201112_X000964|JGIv7b.000003490_1210396-1217324+	chr9_10L:43867497-43873676	Tadpole1WeekCntrl	Tadpole1WeekTx	OK	5.57968	13.016	1.22203	4.54555	5e-05	0.00133794	yes	Intra-cellular Transport		Both the chr9_10S and chr9_10L homeologs were upregulated in ONC eye and tadpole SCI hindbrain. There was no change in juvenile SCI hindbrain for these homeologs. A second paralog was unchanged in all tissues and barely expressed.
Juvenile ONC	KPNA2	KPNA2|ENSG00000182481|c.Quigley201112_X000964|JGIv7b.000003490_1210396-1217324+	chr9_10L:43867497-43873676	Juvenile11DayUnopCntrl	Juvenile11DayONC	OK	5.23453	8.78512	0.747	2.61753	5e-05	0.00152321	yes	Intra-cellular Transport		Karyopherin subunit alpha 2: plays an important role in nuclear import of key proteins. Involved in regulation of TP53 activity (Lin et al., 2018, Oncol Rep 40: 179-194).
Tadpole SCI	TMEM88	TMEM88|ENSG00000167874|c.Amin201106_X014847|JGIv7b.000063696_514266-517120-	Scaffold20:4870404-4873258	Tadpole1WeekCntrl	Tadpole1WeekTx	OK	1.77275	3.92867	1.14805	2.51657	0.0002	0.00422102	yes	Cell Signaling		One of three homeo/paralogs expressed. This one is the only one that is upregulated in both ONC eye and tadpole SCI hindbrain. A second paralog on chr7S was significantly downregulated in ONC eye but did not change in tadpole SCI hindbrain. None of the forms changed in juvenile SCI hindbrain.
Juvenile ONC	TMEM88	TMEM88|ENSG00000167874|c.Amin201106_X014847|JGIv7b.000063696_514266-517120-	Scaffold20:4870404-4873258	Juvenile11DayUnopCntrl	Juvenile11DayONC	OK	3.40664	5.62376	0.723186	1.96396	0.00065	0.0130925	yes	Cell Signaling	Transmembrane Protein	Transmembrane protein 88: an inhibitor of the Wnt/beta-catenin (canonical Wnt) signaling pathway. There are as yet no characterized functions in the nervous system, but this gene has been implicated in promoting tumor metastasis in a variety of cancers. It also plays a role in cardiomyocyte development (Palpant et al., 2013, Development 140: 3799-808).
Tadpole SCI	SFXN2	SFXN2|ENSG00000156398|c.Ismailoglu201203_X002667|JGIv7b.000016863_845054-870298+	chr7S:18530447-18555510	Tadpole1WeekCntrl	Tadpole1WeekTx	OK	0.722469	1.65098	1.19231	2.18746	0.0004	0.00718606	yes	Intra-cellular Transport		Only this chr7S homeolog changed in tadpole SCI hindbrain and ONC eye; a second paralog on a scaffold did not. There was no change in either form in juvenile SCI hindbrain.
Juvenile ONC	SFXN2	SFXN2|ENSG00000156398|c.Ismailoglu201203_X002667|JGIv7b.000016863_845054-870298+	chr7S:18530447-18555510	Juvenile11DayUnopCntrl	Juvenile11DayONC	OK	2.41694	3.74891	0.633291	1.7012	0.00385	0.0473725	yes	Intra-cellular Transport		Sideroflexin 2: a member of a family of genes involved in tricarboxylate transport across membranes. Little is known about SFXN2, but SFXN3 has been implicated in regulating synaptic morphology (Amorim et al., 2017, J Cell Sci 130: 325-331).
Tadpole SCI	NUP43	NUP43|ENSG00000120253|c.Amin201106_X024346|JGIv7b.000222959_413184-438480+	chr5S:49620074-49644907	Tadpole1WeekCntrl	Tadpole1WeekTx	OK	16.4063	22.8599	0.478565	2.00929	0.00055	0.0091089	yes	Intra-cellular Transport		Only this one homeolog is annotated in Xenopus laevis CNS, and it showed no change in expression in juvenile SCI hindbrain.
Juvenile ONC	NUP43	NUP43|ENSG00000120253|c.Amin201106_X024346|JGIv7b.000222959_413184-438480+	chr5S:49620074-49644907	Juvenile11DayUnopCntrl	Juvenile11DayONC	OK	9.56183	14.9651	0.646242	2.404	5e-05	0.00152321	yes	Intra-cellular Transport		Nucleoporin 43: part of the complex that regulates bidirectional transport through the nuclear membrane (Xu et al., 2015, FEBS Lett 589: 3247-3253).
Tadpole SCI	ACTB (chr9-10S)	ACTB|ENSG00000075624|c.mgEST_1013085555|JGIv7b.000026364_4933385-4938221+	chr9_10S:76235366-76239538	Tadpole1WeekCntrl	Tadpole1WeekTx	OK	942.897	1320.9	0.486347	2.34582	5e-05	0.00133794	yes	Cytoskeletal		Both homeologs were upregulated in ONC eye and tadpole SCI hindbrain. The chr9_10L, but not the chr9_10S form, gave some evidence for being upregulated in juvenile SCI hindbrain (P = .02, but Q =0.2).
Juvenile ONC	ACTB (chr9-10S)	ACTB|ENSG00000075624|c.mgEST_1013085555|JGIv7b.000026364_4933385-4938221+	chr9_10S:76235366-76239538	Juvenile11DayUnopCntrl	Juvenile11DayONC	OK	373.452	634.172	0.763951	2.109	0.00035	0.00810963	yes	Cytoskeletal	Actin	Non-muscle beta actin.
Tadpole SCI	KIFC1	KIFC1|ENSG00000237649|c.Audic201207_X023512|JGIv7b.000050694_7018472-7036602-	chr8L:50804626-50822073	Tadpole1WeekCntrl	Tadpole1WeekTx	OK	2.91937	6.53044	1.16152	3.83563	5e-05	0.00133794	yes	Cytoskeletal		There is only this one homeolog annotated in Xenopus laevis CNS. It was unchanged in juvenile SCI hindbrain.
Juvenile ONC	KIFC1	KIFC1|ENSG00000237649|c.Audic201207_X023512|JGIv7b.000050694_7018472-7036602-	chr8L:50804626-50822073	Juvenile11DayUnopCntrl	Juvenile11DayONC	OK	1.60202	2.57662	0.685593	1.82037	0.00165	0.0261076	yes	Cytoskeletal	Motor	Kinesin family member C1: A minus end directed member of the kinesin microtubule motor protein gene family. It is involved in retrograde transport and microtubule sliding in neuronal processes. It also plays a role in regulating chromosome dynamics during mitosis and podosome dynamics in macrophages (Kopp et al., 2006, Mol Biol Cell 17: 2811-2823).
Tadpole SCI	HMGCR	HMGCR|ENSG00000113161|c.Taira201203intestine_X000205|JGIv7b.000001187_12209581-12227485+	chr1L:187511353-187529164	Tadpole1WeekCntrl	Tadpole1WeekTx	OK	86.8781	114.07	0.392859	1.96397	0.0009	0.0132289	yes	Lipid Metabolism		In tadple SCI hindbrain, only the chr1L but not the chr1S homeolog increased, but in ONC, both homeologs increased, although the chr1S form was only significant by P (0.02), not by Q (0.15). In juvenile SCI, both forms also increased with significant P (L, 0.002; S, 0.002,) but only the increase in the chr1S form was significant by the Q criterion (L, 0.17; S, 0.04).
Juvenile ONC	HMGCR	HMGCR|ENSG00000113161|c.Taira201203intestine_X000205|JGIv7b.000001187_12209581-12227485+	chr1L:187511353-187529164	Juvenile11DayUnopCntrl	Juvenile11DayONC	OK	46.8353	82.3645	0.814426	2.78895	5e-05	0.00152321	yes	Lipid Metabolism		3-Hydroxy-3-Methylglutaryl-CoA Reductase: a rate limiting enzyme in cholesterol synthesis and a therapeutic target of statins. Inhibiting this enzyme inhibits neurodegeneration (Saeedi Saravi et al., 2017, Metab Brain Dis 32: 949-65).
Tadpole SCI	ACSBG2	ACSBG2|ENSG00000130377|c.Quigley201112_X021485|JGIv7b.000325448_462747-501906-	chr1L:99074967-99098681	Tadpole1WeekCntrl	Tadpole1WeekTx	OK	24.6799	31.7858	0.365044	1.75519	0.0026	0.0280098	yes	Epigenetic		Both the chr1S and chr1L homeologs were upregulated in ONC, but only the chr1L form increased in tadpole SCI. Both forms decreased in juvenile SCI, but only the chr1S form was significant by Q (chr1L: P, 0.007; Q, 0.1 | chr1S: P, 5 e -5; Q, 0.002).
Juvenile ONC	ACSBG2	ACSBG2|ENSG00000130377|c.Quigley201112_X021485|JGIv7b.000325448_462747-501906-	chr1L:99074967-99098681	Juvenile11DayUnopCntrl	Juvenile11DayONC	OK	10.23	20.4377	0.998426	4.01345	5e-05	0.00152321	yes	Epigenetic	Cellular Metabolism	Acyl-CoA Synthetase Bubblegum Family Member 2: an important enzyme in fatty acid synthesis. It is expressed primarily in testis and brainstem (Pei et al., 2006, J Biol Chem 218: 6632-6641). Levels of acetyl coA in cells metabolically regulated enzymes associated with epigenetic modifications of histones, such as histone acetylation, hence its classification here (Wang et al., 2018, Cell Mol Life …
Tadpole SCI	YWHAQ	YWHAQ|ENSG00000134308|c.JGIL6RMv1_XeXenL6RMv10006645m|JGIv7b.000142445_3081794-3100585-	chr5L:137747954-137766685	Tadpole1WeekCntrl	Tadpole1WeekTx	OK	241.204	318.108	0.399262	1.99734	0.00095	0.0137311	yes	Cell Signaling		Both the chr5L and chr5S homeologs showed evidence of an increase, but in tadpole SCI hindbrain, the increase in the chr5S homeolog was only significant by P (P, 0.02 ; Q, 0.09). In juvenile SCI hindbrain, no significant change occurred in either homeolog.
Juvenile ONC	YWHAQ	YWHAQ|ENSG00000134308|c.JGIL6RMv1_XeXenL6RMv10006645m|JGIv7b.000142445_3081794-3100585-	chr5L:137747954-137766685	Juvenile11DayUnopCntrl	Juvenile11DayONC	OK	122.713	221.049	0.849079	2.92151	5e-05	0.00152321	yes	Cell Signaling		Tyrosine 3-Monooxygenase/Tryptophan 5-Monooxygenase Activation Protein Theta: a 14-3-3- protein, which mediates signal transduction by binding to phosphoserine-containing proteins. It is involved in a wide range of cellular functions. Its expression is also upregulated in ALS and in peripheral nerve injury (Malaspina et al., 2000, J Neurochem 75: 2511-20).
Tadpole SCI	MST1	MST1|ENSG00000173531|c.Chang2013_X026616|JGIv7b.000107347_1134421-1156866+	chr4S:98563066-98584855	Tadpole1WeekCntrl	Tadpole1WeekTx	OK	0.224306	0.84705	1.91698	2.90003	5e-05	0.00133794	yes	Inflammatory Response & Wound Healing		Both homeologs increased in frog ONC eye and tadpole SCI hindbrain, but in tadpole SCI hindbrain, the chr4L form was significant only by P (0.03) but not by Q (.13). Neither homeolog changed significantly in juvenile SCI hindbrain.
Juvenile ONC	MST1	MST1|ENSG00000173531|c.Chang2013_X026616|JGIv7b.000107347_1134421-1156866+	chr4S:98563066-98584855	Juvenile11DayUnopCntrl	Juvenile11DayONC	OK	5.02387	10.4823	1.06109	3.96267	5e-05	0.00152321	yes	Inflammatory Response & Wound Healing	Cell Signaling	Macrophage stimulating 1: the vertebrate homolog to the Drosophila kinase Hippo. It is involved in cell adhesion, migration, homing, and in mediating the immune response against viruses (Zhou et al., 2017, Yi Chuan 39: 642-49). It stimulates microglial responses in the nervous system (Zhao et al., 2016, Brain Behav Immun 55: 236-248).
Tadpole SCI	RRM2	RRM2|ENSG00000171848|c.Taira201203st08_X004605|JGIv7b.000142445_3413188-3420359+	chr5L:138079348-138086417	Tadpole1WeekCntrl	Tadpole1WeekTx	OK	2.80992	5.94055	1.08007	3.22564	5e-05	0.00133794	yes	DNA Replication/Repair		Only the chr5L form changed significantly in frog ONC eye, but both homeologs increased in tadpole SCI hindbrain. In juvenile SCI indbrain, none of them changed significantly in expression.
Juvenile ONC	RRM2	RRM2|ENSG00000171848|c.Taira201203st08_X004605|JGIv7b.000142445_3413188-3420359+	chr5L:138079348-138086417	Juvenile11DayUnopCntrl	Juvenile11DayONC	OK	2.19919	3.9016	0.827094	2.25257	0.0001	0.00281938	yes	DNA Replication/Repair		Ribonucleotide Reductase Regulatory Subunit M2: converts ribonucleotides to deoxyribonucleotides. It becomes more active during mitosis and reaches a peak of expression during S phase. It is a rate limiting enzyme for both DNA replication and DNA repair (Furuta et al., 2010, Biochimi Biophys Acta 1805: 141-152). It is upregulated, for example, in liver regeneration (Lonati et al., 2013, Peptides,…
Tadpole SCI	FABP7	FABP7|ENSG00000164434|c.Amin201106_X015603|JGIv7b.000073014_1798109-1802899+	chr5L:66879789-66883700	Tadpole1WeekCntrl	Tadpole1WeekTx	OK	1271.75	2947.76	1.21281	5.95839	5e-05	0.00133794	yes	Intra-cellular Transport		There is only a chr5L homeolog annotated Xenopus laevis CNS. It was signficantly downregulated in juvenile SCI hindbrain.
Juvenile ONC	FABP7	FABP7|ENSG00000164434|c.Amin201106_X015603|JGIv7b.000073014_1798109-1802899+	chr5L:66879789-66883700	Juvenile11DayUnopCntrl	Juvenile11DayONC	OK	535.108	880.913	0.719171	2.24982	0.0004	0.0090269	yes	Intra-cellular Transport	Lipid Metabolism	Fatty Acid Binding Protein 7 (a.k.a. Brain Lipid Binding Protein, or BLBP): a member of a family of genes that transport fatty acids from extracellular to intracellular membranes. FABP7 is known to be significantly upregulated in ependymal and radial glial cell endfeet during reactive gliosis in CNS injury. It is stimulated by Notch signaling, and is important for radial glial cell development (A…
Tadpole SCI	EZH2	EZH2|ENSG00000106462|c.Quigley201212_X002635|JGIv7b.000005228_5532370-5586036-	chr6L:53019800-53069131	Tadpole1WeekCntrl	Tadpole1WeekTx	OK	12.7948	19.0208	0.572018	2.52237	5e-05	0.00133794	yes	Epigenetic		Both the chr6L and chr6S homeologs were upregulated in frog ONC eye, but only the chr6S homeolog was upregulated in tadpole SCI (the chr6S form was unchanged by both P and Q). Both the chr6L and chr6S homeologs were downregulated in juvenile SCI hindbrain.
Juvenile ONC	EZH2	EZH2|ENSG00000106462|c.Quigley201212_X002635|JGIv7b.000005228_5532370-5586036-	chr6L:53019800-53069131	Juvenile11DayUnopCntrl	Juvenile11DayONC	OK	10.3534	15.8025	0.610055	2.42574	5e-05	0.00152321	yes	Epigenetic		Enhancer Of Zeste 2 Polycomb Repressive Complex 2 Subunit: an important protein for maintaining and/or increasing histone methylation levels. It also serves as a platform to recruit DNA methyltransferases. It is especially important for methylating histone 3 at lysine 27 (H3K27me). It is functionally important for a range of developmental and physiological changes in gene expression, including re…
Tadpole SCI	TXN	TXN|ENSG00000136810|c.Taira201203lung_X006818|JGIv7b.000138921_950005-963167+	chr1S:93554511-93559575	Tadpole1WeekCntrl	Tadpole1WeekTx	OK	32.8267	44.2572	0.431044	2.03089	0.0004	0.00718606	yes	Inflammatory Response & Wound Healing		One of five para/homeologs in Xenopus laevis. This form is the only one that changed in tadpole SCI hindbrain, but both this form and another one on chr1S increased in frog ONC eye. The chr1L form decreased in juvenile SCI hindbrain, and the chr1S homeolog was just not expressed at detectable levels there.
Juvenile ONC	TXN	TXN|ENSG00000136810|c.Taira201203lung_X006818|JGIv7b.000138921_950005-963167+	chr1S:93554511-93559575	Juvenile11DayUnopCntrl	Juvenile11DayONC	OK	24.9508	49.1793	0.978964	3.82602	5e-05	0.00152321	yes	Inflammatory Response & Wound Healing	Cell Signaling	Thioredoxin: a gene involved in a range of cellular responses associated with cell signaling, including modulating transcription of some genes. It is involved in protecting neurons from oxidative stress (Lee et al., 2017, Brain Pathol 27: 276-91).
Tadpole SCI	GNPDA2	GNPDA2|ENSG00000163281|c.Amin201106_X006214|JGIv7b.000018892_7237847-7246008-	chr3L:30807676-30815757	Tadpole1WeekCntrl	Tadpole1WeekTx	OK	4.80633	7.73489	0.686444	1.94579	0.0007	0.0109112	yes	Cellular Metabolism		One of three homeo/paralogs. This one on chr3L and the one on chr3S both exhibited evidence for increased expression in frog ONC eye, but the chr3S one was significant only by P (0.02) but not by Q (.14). No form changed in juvenile SCI hindbrain.
Juvenile ONC	GNPDA2	GNPDA2|ENSG00000163281|c.Amin201106_X006214|JGIv7b.000018892_7237847-7246008-	chr3L:30807676-30815757	Juvenile11DayUnopCntrl	Juvenile11DayONC	OK	10.3115	15.6738	0.604098	2.06286	0.0006	0.0122876	yes	Cellular Metabolism		Glucosamine-6-Phosphate Deaminase 2: converts D-glucosamine-6-phosphate into D-fructose-6-phosphate and ammonium. It is a metabolic enzyme associated with regulating body weight and obesity (Willer et al., 2009, Nat Genet 41: 25-34).
Tadpole SCI	MYLK	MYLK|ENSG00000065534|c.JGIL6RMv1_XeXenL6RMv10030852m|JGIv7b.000084188_1548349-1593575+	chr9_10L:46933024-46975518	Tadpole1WeekCntrl	Tadpole1WeekTx	OK	3.4949	2.28724	-0.61164	-2.19169	0.00055	0.0091089	yes	Cell Signaling		Both the chr9_10 L and chr9_10S homeologs were downregulated in ONC eye and tadpole SCI hindbrain. In juvenile SCI hindbrain, there was no change in either.
Juvenile ONC	MYLK	MYLK|ENSG00000065534|c.JGIL6RMv1_XeXenL6RMv10030852m|JGIv7b.000084188_1548349-1593575+	chr9_10L:46933024-46975518	Juvenile11DayUnopCntrl	Juvenile11DayONC	OK	7.23939	5.22305	-0.470974	-1.82835	0.0013	0.0219554	yes	Cell Signaling	Motor	Myosin Light Chain Kinase: essential kinase for growth cone motility. It is also involved in cytokinesis during mitosis and other forms of cell motility. Inhibiting MYLK inhibits axon retraction (Gallo et al., 2002, J Cell Biol 158: 1219-28), and it is involved in optic axon regeneration (Jian et al., 1994, J Neurobiol 25: 1310-28).
Tadpole SCI	MBP	MBP|ENSG00000197971|c.XGI_TC418583|JGIv7b.000023301_4393638-4486970-	chr6S:76968476-77061581	Tadpole1WeekCntrl	Tadpole1WeekTx	OK	2238.54	1646.06	-0.443538	-2.21365	0.00025	0.00502079	yes	Axon Outgrowth		In tadpole SCI hindbrain, the chr6S form was significantly downregulated, but the chr6L form did not change significantly. However in frog ONC eye, both homeologs were downregulated. In juvenile SCI, both forms were upregulated by P (6L, 0.002 ; 6S, 0.02) but not quite by Q (6L0.051; 6S, 0.188).
Juvenile ONC	MBP	MBP|ENSG00000197971|c.XGI_TC418583|JGIv7b.000023301_4393638-4486970-	chr6S:76968476-77061581	Juvenile11DayUnopCntrl	Juvenile11DayONC	OK	22.049	6.68374	-1.72199	-6.43808	5e-05	0.00152321	yes	Axon Outgrowth	Neurites	Myelin Basic Protein: a major component of myelin. It is a serine protease that cleaves L1 and influences neurite outgrowth, neuronal cell migration and surivival, and myelination (Lutz et al., 2016, Mol Neurobiol 53: 3360-3376).
Tadpole SCI	SLC45A4	SLC45A4|ENSG00000022567|c.Ueno201210brain_X001249|JGIv7b.000043791_2341249-2406914-	chr6L:149303266-149368223	Tadpole1WeekCntrl	Tadpole1WeekTx	OK	21.8997	14.9096	-0.55467	-2.55076	5e-05	0.00133794	yes	Intra-cellular Transport		Both chr6L and chr6S homeologs were downregulated in tadpole SCI hindbrain, but in frog ONC eye, only the chr6L homeolog decreased significantly. In juvenile SCI hindbrain, neither form changed in expression.
Juvenile ONC	SLC45A4	SLC45A4|ENSG00000022567|c.Ueno201210brain_X001249|JGIv7b.000043791_2341249-2406914-	chr6L:149303266-149368223	Juvenile11DayUnopCntrl	Juvenile11DayONC	OK	9.2349	6.70846	-0.461116	-1.81426	0.0019	0.0286681	yes	Intra-cellular Transport		Solute Carrier Family 45 Member 4: a sugar co-transporter (Vitavska and Wieczorek, 2017, Pflugers Arch 469: 1433-1442).
Tadpole SCI	SCARA3	SCARA3|ENSG00000168077|c.Taira201203brain_X016921|JGIv7b.000352190_738355-760337+	chr5L:157342883-157364865	Tadpole1WeekCntrl	Tadpole1WeekTx	OK	1.32218	0.749485	-0.818947	-2.23	0.00015	0.00335111	yes	Inflammatory Response & Wound Healing		Both chr5L and chr5S homeologs were significantly downreglated in ONC eye and tadpole SCI hindbrain, but in the latter, the chr5S form was expressed at too low a level for significance testing. In juvenile SCI hindbrain, neither form changed in expression.
Juvenile ONC	SCARA3	SCARA3|ENSG00000168077|c.Taira201203brain_X016921|JGIv7b.000352190_738355-760337+	chr5L:157342883-157364865	Juvenile11DayUnopCntrl	Juvenile11DayONC	OK	2.77791	1.88258	-0.561288	-1.91256	0.0015	0.024213	yes	Inflammatory Response & Wound Healing		Scavenger Receptor Class A Member 3: a macrophage scavenger receptor that protects cells from reactive oxygen stress (Brown et al., 2013, Leuk Res 37: 963-9).
Tadpole SCI	CDK18	CDK18|ENSG00000117266|c.Taira201203brain_X000583|JGIv7b.000002841_1960625-2094473-	chr2L:64075416-64172039	Tadpole1WeekCntrl	Tadpole1WeekTx	OK	5.67928	3.96891	-0.516965	-2.12524	0.0003	0.00578736	yes	Cell Signaling		In frog ONC eye both homeologs on chr2L and chr2S decreased. In tadpole SCI hindbrain, only the chr2L homeolog decreased, while the other remained largely unchanged in expression. In juvenile SCI hindbrain, no significant change occurred in either.
Juvenile ONC	CDK18	CDK18|ENSG00000117266|c.Taira201203brain_X000583|JGIv7b.000002841_1960625-2094473-	chr2L:64075416-64172039	Juvenile11DayUnopCntrl	Juvenile11DayONC	OK	4.47047	3.06478	-0.544643	-2.01426	0.0007	0.013845	yes	Cell Signaling	Kinase	Cyclin dependent kinase 18: it regulates cell migration and adhesion by negatively modulating FAK activity. (Matsuda et al., 2017, Sci Rep 7: 45545).
Tadpole SCI	JHDM1D	JHDM1D|ENSG00000006459|c.Taira201203heart_X002689|JGIv7b.000033059_97327-190602+	chr3L:4044206-4098732	Tadpole1WeekCntrl	Tadpole1WeekTx	OK	32.2062	18.032	-0.836776	-4.05993	5e-05	0.00133794	yes	Epigenetic		Only the chr3L form decreased significantly in frog ONC eye and tadpole SCI hindbrain; the chr3S form remained unchanged. In juvenile SCI hindbrain, both the chr3L and chr3S homeologs increased in expression.
Juvenile ONC	JHDM1D	JHDM1D|ENSG00000006459|c.Taira201203heart_X002689|JGIv7b.000033059_97327-190602+	chr3L:4044206-4098732	Juvenile11DayUnopCntrl	Juvenile11DayONC	OK	12.3204	8.32649	-0.565272	-2.28244	5e-05	0.00152321	yes	Epigenetic	Histone modifier	Jumonji C Domain Containing Histone DeMethylase 1 Homolog D (a.k.a., KDM7A): a Histone lysine demethylase. It specifically demethylates H3K9me2 and H3K27me2 and H4K20me1 and also binds H3K4me3. When it binds H3K3me3 it has no effect on H3K9me2, but exhibits high activity against H3K27me2. Among its many functional roles, it regulates neural differentiation through FGF4 (Huang et al., 2010, Cell R…
Tadpole SCI	HIGD1C	HIGD1C|ENSG00000214511|c.Taira201203eye_X010970|JGIv7b.000133382_4504122-4514087-	chr2L:143829329-143833745	Tadpole1WeekCntrl	Tadpole1WeekTx	OK	8.37025	5.57799	-0.585525	-1.97695	0.0014	0.0181705	yes	Inflammatory Response & Wound Healing		Only this homeolog isoform is expressed in Xenopus laevis CNS, and it was downregulated significantly in both frog ONC eye and tadpole SCI hindbrain. In juvenile SCI hindbrain, it exhibited evidence for increased expression, but the change was only significant by P and not by Q (P, 0.008; Q, 0.11).
Juvenile ONC	HIGD1C	HIGD1C|ENSG00000214511|c.Taira201203eye_X010970|JGIv7b.000133382_4504122-4514087-	chr2L:143829329-143833745	Juvenile11DayUnopCntrl	Juvenile11DayONC	OK	14.3731	9.19526	-0.644407	-2.34969	0.00015	0.00403758	yes	Inflammatory Response & Wound Healing		HIG1 Hypoxia Inducible Domain Family Member 1C: a member of a larger family of mitochondrial proteins whose expression is induced under conditions of oxidative stress (Garlich et al., 2017, J Biol Chem 292: 5216-5226; An et al., 2011, Biochim Biophys Acta 813: 2088-2098).
Tadpole SCI	UGT8	UGT8|ENSG00000174607|c.Taira201203brain_X000168|JGIv7b.000000243_1061267-1095580+	chr1L:62722985-62757293	Tadpole1WeekCntrl	Tadpole1WeekTx	OK	109.056	65.3122	-0.739641	-3.70092	5e-05	0.00133794	yes	Lipid Metabolism		Both homeologs were downregulated (chr1L and chr1S) in tadpole SCI hindbrain, but in ONC, although both homeologs exhibited some evidence for downregulation, only the chr1L form decreased signficantly. In juvenile SCI hindbrain, the chr1L form significantly increased.
Juvenile ONC	UGT8	UGT8|ENSG00000174607|c.Taira201203brain_X000168|JGIv7b.000000243_1061267-1095580+	chr1L:62722985-62757293	Juvenile11DayUnopCntrl	Juvenile11DayONC	OK	0.621697	0.137143	-2.18053	-3.42464	5e-05	0.00152321	yes	Lipid Metabolism	Inflammatory Response & Wound Healing	UDP Glycosyltransferase 8: an important enzyme for sphingolipid metabolism. Sphingolipids are important for making myelin, and elevated UGT8 promotes neuroinflammation in humans (Yueh et al., 2014, J Biol Chem 289: 4699-4709).
Tadpole SCI	BCL6	BCL6|ENSG00000113916|c.Ueno201210eye_X001099|JGIv7b.000053349_369920-385934+	chr5S:85316087-85332036	Tadpole1WeekCntrl	Tadpole1WeekTx	OK	9.02915	5.90905	-0.611665	-2.61411	5e-05	0.00133794	yes	Transcription Factor		Both homeologs (chr5S and chr5L) decreased in ONC eye, but in tadpole SCI, the chr5L form was significant by P (0.01) but not by Q (0.08). Neither form changed in juvenile SCI hindbrain.
Juvenile ONC	BCL6	BCL6|ENSG00000113916|c.Ueno201210eye_X001099|JGIv7b.000053349_369920-385934+	chr5S:85316087-85332036	Juvenile11DayUnopCntrl	Juvenile11DayONC	OK	34.6587	23.9716	-0.531888	-2.05465	0.00055	0.0114553	yes	Transcription Factor	Inflammatory Response & Wound Healing	B-Cell CLL/Lymphoma 6: a transcriptional repressor that represses STAT3 induced by IL-4 in B cells (Munoz et al., 2014, 0ncologist 19: 536-544). Transcription factor associated with modulating inflammation.
Tadpole SCI	SHANK2 (chr4L)	SHANK2|ENSG00000268430|c.Taira201203ovary_X004871|JGIv7b.000074352_1235911-1518830-	chr4L:10223959-10506879	Tadpole1WeekCntrl	Tadpole1WeekTx	OK	11.5207	7.71139	-0.579164	-2.71015	5e-05	0.00133794	yes	Cytoskeletal		Both the chr4L and chr4S homeologs were strongly and significantly downregulated in tadpole SCI hindbrain and ONC eye, but were basically unchanged in expression in juvenile SCI hindbrain (unchanged).
Juvenile ONC	SHANK2 (chr4L)	SHANK2|ENSG00000268430|c.Taira201203ovary_X004871|JGIv7b.000074352_1235911-1518830-	chr4L:10223959-10506879	Juvenile11DayUnopCntrl	Juvenile11DayONC	OK	4.83752	3.49812	-0.467686	-1.85981	0.0016	0.0255105	yes	Cytoskeletal	Cell Signaling	SH3 And Multiple Ankyrin Repeat Domains 2: a proline-rich synaptic protein implicated in a wide range of plasticity disorders. It regulates synapse development through Wnt signaling (Harris et al., 2016, J Neurosci 36: 5820-32).
Tadpole SCI	INSR	INSR|ENSG00000171105|c.Ueno201210egg_X001244|JGIv7b.000163107_1092755-1173669-	Scaffold21:2895706-2976319	Tadpole1WeekCntrl	Tadpole1WeekTx	OK	13.6435	10.1318	-0.429322	-2.02202	0.0007	0.0109112	yes	Cell Signaling		One of two homeologs in Xenopus. The other one (chr 1L) also exhibited evidence for downregulation. This decrease was significant in frog ONC eye, but in tadpole SCI hindbrain, it was only by P (0.004) and just missed the cutoff for significance by Q (0.054). No change was observed in juvenile SCI hindbrain in either homeolog.
Juvenile ONC	INSR	INSR|ENSG00000171105|c.Ueno201210egg_X001244|JGIv7b.000163107_1092755-1173669-	Scaffold21:2895706-2976319	Juvenile11DayUnopCntrl	Juvenile11DayONC	OK	8.93598	6.55403	-0.447244	-1.79942	0.00265	0.0366126	yes	Cell Signaling		Insulin receptor: a tyrosine kinase receptor that regulates cellular functions in response to insulin. It may be involved in regulating neuroprotection and synaptic plasticity (Gralle, 2017, J Neurochem 140: 358-367).
Tadpole SCI	ROCK2	ROCK2|ENSG00000134318|c.Audic201207_X038848|JGIv7b.000142445_4099346-4174014-	chr5L:138767201-138904766	Tadpole1WeekCntrl	Tadpole1WeekTx	OK	4.74639	3.41104	-0.476619	-1.88751	0.0009	0.0132289	yes	Cell Signaling		Only the chr5L, but not the chr5S, homeolog decreased significantly in frog ONC eye and tadpole SCI hindbrain. No change occurred in either in juvenile SCI hindbrain.
Juvenile ONC	ROCK2	ROCK2|ENSG00000134318|c.Audic201207_X038848|JGIv7b.000142445_4099346-4174014-	chr5L:138767201-138904766	Juvenile11DayUnopCntrl	Juvenile11DayONC	OK	3.91025	2.83162	-0.465635	-1.68685	0.0037	0.046405	yes	Cell Signaling	Kinase	Rho Associated Coiled-Coil Containing Protein Kinase 2: this kinase is the target of Rho-GTPase and is involved in actin-mediated changes in the cytoskeleton. It is important for axonal degeneration, neuronal death and axonal regeneration. Inhibiting ROCK increases neurite outgrowth (e.g., Koch et al., 2014, Cell Death Dis 5: e1225).
Tadpole SCI	PLCB4	PLCB4|ENSG00000101333|c.Taira201203skin_X001326|JGIv7b.000027036_8504808-8667091+	chr5S:26972476-27129578	Tadpole1WeekCntrl	Tadpole1WeekTx	OK	29.8764	23.2161	-0.363882	-1.75382	0.0027	0.0286822	yes	Cell Signaling		The chr5S homeolog was significantly downregulated in both eye ONC and tadpole SCI hindbrain. The chr5L form was downregulated in ONC eye by P but not by Q and it was unchanged in tadpole SCI hindbrain. In juvenile SCI hindbrain, neither form changed in expression significantly.
Juvenile ONC	PLCB4	PLCB4|ENSG00000101333|c.Taira201203skin_X001326|JGIv7b.000027036_8504808-8667091+	chr5S:26972476-27129578	Juvenile11DayUnopCntrl	Juvenile11DayONC	OK	10.8427	7.89093	-0.458452	-1.82973	0.00195	0.0292107	yes	Cell Signaling	Inflammatory Response & Wound Healing	Phospholipase C Beta 4: it catalyzes the production of IP3 and DAG from PIP2. Phospholipase C plays a role in multiple processes potentially important for axon regeneration (e.g., Kawakami and Xiao, 2013, Adv Biol Regul 53: 249-57). Interestingly, inhibition of phospholipase C attenuates scar formation (Zhu et al., 2017, Biochem Biophys Res Commun 484: 144-151.)
Tadpole SCI	TMTC1 (chr3S)	TMTC1|ENSG00000133687|c.Taira201203brain_X008392|JGIv7b.000054336_1123153-1153723+	chr3S:10182164-10212710	Tadpole1WeekCntrl	Tadpole1WeekTx	OK	12.5021	8.59898	-0.539928	-2.5353	5e-05	0.00133794	yes	Cell Signaling		Both homeologs were downregulated significantly in ONC eye and tapole SCI hindbrain. No change occurred in either form in juvenile SCI hindbrain.
Juvenile ONC	TMTC1 (chr3S)	TMTC1|ENSG00000133687|c.Taira201203brain_X008392|JGIv7b.000054336_1123153-1153723+	chr3S:10182164-10212710	Juvenile11DayUnopCntrl	Juvenile11DayONC	OK	3.00465	1.91633	-0.64885	-2.38594	0.0001	0.00281938	yes	Cell Signaling		Transmembrane And Tetratricopeptide Repeat Containing 1: proteins in the endoplasmic reticulum that are involved in maintaining calcium homeostasis (Sunryd et al., 2014, J Biol Chem 289: 16085-99).
Tadpole SCI	ZNF395 (chr5S)	ZNF395|ENSG00000186918|c.Quigley201112_X001840|JGIv7b.000007103_321396-345905+	chr5S:132128525-132152471	Tadpole1WeekCntrl	Tadpole1WeekTx	OK	9.01379	6.23156	-0.53254	-1.98072	0.00115	0.0156832	yes	Transcription Factor		Both chr5L and chr5S homeologs were downregulated in ONC eye and tadpole SCI hindbrain. The chr5S homeolog was significantly upregulated in juvenile SCI hindbrain. The chr5L homeolog was also up by the P criterion (0.03) but not by the Q criterion (0.23).
Juvenile ONC	ZNF395 (chr5S)	ZNF395|ENSG00000186918|c.Quigley201112_X001840|JGIv7b.000007103_321396-345905+	chr5S:132128525-132152471	Juvenile11DayUnopCntrl	Juvenile11DayONC	OK	7.23087	4.79784	-0.591784	-2.02456	0.00065	0.0130925	yes	Transcription Factor	Inflammatory Response & Wound Healing	Zn Finger Protein 395 (a.k.a. Huntington Disease Regulatory Region Binding Protein 2): a transcription factor that activates pro-inflammatory cytokines (Herwartz et al., 2015, Mediators Inflamm 2015: 804264).
Tadpole SCI	SYDE2	SYDE2|ENSG00000097096|c.Ueno201210st09_X000255|JGIv7b.000024235_1439381-1484899+	chr4S:52059199-52104266	Tadpole1WeekCntrl	Tadpole1WeekTx	OK	2.70796	1.80487	-0.585312	-1.98919	0.00095	0.0137311	yes	Cell Signaling		Both chr4L and chr4S homeologs were significantly downregulated in tadpole SCI hindbrain, only the chr4S form was significantly downregulated in ONC eye. The chr4S form was also downregulated by P (0.04) but not by Q (0.27) in juvenile SCI hindbrain, and the chr4L form did not change significantly there.
Juvenile ONC	SYDE2	SYDE2|ENSG00000097096|c.Ueno201210st09_X000255|JGIv7b.000024235_1439381-1484899+	chr4S:52059199-52104266	Juvenile11DayUnopCntrl	Juvenile11DayONC	OK	2.86141	1.95983	-0.545998	-1.85511	0.0023	0.0329587	yes	Cell Signaling		Synapse defective rho GTPase homolog 2: Involved in p75 NTR receptor-mediated signaling (cell death) and responds to T3 and GH signaling (Wang et al., 2007, Cytogenet Genome Res 117: 174-188).
Tadpole SCI	PCDH1	PCDH1|ENSG00000156453|c.Taira201203ovary_X007922|JGIv7b.000271178_1047498-1206246+	chr3S:115231022-115387726	Tadpole1WeekCntrl	Tadpole1WeekTx	OK	24.7662	18.6794	-0.40692	-1.95203	0.0013	0.0172002	yes	Axon Outgrowth		Both chr3L & chr3S homeologs were downregulated in tadpole SCI hindbrain. In frog ONC eye, the chr3L homeolog was downregulated by P (0.006) but not quite by Q (0.06). No change occurred in either in juvenile SCI hindbrain.
Juvenile ONC	PCDH1	PCDH1|ENSG00000156453|c.Taira201203ovary_X007922|JGIv7b.000271178_1047498-1206246+	chr3S:115231022-115387726	Juvenile11DayUnopCntrl	Juvenile11DayONC	OK	10.2481	7.11213	-0.527008	-2.12031	0.0005	0.0107585	yes	Axon Outgrowth	Cell Adhesion	Protocadherin 1: involved in cell adhesion and neural development and neurite extension (Hayashi et al., 2014, Dev Cell 30: 673-87). It also suppresses TGF-Beta signaling.
Tadpole SCI	SUZ12	SUZ12|ENSG00000178691|c.Taira201203st08_X004850|JGIv7b.000163806_5200079-5270974-	chr9_10S:40378669-40408832	Tadpole1WeekCntrl	Tadpole1WeekTx	OK	75.8825	43.0996	-0.816092	-4.03317	5e-05	0.00133794	yes	Epigenetic		Only the chr9_10S homeolog was downregulated significantly in tadpole SCI hindbrain and juvenile ONC eye. The same chr9_10S homeolog was significantly upregulated in juvenile SCI hindbrain.
Juvenile ONC	SUZ12	SUZ12|ENSG00000178691|c.Taira201203st08_X004850|JGIv7b.000163806_5200079-5270974-	chr9_10S:40378669-40408832	Juvenile11DayUnopCntrl	Juvenile11DayONC	OK	28.3746	20.5299	-0.466872	-1.8481	0.001	0.0182358	yes	Epigenetic		SUZ12 Polycomb Repressive Complex 2 Subunit: Involved in suppression of the methlylation of H3K9 and H3K27. It also serves as a recruitment platform for DNA methyltransferases. It is significantly downregulated in murine skin successful wound healing (Shaw T and Martin P, 2009, EMBO Reports 10: 881-86).
Tadpole SCI	FXYD1	FXYD1|ENSG00000266964|c.XGI_TC415304|JGIv7b.000323905_66056-85150-	chr7S:88720109-88739162	Tadpole1WeekCntrl	Tadpole1WeekTx	OK	4.07378	2.18768	-0.896965	-2.85385	5e-05	0.00133794	yes	Intra-cellular Transport		Only the chr7S homeolog is expressed in Xenopus laevis CNS. It was upregulated significantly in juvenile SCI hindbrain.
Juvenile ONC	FXYD1	FXYD1|ENSG00000266964|c.XGI_TC415304|JGIv7b.000323905_66056-85150-	chr7S:88720109-88739162	Juvenile11DayUnopCntrl	Juvenile11DayONC	OK	13.5934	10.1362	-0.42339	-1.68927	0.0036	0.0455074	yes	Intra-cellular Transport		FXYD domain containing ion transport regulator: the gene's promoter undergoes differential DNA methylation in COPD (Busch et al., 2016, Respir Res 5: 143). Overexpression of this gene reduces neuronal dendritic arborization, and it is an MECP2 target gene, which binds methylated DNA to suppress gene expression (Deng et al., 2007, Hum Mol Genet 16: 640-50).
Tadpole SCI	SMARCA1	SMARCA1|ENSG00000102038|c.Taira201203eye_X001267|JGIv7b.000007546_5195977-5255056-	chr8L:28614474-28673484	Tadpole1WeekCntrl	Tadpole1WeekTx	OK	4.65519	2.83832	-0.713804	-2.52661	0.0001	0.00239987	yes	Epigenetic		Only the chr8L homeolog is expressed in Xenopus laevis CNS. It exhibited no change in juvenile SCI.
Juvenile ONC	SMARCA1	SMARCA1|ENSG00000102038|c.Taira201203eye_X001267|JGIv7b.000007546_5195977-5255056-	chr8L:28614474-28673484	Juvenile11DayUnopCntrl	Juvenile11DayONC	OK	3.92969	2.71886	-0.531411	-1.79334	0.0028	0.0379541	yes	Epigenetic		SWI/SNF Related, Matrix Associated Actin Dependent Regulator of Chromatin, Subfamily A, Member 1: A member of the ISWI nucleosome remodeling family involved in global gene regulation (Oppikofer et al., 2017, EMBO Reports 18: 1697-1706).
Tadpole SCI	PPT2	PPT2|ENSG00000221988|c.Taira201203brain_X009897|JGIv7b.000075398_767801-775544+	chr8L:52025483-52032932	Tadpole1WeekCntrl	Tadpole1WeekTx	OK	7.97667	2.88278	-1.46833	-3.63351	5e-05	0.00133794	yes	Lipid Metabolism		One of two paralogs on chr8L. Only this one was downregulated in tadpole SCI hindbrain and frog ONC eye. The other paralog did not change in expression there. No change occurred in either in juvenile SCI hindbrain.
Juvenile ONC	PPT2	PPT2|ENSG00000221988|c.Taira201203brain_X009897|JGIv7b.000075398_767801-775544+	chr8L:52025483-52032932	Juvenile11DayUnopCntrl	Juvenile11DayONC	OK	42.2322	30.9162	-0.449979	-1.77008	0.0024	0.0341098	yes	Lipid Metabolism	Inflammatory Response & Wound Healing	Palmitoyl-Protein Thioesterase 2: Removes palmitate from CoA but not from proteins (Soyombo et al., 1997, J Biol Chem 272: 27456-27463). This enzyme is needed for the synthesis of sphingosine, and is especially important for the synthesis of sphigolipids in myelin. Elevated levels of sphingolipids promote neuroinflammation (Yueh et al., 2014, J Biol Chem 289: 4699-4709). PPT2 knockdown in mice le…
Tadpole SCI	CCDC136	CCDC136|ENSG00000128596|c.Taira201203brain_X011736|JGIv7b.000104110_908904-937425+	chr3S:63209814-63238335	Tadpole1WeekCntrl	Tadpole1WeekTx	OK	36.9527	27.2675	-0.438497	-2.1602	0.0002	0.00422102	yes	Cell Signaling		Only this homeolog on chr3S is expressed in Xenopus laevis CNS. This gene showed evidence of downregulation by P (0.02) but not Q (0.19) in juvenile SCI.
Juvenile ONC	CCDC136	CCDC136|ENSG00000128596|c.Taira201203brain_X011736|JGIv7b.000104110_908904-937425+	chr3S:63209814-63238335	Juvenile11DayUnopCntrl	Juvenile11DayONC	OK	3.091	1.93577	-0.675169	-2.38331	0.0002	0.0051312	yes	Cell Signaling		Coiled-coil domain containing protein 136: it may play a role in the acrosome reaction. Antagonizes Wnt/Beta-catenin signaling during zebrafish DV patterning (Wei et al., 2016, J Genet Genomics 43: 431-8).
Tadpole SCI	ERBB4	ERBB4|ENSG00000178568|c.XenBase_109631103|JGIv7b.000013787_1840762-2112373-	chr9_10L:74893792-75384453	Tadpole1WeekCntrl	Tadpole1WeekTx	OK	28.3705	19.7981	-0.519031	-2.4722	0.0001	0.00239987	yes	Cell Signaling		Only the chr9_10L homeolog is expressed in Xenopus laevis CNS. No change occurred in Juvenile SCI hindbrain.
Juvenile ONC	ERBB4	ERBB4|ENSG00000178568|c.XenBase_109631103|JGIv7b.000013787_1840762-2112373-	chr9_10L:74893792-75384453	Juvenile11DayUnopCntrl	Juvenile11DayONC	OK	4.37856	3.11361	-0.491868	-1.72803	0.00315	0.0412733	yes	Cell Signaling	Kinase	Erb-B2 receptor tyrosine kinase 4: a member of the EGFR family of RTK's. The protein binds to and is activated by neuregulins and other factors and induces a variety of cellular responses, including mitogenesis and differentiation (for review, see e.g. Grieco et al., 2019, J Comp Neurol 527: 668-678).
Tadpole SCI	MYLK	MYLK|ENSG00000065534|c.Taira201203lung_X007166|JGIv7b.000163806_7408981-7437782-	chr9_10S:42587228-42616029	Tadpole1WeekCntrl	Tadpole1WeekTx	OK	1.02957	0.539308	-0.932863	-2.65399	5e-05	0.00133794	yes	Cytoskeletal		Both chr9_10 L and chr9_10S homeologs were significantly downregulated in frog ONC eye and tadpole SCI hindbrain. In juvenile SCI hindbrain, there were no significant changes in expression.
Juvenile ONC	MYLK	MYLK|ENSG00000065534|c.Taira201203lung_X007166|JGIv7b.000163806_7408981-7437782-	chr9_10S:42587228-42616029	Juvenile11DayUnopCntrl	Juvenile11DayONC	OK	3.24549	2.25155	-0.527516	-1.97158	0.0011	0.0195454	yes	Cytoskeletal	Motor	Myosin Light Chain Kinase: essential kinase for growth cone motility. Also involved in cytokinesis during mitosis and other forms of cell motility. Inhibiting MYLK inhibits axon retraction (Gallo et al., 2002, J Cell Biol 158: 1219-28), and it is involved in optic axon regeneration (Jian et al., 1994, J Neurobiol 25: 1310-28).
Tadpole SCI	CNNM2	CNNM2|ENSG00000148842|c.Taira201203st08_X001415|JGIv7b.000020754_592182-689323+	Scaffold61:511436-608534	Tadpole1WeekCntrl	Tadpole1WeekTx	OK	3.4486	2.49511	-0.466906	-1.74491	0.00345	0.0338245	yes	Intra-cellular Transport		Two forms were downregulated in tadpole SCI hindbrain, but in frog ONC eye, the other one was only downregulated by P (0.01) but not by Q (0.1). This isoform was not significantly downregulated in juvenile SCI (P, 0.052; Q, 0.31).
Juvenile ONC	CNNM2	CNNM2|ENSG00000148842|c.Taira201203st08_X001415|JGIv7b.000020754_592182-689323+	Scaffold61:511436-608534	Juvenile11DayUnopCntrl	Juvenile11DayONC	OK	4.83884	3.30873	-0.548384	-2.05488	0.0008	0.0153699	yes	Intra-cellular Transport	Inflammatory Response & Wound Healing	Cyclin and CBS domain divalent metal cation transport mediator 2: Thought to play a role in Mg++ homeostasis. Downregulation may play a neuroprotective role (Lin et al., 2017, Life Sci 172: 48-54).
Tadpole SCI	JARID2	JARID2|ENSG00000008083|c.Quigley201212_X005862|JGIv7b.000011136_1087035-1227034+	chr6L:90945494-91084203	Tadpole1WeekCntrl	Tadpole1WeekTx	OK	175.866	104.531	-0.750543	-3.72344	5e-05	0.00133794	yes	Epigenetic		Both homeologs (chr6L and chr6S) were downregulated significantly in tadpole SCI hindbrain. In frog ONC eye, the chr6S homeolog was only downregulated by P (.02) but not quite by Q (0.12). Both forms were highly and significantly upregulated in juvenile SCI hindbrain.
Juvenile ONC	JARID2	JARID2|ENSG00000008083|c.Quigley201212_X005862|JGIv7b.000011136_1087035-1227034+	chr6L:90945494-91084203	Juvenile11DayUnopCntrl	Juvenile11DayONC	OK	53.0541	33.4888	-0.663785	-2.41127	0.0001	0.00281938	yes	Epigenetic		Jumonji and AT-rich interaction domain containing 2 gene (a.k.a., Jumonji): a transcriptional repressor that recruits polycomb repressive complex to genes. It promotes methylation of H3K9 and H3K27. JARID2 knockdown promotes cardiomyocyte proliferation (Liang et al., 2015, Int J Cardiol 201: 38-48). It is also a susceptibility gene associated with schizophrenia and autism (Pedrosa et al., 2007, A…
Tadpole SCI	FNDC7	FNDC7|ENSG00000143107|c.Taira201203eye_X003861|JGIv7b.000023165_7019827-7044135-	chr4S:85091808-85116116	Tadpole1WeekCntrl	Tadpole1WeekTx	OK	1.43926	0.159213	-3.1763	-4.52734	5e-05	0.00133794	yes	Cellular Metabolism		Both chr4L and chr4S homeologs were downregulated in frog ONC eye, but only the chr4S homeolog is downregulated in tadpole SCI hindbrain. The chr4S homeolog also showed evidence of downregulation in juvenile SCI hindbrain, but only by P (0.01), not by Q (0.18).
Juvenile ONC	FNDC7	FNDC7|ENSG00000143107|c.Taira201203eye_X003861|JGIv7b.000023165_7019827-7044135-	chr4S:85091808-85116116	Juvenile11DayUnopCntrl	Juvenile11DayONC	OK	1.34927	0.303381	-2.15297	-3.90891	5e-05	0.00152321	yes	Cellular Metabolism	Adipocytokine Pathway and inflammation	Fibronectin type III Domain Containing 7: Its function is unknown but, FNDC5 (irisin) promotes energy expenditure by stimulating production of brown adipose tissue. Attenuates adipose tissue inflammation (FNDC5) (Xiong et al., 2018, Metabolism 83: 31-41).
Tadpole SCI	SLC25A25	SLC25A25|ENSG00000148339|c.TXGP201107_X008040|JGIv7b.000175714_304077-318357-	chr3L:134069489-134083712	Tadpole1WeekCntrl	Tadpole1WeekTx	OK	13.3589	10.0079	-0.41666	-1.66878	0.00515	0.0445205	yes	Intra-cellular Transport		There are 3 paralog/homeologs in Xenopus CNS, at chr3L, chr8S, and on scaffold 70. In ONC eye, only the chr3L form was downregulated. In tadpole SCI hindbrain, the scaffold 70 and the chr8S forms also showed evidence of downregulation, but only by P (0.04, 0.03) and not by Q (0.17, 0.15); in juvenile SCI hindbrain, the chr8S form was also downregulated by P criterion (0.04) but not by Q (.27 ); t…
Juvenile ONC	SLC25A25	SLC25A25|ENSG00000148339|c.TXGP201107_X008040|JGIv7b.000175714_304077-318357-	chr3L:134069489-134083712	Juvenile11DayUnopCntrl	Juvenile11DayONC	OK	11.0905	8.01965	-0.46771	-1.70578	0.0038	0.0470075	yes	Intra-cellular Transport	Cellular Metabolism	Solute Carrier Family 25 Member 25: a small calcium-binding mitochondrial carrier protein involved in ATP, Mg2+, and Ca2+ transport across mitochondrial membranes. It is important for maintaining metabolic efficiency in mice (Anunciado-Koza et al., 2011, J Biol Chem 286: 11659-71).
Tadpole SCI	COL14A1	COL14A1|ENSG00000187955|c.Taira201203st35_X003403|JGIv7b.000220448_87855-266145+	chr6L:140211897-140318920	Tadpole1WeekCntrl	Tadpole1WeekTx	OK	2.25219	1.65677	-0.442952	-1.63951	0.00505	0.0439147	yes	Inflammatory Response & Wound Healing		Only this chr6L form is expressed in Xenopus CNS. There was no change in expression in juvenile SCI hindbrain.
Juvenile ONC	COL14A1	COL14A1|ENSG00000187955|c.Taira201203st35_X003403|JGIv7b.000220448_87855-266145+	chr6L:140211897-140318920	Juvenile11DayUnopCntrl	Juvenile11DayONC	OK	8.88995	6.23819	-0.511047	-2.02974	0.00035	0.00810963	yes	Inflammatory Response & Wound Healing	Extracellular structural protein	Collagen 14 alpha 1 chain: it is involved in fibrillogenesis and scarring in liver disease (Schuppan et al., 2001, Semin Liver Dis 21: 351-72).
Tadpole SCI	ZNF395 (chr5L)	ZNF395|ENSG00000186918|c.Ueno201210st08_X000919|JGIv7b.000102262_1730211-1762763+	chr5L:153216545-153249097	Tadpole1WeekCntrl	Tadpole1WeekTx	OK	17.3371	12.4816	-0.474063	-2.15971	0.0003	0.00578736	yes	Transcription Factor		Both the chr5L and chr5S homeologs were downregulated in ONC eye and tadpole SCI hindbrain. In juvenile SCI hindbrain, the chr5S homeolog was significantly upregulated by both criteria, and the chr5L homeolog was significantly upregulated by P (0.03) but not by Q (0.23) criteria.
Juvenile ONC	ZNF395 (chr5L)	ZNF395|ENSG00000186918|c.Ueno201210st08_X000919|JGIv7b.000102262_1730211-1762763+	chr5L:153216545-153249097	Juvenile11DayUnopCntrl	Juvenile11DayONC	OK	7.60475	4.8223	-0.65718	-2.50544	5e-05	0.00152321	yes	Transcription Factor	Inflammatory Response & Wound Healing	Zn Finger Protein 395 (a.k.a Huntington Disease Regulatory Region Binding Protein 2): a transcription factor that activates pro-inflammatory cytokines (Herwartz et al., 2015, Mediators Inflamm 2015: 804264).
Tadpole SCI	CYR61	CYR61|ENSG00000142871|c.XenBase_34783852|JGIv7b.000024235_1220090-1222995-	chr4S:51839908-51842813	Tadpole1WeekCntrl	Tadpole1WeekTx	OK	5.20631	3.48276	-0.58003	-1.77899	0.0029	0.0301357	yes	Inflammatory Response & Wound Healing		There are 4 forms: chr8S & chr8L and chr4S & chr4L . In tadpole SCI hindbrain, both the chr8L and chr4L forms were downregulated and there were no changes in the others. In frog ONC eye, the chr8L and chr8S forms were downregulated by P (0.01) but not by Q (0.08) criteria, and the chr4L form did not change significantly by either criteria. In juvenile SCI hindbrain, the chr4L form was downregulat…
Juvenile ONC	CYR61	CYR61|ENSG00000142871|c.XenBase_34783852|JGIv7b.000024235_1220090-1222995-	chr4S:51839908-51842813	Juvenile11DayUnopCntrl	Juvenile11DayONC	OK	37.935	26.9959	-0.490789	-1.91163	0.00115	0.0202437	yes	Inflammatory Response & Wound Healing		Cysteine-rich angiogenic inducer 61 protein: it plays a role in cell proliferation, differentiation, angiogenesis, apoptosis, and extracellular matrix formation. It is secreted by reactive astrocytes and may inhibit neural repair (Jones and Bouvier, 2014, Neural Plast 2014: 321209).
Tadpole SCI	TMTC1 (chr3L)	TMTC1|ENSG00000133687|c.Taira201203eye_X007265|JGIv7b.000054899_564936-591401-	chr3L:5059471-5085897	Tadpole1WeekCntrl	Tadpole1WeekTx	OK	12.5594	9.04243	-0.473983	-2.17499	0.0002	0.00422102	yes	Cell Signaling		Both the chr3L and 3S homeologs were downregulated signficantly in ONC eye and tapole SCI hindbrain. No change occurred in either homeolog in juvenile SCI hindbrain.
Juvenile ONC	TMTC1 (chr3L)	TMTC1|ENSG00000133687|c.Taira201203eye_X007265|JGIv7b.000054899_564936-591401-	chr3L:5059471-5085897	Juvenile11DayUnopCntrl	Juvenile11DayONC	OK	5.02654	3.50027	-0.5221	-1.99307	0.0011	0.0195454	yes	Cell Signaling		Transmembrane And Tetratricopeptide Repeat Containing 1: proteins in the endoplasmic reticulum that are involved in maintaining calcium homeostasis (Sunryd et al., 2014, J Biol Chem 289: 16085-99).
Tadpole SCI	ENPP2	ENPP2|ENSG00000136960|c.Taira201203testis_X001689|JGIv7b.000044528_238066-314615-	chr6S:115544181-115620611	Tadpole1WeekCntrl	Tadpole1WeekTx	OK	12.3783	8.44993	-0.550801	-2.36869	5e-05	0.00133794	yes	Inflammatory Response & Wound Healing		Only the one homeolog is expressed in Xenopus laevis CNS. It was significantly downregulated in tadpole SCI hindbrain and ONC eye and significantly upregulated in juvenile SCI hindbrain.
Juvenile ONC	ENPP2	ENPP2|ENSG00000136960|c.Taira201203testis_X001689|JGIv7b.000044528_238066-314615-	chr6S:115544181-115620611	Juvenile11DayUnopCntrl	Juvenile11DayONC	OK	25.8587	19.2348	-0.426932	-1.69322	0.00395	0.0480911	yes	Inflammatory Response & Wound Healing		Ectonucleotide pyrophosphatase/phospodiesterase 2 (a.k.a. autotaxin): An enzyme involved in the synthesis of lysophosphatidic acid, a ligand for GPCR signaling. Lysophosphatidic acid stimulates inflammation, angiogenesis, and metastasis, and is involved in lymphocyte homing and differentiation (Cholia et al., 2015, Curr Mol Med 15: 932-42; Knowlden and Georas, 2014, J Immunol 192: 851-7).
Tadpole SCI	ADCK3	ADCK3|ENSG00000163050|c.Taira201203st12_X003064|JGIv7b.000102974_4534704-4588353-	chr5L:17672284-17722744	Tadpole1WeekCntrl	Tadpole1WeekTx	OK	29.0492	19.0978	-0.605089	-2.77328	5e-05	0.00133794	yes	Cell Signaling		In tadpole SCI hindbrain and frog ONC eye, only the chr5L homeolog was downregulated; the chr5S form was unchanged. In juvenile SCI hindbrain, both homeologs were siginificantly upregulated.
Juvenile ONC	ADCK3	ADCK3|ENSG00000163050|c.Taira201203st12_X003064|JGIv7b.000102974_4534704-4588353-	chr5L:17672284-17722744	Juvenile11DayUnopCntrl	Juvenile11DayONC	OK	27.0457	19.9603	-0.43827	-1.76554	0.00275	0.0374227	yes	Cell Signaling	Inflammatory Response & Wound Healing	Aarf domain containing kinase 3 (a.k.a. coenzyme Q8A); a mitochondrial protein. Inhibiting its expression inhibits p53-induced apoptosis and is associated with oxidative cell stress (Cullen et al., 2016, PLoS One 11: e0148213).
Tadpole SCI	SLC9A3R2	SLC9A3R2|ENSG00000065054|c.Ueno201210brain_X000805|JGIv7b.000023403_1297767-1384599+	chr9_10S:96406285-96490284	Tadpole1WeekCntrl	Tadpole1WeekTx	OK	13.1152	9.11284	-0.525267	-2.36049	5e-05	0.00133794	yes	Inflammatory Response & Wound Healing		Both the chr9_10L and chr9_10S homeologs were downregulated in tadpole SCI hindbrain, but in ONC, only the chr9_10S homeolog was significantly downregulated. In juvenile SCI, both forms were upregulated siginificantly by P, and the chr9_10S form was also upregulated by the more stringent Q criterion.
Juvenile ONC	SLC9A3R2	SLC9A3R2|ENSG00000065054|c.Ueno201210brain_X000805|JGIv7b.000023403_1297767-1384599+	chr9_10S:96406285-96490284	Juvenile11DayUnopCntrl	Juvenile11DayONC	OK	10.0276	6.67439	-0.587272	-2.32366	5e-05	0.00152321	yes	Inflammatory Response & Wound Healing	Cell signaling	Solute carrier family 9, subfamily A regulator 2 protein: a scaffolding protein that links plasma membrane proteins with the actin cytoskeleton. Known to suppress STAT3 signaling in colon cancer (Yoshida et al., 2016., Am J Physiol Gastrointest Liver Physiol 310: G586-98).
Tadpole SCI	KCNH5	KCNH5|ENSG00000140015|c.TXGP201107_X006682|JGIv7b.000104104_25540-180215+	chr8S:8282100-8435705	Tadpole1WeekCntrl	Tadpole1WeekTx	OK	3.35044	2.183	-0.618035	-2.00475	0.00125	0.0166425	yes	Cell Signaling		In tadpole SCI hindbrain and frog ONC eye, only the chr8S homeolog was downregulated significantly. In juvenile SCI, neither homeolog changed significantly.
Juvenile ONC	KCNH5	KCNH5|ENSG00000140015|c.TXGP201107_X006682|JGIv7b.000104104_25540-180215+	chr8S:8282100-8435705	Juvenile11DayUnopCntrl	Juvenile11DayONC	OK	2.99298	2.017	-0.56937	-1.77484	0.00325	0.0421851	yes	Cell Signaling	Ion Channel	Potassium voltage-gated channel subfamily H member 5 (a.k.a. Ether-A-Go-Go-Related Gene Potassium Channel): an outward-rectifying, noninactivating channel with a range of functions, including regulation of brain tumor growth, metastasis, and mitotic cell volume (Huang et al., 2015, Nat Neurosci 18: 1236-1246).
Tadpole SCI	PDZD2	PDZD2|ENSG00000133401|c.Ueno201210st09_X000441|JGIv7b.000051452_3717186-3920384+	chr1S:168979390-169181425	Tadpole1WeekCntrl	Tadpole1WeekTx	OK	1.00063	0.577259	-0.793624	-2.4004	0.00015	0.00335111	yes	Inflammatory Response & Wound Healing		Only one homeolog on chr1S is found in Xenopus laevis CNS. There was no change in juvenile SCI hindbrain.
Juvenile ONC	PDZD2	PDZD2|ENSG00000133401|c.Ueno201210st09_X000441|JGIv7b.000051452_3717186-3920384+	chr1S:168979390-169181425	Juvenile11DayUnopCntrl	Juvenile11DayONC	OK	2.68743	1.83547	-0.550077	-2.08095	0.00025	0.00617052	yes	Inflammatory Response & Wound Healing		PDZ domain containing 2 protein: A PDZ domain transmembrane protein linking the actin cytoskeleton to the membrane. When proteolytically cleaved, it releases a secreted peptide related to inflammatory cytokine IL-16 (Ma et al., 2006, Int J Biochem Cell Biol 38: 1015-22).
Tadpole SCI	ANK1	ANK1|ENSG00000029534|c.Taira201203st30_X001394|JGIv7b.000027313_186909-203473-	chr3L:123401445-123418009	Tadpole1WeekCntrl	Tadpole1WeekTx	OK	13.0202	9.2112	-0.499295	-2.1358	0.00055	0.0091089	yes	Cytoskeletal		Both chr3S and chr3L homeologs were significantly downregulated by P and Q in tadpole SCI hindbrain, but in frog ONC eye, the chr3S form was significantly downregulated only by P (0.02) in ONC and not by Q (0.14.) In juvenile SCI hindbrain, neither homeolog changed significantly in expression.
Juvenile ONC	ANK1	ANK1|ENSG00000029534|c.Taira201203st30_X001394|JGIv7b.000027313_186909-203473-	chr3L:123401445-123418009	Juvenile11DayUnopCntrl	Juvenile11DayONC	OK	6.97537	5.06458	-0.461826	-1.69251	0.00395	0.0480911	yes	Cytoskeletal		Ankyrin 1: it links plasma membrane proteins to the underlying actin cytoskeleton. It has diverse functions linking the plasma membrane with the actin cytoskeleton (Wang et al., 2014, eLife 3: e04353).
Tadpole SCI	GRIK2	GRIK2|ENSG00000164418|c.UniGene_Xl_S50674935|JGIv7b.000008630_2379614-2586891+	chr5L:82042867-82360259	Tadpole1WeekCntrl	Tadpole1WeekTx	OK	43.1087	33.973	-0.343593	-1.6479	0.00595	0.0494641	yes	Cell Signaling		In tadpole SCI hindbrain, both the chr5S and chr5L homeologs were significantly downregulated. A second paralog set is on chr7S and 7L. In tadpole SCI hindbrain, The chr7S homeolog was significantly upregulated and the chr7L homeolog was unchanged. In frog ONC eye, the 5S form was downregulated by P (0.007) but not Q (0.07). In juvenile SCI hindbrain, the chr5S and chr5L forms forms were also dow…
Juvenile ONC	GRIK2	GRIK2|ENSG00000164418|c.UniGene_Xl_S50674935|JGIv7b.000008630_2379614-2586891+	chr5L:82042867-82360259	Juvenile11DayUnopCntrl	Juvenile11DayONC	OK	5.23241	2.62932	-0.992786	-3.17895	5e-05	0.00152321	yes	Cell Signaling		Glutamate Ionotropic Receptor Kainate Type Subunit 2: it is linked with multiple neuropsychiatric and neurodevelopmental disorders (Marshall et al., 2018, J Neurosci 38: 3901-3910).
Tadpole SCI	HSPA8	HSPA8|ENSG00000109971|c.Ueno201210brain_X000786|JGIv7b.000022415_1099491-1113291+	chr7L:115780989-115793168	Tadpole1WeekCntrl	Tadpole1WeekTx	OK	4.30647	1.65573	-1.37904	-4.42169	5e-05	0.00133794	yes	Inflammatory Response & Wound Healing		This chr7L homeolog was downregulated in both tadpole SCI hindbrain and frog ONC eye. Another set of paralogs on chr7S and chr7L were upregulated in tadpole SCI hindbrain, but didn't change in expression in frog ONC eye. In juvenile SCI hindbrain, all forms remained unchanged.
Juvenile ONC	HSPA8	HSPA8|ENSG00000109971|c.Ueno201210brain_X000786|JGIv7b.000022415_1099491-1113291+	chr7L:115780989-115793168	Juvenile11DayUnopCntrl	Juvenile11DayONC	OK	13.3414	9.72866	-0.455597	-1.82596	0.00205	0.030359	yes	Inflammatory Response & Wound Healing	Chaperone	Heat shock protein family A member 8: a constitutively expressed chaperone protein. As an HSP70 protein, it plays important roles in cellular responses to stress, including the shuttling of proteins to the proteasome (Zuiderweg et al., 2017, Cell Stress Chaperones 22: 173-189).
Tadpole SCI	GPT2	GPT2|ENSG00000166123|c.Taira201203brain_X003162|JGIv7b.000014555_6450-35947+	chr6S:127188063-127203996	Tadpole1WeekCntrl	Tadpole1WeekTx	OK	19.6312	14.3626	-0.450826	-1.99532	0.00075	0.0114566	yes	Epigenetic		Xenopus has paralog/homeologs on chr6S and chr7L and on chr4S and chr4L. In tadpole SCI hindbrain, the chr6S form was downregulated and the chr4S form was upregulated. The other two showed no significant changes. In frog ONC eye, this chr6S form was downregulated and the second chr4L form was upregulated only by the P criterion (0.02) and not by Q (0.13). In juvenile SCI, both the chr6L and 6S fo…
Juvenile ONC	GPT2	GPT2|ENSG00000166123|c.Taira201203brain_X003162|JGIv7b.000014555_6450-35947+	chr6S:127188063-127203996	Juvenile11DayUnopCntrl	Juvenile11DayONC	OK	2.529	1.58102	-0.67771	-1.78808	0.0039	0.0477618	yes	Epigenetic	Cellular Metabolism	Glutamic-pyruvic transaminase 2: an important mitochondrial enzyme involved in pyruvate synthesis, which is needed for histone acetylation (Honma et al., 2017, Metabolism 71: 118-124).
Tadpole SCI	PCDH10	PCDH10|ENSG00000138650|c.Ismailoglu201203_X000261|JGIv7b.000002049_3839482-3905124-	chr1L:56098415-56162972	Tadpole1WeekCntrl	Tadpole1WeekTx	OK	47.4597	36.2482	-0.388791	-1.89725	0.00135	0.0176536	yes	Axon Outgrowth		There are chr1L & chr1S homeologs as well as a second set of homeologs on chr3L & chr3S. In tadpole SCI hindbrain, all four were downregulated, but only the one on chr1L was significant by both P and Q criteria; the others were significant only by P. In ONC, only the chr1L homeolog listed here was significantly downregulated. The others were unchanged. In juvenile SCI hindbrain, all were unchange…
Juvenile ONC	PCDH10	PCDH10|ENSG00000138650|c.Ismailoglu201203_X000261|JGIv7b.000002049_3839482-3905124-	chr1L:56098415-56162972	Juvenile11DayUnopCntrl	Juvenile11DayONC	OK	11.7157	8.65612	-0.436653	-1.74856	0.00275	0.0374227	yes	Axon Outgrowth	Cell Adhesion	Protocadherin 10: a cell adhesion molecule thought to be involved in regulating neuronal connectivity (Stoeckli, 2014, Dev Cell 30: 643-4). It also inhibits PI3K/akt signaling in liver cancer (Ye et al., 2017, Oncol Rep 37: 3167-3174).
Tadpole SCI	CLCN2	CLCN2|ENSG00000114859|c.TXGP201107_X005782|JGIv7b.000076530_131847-195197-	chr5L:97428005-97491307	Tadpole1WeekCntrl	Tadpole1WeekTx	OK	10.1086	6.8474	-0.561949	-2.40144	0.0001	0.00239987	yes	Cell Signaling		In tadpole SCI hindbrain and in frog ONC eye, both the chr5L and chr5S homeologs were downregulated by P but only the chr5L homeolog was also significant by Q. In juvenile SCI, the chr5S homelog was upregulated; there was no change in this homeolog on chr5L.
Juvenile ONC	CLCN2	CLCN2|ENSG00000114859|c.TXGP201107_X005782|JGIv7b.000076530_131847-195197-	chr5L:97428005-97491307	Juvenile11DayUnopCntrl	Juvenile11DayONC	OK	12.7753	9.29482	-0.458857	-1.82988	0.00185	0.0282206	yes	Cell Signaling	Ion Channel	Chloride voltage gated channel 2: it is associated with a range of disorders, including retinal degeneration, leukoencephalopathy, and epilepsy (Wang et al., 2017, Mol Med Rep 16: 11-22).
Tadpole SCI	ABCA2	ABCA2|ENSG00000107331|c.Taira201203brain_X006134|JGIv7b.000037448_433866-471951-	chr8L:2083516-2121573	Tadpole1WeekCntrl	Tadpole1WeekTx	OK	26.2962	19.5915	-0.424626	-2.07313	0.00025	0.00502079	yes	Lipid Metabolism		There is only a chr8L homeolog annotated in X. laevis CNS. In juvenile SCI hindbrain, it was upregulated by P (0.0041) but not quite by Q (0.073).
Juvenile ONC	ABCA2	ABCA2|ENSG00000107331|c.Taira201203brain_X006134|JGIv7b.000037448_433866-471951-	chr8L:2083516-2121573	Juvenile11DayUnopCntrl	Juvenile11DayONC	OK	6.30882	4.59119	-0.4585	-1.84651	0.00145	0.0236443	yes	Lipid Metabolism	Intra-cellular Transport	ATP Binding Cassette Subfamily A Member 2: it is involved in transporting lipid molecules across membranes. Highly expressed in brain and may play a role in macrophage lipid metabolism (Davis, 2014, Biochim Biophys Acta 184: 168-179).
Tadpole SCI	SLC5A3	SLC5A3|ENSG00000198743|c.JGIL6RMv1_XeXenL6RMv10034936m|JGIv7b.000003881_249133-287184+	chr2S:20291031-20293179	Tadpole1WeekCntrl	Tadpole1WeekTx	OK	15.3903	11.4485	-0.426872	-1.77054	0.0025	0.0273966	yes	Intra-cellular Transport		In tadpole SCI hindbrain, only this chr2S homeolog was downregulated, whereas the chr2L homeolog was unchanged. However in frog ONC eye, both the chr2L and chr2S forms were downregulated, but the chr2L form only by P (0.006) and not quite by Q (0.065). In juvenile SCI, only the chr2L form was downregulated, and then, only by P (0.02) and not Q (0.18); the chr2S homeolog listed here did not change…
Juvenile ONC	SLC5A3	SLC5A3|ENSG00000198743|c.JGIL6RMv1_XeXenL6RMv10034936m|JGIv7b.000003881_249133-287184+	chr2S:20291031-20293179	Juvenile11DayUnopCntrl	Juvenile11DayONC	OK	5.44876	3.36699	-0.69447	-2.15449	0.0005	0.0107585	yes	Intra-cellular Transport	Cell Signaling	Solute carrier family 5 member 3 (a.k.a. sodium/myo-inositol transporter): known to be important in regulating blood pressure, but may also be important for regulating inositol mediated intracellular cell signaling (Sotoda and Wakabayashi 2002, FEBS Lett 519: 227-230).
Tadpole SCI	KCNJ2	KCNJ2|ENSG00000123700|c.Taira201203st25_X000677|JGIv7b.000012271_64788-82887-	Scaffold30:506566-524665	Tadpole1WeekCntrl	Tadpole1WeekTx	OK	4.27839	2.81251	-0.605208	-2.34573	0.00025	0.00502079	yes	Cell Signaling		Only this form on scaffold 30 is annotated in X. laevis. In juvenile SCI hindbrain, it did not change significantly.
Juvenile ONC	KCNJ2	KCNJ2|ENSG00000123700|c.Taira201203st25_X000677|JGIv7b.000012271_64788-82887-	Scaffold30:506566-524665	Juvenile11DayUnopCntrl	Juvenile11DayONC	OK	8.48157	6.27013	-0.435836	-1.73224	0.0028	0.0379541	yes	Cell Signaling	Ion Channel	Potassium voltage-gated channel subfamily J member 2: KCNJ2 knockdown in rat suprresses PDGF BB-stimulated vascular smooth muscle cell proliferation and migration (Qiao Y et al., 2016, Biochem Biophys Res Commun 477: 774-80).
Tadpole SCI	PLP1	PLP1|ENSG00000123560|c.JGIL6RMv1_XeXenL6RMv10050418m|JGIv7b.000036864_1803226-1828073+	chr8L:15584541-15601496	Tadpole1WeekCntrl	Tadpole1WeekTx	OK	1887.68	1269.3	-0.572583	-2.79838	5e-05	0.00133794	yes	Axon Outgrowth		In tadpole SCI hindbrain, both chr8L and chr8S homeologs gave evidence for downregulation, but the chr8S homeolog was only significant by P (0.01) and not by Q (0.078). A similar situation occurred in frog ONC eye (chr8S: P, 0.04; Q, 0.20). In juvenile SCI hindbrain, both homeologs were significantly upregulated.
Juvenile ONC	PLP1	PLP1|ENSG00000123560|c.JGIL6RMv1_XeXenL6RMv10050418m|JGIv7b.000036864_1803226-1828073+	chr8L:15584541-15601496	Juvenile11DayUnopCntrl	Juvenile11DayONC	OK	13.5426	4.13633	-1.71108	-4.7942	5e-05	0.00152321	yes	Axon Outgrowth	Myelin component	Proteolipid protein 1 (a.k.a. major myelin proteolipid protein): The predominant protein component of myelin. It plays an important role in the formation and maintenance of oligodendrocytic myelin. Knockout of PLP1 in mice oligodendrocytes leads to CNS axon degeneration (Luders et al., 2017, Glia 65: 1762-1776).
Tadpole SCI	SHANK2 (chr4S)	SHANK2|ENSG00000268430|c.Taira201203kidney_X009820|JGIv7b.000113759_885004-1111373+	chr4S:12598958-12824872	Tadpole1WeekCntrl	Tadpole1WeekTx	OK	11.8951	7.47355	-0.670503	-3.09948	5e-05	0.00133794	yes	Cytoskeletal		Both homeologs on chr4L and chr4S were strongly and significantly downregulated in tadpole SCI hindbrain and frog ONC eye; they did not change significantly in juvenile SCI hindbrain.
Juvenile ONC	SHANK2 (chr4S)	SHANK2|ENSG00000268430|c.Taira201203kidney_X009820|JGIv7b.000113759_885004-1111373+	chr4S:12598958-12824872	Juvenile11DayUnopCntrl	Juvenile11DayONC	OK	3.43611	2.48338	-0.468469	-1.76282	0.0026	0.0361861	yes	Cytoskeletal	Synapse	SH3 And Multiple Ankyrin Repeat Domains 2: a proline-rich synaptic protein that is a component of one of the principal scaffolds in the post-synaptic density of glutamatergic neurons. It is implicated in a wide range of plasticity disorders (Shi et al., 2017, eNeuro 4: ENEURO.0163-15.2017).
Tadpole SCI	PTPRB	PTPRB|ENSG00000127329|c.Taira201203lung_X008026|JGIv7b.000237412_810794-876016+	chr3L:51822504-51865297	Tadpole1WeekCntrl	Tadpole1WeekTx	OK	5.70186	3.96383	-0.524538	-2.3419	0.0002	0.00422102	yes	Cell Signaling		The gene on chr3L but not a second chr2L paralog was downregulated in tadpole SCI hindbrain and juvenile frog ONC eye. Both forms were unchanged in juvenile SCI hindbrain.
Juvenile ONC	PTPRB	PTPRB|ENSG00000127329|c.Taira201203lung_X008026|JGIv7b.000237412_810794-876016+	chr3L:51822504-51865297	Juvenile11DayUnopCntrl	Juvenile11DayONC	OK	3.02327	2.104	-0.522973	-1.99633	0.0005	0.0107585	yes	Cell Signaling	Phosphatase	Protein tyrosine phosphatase, Receptor Type B (a.k.a. vascular endothelial protein tyrosine phosphatase): a receptor protein tyrosine phosphatase with a range of functions in cell adhesion, neurite growth and neuronal differentiation (for review, e.g., Chicote et al., 2017, PLoS One 12: e0172887).
Tadpole SCI	MS4A4A	MS4A4A|ENSG00000110079|c.Taira201203brain_X011937|JGIv7b.000109184_1543411-1558396+	chr7L:89497824-89512809	Tadpole1WeekCntrl	Tadpole1WeekTx	OK	2.99003	1.53927	-0.95791	-1.78144	0.00465	0.0414955	yes	Inflammatory Response & Wound Healing		Two paralogs are present on chromosome 7L in Xenopus laevis. In tadpole SCI hindbrain and frog ONC eye, both paralogs were downregulated, but the one not listed here was only significant by P criteria ( hindbrain, 0.01; eye 0.04) and not by Q (hindbrain, 0.08; eye, 0.20). Neither paralog changed significantly in juvenile SCI hindbrain.
Juvenile ONC	MS4A4A	MS4A4A|ENSG00000110079|c.Taira201203brain_X011937|JGIv7b.000109184_1543411-1558396+	chr7L:89497824-89512809	Juvenile11DayUnopCntrl	Juvenile11DayONC	OK	18.9631	12.4001	-0.612849	-2.15162	0.00015	0.00403758	yes	Inflammatory Response & Wound Healing		Membrane spanning 4-domains A4A: a gene that exhibits novel expression patterns in hematopoietic and non-lymphoid tissues. It can be used as a specfic marker to distinguish M2 from M1 macrophages, but it is also highly expressed in a variety of other types of plasma cells (Sanyal et al, 2017, Immuno Cell Biol 95: 611-619).
Tadpole SCI	DOCK3	DOCK3|ENSG00000260587|c.Taira201203eye_X012371|JGIv7b.000187321_3219014-3411528+	chr4L:121084917-121277413	Tadpole1WeekCntrl	Tadpole1WeekTx	OK	26.8675	19.2863	-0.478285	-2.34472	0.0001	0.00239987	yes	Axon Outgrowth		In tadpole SCI hindbrain and frog ONC eye, only this one form is expressed in CNS. In juvenile SCI hindbrain, it underwent no change in expression.
Juvenile ONC	DOCK3	DOCK3|ENSG00000260587|c.Taira201203eye_X012371|JGIv7b.000187321_3219014-3411528+	chr4L:121084917-121277413	Juvenile11DayUnopCntrl	Juvenile11DayONC	OK	11.2676	8.01957	-0.490578	-1.98211	0.0005	0.0107585	yes	Axon Outgrowth	Cell Signaling	Dedicator of cytokinesis 3 (a.k.a. presenilin-binding protein): A CNS specific GEF that binds directly to WAVE proteins. DOCK3 induces axonal outgrowth in CNS by activating Rac1 (Namekata et al., 2010, PNAS 107: 7586-91; Namekata et al., 2014, Prog Ret Eye Res 43: 1-16).
Tadpole SCI	RASGRP3	RASGRP3|ENSG00000152689|c.Taira201203brain_X001529|JGIv7b.000007328_1179021-1223364+	chr5S:38073043-38117386	Tadpole1WeekCntrl	Tadpole1WeekTx	OK	3.8524	1.87623	-1.03792	-3.57531	5e-05	0.00133794	yes	Inflammatory Response & Wound Healing		Only this chr5S form is annotated in X. laevis CNS. In juvenile SCI hindbrain, it was slightly upregulated [significant by P (0.02) but not by Q (0.20)].
Juvenile ONC	RASGRP3	RASGRP3|ENSG00000152689|c.Taira201203brain_X001529|JGIv7b.000007328_1179021-1223364+	chr5S:38073043-38117386	Juvenile11DayUnopCntrl	Juvenile11DayONC	OK	3.55192	2.39011	-0.57152	-1.93658	0.00175	0.0272751	yes	Inflammatory Response & Wound Healing	Cell Signaling	RAS guanyl releasing protein 3: a GEF that activates RAP1. It plays a role in limiting toll-like receptor-triggered inflammatory responses in macrophages (Tang et al., 2014, Nat Commun 5: 4657).
Tadpole SCI	DOCK10	DOCK10|ENSG00000135905|c.Taira201203eye_X012100|JGIv7b.000172068_1798104-1849562-	chr5L:116983345-117034751	Tadpole1WeekCntrl	Tadpole1WeekTx	OK	9.63337	7.0659	-0.447167	-1.90844	0.00195	0.0231081	yes	Cell Signaling		Both the chr5S and chr5L homeologs were significantly downregulated in tadpole SCI hindbrain, but in frog ONC eye, only the chr5L form listed here was. In juvenile SCI hindbrain, neither form changed significantly with injury.
Juvenile ONC	DOCK10	DOCK10|ENSG00000135905|c.Taira201203eye_X012100|JGIv7b.000172068_1798104-1849562-	chr5L:116983345-117034751	Juvenile11DayUnopCntrl	Juvenile11DayONC	OK	8.22971	5.99192	-0.457823	-1.77703	0.0025	0.035147	yes	Cell Signaling		Dedicator of cytokinesis 10 (a.k.a. dopamine receptor interacting protein 2): A GEF that acts through Rho GTPases. Essential for dendrite morphogeneis in Pukinje cells and hippocampal neurons (Jaudon et al., 2015, Mol Cell Biol 26: 2112-2127).
Tadpole SCI	PRR12	PRR12|ENSG00000126464|c.JGIL6RMv1_XeXenL6RMv10009112m|JGIv7b.000129797_579049-654226-	chr7S:77773213-77796232	Tadpole1WeekCntrl	Tadpole1WeekTx	OK	37.5277	28.7488	-0.384456	-1.84546	0.0023	0.0258128	yes	Transcription Factor		Only this homeolog on chr7S form is expressed in X. laevis CNS. In juvenile SCI hindbrain, there was no change in its expression.
Juvenile ONC	PRR12	PRR12|ENSG00000126464|c.JGIL6RMv1_XeXenL6RMv10009112m|JGIv7b.000129797_579049-654226-	chr7S:77773213-77796232	Juvenile11DayUnopCntrl	Juvenile11DayONC	OK	7.8975	5.92766	-0.413934	-1.65599	0.0038	0.0470075	yes	Transcription Factor		Proline rich 12 protein: a DNA binding protein with a role in neurodevelopment (Leduc et al., 2018, Hum Genet 137: 257-264).
Tadpole SCI	DAAM2	DAAM2|ENSG00000146122|c.Ueno201210brain_X002183|JGIv7b.000102974_882370-1027847+	chr5L:21233167-21375348	Tadpole1WeekCntrl	Tadpole1WeekTx	OK	12.193	6.56223	-0.893797	-4.09265	5e-05	0.00133794	yes	Cell Signaling		In tadpole SCI hindbrain, both the chr5L and chr5S homeologs were significantly downregulated, but in frog ONC eye, only this ch5L form changed significantly. In juvenile SCI, neither homeolog changed significantly in expression.
Juvenile ONC	DAAM2	DAAM2|ENSG00000146122|c.Ueno201210brain_X002183|JGIv7b.000102974_882370-1027847+	chr5L:21233167-21375348	Juvenile11DayUnopCntrl	Juvenile11DayONC	OK	8.45971	6.03433	-0.487413	-1.96365	0.00045	0.00992911	yes	Cell Signaling		Dishevelled associated activator of morphogenesis 2: it regulates canonical Wnt signaling involved in stimulating remyelination (Lee et al., 2015, Neuron 85: 1227-43).
Tadpole SCI	MINK1	MINK1|ENSG00000141503|c.Taira201203muscle_X001572|JGIv7b.000083691_2052704-2147558-	chr3L:138898511-138992456	Tadpole1WeekCntrl	Tadpole1WeekTx	OK	12.7166	8.07277	-0.655577	-2.99377	5e-05	0.00133794	yes	Cell Signaling		In tadpole SCI hindbrain, both this form on chr3L and a second on scaffold 20 were significantly downregulated; but in frog ONC eye, only the chr3L form listed here was significantly downregulated. In juvenile SCI hindbrain, neither form changed in expression.
Juvenile ONC	MINK1	MINK1|ENSG00000141503|c.Taira201203muscle_X001572|JGIv7b.000083691_2052704-2147558-	chr3L:138898511-138992456	Juvenile11DayUnopCntrl	Juvenile11DayONC	OK	8.16598	6.11679	-0.416852	-1.67367	0.0038	0.0470075	yes	Cell Signaling	Kinase	Misshapen Like Kinase 1 (a.k.a. as a type of MapKKK or Mek KK 6; an STE family kinase): an activator of MapK p38, JNK, and ERK (Larhammar et al., 2017, J Neurosci 37: 11074-84), linked to their roles in neurodegeneration.
Tadpole SCI	KCNN3	KCNN3|ENSG00000143603|c.Taira201203brain_X007301|JGIv7b.000046492_358854-418575-	chr8S:96916649-96976370	Tadpole1WeekCntrl	Tadpole1WeekTx	OK	28.6922	15.6962	-0.870239	-4.15467	5e-05	0.00133794	yes	Cell Signaling		Both chr8L and chr8S homeologs were significantly downregulated in tadpole SCI hindbrain, but only the chr8S homeolog listed here was also downregulated in frog ONC eye. In juvenile SCI hindbrain, the same chr8S form was significantly upregulated.
Juvenile ONC	KCNN3	KCNN3|ENSG00000143603|c.Taira201203brain_X007301|JGIv7b.000046492_358854-418575-	chr8S:96916649-96976370	Juvenile11DayUnopCntrl	Juvenile11DayONC	OK	10.5199	6.587	-0.675429	-2.71246	5e-05	0.00152321	yes	Cell Signaling	Inflammatory Response & Wound Healing	Potassium calcium-activated channel subfamily N member 3: a small conductance, calcium-activated K+ channel that contributes to neuronal after-hyperpolarization of the action potential. Inhibiting its activity during diabetic ketoacidosis reduces brain inflammation (Glaser et al., 2017, Pediatr Diabetes 18: 356-366).
Tadpole SCI	APOBEC3A	APOBEC3A|ENSG00000262156|c.Taira201203brain_X010789|JGIv7b.000086067_2778593-2786652+	chr2S:103214415-103222476	Tadpole1WeekCntrl	Tadpole1WeekTx	OK	6.86397	4.10754	-0.740768	-2.25034	0.0003	0.00578736	yes	Epigenetic		Only this chr2S homeolog is annotated in X. laevis CNS. It was upregulated in juvenile SCI hindbrain by the P criterion (0.04) but not by Q (0.27).
Juvenile ONC	APOBEC3A	APOBEC3A|ENSG00000262156|c.Taira201203brain_X010789|JGIv7b.000086067_2778593-2786652+	chr2S:103214415-103222476	Juvenile11DayUnopCntrl	Juvenile11DayONC	OK	7.0482	4.65248	-0.599254	-1.85687	0.00225	0.0324209	yes	Epigenetic	DNA Replication/Repair	Apolipprotein B mRNA editing enzyme catalytic subunit 3A: it converts DNA and RNA cytidines to uridines by deamination. Upregulation of this enzyme leads to DNA double strand breaks and cell death (Mussil et al., 2013, PLoS One 8:e73641). In cell lines, it can be responsible for the back conversion of 5mC to C in de-methylation of DNA (Carpenter et al., 2012, J Biol Chem 287: 34801-34808).
Tadpole SCI	ANKRD26	ANKRD26|ENSG00000107890|c.Ismailoglu201203_X003456|JGIv7b.000026505_314458-378819-	chr3L:60029527-60093829	Tadpole1WeekCntrl	Tadpole1WeekTx	OK	10.0365	7.58123	-0.404751	-1.90227	0.00135	0.0176536	yes	Cytoskeletal		In tadpole SCI hindbrain and frog ONC eye, both the chr3L and chr3S homeologs were downregulated significantly. In juvenile SCI hindbrain, the chr3L form listed here was unchanged, but the chr3S form was also downregulated significantly.
Juvenile ONC	ANKRD26	ANKRD26|ENSG00000107890|c.Ismailoglu201203_X003456|JGIv7b.000026505_314458-378819-	chr3L:60029527-60093829	Juvenile11DayUnopCntrl	Juvenile11DayONC	OK	4.71866	3.51122	-0.426406	-1.69634	0.00355	0.0449573	yes	Cytoskeletal		Ankyrin repeat domain 26 protein: it is associated with obesity and defects in primary cilia in regions of the CNS that control appetite and energy homeostasis (Acs et al., 2015, Bran Struct Funct 220: 1511-28).
Tadpole SCI	CDK19	CDK19|ENSG00000155111|c.Taira201203kidney_X006044|JGIv7b.000048559_660175-765564+	chr5S:59800952-59905314	Tadpole1WeekCntrl	Tadpole1WeekTx	OK	9.22195	6.52039	-0.500113	-1.91159	0.00115	0.0156832	yes	Cell Signaling		In tadpole SCI hindbrain and frog ONC eye, both the chr5S and chr5L homeologs showed evidence for downregulation, but in the frog ONC eye, the hange in the chr5L form was significant only by P (0.01) and not quite by Q (0.1). In juvenile SCI hindbrain, neither form changed significantly.
Juvenile ONC	CDK19	CDK19|ENSG00000155111|c.Taira201203kidney_X006044|JGIv7b.000048559_660175-765564+	chr5S:59800952-59905314	Juvenile11DayUnopCntrl	Juvenile11DayONC	OK	7.20896	4.99257	-0.530009	-1.85591	0.0017	0.0266355	yes	Cell Signaling	Inflammatory Response & Wound Healing	Cyclin dependent kinase 19 (a.k.a. cdk8-like): it is a kinase required for a mediator complex to transcriptionally activate genes by RNA Pol II. Because CDK8 is involved in the activation of the anti-inflammatory gene IL-10, which is activated by C/EBP-beta (Johannessen et al., 2017, Nat Chem Biol 13: 1102-1108), CDK19 may play a similar role in regulating inflammation.
Tadpole SCI	TXNIP	TXNIP|ENSG00000117289|c.Taira201203st30_X003385|JGIv7b.000115163_522863-528408-	chr8L:104769807-104774595	Tadpole1WeekCntrl	Tadpole1WeekTx	OK	13.163	9.11336	-0.530435	-2.25754	5e-05	0.00133794	yes	Inflammatory Response & Wound Healing		Only the chr8L homeolog was signficantly downregulated in eye, but both the chr8S and chr8L homeologs were downregulated significantly in tadpole SCI hindbrain. In juvenile SCI hindbrain, neither form changed significantly in expression.
Juvenile ONC	TXNIP	TXNIP|ENSG00000117289|c.Taira201203st30_X003385|JGIv7b.000115163_522863-528408-	chr8L:104769807-104774595	Juvenile11DayUnopCntrl	Juvenile11DayONC	OK	24.745	17.3738	-0.51022	-2.05574	0.0005	0.0107585	yes	Inflammatory Response & Wound Healing		Thioredoxin interacting protein: it inhibits thioredoxin, resulting in the accumulation of reactive oxygen species and cellular stress. It is known to promote apoptosis after brain injury (Zhao et al., 2017, Int J Mol Sci 18: pii.E854.) Thus, downregulation is considered to be neuroprotective (Nasoohi et al., 2018, Mol Neurobiol, 55: 7900-7920).
Tadpole SCI	MXRA8	MXRA8|ENSG00000162576|c.Taira201203eye_X006394|JGIv7b.000047457_182694-218429-	chr7L:86932755-86968492	Tadpole1WeekCntrl	Tadpole1WeekTx	OK	4.74062	3.32711	-0.510807	-1.77641	0.00285	0.0297783	yes	Inflammatory Response & Wound Healing		In tadpole SCI, only the chr7L homeolog changed significantly in expression. In frog ONC eye, the chr7L form listed here was downregulated significantly by both P and Q criteria, but the chr7S homelog was downregulated significantly only by the P criterion (0.03) and not by Q (0.16). In juvenile SCI hindbrain, neither form changed in expression significantly.
Juvenile ONC	MXRA8	MXRA8|ENSG00000162576|c.Taira201203eye_X006394|JGIv7b.000047457_182694-218429-	chr7L:86932755-86968492	Juvenile11DayUnopCntrl	Juvenile11DayONC	OK	8.63453	6.03098	-0.517725	-1.94415	0.00125	0.0214948	yes	Inflammatory Response & Wound Healing	Cell Signaling	Matrix Remodeling Associated 8 protein (a.k.a. limitrin): a novel immunoglobulin superfamily protein localized to glial limitans formed by astrocyte endfeet and is associated with maintenance of the blood brain barrier (Yonezawa et al., 2003, Glia 44: 190-204). It is an interferon-like cytokine that transduces inhibitory signals on B-cell growth through activation of Tyk2 but not Stat1 (Aoki et a…

## Sheet: 3 WK DESR
Dev. Stage & Injury	Gene Symbol	Mayball Full Gene Entry	Locus	Control	Experimental	Status	Cntrl FPKM	Exp. FPKM	log2(fold)	test stat	P	Q	Sig. (Q≤0.05)	Functional Category	2nd Function	Manually Curated Notes
Tadpole SCI	SLC44A2	SLC44A2|ENSG00000129353|c.Taira201203eye_X003464|JGIv7b.000018726_643600-689939+	chr3L:131518887-131563523	Tadpole3WeekCntrl	Tadpole3WeekTx	OK	17.2533	24.391	0.499482	2.45659	5e-05	0.00267935	yes	Inflammatory Response & Wound Healing		Two isoforms (and possible homeologs) exist on chr3L and scaffold 22 in X. laevis. In tadpole SCI hindbrain, both gave evidence for upregulation, but only the one on chr3L was significant by both P & Q criteria. The form on scaffold 22 was significant only by P (0.01) and not by Q (0.12). In frog ONC eye, only this form on chr3L form was significantly upregulated (P&Q). In juvenile SCI hindbrain,…
Juvenile ONC	SLC44A2	SLC44A2|ENSG00000129353|c.Taira201203eye_X003464|JGIv7b.000018726_643600-689939+	chr3L:131518887-131563523	Juvenile3WeekUnopCntrl	Juvenile3WeekONC	OK	21.6433	31.5884	0.545478	2.49666	5e-05	0.00398655	yes	Inflammatory Response & Wound Healing	Intracellular Transport	Solute carrier family 44, member 2: a choline transporter, associated with neutrophil activation (Bayat et al., 2015, Arterioscler Throm Vasc Biol 35: 1616-22). Members of this family are associated with membrane synthesis for cell growth and repair (Traiffort et al., 2013, Mol Aspects Med 43: 646-654).
Tadpole SCI	A2M	A2M|ENSG00000175899|c.Ueno201210st10_X000172|JGIv7b.000007045_3704835-3735363+	chr7S:3871375-3900052	Tadpole3WeekCntrl	Tadpole3WeekTx	OK	2.92876	4.15154	0.503356	2.11759	0.0002	0.00820516	yes	Inflammatory Response & Wound Healing		There are seven paralog/homeologs distributed on chr7S and chr7L. Two on chr7S were upregulated signficantly in tadpole SCI hindbrain, and one on chr7L and two on chr7S were upregulated significantly in frog ONC eye. Only the changes in expression of this particular isoform were shared between both tissues. In juvenile SCI hindbrain, none change significantly.
Juvenile ONC	A2M	A2M|ENSG00000175899|c.Ueno201210st10_X000172|JGIv7b.000007045_3704835-3735363+	chr7S:3871375-3900052	Juvenile3WeekUnopCntrl	Juvenile3WeekONC	OK	43.3575	172.395	1.99136	8.17043	5e-05	0.00398655	yes	Inflammatory Response & Wound Healing		Alpha 2 macroglobin: it is an inhibitor of proteinases and fibrinolysis and a disruptor of cytokine-induced inflammation. It protects neurons against cell death in injury in young animals (Mocchegiani and Malavolta, 2007, J Alzheimers Dis. 12: 101-109).
Tadpole SCI	MEX3A	MEX3A|ENSG00000254726|c.TeperekTkacz201206_X000798|JGIv7b.000012462_1239022-1256816-	chr8L:117398265-117416055	Tadpole3WeekCntrl	Tadpole3WeekTx	OK	23.2491	30.4802	0.390696	2.05053	0.00035	0.012457	yes	Post-Transcriptional Regulation		Two isoforms, 8L and 8S. In frog ONC eye, both homeologs (chr8L, chr8S) were significatly upregulated, but in tadpole SCI hindbrain, only the chr8L form changed significantly by both P & Q criteria; the chr8S homeology was significant only by P (0.003) and not Q (0.051). In juvenile SCI hindbrain, neither form changed sigificantly.
Juvenile ONC	MEX3A	MEX3A|ENSG00000254726|c.TeperekTkacz201206_X000798|JGIv7b.000012462_1239022-1256816-	chr8L:117398265-117416055	Juvenile3WeekUnopCntrl	Juvenile3WeekONC	OK	2.56608	7.14866	1.47811	5.70063	5e-05	0.00398655	yes	Post-Transcriptional Regulation	RNA binding protein	Mex-3 RNA binding protein family member A: an RNA-binding protein. It is a regulator of tumorigenesis and is down-regulated with aging in fish (Baumgart et al., 2014, Aging Cell 13: 965-74).
Tadpole SCI	IRF8	IRF8|ENSG00000140968|c.JGIL6RMv1_XeXenL6RMv10007875m|JGIv7b.000013576_5473052-5493548-	chr1L:137712748-137729892	Tadpole3WeekCntrl	Tadpole3WeekTx	OK	2.07545	3.20419	0.626537	1.94496	0.00125	0.0304939	yes	Inflammatory Response & Wound Healing		Four paralog/homeologs exist in Xenopus laevis: on chr1L and chr1S, and on chr4L and chr4S. In tadpole SCI hindbrain, the chr1L homeolog was significantly upregulated by both P & Q criteria, and the chr1S form was upregulated by P (0.015) but not Q (0.15); the other two did not change. In frog ONC eye, only the chr1L form changed significantly (P&Q). In juvenile SCI hindbrain, neither of the two …
Juvenile ONC	IRF8	IRF8|ENSG00000140968|c.JGIL6RMv1_XeXenL6RMv10007875m|JGIv7b.000013576_5473052-5493548-	chr1L:137712748-137729892	Juvenile3WeekUnopCntrl	Juvenile3WeekONC	OK	2.38852	3.68007	0.62362	1.99201	0.0007	0.0355043	yes	Inflammatory Response & Wound Healing	Transcription Factor	Interferon regulatory factor 8: a transcription factor that responds to interferons to regulate the inflammatory response in macrophages (Ivashkiv et al., 2011, Ann NY Acad Sci 1237: 88-94).
Tadpole SCI	PRPH	PRPH|ENSG00000135406|c.Audic201207_X009865|JGIv7b.000014978_3126844-3143577-	chr2L:137517569-137534233	Tadpole3WeekCntrl	Tadpole3WeekTx	OK	149.536	205.906	0.461493	2.44875	5e-05	0.00267935	yes	Cytoskeletal		In tadpole SCI hindbrain, only the chr2L homeolog was upregulated by both P&Q criteria (chr2S homelog: P, 0.052; Q, 0.297), whereas in ONC both homeologs were. In juvenile SCI, neither homeolog changed significantly.
Juvenile ONC	PRPH	PRPH|ENSG00000135406|c.Audic201207_X009865|JGIv7b.000014978_3126844-3143577-	chr2L:137517569-137534233	Juvenile3WeekUnopCntrl	Juvenile3WeekONC	OK	20.1389	67.2389	1.73931	7.86791	5e-05	0.00398655	yes	Cytoskeletal	Intermediate Filament	Peripherin: A major neuronal intermediate filament gene (cytoskeletal). Increased expression is associated with retinal ganglion cell regenerative axon outgrowth (Gervasi et al., 2003, J Comp Neurol 461: 262-75) and reactive gliosis in X. laevis optic nerve injury (Martinez-De Luna et al., 2017, Dev Biol 426: 219-235). In the latter, it appears to play a similar role as GFAP in mammlian CNS injur…
Tadpole SCI	MST1	MST1|ENSG00000173531|c.Quigley201212_X042886|JGIv7b.000187321_4992807-5016959+	chr4L:119479605-119503477	Tadpole3WeekCntrl	Tadpole3WeekTx	OK	2.28089	3.75017	0.717357	2.34135	0.0001	0.00474552	yes	Inflammatory Response & Wound Healing		In tadpole SCI hindbrain, only the chr4L homelog was upregulated by P&Q criteria, whereas in frog ONC eye, both the chr4S and chr4L homeologs were. In juvenile SCI hindbrain, neither homeolog changed significantly.
Juvenile ONC	MST1	MST1|ENSG00000173531|c.Quigley201212_X042886|JGIv7b.000187321_4992807-5016959+	chr4L:119479605-119503477	Juvenile3WeekUnopCntrl	Juvenile3WeekONC	OK	5.48891	12.9761	1.24127	4.94273	5e-05	0.00398655	yes	Inflammatory Response & Wound Healing	Kinase	Macrophage Stimulating 1 protein: a Hippo-like (STE20-like) kinase, which stimulates microglial activation after brain injury (Zhao et al., 2016, Brain Behav Immunol 55: 236-248; Li et al., 2018, Curr Neuropharmacol 16: 1358-1364), but also inhibits macrophage invasion (Kim et al., Gut., 2018, 67: 1692-1703).
Tadpole SCI	MAPT	MAPT|ENSG00000186868|c.Taira201203intestine_X005665|JGIv7b.000075417_1654739-1700165+	chr9_10L:6108385-6152863	Tadpole3WeekCntrl	Tadpole3WeekTx	OK	104.399	154.098	0.561737	2.9517	5e-05	0.00267935	yes	Cytoskeletal		In tadpole SCI hindbrain, the chr9_10L homeolog was upregulated by P&Q criteria, and the chr9_10S form was upregulated by P (0.01) but not by Q criterion (0.12). In frog ONC eye, only this chr9_10L form was significantly upregulated. In juvenile SCI hindbrain, neither form changed signficantly.
Juvenile ONC	MAPT	MAPT|ENSG00000186868|c.Taira201203intestine_X005665|JGIv7b.000075417_1654739-1700165+	chr9_10L:6108385-6152863	Juvenile3WeekUnopCntrl	Juvenile3WeekONC	OK	21.8796	33.1842	0.600911	2.70412	5e-05	0.00398655	yes	Cytoskeletal	Microtubule	Microtubule associated protein tau: an important cytoskeletal associated protein associated with stabilizing neuronal microtubules and promoting axon elongation (for MAPT in Xenopus, see Liu et al., 2015, Eur J Neurosci 41: 1263-75). It is involved in multiple functions in neurons, including synaptic plasticity (for review, see, Sotiropoulos et al., 2017, Acta Neuropathol Commun 5: 91).
Tadpole SCI	EBF3	EBF3|ENSG00000108001|c.Taira201203heart_X002410|JGIv7b.000027038_850173-923951-	chr1L:6800708-6874486	Tadpole3WeekCntrl	Tadpole3WeekTx	OK	3.71657	5.0564	0.444142	1.88125	0.00105	0.0271053	yes	Transcription Factor		Three paralog/homeologs exist in X. laevis (chr1L, chr3L, chr3S). In tadpole SCI hindbrain and in frog ONC eye, only this chr1L form changed significantly. In juvenile SCI hindbrain, no form changed.
Juvenile ONC	EBF3	EBF3|ENSG00000108001|c.Taira201203heart_X002410|JGIv7b.000027038_850173-923951-	chr1L:6800708-6874486	Juvenile3WeekUnopCntrl	Juvenile3WeekONC	OK	4.87737	9.45215	0.954537	4.08887	5e-05	0.00398655	yes	Transcription Factor		Early B cell factor 3: a transcription factor that regulates (inhibits) cell survival through regulation of genes involved in cell cycle arrest and apoptosis. EBF3 expression inhibits glial cell proliferation and gliomagenesis (Liao, 2009, Mol Cancer Res 7: 1893-1901). EBF3 also binds directly to microtubules to induce bundling (Bu and Su, 2001, Oncogene 20: 3185-92).
Tadpole SCI	SYT11	SYT11|ENSG00000132718|c.Taira201203brain_X015125|JGIv7b.000223001_34108-44790+	chr8S:98756697-98764999	Tadpole3WeekCntrl	Tadpole3WeekTx	OK	35.8155	46.6036	0.379855	1.99845	0.00055	0.0167878	yes	Inflammatory Response & Wound Healing		In tadpole SCI hindbrain, both chr8S and chr8L forms were upregulated significantly, but in frog ONC eye, only this chr8S form was upregulated by both P&Q criteria. In eye, chr8L form was upregulated by P (0.009) and not quite by Q criterion (0.20). In juvenile SCI hindbrain, neither form changed.
Juvenile ONC	SYT11	SYT11|ENSG00000132718|c.Taira201203brain_X015125|JGIv7b.000223001_34108-44790+	chr8S:98756697-98764999	Juvenile3WeekUnopCntrl	Juvenile3WeekONC	OK	10.4948	16.7826	0.677294	2.93276	5e-05	0.00398655	yes	Inflammatory Response & Wound Healing		Synaptotagmin 11: a member of the synaptotagmin family of proteins, which regulate vesicular release. Unlike other members of the family, this one does not bind Ca2+. It is a known substrate of the ubiquitin E3 ligase, Parkin (Wang et al., 2018, Nat Commun 9: 81), and notably, it inhibits cytokine secretion and phagocytosis by microglia (Du et al., 2017, Glia 65: 1656-1667).
Tadpole SCI	ALDOA	ALDOA|ENSG00000149925|c.Taira201203testis_X001725|JGIv7b.000045548_802314-822089+	Scaffold29:1851929-1871704	Tadpole3WeekCntrl	Tadpole3WeekTx	OK	36.5827	48.1671	0.396886	1.97069	0.0004	0.0136753	yes	Post-Transcriptional Regulation		Two isoforms on scaffolds 22 and 29. In tadpole SCI hindbrain and in frog ONC eye, only the scaffold 29 form was upregulated significantly (P&Q). In juvenile SCI hindbrain, neither form changed significantly.
Juvenile ONC	ALDOA	ALDOA|ENSG00000149925|c.Taira201203testis_X001725|JGIv7b.000045548_802314-822089+	Scaffold29:1851929-1871704	Juvenile3WeekUnopCntrl	Juvenile3WeekONC	OK	67.9067	101.128	0.574553	2.64627	5e-05	0.00398655	yes	Post-Transcriptional Regulation	RNA binding protein	Aldolase A: although primarily known as a regulator of glycolysis, it is also an RNA binding proteing that binds to the 3'UTR of Nefl. This binding stabilizes neurofilament mRNAs, which enhances their expression after axons reach their targets (Canete Soler et al., 2005, J Neurosci 25: 4353-4364).
Tadpole SCI	CFH	CFH|ENSG00000000971|c.Taira201203kidney_X012568|JGIv7b.000245044_3631680-3797857-	chr4L:104048145-104156605	Tadpole3WeekCntrl	Tadpole3WeekTx	OK	20.5801	29.5209	0.520489	2.71556	5e-05	0.00267935	yes	Inflammatory Response & Wound Healing		In tadpole SCI hindbrain, only this chr4L homeolog was expressed at significant levels and upregulated by P & Q criteria. In frog ONC eye, both forms were upregulated significantly. In juvenile SCI hindbrain, the chr4L homeolog rose significantly in expression by P criterion (0.02) but not by Q (0.16), and the chr4S homeolog showed no significant change.
Juvenile ONC	CFH	CFH|ENSG00000000971|c.Taira201203kidney_X012568|JGIv7b.000245044_3631680-3797857-	chr4L:104048145-104156605	Juvenile3WeekUnopCntrl	Juvenile3WeekONC	OK	120.661	199.79	0.727518	3.13443	5e-05	0.00398655	yes	Inflammatory Response & Wound Healing		Complement Factor H: it protects cells by steering C3 complement pathway toward pathogens and away from tissue damage (Rodriguez de Cordoba et al., 2004, Mol. Immunol. 41: 355-67).
Tadpole SCI	PLAT	PLAT|ENSG00000104368|c.XGI_TC417445|JGIv7b.000027313_504160-534511-	chr3L:123718696-123749047	Tadpole3WeekCntrl	Tadpole3WeekTx	OK	4.06058	6.14525	0.597786	2.18214	0.00035	0.012457	yes	Inflammatory Response & Wound Healing		There is only one homeolog in X.laevis CNS. In juvenile SCI hindbrain, it showed no significant change in expression.
Juvenile ONC	PLAT	PLAT|ENSG00000104368|c.XGI_TC417445|JGIv7b.000027313_504160-534511-	chr3L:123718696-123749047	Juvenile3WeekUnopCntrl	Juvenile3WeekONC	OK	3.52934	5.81727	0.720943	2.48885	0.0001	0.00733415	yes	Inflammatory Response & Wound Healing	Protease	Tissue plasminogen activator: a secreted serine protease that modulates the inflammatory response to provide neuroprotection against stroke and in MS (Gveric et al., 2005, Am J Pathol 166: 1143-51).
Tadpole SCI	IFITM3	IFITM3|ENSG00000142089|c.JGIL6RMv1_XeXenL6RMv10048524m|JGIv7b.000074352_6315287-6340132-	chr4L:15318755-15328021	Tadpole3WeekCntrl	Tadpole3WeekTx	OK	1.02101	2.58738	1.34149	2.03319	0.0015	0.0346855	yes	Inflammatory Response & Wound Healing		In tadpole SCI, both chr4L and chr4S homeologs were upregulated significantly by P&Q criteria. But in frog ONC eye, only the chr4L form was upregulated byboth P & Q criteria; the chr4S form was only upregulated by P (0.001) and not quite by Q (0.051). In juvenile SCI hindbrain, the chr4S form was also upregulated by P (0.01) but not Q (0.11) criterion, and the chr4L form did not change significan…
Juvenile ONC	IFITM3	IFITM3|ENSG00000142089|c.JGIL6RMv1_XeXenL6RMv10048524m|JGIv7b.000074352_6315287-6340132-	chr4L:15318755-15328021	Juvenile3WeekUnopCntrl	Juvenile3WeekONC	OK	1.14349	2.74665	1.26423	2.07381	0.0011	0.0494741	yes	Inflammatory Response & Wound Healing		Interferon-induced transmembrane protein 3: regulates viral susceptibility by modulating interferon signaling. It also regulates metastasis and has an anti-inflammatory role (Li et al., 2017, Oncotarget 8: 73579-73589).
Tadpole SCI	LTF	LTF|ENSG00000012223|c.JGIL6RMv1_XeXenL6RMv10033574m|JGIv7b.000044494_3025298-3048378-	chr5L:128873510-128896557	Tadpole3WeekCntrl	Tadpole3WeekTx	OK	1.55564	12.8946	3.05119	7.98753	5e-05	0.00267935	yes	Inflammatory Response & Wound Healing		In tadpole SCI, both the chr5L and chr5S homeologs were significantly upregulated (P&Q). In frog ONC eye, only the chr5L form was upregulated by both P & Q criteria; the chr5S form was only upregulated by P (0.04) and not by Q (0.43). In juvenile SCI, the chr5L form was significantly downregulated (P, 5e-5; q, 0.002) by a factor of 3-fold and the other did not change.
Juvenile ONC	LTF	LTF|ENSG00000012223|c.JGIL6RMv1_XeXenL6RMv10033574m|JGIv7b.000044494_3025298-3048378-	chr5L:128873510-128896557	Juvenile3WeekUnopCntrl	Juvenile3WeekONC	OK	14.017	28.7661	1.0372	3.6432	5e-05	0.00398655	yes	Inflammatory Response & Wound Healing		Lactoferrin: a gene that is expressed in neutrophils and is an important antimicrobial and modulator of the innate immune response. It is anti-inflammatory and attenuates tissue damage during inflammation injury (Kruzel et al., 2017, Front Immunol 8: 1438). It also binds double stranded DNA/RNA (Bennett and Davis, 1982, J Lab Clin Med 99: 127-138) and can act as a transcription factor (Mariller e…
Tadpole SCI	JARID2	JARID2|ENSG00000008083|c.Quigley201212_X005862|JGIv7b.000011136_1087035-1227034+	chr6L:90945494-91084203	Tadpole3WeekCntrl	Tadpole3WeekTx	OK	327.737	245.742	-0.415396	-2.03513	0.0005	0.0158447	yes	Epigenetic		Two isoforms exist in X. laevis, a chr6L and a scaffold 35 form. In tadpole SCI hindbrain and in frog ONC eye, the chr6L form was significantly downregulated (P & Q criteria), but the scaffold 35 form was only downregulated by the P criterion (tad SCI, 0.006; ONC, 0.005) and not quite by Q (tad SCI, 0.09; ONC, 0.15). In juvenile SCI hindbrain, this chr6L form was significantly upregulated by P (0…
Juvenile ONC	JARID2	JARID2|ENSG00000008083|c.Quigley201212_X005862|JGIv7b.000011136_1087035-1227034+	chr6L:90945494-91084203	Juvenile3WeekUnopCntrl	Juvenile3WeekONC	OK	85.1206	60.8668	-0.483853	-2.20376	0.00015	0.0102845	yes	Epigenetic		Jumonji and AT-rich interaction domain containing 2 gene. Protein Jumonji is a transcriptional repressor that recruits polycomb repressive complex to genes. It promotes H3K9me and H3K27 methylation. JARID2 knockdown promotes cardiomyocyte proliferation (Liang et al., 2015, Int J Cardiol 201: 38-48). It is also a susceptibility gene associated with schizophrenia and autism (Pedrosa et al., 2007, A…
