# Supplementary material for: Comparative gene expression profiling between optic nerve and spinal cord injury in Xenopus laevis reveals a core set of genes inherent in successful regeneration of vertebrate central nervous system axons
Source: BMC Genomics. 2020 Aug 5;21:540. doi: 10.1186/s12864-020-06954-8 (PMC7430912; doi:10.1186/s12864-020-06954-8)
Supplement: Supplementary file 7 — Additional file 7. KEGG pathway analysis of the DESR gene lists revealed that 60% (69/115) of the Adipocytokine signaling pathway genes were differentially expressed in at least one tissue at one time point (p < 0.02). Tab. 1, Pathway: the Adipocytokine Signaling Pathway (obtained from KEGG) and the complete associated gene list; Tab. 2, Gene Expression Levels: Column B provides the list of genes and their synonyms that are in this KEGG pathway (the underlined name is the one provided in the figure in Tab. 1. Column C provides the gene symbol and tissue for each gene. ΔFPKM [log2(fold change), injury condition/control, Column D] for each differentially expressed gene in the pathway (115 genes, S & L homeologs listed separately), as well as for other isoforms for each gene. Columns D – L, the ΔFPKMs for each tissue at all three time points are listed. For significant changes, either by p or q (or both), and the raw FPKMs are listed in a cell comment for the ΔFPKMs. The meanings of the different color highlights is given in the legend at the top of the table. Tab. 3, Genes Not Found: is a list of 10 genes (including synonyms) from the KEGG adipocytokine signaling pathway that were not found in the Mayball annotations of the X. laevis transcriptome. Abbreviations are as in Additional_File1_Differential_Expression_Analysis_by_Cuffdif.xlsm. [file 12864_2020_6954_MOESM7_ESM.xlsx]

## Sheet: FOREWARD
Supplemental Data 3. Adipocytokine Signaling Pathway Gene Expression Levels. KEGG pathway analysis of the DESR gene lists revealed that 60% (69/115) of the Adipocytokine Signaling Pathway genes were differentially expressed in at least one tissue at one time point. Tab 1, Pathway: the Adipocytokine Signaling Pathway (obtained from KEGG) and the complete associated gene list; Tab2, Gene Expression…

## Sheet: PATHWAY
													✓	1	7124	TNF; tumor necrosis factor [KO:K03156]
													✓	2	7132	TNFRSF1A; TNF receptor superfamily member 1A [KO:K03158]
													✓	3	8717	TRADD; TNFRSF1A associated via death domain [KO:K03171]
													X	4	7133	TNFRSF1B; TNF receptor superfamily member 1B [KO:K05141]
													✓	5	7186	TRAF2; TNF receptor associated factor 2 [KO:K03173] [EC:2.3.2.27]
													✓	6	2475	MTOR; mechanistic target of rapamycin kinase [KO:K07203] [EC:2.7.11.1]
													✓	7	5599	MAPK8; mitogen-activated protein kinase 8 [KO:K04440] [EC:2.7.11.24]
													✓	8	5602	MAPK10; mitogen-activated protein kinase 10 [KO:K04440] [EC:2.7.11.24]
													X	9	5601	MAPK9; mitogen-activated protein kinase 9 [KO:K04440] [EC:2.7.11.24]
													✓	10	1147	CHUK; conserved helix-loop-helix ubiquitous kinase [KO:K04467] [EC:2.7.11.10]
													✓	11	3551	IKBKB; inhibitor of nuclear factor kappa B kinase subunit beta [KO:K07209] [EC:2.7.11.10]
													✓	12	8517	IKBKG; inhibitor of nuclear factor kappa B kinase subunit gamma [KO:K07210]
													✓	13	4792	NFKBIA; NFKB inhibitor alpha [KO:K04734]
													X	14	4793	NFKBIB; NFKB inhibitor beta [KO:K02581]
													✓	15	4794	NFKBIE; NFKB inhibitor epsilon [KO:K05872]
													✓	16	4790	NFKB1; nuclear factor kappa B subunit 1 [KO:K02580]
													✓	17	5970	RELA; RELA proto-oncogene, NF-kB subunit [KO:K04735]
													✓	18	9021	SOCS3; suppressor of cytokine signaling 3 [KO:K04696]
													✓	19	3667	IRS1; insulin receptor substrate 1 [KO:K16172]
													✓	20	8660	IRS2; insulin receptor substrate 2 [KO:K07187]
													X	21	8471	IRS4; insulin receptor substrate 4 [KO:K17446]
													✓	22	207	AKT1; AKT serine/threonine kinase 1 [KO:K04456] [EC:2.7.11.1]
													✓	23	208	AKT2; AKT serine/threonine kinase 2 [KO:K04456] [EC:2.7.11.1]
													X	24	10000	AKT3; AKT serine/threonine kinase 3 [KO:K04456] [EC:2.7.11.1]
													✓	25	948	CD36; CD36 molecule [KO:K06259]
													✓	26	23305	ACSL6; acyl-CoA synthetase long chain family member 6 [KO:K01897] [EC:6.2.1.3]
													✓	27	2182	ACSL4; acyl-CoA synthetase long chain family member 4 [KO:K01897] [EC:6.2.1.3]
													✓	28	2180	ACSL1; acyl-CoA synthetase long chain family member 1 [KO:K01897] [EC:6.2.1.3]
													✓	29	51703	ACSL5; acyl-CoA synthetase long chain family member 5 [KO:K01897] [EC:6.2.1.3]
													✓	30	2181	ACSL3; acyl-CoA synthetase long chain family member 3 [KO:K01897] [EC:6.2.1.3]
													✓	31	23205	ACSBG1; acyl-CoA synthetase bubblegum family member 1 [KO:K15013] [EC:6.2.1.3]
													✓	32	81616	ACSBG2; acyl-CoA synthetase bubblegum family member 2 [KO:K15013] [EC:6.2.1.3]
													✓	33	5588	PRKCQ; protein kinase C theta [KO:K18052] [EC:2.7.11.13]
													✓	34	3952	LEP; leptin [KO:K05424]
													X	35	3953	LEPR; leptin receptor [KO:K05062]
													✓	36	3717	JAK2; Janus kinase 2 [KO:K04447] [EC:2.7.10.2]
													✓	37	6774	STAT3; signal transducer and activator of transcription 3 [KO:K04692]
													✓	38	5443	POMC; proopiomelanocortin [KO:K05228]
													✓	39	5562	PRKAA1; protein kinase AMP-activated catalytic subunit alpha 1 [KO:K07198] [EC:2.7.11.11]
													✓	40	5563	PRKAA2; protein kinase AMP-activated catalytic subunit alpha 2 [KO:K07198] [EC:2.7.11.11]
													✓	41	5564	PRKAB1; protein kinase AMP-activated non-catalytic subunit beta 1 [KO:K07199]
													✓	42	5565	PRKAB2; protein kinase AMP-activated non-catalytic subunit beta 2 [KO:K07199]
													✓	43	5571	PRKAG1; protein kinase AMP-activated non-catalytic subunit gamma 1 [KO:K07200]
		Increased adipocyte volume and number are positively correlated with leptin production, and negatively correlated with production of adiponectin. Leptin is an important regulator of energy intake and metabolic rate primarily by acting at hypothalamic nuclei. Leptin exerts its anorectic effects by modulating the levels of neuropeptides such as NPY, AGRP, and alpha-MSH. This leptin action is throug…											✓	44	53632	PRKAG3; protein kinase AMP-activated non-catalytic subunit gamma 3 [KO:K07200]
													✓	45	51422	PRKAG2; protein kinase AMP-activated non-catalytic subunit gamma 2 [KO:K07200]
													X	46	181	AGRP; agouti related neuropeptide [KO:K05231]
													✓	47	4852	NPY; neuropeptide Y [KO:K05232]
													✓	48	10891	PPARGC1A; PPARG coactivator 1 alpha [KO:K07202]
													✓	49	5105	PCK1; phosphoenolpyruvate carboxykinase 1 [KO:K01596] [EC:4.1.1.32]
													✓	50	5106	PCK2; phosphoenolpyruvate carboxykinase 2, mitochondrial [KO:K01596] [EC:4.1.1.32]
													✓	51	2538	G6PC; glucose-6-phosphatase catalytic subunit [KO:K01084] [EC:3.1.3.9]
													X	52	57818	G6PC2; glucose-6-phosphatase catalytic subunit 2 [KO:K01084] [EC:3.1.3.9]
													✓	53	92579	G6PC3; glucose-6-phosphatase catalytic subunit 3 [KO:K01084] [EC:3.1.3.9]
													✓	54	5781	PTPN11; protein tyrosine phosphatase, non-receptor type 11 [KO:K07293] [EC:3.1.3.48]
													✓	55	5465	PPARA; peroxisome proliferator activated receptor alpha [KO:K07294]
													✓	56	6256	RXRA; retinoid X receptor alpha [KO:K08524]
													X	57	6257	RXRB; retinoid X receptor beta [KO:K08525]
													✓	58	6258	RXRG; retinoid X receptor gamma [KO:K08526]
													✓	59	9370	ADIPOQ; adiponectin, C1Q and collagen domain containing [KO:K07296]
													✓	60	51094	ADIPOR1; adiponectin receptor 1 [KO:K07297]
													✓	61	79602	ADIPOR2; adiponectin receptor 2 [KO:K07297]
													✓	62	6794	STK11; serine/threonine kinase 11 [KO:K07298] [EC:2.7.11.1]
													✓	63	10645	CAMKK2; calcium/calmodulin dependent protein kinase kinase 2 [KO:K07359] [EC:2.7.11.17]
													✓	64	32	ACACB; acetyl-CoA carboxylase beta [KO:K01946] [EC:6.3.4.14 6.4.1.2]
													✓	65	1374	CPT1A; carnitine palmitoyltransferase 1A [KO:K08765] [EC:2.3.1.21]
													✓	66	1375	CPT1B; carnitine palmitoyltransferase 1B [KO:K19523] [EC:2.3.1.21]
													X	67	126129	CPT1C; carnitine palmitoyltransferase 1C [KO:K19524] [EC:2.3.1.21]
													✓	68	6513	SLC2A1; solute carrier family 2 member 1 [KO:K07299]
													✓	69	6517	SLC2A4; solute carrier family 2 member 4 [KO:K07191]
														JLB: 12/69 (17%) not found in Mayball gene models

## Sheet: GENE_EXPRESSION_LEVELS
	Legend:
	FPKMS in green = upregulated
	FPKMS in red = downregulated
	p or q in red text = <0.05
	Indicates presence on the Yes-Yes-No list
	Gene Synonyms		3 days			11 days			3 weeks
	ACACB, ACC2, ACCB, HACC275	ACACB(chr1L)	ΔFPKM	p	q	ΔFPKM	p	q	ΔFPKM	p	q
		Tadpole SCI	-0.0156726	0.87375	0.965308	-0.251068	0.0332	0.149076	-0.217055	0.0411	0.265245
		Juvenile SCI	-0.234594	0.02075	0.100635	-0.116441	0.24735	0.627389	-0.0458215	0.668	0.877554
		Juvenile ONC	-0.286581	0.13675	0.801167	-0.164302	0.2466	0.562644	0.0111735	0.92955	0.997813
			3 days			11 days			3 weeks
	ACSBG1, BG, BG1, BGM, GR-LACS, LPD	ACSBG1(chr3L)	ΔFPKM	p	q	ΔFPKM	p	q	ΔFPKM	p	q
		Tadpole SCI	0.0999946	0.4267	0.758762	0.0484261	0.7386	0.877936	-0.334638	0.01785	0.166109
		Juvenile SCI	-0.181032	0.1681	0.385289	-0.0768397	0.5595	0.844167	-0.288827	0.06175	0.285064
		Juvenile ONC	-0.109628	0.6283	0.997572	-0.225972	0.2544	0.569641	-0.161316	0.2962	0.906098
			3 days			11 days			3 weeks
	ACSBG2, BGR, BRGL, PRTD-NY3, PRTDNY3	ACSBG2(scaf73)	ΔFPKM	p	q	ΔFPKM	p	q	ΔFPKM	p	q
		Tadpole SCI	0.540614	1	1	0.702432	1	1	0.188646	1	1
		Juvenile SCI	-0.210027	1	1	-0.597842	1	1	-1.43228	1	1
		Juvenile ONC	1.30516	1	1	-2.69005	1	1	-0.227531	1	1
			3 days			11 days			3 weeks
	ACSBG2, BGR, BRGL, PRTD-NY3, PRTDNY3	ACSBG2(chr1L)	ΔFPKM	p	q	ΔFPKM	p	q	ΔFPKM	p	q
		Tadpole SCI	0.264522	0.0098	0.109653	0.365044	0.0026	0.0280098	-0.395417	0.0002	0.00820516
		Juvenile SCI	-0.451124	5e-05	0.00102377	-0.282524	0.00705	0.100331	-0.147917	0.18065	0.486861
		Juvenile ONC	0.0214806	0.91145	0.997572	0.998426	5e-05	0.00152321	0.276196	0.02345	0.349822
			3 days			11 days			3 weeks
	ACSBG2, BGR, BRGL, PRTD-NY3, PRTDNY3	ACSBG2(chr1S)	ΔFPKM	p	q	ΔFPKM	p	q	ΔFPKM	p	q
		Tadpole SCI	0.367347	0.0003	0.00963719	0.325567	0.0065	0.0521503	-0.619376	5e-05	0.00267935
		Juvenile SCI	-0.605883	5e-05	0.00102377	-0.432935	5e-05	0.00285273	-0.278844	0.01425	0.121779
		Juvenile ONC	0.535221	0.00705	0.206807	1.02956	5e-05	0.00152321	0.293829	0.0199	0.321223
			3 days			11 days			3 weeks
	ACSL1, ACS1, FACL1, FACL2, LACS, LACS1, LACS2	ACSL1(chr1L)	ΔFPKM	p	q	ΔFPKM	p	q	ΔFPKM	p	q
		Tadpole SCI	0.344403	0.00425	0.0630367	-0.275951	0.0374	0.160566	-0.190775	0.11155	0.436252
		Juvenile SCI	-0.363567	0.0023	0.0216971	-0.117373	0.28045	0.663773	-0.0858146	0.4477	0.744595
		Juvenile ONC	-0.153887	0.41	0.982927	-0.29586	0.0407	0.207408	-0.0439012	0.72155	0.997813
			3 days			11 days			3 weeks
	ACSL1, ACS1, FACL1, FACL2, LACS, LACS1, LACS2	ACSL1(chr1S)	ΔFPKM	p	q	ΔFPKM	p	q	ΔFPKM	p	q
		Tadpole SCI	0.286878	0.008	0.0961906	0.175275	0.15685	0.38258	-0.347279	0.0026	0.0504067
		Juvenile SCI	-0.193556	0.07145	0.226846	-0.0364261	0.716	0.910932	-0.257219	0.02225	0.160463
		Juvenile ONC	-0.0352676	0.8536	0.997572	-0.433974	0.00275	0.0374227	-0.00761013	0.95385	0.997813
			3 days			11 days			3 weeks
	ACSL3, ACS3, FACL3, LACS_3, LACS3, PRO2194	ACSL3(chr5L)	ΔFPKM	p	q	ΔFPKM	p	q	ΔFPKM	p	q
		Tadpole SCI	0.308443	0.00695	0.0879202	-0.120291	0.35115	0.60235	0.024061	0.84085	0.954588
		Juvenile SCI	0.225759	0.05905	0.200817	0.00966718	0.9345	0.982168	-0.0913183	0.4521	0.747173
		Juvenile ONC	-0.153302	0.45775	0.990686	-0.0533081	0.71405	0.897393	-0.00449202	0.9722	0.997813
			3 days			11 days			3 weeks
	ACSL3, ACS3, FACL3, LACS_3, LACS3, PRO2194	ACSL3(chr5S)	ΔFPKM	p	q	ΔFPKM	p	q	ΔFPKM	p	q
		Tadpole SCI	0.0143126	0.8879	0.97003	0.107796	0.34805	0.599608	0.0213184	0.84525	0.956736
		Juvenile SCI	0.170361	0.09825	0.276508	0.0456018	0.64705	0.883702	-0.118488	0.2701	0.591578
		Juvenile ONC	-0.284955	0.13375	0.791809	-0.186781	0.1935	0.497855	0.0114992	0.92355	0.997813
			3 days			11 days			3 weeks
	ACSL4, ACS4, FACL4, LACS4, MRX63, MRX68	ACSL4(chr8L)	ΔFPKM	p	q	ΔFPKM	p	q	ΔFPKM	p	q
		Tadpole SCI	0.383056	0.00015	0.00573048	0.269747	0.0278	0.132632	-0.556918	5e-05	0.00267935
		Juvenile SCI	-0.766013	5e-05	0.00102377	-0.420758	5e-05	0.00285273	-0.251762	0.02285	0.163109
		Juvenile ONC	-0.046037	0.80135	0.997572	0.326559	0.0255	0.158903	0.0890252	0.46855	0.976204
			3 days			11 days			3 weeks
	ACSL4, ACS4, FACL4, LACS4, MRX63, MRX68	ACSL4(chr8S)	ΔFPKM	p	q	ΔFPKM	p	q	ΔFPKM	p	q
		Tadpole SCI	0.33867	0.00625	0.0818733	-0.127318	0.3478	0.599375	-0.665269	5e-05	0.00267935
		Juvenile SCI	-0.454168	0.00045	0.00634846	-0.217815	0.0785	0.380046	-0.0789194	0.52975	0.800461
		Juvenile ONC	0.00978905	0.96235	0.997572	0.072101	0.64475	0.864444	-0.0334733	0.808	0.997813
			3 days			11 days			3 weeks
	ACSL5, ACS2, ACS5, FACL5	ACSL5(chr7L)	ΔFPKM	p	q	ΔFPKM	p	q	ΔFPKM	p	q
		Tadpole SCI	1.68234	1	1	#NAME?	1	1	-0.176896	1	1
		Juvenile SCI	inf	1	1	inf	1	1	0	1	1
		Juvenile ONC	1.06715	1	1	-0.670586	1	1	0.0429329	1	1
			3 days			11 days			3 weeks
	ACSL6, ACS2, FACL6, LACS_6, LACS2, LACS5	ACSL6(chr3L)	ΔFPKM	p	q	ΔFPKM	p	q	ΔFPKM	p	q
		Tadpole SCI	0.167553	0.093	0.379965	0.0652963	0.5649	0.769356	-0.193448	0.06805	0.341899
		Juvenile SCI	-0.412918	5e-05	0.00102377	-0.246147	0.0114	0.132986	-0.218976	0.0426	0.231434
		Juvenile ONC	-0.123981	0.5251	0.997572	-0.187989	0.2404	0.554723	-0.10312	0.4012	0.954266
			3 days			11 days			3 weeks
	ADIPOQ, ACDC, ACRP30, ADIPQTL1, ADPN, APM-1, APM1, GBP28	ADIPOQ(chr5S)	ΔFPKM	p	q	ΔFPKM	p	q	ΔFPKM	p	q
		Tadpole SCI	0.506136	0.03875	0.239031	-0.212486	0.3881	0.636732	-0.0973528	0.69495	0.904953
		Juvenile SCI	-0.294159	0.15395	0.365188	-0.31165	0.12825	0.478251	-0.472079	0.02915	0.188175
		Juvenile ONC	-0.959331	0.01295	0.28441	-0.148605	0.5677	0.821044	0.610981	0.0157	0.284887
			3 days			11 days			3 weeks
	ADIPOQ, ACDC, ACRP30, ADIPQTL1, ADPN, APM-1, APM1, GBP28	ADIPOQ(chr5L)	ΔFPKM	p	q	ΔFPKM	p	q	ΔFPKM	p	q
		Tadpole SCI	0.264077	0.1339	0.454985	-0.215215	0.24655	0.49661	-0.12693	0.4466	0.777992
		Juvenile SCI	-0.397997	0.00405	0.0325791	-0.250615	0.0541	0.313703	-0.30356	0.02215	0.160409
		Juvenile ONC	-0.771381	0.00365	0.133043	-0.56651	0.00305	0.0404728	0.264988	0.1007	0.678208
			3 days			11 days			3 weeks
	ADIPOR1, ACDCR1, CGI-45, CGI45, PAQR1, TESBP1A	ADIPOR1(chr2S)	ΔFPKM	p	q	ΔFPKM	p	q	ΔFPKM	p	q
		Tadpole SCI	0.073719	0.4937	0.797227	-0.0140224	0.91105	0.963948	-0.0437774	0.6899	0.903
		Juvenile SCI	0.0945325	0.3847	0.620094	0.0496562	0.63745	0.880163	0.0122094	0.91095	0.970913
		Juvenile ONC	-0.151112	0.42165	0.986652	-0.245762	0.0839	0.314769	-0.0460475	0.7157	0.997813
			3 days			11 days			3 weeks
	ADIPOR1, ACDCR1, CGI-45, CGI45, PAQR1, TESBP1A	ADIPOR1(chr2L)	ΔFPKM	p	q	ΔFPKM	p	q	ΔFPKM	p	q
		Tadpole SCI	0.00892564	0.9284	0.980388	-0.0153133	0.89685	0.957846	-0.0145403	0.8885	0.971505
		Juvenile SCI	-0.0402983	0.70675	0.854476	0.0529908	0.6124	0.869159	-0.0509922	0.63675	0.859029
		Juvenile ONC	-0.130888	0.47715	0.995595	-0.252638	0.0819	0.309948	-0.0178127	0.8854	0.997813
			3 days			11 days			3 weeks
	ADIPOR2, ACDCR2, PAQR2	ADIPOR2(chr3S)	ΔFPKM	p	q	ΔFPKM	p	q	ΔFPKM	p	q
		Tadpole SCI	0.00264636	0.9806	0.993916	-0.121705	0.3503	0.601672	0.0269018	0.8231	0.950562
		Juvenile SCI	0.269586	0.02115	0.101419	0.146312	0.18905	0.563558	0.109857	0.3527	0.668381
		Juvenile ONC	-0.309035	0.10525	0.738412	-0.288531	0.04555	0.222322	-0.0861763	0.4803	0.978355
			3 days			11 days			3 weeks
	ADIPOR2, ACDCR2, PAQR2	ADIPOR2(scaf39)	ΔFPKM	p	q	ΔFPKM	p	q	ΔFPKM	p	q
		Tadpole SCI	0.0158866	0.90035	0.971853	-0.381794	0.0113	0.0757529	0.0521069	0.69725	0.905547
		Juvenile SCI	0.404394	0.0014	0.0151876	0.228792	0.065	0.345517	0.0476293	0.70535	0.894169
		Juvenile ONC	-0.421334	0.08545	0.690279	-0.0227207	0.8865	0.963613	0.0481403	0.7416	0.997813
			3 days			11 days			3 weeks
	AKT1, AKT, CWS6, PKB, PKB-ALPHA, PRKBA, RAC, RAC-ALPHA	AKT1(chr8L)	ΔFPKM	p	q	ΔFPKM	p	q	ΔFPKM	p	q
		Tadpole SCI	0.156154	0.123	0.435703	-0.151948	0.1867	0.422444	-0.0159341	0.88205	0.969117
		Juvenile SCI	0.0950867	0.34385	0.582821	-0.000217906	0.9992	0.9992	-0.00920667	0.934	0.978375
		Juvenile ONC	-0.0371269	0.84165	0.997572	-0.00160508	0.9902	0.997245	0.0573974	0.64785	0.997813
			3 days			11 days			3 weeks
	AKT1, AKT, CWS6, PKB, PKB-ALPHA, PRKBA, RAC, RAC-ALPHA	AKT1(chr8S)	ΔFPKM	p	q	ΔFPKM	p	q	ΔFPKM	p	q
		Tadpole SCI	0.149358	0.1707	0.50881	-0.0382552	0.75865	0.889138	0.0623229	0.5782	0.854997
		Juvenile SCI	0.0917431	0.4163	0.649245	-0.0382444	0.7237	0.912953	-0.0896721	0.42825	0.729581
		Juvenile ONC	0.0211127	0.917	0.997572	-0.114651	0.4445	0.74043	0.0731155	0.5852	0.993452
			3 days			11 days			3 weeks
	AKT2, HIHGHH, PKBB, PKBBETA, PRKBB, RAC-BETA	AKT2(chr8L)	ΔFPKM	p	q	ΔFPKM	p	q	ΔFPKM	p	q
		Tadpole SCI	-0.279975	0.01315	0.131349	0.0497968	0.70115	0.856375	-0.0125859	0.91555	0.979857
		Juvenile SCI	-0.209113	0.10565	0.28921	-0.158587	0.21475	0.593819	0.0783175	0.53455	0.803143
		Juvenile ONC	0.202282	0.31165	0.949959	-0.013212	0.9295	0.979196	-0.0204733	0.87765	0.997813
			3 days			11 days			3 weeks
	AKT2, HIHGHH, PKBB, PKBBETA, PRKBB, RAC-BETA	AKT2(chr8S)	ΔFPKM	p	q	ΔFPKM	p	q	ΔFPKM	p	q
		Tadpole SCI	-0.317266	0.0027	0.0465653	0.108719	0.392	0.640652	0.11496	0.3317	0.695291
		Juvenile SCI	-0.0665846	0.5809	0.773666	-0.0896517	0.44505	0.788382	-0.0123387	0.91775	0.972622
		Juvenile ONC	0.235364	0.23015	0.90218	0.095503	0.50815	0.782843	0.0689089	0.596	0.993805
			3 days			11 days			3 weeks
	CAMKK2, CAMKK, CAMKKB	CAMKK2(chr1L)	ΔFPKM	p	q	ΔFPKM	p	q	ΔFPKM	p	q
		Tadpole SCI	0.30775	0.00225	0.0410957	-0.264114	0.02415	0.121733	0.0933407	0.3787	0.731722
		Juvenile SCI	0.12208	0.21265	0.44499	0.00137004	0.9878	0.995233	0.0144772	0.896	0.966706
		Juvenile ONC	-0.201711	0.2931	0.941025	-0.351117	0.01705	0.123868	-0.226602	0.07335	0.602219
			3 days			11 days			3 weeks
	CAMKK2, CAMKK, CAMKKB	CAMKK2(chr1S)	ΔFPKM	p	q	ΔFPKM	p	q	ΔFPKM	p	q
		Tadpole SCI	0.170358	0.1172	0.425291	0.0225395	0.851	0.936454	0.11185	0.30735	0.675419
		Juvenile SCI	0.176388	0.0983	0.276566	0.194926	0.06195	0.337011	0.0344811	0.7594	0.916685
		Juvenile ONC	-0.0944548	0.64245	0.997572	-0.374903	0.01565	0.117683	-0.0111996	0.93215	0.997813
			3 days			11 days			3 weeks
	CD36, BDPLT10, CHDS7, FAT, GP3B, GP4, GPIV, PASIV, SCARB3	CD36(chr3L)	ΔFPKM	p	q	ΔFPKM	p	q	ΔFPKM	p	q
		Tadpole SCI	inf	1	1	0.151031	1	1	-0.0109434	1	1
		Juvenile SCI	-0.757508	1	1	-2.50828	1	1	-0.569685	1	1
		Juvenile ONC	1.02616	1	1	-1.51005	1	1	0.897855	1	1
			3 days			11 days			3 weeks
	CHUK, IKBKA, IKK-alpha, IKK1, IKKA, NFKBIKA, TCF16	CHUK(scaf19)	ΔFPKM	p	q	ΔFPKM	p	q	ΔFPKM	p	q
		Tadpole SCI	0.0475302	0.69445	0.901884	-0.20935	0.1171	0.319987	-0.152551	0.1975	0.568367
		Juvenile SCI	-0.119853	0.3155	0.556215	-0.0109262	0.92335	0.979149	0.13619	0.24615	0.565403
		Juvenile ONC	0.0080674	0.96725	0.997572	-0.12725	0.373	0.683007	-0.00124325	0.99275	0.997813
			3 days			11 days			3 weeks
	CPT1A, CPT1, CPT1-L, L-CPT1	CPT1A(chr4L)	ΔFPKM	p	q	ΔFPKM	p	q	ΔFPKM	p	q
		Tadpole SCI	-0.285102	0.0059	0.0790707	0.0870167	0.4517	0.689218	-0.123454	0.2517	0.626933
		Juvenile SCI	0.330812	0.00155	0.0162594	0.147721	0.1529	0.515436	0.0128113	0.90655	0.969335
		Juvenile ONC	-0.0670457	0.71925	0.997572	-0.30796	0.0329	0.183575	-0.0615362	0.62085	0.995416
			3 days			11 days			3 weeks
	CPT1A, CPT1, CPT1-L, L-CPT1	CPT1A(chr4S)	ΔFPKM	p	q	ΔFPKM	p	q	ΔFPKM	p	q
		Tadpole SCI	-0.188097	0.0889	0.369671	-0.103582	0.42665	0.669436	-0.0580692	0.6258	0.876212
		Juvenile SCI	0.220156	0.07105	0.226304	-0.0455559	0.6974	0.903578	-0.131754	0.28635	0.607248
		Juvenile ONC	-0.0238453	0.9093	0.997572	-0.3592	0.0206	0.140763	-0.00942184	0.9441	0.997813
			3 days			11 days			3 weeks
	CPT1A, CPT1, CPT1-L, L-CPT1	CPT1A(chr7L)	ΔFPKM	p	q	ΔFPKM	p	q	ΔFPKM	p	q
		Tadpole SCI	0.194028	0.06125	0.307662	-0.0524725	0.6556	0.829181	-0.100302	0.3528	0.712962
		Juvenile SCI	-0.0452756	0.677	0.836483	-0.0316818	0.7719	0.931385	-0.0464324	0.67375	0.879973
		Juvenile ONC	0.0855427	0.64945	0.997572	0.137582	0.32985	0.64686	0.257231	0.0424	0.475228
			3 days			11 days			3 weeks
	CPT1B, CPT1-M, CPT1M, CPTI, CPTI-M, M-CPT1, MCCPT1, MCPT1	CPT1B(chr3L)	ΔFPKM	p	q	ΔFPKM	p	q	ΔFPKM	p	q
		Tadpole SCI	-0.195431	1	1	0.210999	1	1	0.457636	1	1
		Juvenile SCI	-0.196753	1	1	0.203484	1	1	0.179307	1	1
		Juvenile ONC	-0.360265	0.1514	0.814054	-0.410852	0.02295	0.149459	0.239153	0.13465	0.749585
			3 days			11 days			3 weeks
	G6PC3, SCN4, UGRP	G6PC3(chr9_10L)	ΔFPKM	p	q	ΔFPKM	p	q	ΔFPKM	p	q
		Tadpole SCI	-0.0211947	0.9341	0.981917	-0.453887	0.12825	0.33895	-0.395084	0.21195	0.584386
		Juvenile SCI	-0.283495	0.37995	0.616603	-0.276555	0.3949	0.758073	0.0574433	0.8561	0.954328
		Juvenile ONC	0.234803	0.5468	0.997572	0.138341	0.55595	0.814738	0.164875	0.4736	0.977334
			3 days			11 days			3 weeks
	G6PC, G6PC1, G6PT, G6Pase, GSD1, GSD1a	G6PC(chr9_10S)	ΔFPKM	p	q	ΔFPKM	p	q	ΔFPKM	p	q
		Tadpole SCI	#NAME?	1	1	inf	1	1	-0.0652422	1	1
		Juvenile SCI	inf	1	1	inf	1	1	inf	1	1
		Juvenile ONC	inf	1	1	0	1	1	#NAME?	1	1
			3 days			11 days			3 weeks
	G6PC, G6PC1, G6PT, G6Pase, GSD1, GSD1a	G6PC(chr9_10S)	ΔFPKM	p	q	ΔFPKM	p	q	ΔFPKM	p	q
		Tadpole SCI	#NAME?	1	1	inf	1	1	-0.492872	1	1
		Juvenile SCI	inf	1	1	0	1	1	0	1	1
		Juvenile ONC	0.458209	1	1	0.00924964	1	1	-0.993594	1	1
			3 days			11 days			3 weeks
	G6PC, G6PC1, G6PT, G6Pase, GSD1, GSD1a	G6PC(chr9_10L)	ΔFPKM	p	q	ΔFPKM	p	q	ΔFPKM	p	q
		Tadpole SCI	0	1	1	0	1	1	0	1	1
		Juvenile SCI	0	1	1	inf	1	1	inf	1	1
		Juvenile ONC	inf	1	1	-1.31227	1	1	#NAME?	1	1
			3 days			11 days			3 weeks
	G6PC, G6PC1, G6PT, G6Pase, GSD1, GSD1a	G6PC(chr9_10L)	ΔFPKM	p	q	ΔFPKM	p	q	ΔFPKM	p	q
		Tadpole SCI	0	1	1	-1.64997	1	1	0.271406	1	1
		Juvenile SCI	#NAME?	1	1	-1.45061	1	1	-1.50992	1	1
		Juvenile ONC	inf	1	1	-1.03701	1	1	0.907425	1	1
			3 days			11 days			3 weeks
	G6PC, G6PC1, G6PT, G6Pase, GSD1, GSD1a	G6PC(chr9_10S)	ΔFPKM	p	q	ΔFPKM	p	q	ΔFPKM	p	q
		Tadpole SCI	#NAME?	1	1	-0.15055	1	1	inf	1	1
		Juvenile SCI	-0.0163043	1	1	#NAME?	1	1	#NAME?	1	1
		Juvenile ONC	2.61104	1	1	0	1	1	0	1	1
			3 days			11 days			3 weeks
	G6PC, G6PC1, G6PT, G6Pase, GSD1, GSD1a	G6PC(chr9_10L)	ΔFPKM	p	q	ΔFPKM	p	q	ΔFPKM	p	q
		Tadpole SCI	-0.225841	0.47335	0.785558	-0.518359	0.1055	0.300378	-0.0718933	0.7526	0.926522
		Juvenile SCI	-3.33071	0.00045	0.00634846	-2.7019	5e-05	0.00285273	-1.37139	5e-05	0.00219709
		Juvenile ONC	0.260025	0.5892	0.997572	0.00307933	0.9751	0.993045	-0.298645	0.2531	0.878256
			3 days			11 days			3 weeks
	IKBKB, IKK-beta, IKK2, IKKB, IMD15, NFKBIKB	IKBKB(chr3L)	ΔFPKM	p	q	ΔFPKM	p	q	ΔFPKM	p	q
		Tadpole SCI	-0.451708	0.0013	0.0280759	-0.249043	0.1062	0.301344	0.0555698	0.6981	0.905596
		Juvenile SCI	-0.0548296	0.7083	0.855577	-0.0681899	0.64175	0.882283	-0.00583016	0.96855	0.990493
		Juvenile ONC	0.034129	0.88615	0.997572	0.053178	0.75	0.913533	0.0282766	0.84605	0.997813
			3 days			11 days			3 weeks
	IKBKG, AMCBX1, FIP-3, FIP3, Fip3p, IKK-gamma, IKKAP1, IKKG, IMD33, IP, IP1, IP2, IPD2, NEMO, ZC2HC9	IKBKG(scaf36)	ΔFPKM	p	q	ΔFPKM	p	q	ΔFPKM	p	q
		Tadpole SCI	-0.0567209	0.7151	0.908345	0.0217095	0.906	0.962073	0.163009	0.3716	0.727153
		Juvenile SCI	0.104096	0.58235	0.774728	0.100485	0.5963	0.862438	0.118945	0.5386	0.805321
		Juvenile ONC	-0.298582	0.37515	0.970169	0.157237	0.4469	0.741756	0.208514	0.281	0.897022
			3 days			11 days			3 weeks
	IRS1, HIRS-1	IRS1(chr8L)	ΔFPKM	p	q	ΔFPKM	p	q	ΔFPKM	p	q
		Tadpole SCI	0.23518	0.03235	0.21542	-0.0624549	0.60865	0.79861	0.161827	0.13695	0.482284
		Juvenile SCI	0.371718	0.00055	0.00739186	0.11302	0.26785	0.650552	0.235216	0.0335	0.201952
		Juvenile ONC	-0.24565	0.1895	0.863534	-0.277756	0.0535	0.243636	-0.0264569	0.82825	0.997813
			3 days			11 days			3 weeks
	IRS1, HIRS-1	IRS1(chr8S)	ΔFPKM	p	q	ΔFPKM	p	q	ΔFPKM	p	q
		Tadpole SCI	0.355641	0.00175	0.0346352	-0.369618	0.00555	0.046874	0.199012	0.07525	0.361416
		Juvenile SCI	0.188746	0.0838	0.250438	0.0182025	0.87025	0.963485	0.191304	0.08905	0.34887
		Juvenile ONC	-0.577199	0.00385	0.136754	-0.396785	0.0081	0.0777025	-0.110719	0.38225	0.948544
			3 days			11 days			3 weeks
	IRS1, HIRS-1	IRS1(chr5L)	ΔFPKM	p	q	ΔFPKM	p	q	ΔFPKM	p	q
		Tadpole SCI	0.00745118	0.94625	0.984227	-0.162531	0.17585	0.408255	0.102234	0.3532	0.713242
		Juvenile SCI	-0.0751465	0.49565	0.711353	-0.0992346	0.34785	0.723466	0.00696589	0.9496	0.983791
		Juvenile ONC	-0.231857	0.21375	0.884769	-0.317273	0.02845	0.169373	-0.0519082	0.6675	0.997813
			3 days			11 days			3 weeks
	IRS1, HIRS-1	IRS1(chr5S)	ΔFPKM	p	q	ΔFPKM	p	q	ΔFPKM	p	q
		Tadpole SCI	0.147309	0.20075	0.550312	-0.0318078	0.8045	0.913802	0.0869051	0.45375	0.782586
		Juvenile SCI	0.138068	0.2338	0.470539	-0.0640177	0.5696	0.849391	0.00177965	0.98915	0.994437
		Juvenile ONC	-0.295011	0.13565	0.797182	-0.46495	0.0016	0.0255105	-0.178317	0.15415	0.77949
			3 days			11 days			3 weeks
	IRS2, IRS-2	IRS2(chr2S)	ΔFPKM	p	q	ΔFPKM	p	q	ΔFPKM	p	q
		Tadpole SCI	0.226351	0.0698	0.329143	-0.353676	0.0099	0.0694675	0.151307	0.1981	0.568956
		Juvenile SCI	0.214163	0.06855	0.221009	0.137797	0.2266	0.60685	0.229802	0.0539	0.26262
		Juvenile ONC	-0.308299	0.14675	0.807647	-0.330532	0.0403	0.206329	-0.0619431	0.66195	0.997813
			3 days			11 days			3 weeks
	IRS2, IRS-2	IRS2(chr2L)	ΔFPKM	p	q	ΔFPKM	p	q	ΔFPKM	p	q
		Tadpole SCI	0.111914	0.3541	0.704526	-0.243363	0.06435	0.222819	0.119715	0.2985	0.667594
		Juvenile SCI	0.0336848	0.7664	0.886492	-0.134881	0.22555	0.605368	0.0623325	0.58885	0.834637
		Juvenile ONC	-0.389362	0.05185	0.567876	-0.219555	0.14145	0.421655	0.0641816	0.61145	0.99493
			3 days			11 days			3 weeks
	JAK2, JTK10, THCYT3	JAK2(chr1L)	ΔFPKM	p	q	ΔFPKM	p	q	ΔFPKM	p	q
		Tadpole SCI	0.0932679	0.42295	0.755738	-0.0973415	0.45375	0.690028	-0.0953653	0.40855	0.751437
		Juvenile SCI	-0.207125	0.0799	0.242805	-0.0253112	0.81955	0.949441	0.0617825	0.5953	0.83748
		Juvenile ONC	0.0519901	0.7868	0.997572	-0.214426	0.1429	0.424094	-0.0752572	0.55235	0.988244
			3 days			11 days			3 weeks
	LEP, LEPD, OB, OBS	LEP(chr3L)	ΔFPKM	p	q	ΔFPKM	p	q	ΔFPKM	p	q
		Tadpole SCI	inf	5e-05	0.00227767	inf	5e-05	0.00133794	inf	1	1
		Juvenile SCI	inf	1	1	inf	1	1	inf	1	1
		Juvenile ONC	2.55551	0.00015	0.0135623	1.47847	5e-05	0.00152321	1.70004	0.0001	0.00733415
			3 days			11 days			3 weeks
	LEP, LEPD, OB, OBS	LEP(chr3S)	ΔFPKM	p	q	ΔFPKM	p	q	ΔFPKM	p	q
		Tadpole SCI	inf	5e-05	0.00227767	4.53357	0.2481	0.498145	1.45372	1	1
		Juvenile SCI	0.903463	1	1	2.38777	1	1	0.65838	1	1
		Juvenile ONC	6.80728	0.0324	0.460344	7.40227	0.044	0.217564	inf	5e-05	0.00398655
			3 days			11 days			3 weeks
	MAPK8, JNK, JNK-46, JNK1, JNK1A2, JNK21B1/2, PRKM8, SAPK1, SAPK1c	MAPK8(chr7S)	ΔFPKM	p	q	ΔFPKM	p	q	ΔFPKM	p	q
		Tadpole SCI	0.0490426	0.64155	0.878689	-0.00765369	0.94725	0.978801	-0.149607	0.17785	0.543029
		Juvenile SCI	-0.0270092	0.8011	0.904951	-0.0236006	0.8228	0.95017	-0.107787	0.32905	0.647034
		Juvenile ONC	0.00463127	0.9814	0.997572	0.176325	0.2295	0.54196	0.103345	0.4351	0.967269
			3 days			11 days			3 weeks
	MAPK8, JNK, JNK-46, JNK1, JNK1A2, JNK21B1/2, PRKM8, SAPK1, SAPK1c	MAPK8(chr7L)	ΔFPKM	p	q	ΔFPKM	p	q	ΔFPKM	p	q
		Tadpole SCI	-0.0199091	0.8413	0.954475	0.407516	0.00045	0.00783353	-0.128224	0.2245	0.599159
		Juvenile SCI	-0.151657	0.1446	0.350418	-0.0669795	0.5059	0.819221	0.0536914	0.6185	0.849252
		Juvenile ONC	0.076424	0.6859	0.997572	0.4866	0.00085	0.0161221	0.19625	0.11215	0.702782
			3 days			11 days			3 weeks
	MAPK10, JNK3, JNK3A, PRKM10, SAPK1b, p493F12, p54bSAPK	MAPK10(chr1L)	ΔFPKM	p	q	ΔFPKM	p	q	ΔFPKM	p	q
		Tadpole SCI	0.0370528	0.71905	0.910528	-0.0784208	0.49745	0.720696	-0.119013	0.2622	0.637196
		Juvenile SCI	-0.173243	0.0952	0.271472	-0.0929544	0.35145	0.726595	-0.0384493	0.7236	0.901637
		Juvenile ONC	-0.204732	0.3073	0.948045	-0.0365307	0.80495	0.936676	-0.0443797	0.73615	0.997813
			3 days			11 days			3 weeks
	MTOR, FRAP, FRAP1, FRAP2, RAFT1, RAPT1, SKS	MTOR(chr7L)	ΔFPKM	p	q	ΔFPKM	p	q	ΔFPKM	p	q
		Tadpole SCI	-0.095828	0.33835	0.691852	-0.0803859	0.4797	0.710188	-0.107531	0.30355	0.672101
		Juvenile SCI	-0.0857257	0.3954	0.629595	0.017395	0.8629	0.961612	-0.0211565	0.8438	0.950268
		Juvenile ONC	-0.129262	0.55985	0.997572	0.0429446	0.7934	0.931572	0.0868972	0.50455	0.980092
			3 days			11 days			3 weeks
	NFKB1, CVID12, EBP-1, KBF1, NF-kB1, NF-kappa-B1, NF-kappaB, NFKB-p105, NFKB-p50, NFkappaB, p105, p50	NFKB1(chr1S)	ΔFPKM	p	q	ΔFPKM	p	q	ΔFPKM	p	q
		Tadpole SCI	-0.0798376	0.68285	0.896342	-0.540498	0.00825	0.0607964	0.0584887	0.70315	0.907393
		Juvenile SCI	-0.29992	0.1251	0.320228	-0.074113	0.6998	0.904251	0.0624248	0.74735	0.911279
		Juvenile ONC	0.125405	0.68895	0.997572	0.538024	0.01415	0.109735	0.368337	0.0584	0.549513
			3 days			11 days			3 weeks
	NFKB1, CVID12, EBP-1, KBF1, NF-kB1, NF-kappa-B1, NF-kappaB, NFKB-p105, NFKB-p50, NFkappaB, p105, p50	NFKB1(chr1L)	ΔFPKM	p	q	ΔFPKM	p	q	ΔFPKM	p	q
		Tadpole SCI	-0.126857	0.41135	0.746911	0.0801021	0.6349	0.815864	0.0765028	0.6237	0.875907
		Juvenile SCI	-0.11341	0.49245	0.709151	-0.000633572	0.99085	0.995925	0.0178194	0.9159	0.971961
		Juvenile ONC	-0.122168	0.6361	0.997572	-0.310542	0.0799	0.306109	-0.112536	0.46855	0.976204
			3 days			11 days			3 weeks
	NFKBIA, IKBA, MAD-3, NFKBI	NFKBIA(chr8L)	ΔFPKM	p	q	ΔFPKM	p	q	ΔFPKM	p	q
		Tadpole SCI	-0.00606431	0.9603	0.988491	0.00373462	0.9759	0.990586	-0.0567735	0.6588	0.890206
		Juvenile SCI	-0.00175336	0.99405	0.996008	0.0476829	0.7101	0.909013	0.0778026	0.5462	0.809817
		Juvenile ONC	0.00097798	0.9951	0.997572	-0.299443	0.0378	0.199216	-0.185391	0.14275	0.761852
			3 days			11 days			3 weeks
	NFKBIA, IKBA, MAD-3, NFKBI	NFKBIA(chr8S)	ΔFPKM	p	q	ΔFPKM	p	q	ΔFPKM	p	q
		Tadpole SCI	0.0765732	0.74015	0.918925	-0.161524	0.5281	0.743314	0.43315	0.08975	0.391083
		Juvenile SCI	-0.156743	0.55585	0.756106	-0.218731	0.4137	0.769146	-0.0310263	0.90395	0.968866
		Juvenile ONC	-0.318917	0.341	0.964535	-0.305067	0.15465	0.442067	-0.0535383	0.80115	0.997813
			3 days			11 days			3 weeks
	NFKBIE, IKBE	NFKBIE(chr5S)	ΔFPKM	p	q	ΔFPKM	p	q	ΔFPKM	p	q
		Tadpole SCI	-0.0586748	0.63585	0.875841	-0.157472	0.2748	0.527084	0.159784	0.23545	0.610283
		Juvenile SCI	0.120581	0.40455	0.638736	0.138575	0.3191	0.69885	0.182513	0.2008	0.512857
		Juvenile ONC	-0.385163	0.0827	0.682875	-0.079719	0.5979	0.839843	-0.0945362	0.49175	0.978355
			3 days			11 days			3 weeks
	NPY, PYY4	NPY(chr9_10L)	ΔFPKM	p	q	ΔFPKM	p	q	ΔFPKM	p	q
		Tadpole SCI	0.049874	0.7087	0.905493	0.242361	0.13975	0.356599	0.428074	0.00455	0.0720933
		Juvenile SCI	1.33689	5e-05	0.00102377	1.68606	5e-05	0.00285273	1.40933	5e-05	0.00219709
		Juvenile ONC	0.481945	0.54895	0.997572	-0.888438	0.1138	0.374302	-0.978779	0.15455	0.779751
			3 days			11 days			3 weeks
	NPY, PYY4	NPY(scaf90)	ΔFPKM	p	q	ΔFPKM	p	q	ΔFPKM	p	q
		Tadpole SCI	0.490685	5e-05	0.00227767	0.117309	0.32145	0.574838	0.104652	0.34255	0.705476
		Juvenile SCI	0.425121	5e-05	0.00102377	0.349168	0.00075	0.0229984	0.323943	0.00325	0.0469127
		Juvenile ONC	0.28586	0.14275	0.805474	-0.141786	0.31585	0.633719	-0.298639	0.0188	0.312823
			3 days			11 days			3 weeks
	NPY, PYY4	NPY(chr6S)	ΔFPKM	p	q	ΔFPKM	p	q	ΔFPKM	p	q
		Tadpole SCI	0.0845686	0.4619	0.778685	-0.0493641	0.70815	0.859739	0.157826	0.1796	0.5461
		Juvenile SCI	0.206944	0.09025	0.262389	0.218291	0.0664	0.348142	0.326022	0.00805	0.0862761
		Juvenile ONC	0.232623	0.25725	0.922432	-0.291483	0.0526	0.24135	-0.304265	0.0432	0.479092
			3 days			11 days			3 weeks
	PCK1, PCKDC, PEPCK-C, PEPCK1, PEPCKC	PCK1(chr9_10L)	ΔFPKM	p	q	ΔFPKM	p	q	ΔFPKM	p	q
		Tadpole SCI	4.04036	1	1	-1.60079	1	1	-0.34809	1	1
		Juvenile SCI	-1.65633	1	1	-0.435642	1	1	0.018519	1	1
		Juvenile ONC	2.11687	1	1	-0.847889	1	1	1.34789	1	1
			3 days			11 days			3 weeks
	PCK1, PCKDC, PEPCK-C, PEPCK1, PEPCKC	PCK1(chr9_10S)	ΔFPKM	p	q	ΔFPKM	p	q	ΔFPKM	p	q
		Tadpole SCI	#NAME?	1	1	-0.200506	1	1	-1.08224	1	1
		Juvenile SCI	-2.52988	1	1	-2.82943	1	1	-1.57874	1	1
		Juvenile ONC	1.18333	1	1	#NAME?	1	1	-0.442728	1	1
			3 days			11 days			3 weeks
	PCK2, PEPCK, PEPCK-M, PEPCK2	PCK2(chr1L)	ΔFPKM	p	q	ΔFPKM	p	q	ΔFPKM	p	q
		Tadpole SCI	0.462577	0.0201	0.166011	-0.504339	0.0108	0.0736167	0.132538	0.41775	0.757117
		Juvenile SCI	-0.083497	0.63875	0.810936	-0.0714285	0.68585	0.899825	0.191287	0.2614	0.582035
		Juvenile ONC	0.0332207	0.90435	0.997572	-0.141486	0.503	0.77943	0.0486238	0.7598	0.997813
			3 days			11 days			3 weeks
	PCK2, PEPCK, PEPCK-M, PEPCK2	PCK2(chr1S)	ΔFPKM	p	q	ΔFPKM	p	q	ΔFPKM	p	q
		Tadpole SCI	0.17529	0.4719	0.784169	-0.968441	5e-05	0.00133794	-0.00299337	0.99085	0.996649
		Juvenile SCI	-0.538326	0.008	0.0520236	-0.503551	0.00975	0.1223	-0.170367	0.3808	0.691885
		Juvenile ONC	0.393944	0.2102	0.882235	0.428539	0.0855	0.317792	0.233397	0.16185	0.791171
			3 days			11 days			3 weeks
	POMC, ACTH, CLIP, LPH, MSH, NPP, OBAIRH, POC	POMC(chr5L)	ΔFPKM	p	q	ΔFPKM	p	q	ΔFPKM	p	q
		Tadpole SCI	1.58424	0.00015	0.00573048	0.00260336	0.96215	0.984386	0.205686	0.50715	0.815553
		Juvenile SCI	1.466	1	1	-0.584058	1	1	1.82751	1	1
		Juvenile ONC	2.8873	1	1	inf	1	1	inf	1	1
			3 days			11 days			3 weeks
	POMC, ACTH, CLIP, LPH, MSH, NPP, OBAIRH, POC	POMC(chr5S)	ΔFPKM	p	q	ΔFPKM	p	q	ΔFPKM	p	q
		Tadpole SCI	-0.175582	1	1	-2.39393	1	1	-0.307367	1	1
		Juvenile SCI	2.40844	1	1	0.697792	1	1	1.60754	1	1
		Juvenile ONC	3.28577	1	1	-1.27008	1	1	inf	1	1
			3 days			11 days			3 weeks
	PPARA, NR1C1, PPAR, PPARalpha, hPPAR	PPARA(chr3S)	ΔFPKM	p	q	ΔFPKM	p	q	ΔFPKM	p	q
		Tadpole SCI	0.181444	0.2386	0.595119	0.051763	0.7567	0.887725	0.189136	0.22545	0.599597
		Juvenile SCI	-0.351054	0.0442	0.165386	-0.202833	0.2245	0.604272	-0.193517	0.2522	0.57193
		Juvenile ONC	-0.116738	0.6208	0.997572	-0.26099	0.1257	0.396339	-0.186495	0.215	0.841647
			3 days			11 days			3 weeks
	PPARA, NR1C1, PPAR, PPARalpha, hPPAR	PPARA(chr3L)	ΔFPKM	p	q	ΔFPKM	p	q	ΔFPKM	p	q
		Tadpole SCI	-0.21833	0.3155	0.672477	-0.163949	0.53495	0.748044	0.0862505	0.7303	0.918266
		Juvenile SCI	0.0699182	0.76645	0.886495	-0.181939	0.47435	0.806416	-0.0857151	0.7406	0.908149
		Juvenile ONC	-0.804082	0.02515	0.406566	-0.234754	0.3069	0.62533	-0.121716	0.56225	0.989249
			3 days			11 days			3 weeks
	PPARGC1A, LEM6, PGC-1(alpha), PGC-1alpha, PGC-1v, PGC1, PGC1A, PPARGC1	PPARGC1A(chr1L)	ΔFPKM	p	q	ΔFPKM	p	q	ΔFPKM	p	q
		Tadpole SCI	0.203472	0.09345	0.380749	-0.020297	0.8771	0.948328	0.0303674	0.7984	0.942347
		Juvenile SCI	0.193649	0.11555	0.305293	0.114338	0.3444	0.720663	0.00886416	0.9425	0.981501
		Juvenile ONC	0.169852	0.45975	0.990686	-0.36509	0.03535	0.191693	-0.104634	0.4768	0.978355
			3 days			11 days			3 weeks
	PPARGC1A, LEM6, PGC-1(alpha), PGC-1alpha, PGC-1v, PGC1, PGC1A, PPARGC1	PPARGC1A(chr1S)	ΔFPKM	p	q	ΔFPKM	p	q	ΔFPKM	p	q
		Tadpole SCI	0.187276	0.1087	0.410768	-0.198817	0.12355	0.330883	-0.0039098	0.97445	0.993871
		Juvenile SCI	-0.0445367	0.7004	0.850752	-0.126585	0.2613	0.642299	-0.127242	0.27895	0.600246
		Juvenile ONC	-0.175294	0.4676	0.992381	-0.212165	0.22995	0.542776	-0.153393	0.30975	0.913306
			3 days			11 days			3 weeks
	PRKAA1, AMPK, AMPKa1	PRKAA1(chr4L)	ΔFPKM	p	q	ΔFPKM	p	q	ΔFPKM	p	q
		Tadpole SCI	0.0437469	0.7928	0.940745	-0.202287	0.2377	0.486335	-0.0600937	0.7135	0.911016
		Juvenile SCI	-0.123123	0.4355	0.665505	-0.290465	0.0638	0.34184	-0.25416	0.10765	0.382988
		Juvenile ONC	-0.173308	0.57425	0.997572	-0.443114	0.05385	0.244534	-0.0359552	0.85775	0.997813
			3 days			11 days			3 weeks
	PRKAA1, AMPK, AMPKa1	PRKAA1(chr1L)	ΔFPKM	p	q	ΔFPKM	p	q	ΔFPKM	p	q
		Tadpole SCI	-0.167256	0.14755	0.476143	0.266671	0.04505	0.179251	0.0101086	0.93565	0.98429
		Juvenile SCI	-0.0379953	0.7694	0.887605	-0.0230842	0.8548	0.959584	0.06317	0.6221	0.851288
		Juvenile ONC	0.129256	0.5215	0.997572	0.17635	0.2372	0.551259	0.131868	0.32915	0.921681
			3 days			11 days			3 weeks
	PRKAA1, AMPK, AMPKa1	PRKAA1(chr1S)	ΔFPKM	p	q	ΔFPKM	p	q	ΔFPKM	p	q
		Tadpole SCI	-0.027969	0.8105	0.946579	0.256728	0.0597	0.21284	0.109122	0.3599	0.716981
		Juvenile SCI	0.073122	0.55845	0.757772	0.0814789	0.49675	0.815131	0.0856437	0.4909	0.773672
		Juvenile ONC	-0.0213744	0.9203	0.997572	0.0986112	0.52155	0.793237	0.0246504	0.8635	0.997813
			3 days			11 days			3 weeks
	PRKAA2, AMPK, AMPK2, AMPKa2, PRKAA	PRKAA2(chr4S)	ΔFPKM	p	q	ΔFPKM	p	q	ΔFPKM	p	q
		Tadpole SCI	0.228158	0.0665	0.321162	0.096245	0.47955	0.710132	-0.223057	0.07605	0.36252
		Juvenile SCI	-0.225769	0.0766	0.236347	-0.173911	0.1626	0.528979	-0.187119	0.1438	0.438737
		Juvenile ONC	-0.199854	0.3615	0.969999	-0.0276284	0.8631	0.956493	0.0108687	0.93895	0.997813
			3 days			11 days			3 weeks
	PRKAB1, AMPK, HAMPKb	PRKAB1(chr1L)	ΔFPKM	p	q	ΔFPKM	p	q	ΔFPKM	p	q
		Tadpole SCI	-0.0694768	0.59245	0.853396	0.139657	0.3536	0.604077	0.059449	0.67945	0.899692
		Juvenile SCI	-0.00153223	0.99095	0.994739	0.255935	0.10445	0.436355	0.0579558	0.72135	0.901032
		Juvenile ONC	-0.0296152	0.90295	0.997572	0.0415209	0.81575	0.940621	0.00404846	0.9808	0.997813
			3 days			11 days			3 weeks
	PRKAB1, AMPK, HAMPKb	PRKAB1(chr1S)	ΔFPKM	p	q	ΔFPKM	p	q	ΔFPKM	p	q
		Tadpole SCI	-0.43703	0.0014	0.0297333	0.178972	0.2238	0.470096	0.0185373	0.8943	0.972985
		Juvenile SCI	-0.236879	0.16265	0.377226	-0.0245149	0.8806	0.96625	0.0435521	0.7885	0.928386
		Juvenile ONC	0.0356014	0.8728	0.997572	0.125567	0.41195	0.715295	0.0235557	0.87535	0.997813
			3 days			11 days			3 weeks
	PRKAB2	PRKAB2(chr4L)	ΔFPKM	p	q	ΔFPKM	p	q	ΔFPKM	p	q
		Tadpole SCI	0.218563	0.0829	0.358156	-0.00784625	0.95445	0.980611	-0.128585	0.331	0.694815
		Juvenile SCI	-0.00717792	0.9561	0.979684	0.078914	0.52415	0.827217	-0.0122146	0.92405	0.975195
		Juvenile ONC	0.179547	0.3949	0.977237	-0.165638	0.27855	0.596366	0.0481142	0.74245	0.997813
			3 days			11 days			3 weeks
	PRKAB2	PRKAB2(chr4S)	ΔFPKM	p	q	ΔFPKM	p	q	ΔFPKM	p	q
		Tadpole SCI	0.0784235	0.5426	0.827119	0.0959187	0.49815	0.721272	0.153553	0.21505	0.587331
		Juvenile SCI	0.528875	5e-05	0.00102377	0.459697	0.0003	0.0121996	0.384697	0.0021	0.0350216
		Juvenile ONC	0.0505585	0.8063	0.997572	-0.133652	0.3836	0.692183	0.0725593	0.60045	0.994698
			3 days			11 days			3 weeks
	PRKAG1, AMPKG	PRKAG1(chr2L)	ΔFPKM	p	q	ΔFPKM	p	q	ΔFPKM	p	q
		Tadpole SCI	-0.0722581	0.6873	0.89814	0.474922	0.0262	0.128336	-0.364917	0.1087	0.430777
		Juvenile SCI	-0.249397	0.27815	0.51878	-0.0525077	0.81795	0.948649	-0.022732	0.9125	0.971308
		Juvenile ONC	0.0438706	0.8719	0.997572	0.201083	0.2757	0.593518	0.104672	0.55785	0.989188
			3 days			11 days			3 weeks
	PRKAG2, AAKG, AAKG2, CMH6, H91620p, WPWS	PRKAG2(chr6L)	ΔFPKM	p	q	ΔFPKM	p	q	ΔFPKM	p	q
		Tadpole SCI	0.199632	0.11115	0.414554	0.167295	0.2367	0.484913	0.0351642	0.78455	0.938427
		Juvenile SCI	0.210353	0.1031	0.284978	0.17735	0.16505	0.532327	0.193485	0.134	0.424109
		Juvenile ONC	0.410464	0.0915	0.70662	0.381929	0.02165	0.145079	0.334052	0.0327	0.41439
			3 days			11 days			3 weeks
	PRKAG2, AAKG, AAKG2, CMH6, H91620p, WPWS	PRKAG2(chr6S)	ΔFPKM	p	q	ΔFPKM	p	q	ΔFPKM	p	q
		Tadpole SCI	0.00575217	0.96715	0.989822	-0.0704825	0.6249	0.809071	0.19924	0.14045	0.487956
		Juvenile SCI	-0.114355	0.4054	0.63927	-0.0972737	0.47355	0.805347	-0.0126284	0.9281	0.976624
		Juvenile ONC	0.124085	0.5321	0.997572	0.118079	0.42275	0.72393	0.102158	0.4414	0.970048
			3 days			11 days			3 weeks
	PRKAG3, AMPKG3	PRKAG3(chr9_10L)	ΔFPKM	p	q	ΔFPKM	p	q	ΔFPKM	p	q
		Tadpole SCI	0.0169326	0.89595	0.971179	-0.555923	0.00015	0.00335111	-0.267282	0.0313	0.228079
		Juvenile SCI	0.255987	0.01985	0.0975832	0.44995	5e-05	0.00285273	0.176829	0.1152	0.394402
		Juvenile ONC	-0.299755	0.2497	0.917529	-0.175038	0.3647	0.676924	-0.317071	0.0496	0.514589
			3 days			11 days			3 weeks
	PRKAG3, AMPKG3	PRKAG3(chr9_10S)	ΔFPKM	p	q	ΔFPKM	p	q	ΔFPKM	p	q
		Tadpole SCI	0.774854	5e-05	0.00227767	-0.718865	5e-05	0.00133794	-0.863113	5e-05	0.00267935
		Juvenile SCI	0.503181	5e-05	0.00102377	0.834128	5e-05	0.00285273	0.425529	0.00015	0.0053679
		Juvenile ONC	-0.454368	0.0601	0.60031	-0.349889	0.03885	0.202341	-0.147779	0.3144	0.9158
			3 days			11 days			3 weeks
	PRKCQ, PRKCT, nPKC-theta	PRKCQ(chr3L)	ΔFPKM	p	q	ΔFPKM	p	q	ΔFPKM	p	q
		Tadpole SCI	-0.438248	1	1	-0.155985	1	1	-0.118919	1	1
		Juvenile SCI	-0.371606	1	1	0.303029	1	1	0.34005	1	1
		Juvenile ONC	-0.057698	1	1	-0.321121	1	1	0.163459	1	1
			3 days			11 days			3 weeks
	PTPN11, BPTP3, CFC, JMML, METCDS, NS1, PTP-1D, PTP2C, SH-PTP2, SH-PTP3, SHP2	PTPN11(chr1L)	ΔFPKM	p	q	ΔFPKM	p	q	ΔFPKM	p	q
		Tadpole SCI	0.022168	0.96855	0.989862	-0.279072	0.62815	0.810922	-0.107624	0.8648	0.963599
		Juvenile SCI	-0.379289	0.303	0.544111	-0.0618592	0.86365	0.961716	-0.185271	0.6671	0.877334
		Juvenile ONC	0.134135	0.942	0.997572	-0.419512	0.82065	0.942489	0.147454	0.8819	0.997813
			3 days			11 days			3 weeks
	PTPN11, BPTP3, CFC, JMML, METCDS, NS1, PTP-1D, PTP2C, SH-PTP2, SH-PTP3, SHP2	PTPN11(chr1S)	ΔFPKM	p	q	ΔFPKM	p	q	ΔFPKM	p	q
		Tadpole SCI	0.0215105	0.96305	0.989077	-0.122885	0.80175	0.912739	-0.108934	0.83875	0.95385
		Juvenile SCI	-0.20504	0.5359	0.740802	-0.0714442	0.81165	0.946707	-0.141131	0.70205	0.89244
		Juvenile ONC	0.194257	0.81335	0.997572	-0.0167573	0.9904	0.99726	0.0518007	0.9367	0.997813
			3 days			11 days			3 weeks
	PTPN11, BPTP3, CFC, JMML, METCDS, NS1, PTP-1D, PTP2C, SH-PTP2, SH-PTP3, SHP2	PTPN11(chr7L)	ΔFPKM	p	q	ΔFPKM	p	q	ΔFPKM	p	q
		Tadpole SCI	0.115919	0.82025	0.949295	-0.176351	0.7677	0.894365	-0.0533663	0.9271	0.981641
		Juvenile SCI	0.0300707	0.9461	0.97541	-0.0462212	0.92105	0.978531	0.0127344	0.9803	0.993711
		Juvenile ONC	0.106829	0.8808	0.997572	0.326647	0.5671	0.820902	0.122327	0.81505	0.997813
			3 days			11 days			3 weeks
	RELA, NFKB3, p65	RELA(chr4L)	ΔFPKM	p	q	ΔFPKM	p	q	ΔFPKM	p	q
		Tadpole SCI	-0.0595436	0.59455	0.854551	-0.0225446	0.86305	0.942592	0.0915351	0.44455	0.776975
		Juvenile SCI	-0.0866012	0.47795	0.697981	0.0428249	0.7161	0.910934	0.0822334	0.50375	0.783985
		Juvenile ONC	0.00192265	0.99295	0.997572	0.0376006	0.7866	0.929663	0.112654	0.3789	0.947205
			3 days			11 days			3 weeks
	RELA, NFKB3, p65	RELA(chr4S)	ΔFPKM	p	q	ΔFPKM	p	q	ΔFPKM	p	q
		Tadpole SCI	0.644386	1	1	-1.12489	0.0417	0.17139	-0.594573	0.18965	0.557466
		Juvenile SCI	-1.55278	1	1	-0.570677	0.23025	0.611101	-0.32801	0.4846	0.769535
		Juvenile ONC	1.85323	0.03675	0.489828	-0.356109	1	1	0.584472	1	1
			3 days			11 days			3 weeks
	RXRA, NR2B1	RXRA(chr8S)	ΔFPKM	p	q	ΔFPKM	p	q	ΔFPKM	p	q
		Tadpole SCI	-0.0316653	0.77925	0.934968	-0.245394	0.06205	0.218141	0.0564308	0.63615	0.880046
		Juvenile SCI	-0.167025	0.204	0.432934	-0.111387	0.39205	0.756691	-0.123745	0.3413	0.658278
		Juvenile ONC	-0.0205172	0.91255	0.997572	-0.31055	0.03915	0.203293	-0.0444014	0.734	0.997813
			3 days			11 days			3 weeks
	RXRA, NR2B1	RXRA(chr8L)	ΔFPKM	p	q	ΔFPKM	p	q	ΔFPKM	p	q
		Tadpole SCI	-0.175788	0.09685	0.38736	0.104288	0.38795	0.63665	-0.189077	0.09535	0.40485
		Juvenile SCI	-0.00767871	0.94535	0.975268	0.0185884	0.8645	0.961928	-0.123522	0.2781	0.599578
		Juvenile ONC	-0.129389	0.48365	0.997572	-0.0103384	0.9406	0.98259	-0.00654022	0.95725	0.997813
			3 days			11 days			3 weeks
	RXRA, NR2B1	RXRA(chr8L)	ΔFPKM	p	q	ΔFPKM	p	q	ΔFPKM	p	q
		Tadpole SCI	-0.291558	0.145	0.472124	-0.587795	0.0135	0.0845312	0.355754	0.10185	0.418208
		Juvenile SCI	0.130223	0.6273	0.804063	0.328832	0.19705	0.572597	0.316216	0.2366	0.554247
		Juvenile ONC	-0.0436254	0.9008	0.997572	-0.399619	0.0916	0.33158	-0.0421965	0.8305	0.997813
			3 days			11 days			3 weeks
	RXRA, NR2B1	RXRA(chr8S)	ΔFPKM	p	q	ΔFPKM	p	q	ΔFPKM	p	q
		Tadpole SCI	-0.0886821	0.3798	0.724757	0.13977	0.23325	0.480788	-0.222456	0.03845	0.256025
		Juvenile SCI	0.101255	0.34235	0.5817	0.0535404	0.6091	0.867746	-0.0199453	0.8631	0.956495
		Juvenile ONC	0.0138685	0.93965	0.997572	0.0669937	0.63825	0.860944	-0.0367604	0.7598	0.997813
			3 days			11 days			3 weeks
	RXRG, NR2B3, RXRC	RXRG(chr4L)	ΔFPKM	p	q	ΔFPKM	p	q	ΔFPKM	p	q
		Tadpole SCI	-1.0264	1	1	-0.214082	1	1	0.125778	1	1
		Juvenile SCI	-1.0785	1	1	-0.533406	1	1	-0.918777	1	1
		Juvenile ONC	-0.128152	0.50755	0.997572	-0.191326	0.19535	0.500511	-0.126514	0.33135	0.923664
			3 days			11 days			3 weeks
	RXRG, NR2B3, RXRC	RXRG(chr4S)	ΔFPKM	p	q	ΔFPKM	p	q	ΔFPKM	p	q
		Tadpole SCI	-0.20492	0.33875	0.692034	0.339914	0.1686	0.398257	-0.0409455	0.85185	0.958349
		Juvenile SCI	0.0140072	1	1	0.0204458	1	1	0.0252565	1	1
		Juvenile ONC	-0.165177	0.37695	0.970169	-0.290433	0.04115	0.208577	-0.196281	0.1201	0.721457
			3 days			11 days			3 weeks
	SLC2A1, CSE, DYT17, DYT18, DYT9, EIG12, GLUT, GLUT-1, GLUT1, GLUT1DS, HTLVR, PED, SDCHCN	SLC2A1(scaf72)	ΔFPKM	p	q	ΔFPKM	p	q	ΔFPKM	p	q
		Tadpole SCI	0.10606	0.2827	0.639795	-0.231111	0.05035	0.191627	0.171449	0.10625	0.426543
		Juvenile SCI	0.21517	0.03175	0.133821	0.141814	0.1495	0.51048	0.03528	0.74065	0.908149
		Juvenile ONC	-0.469586	0.02995	0.443439	-0.199547	0.25075	0.566099	-0.0871285	0.49015	0.978355
			3 days			11 days			3 weeks
	SLC2A1, CSE, DYT17, DYT18, DYT9, EIG12, GLUT, GLUT-1, GLUT1, GLUT1DS, HTLVR, PED, SDCHCN	SLC2A1(chr7S)	ΔFPKM	p	q	ΔFPKM	p	q	ΔFPKM	p	q
		Tadpole SCI	0.16248	0.1076	0.409192	-0.133625	0.2524	0.502351	0.149872	0.15915	0.515993
		Juvenile SCI	0.274424	0.00615	0.0437767	0.228974	0.02265	0.197068	0.124564	0.25035	0.569855
		Juvenile ONC	-0.256688	0.1936	0.865481	-0.0571486	0.6962	0.889502	-0.134078	0.26935	0.890738
			3 days			11 days			3 weeks
	SLC2A4, GLUT4	SLC2A4(chr3L)	ΔFPKM	p	q	ΔFPKM	p	q	ΔFPKM	p	q
		Tadpole SCI	2.12392	1	1	0.100916	1	1	#NAME?	1	1
		Juvenile SCI	inf	1	1	inf	1	1	inf	1	1
		Juvenile ONC	-0.0801986	0.8562	0.997572	-0.396275	0.2394	0.553466	0.0706924	0.7932	0.997813
			3 days			11 days			3 weeks
	SOCS3, ATOD4, CIS3, Cish3, SOCS-3, SSI-3, SSI3	SOCS3 (chr9_10L)	ΔFPKM	p	q	ΔFPKM	p	q	ΔFPKM	p	q
		Tadpole SCI	2.74559	0.00015	0.00573048	1.81936	0.00465	0.0414955	0.355044	1	1
		Juvenile SCI	1.62212	1	1	1.58863	1	1	0.509956	1	1
		Juvenile ONC	2.47736	5e-05	0.00535538	1.87812	5e-05	0.00152321	1.68099	5e-05	0.00398655
			3 days			11 days			3 weeks
	SOCS3, ATOD4, CIS3, Cish3, SOCS-3, SSI-3, SSI3	SOCS3 (chr7S)	ΔFPKM	p	q	ΔFPKM	p	q	ΔFPKM	p	q
		Tadpole SCI	-0.0787473	0.6826	0.896342	0.38311	0.0997	0.290497	0.539022	0.0196	0.174561
		Juvenile SCI	0.748106	0.02335	0.108821	1.09489	0.002	0.0444057	0.730344	0.02935	0.188886
		Juvenile ONC	0.999573	0.00015	0.0135623	1.26931	5e-05	0.00152321	1.08512	5e-05	0.00398655
			3 days			11 days			3 weeks
	SOCS3, ATOD4, CIS3, Cish3, SOCS-3, SSI-3, SSI3	SOCS3 (chr7L)	ΔFPKM	p	q	ΔFPKM	p	q	ΔFPKM	p	q
		Tadpole SCI	0.161415	0.4438	0.76712	0.618738	0.00835	0.0612729	0.194962	0.3976	0.745163
		Juvenile SCI	0.650223	0.01445	0.0782204	0.766814	0.0038	0.0689272	0.233105	0.3877	0.698008
		Juvenile ONC	1.48632	0.0001	0.00949364	1.71584	5e-05	0.00152321	1.43716	5e-05	0.00398655
			3 days			11 days			3 weeks
	SOCS3, ATOD4, CIS3, Cish3, SOCS-3, SSI-3, SSI3	SOCS3 (chr9_10S)	ΔFPKM	p	q	ΔFPKM	p	q	ΔFPKM	p	q
		Tadpole SCI	0.649796	0.04385	0.257173	0.425105	0.19755	0.437195	0.570603	0.1421	0.489582
		Juvenile SCI	0.966586	0.00375	0.0309226	0.438797	0.17025	0.53955	0.228324	0.49335	0.775399
		Juvenile ONC	2.12099	5e-05	0.00535538	1.99387	5e-05	0.00152321	1.49982	5e-05	0.00398655
			3 days			11 days			3 weeks
	STAT3, ADMIO, ADMIO1, APRF, HIES	STAT3 (9_10S)	ΔFPKM	p	q	ΔFPKM	p	q	ΔFPKM	p	q
		Tadpole SCI	0.246678	0.1998	0.549042	-0.264183	0.1784	0.411472	0.334054	0.05085	0.294316
		Juvenile SCI	-0.131589	0.491	0.707988	0.0110285	0.96105	0.990492	0.292163	0.11655	0.396724
		Juvenile ONC	-0.0475535	0.88085	0.997572	0.160584	0.4694	0.757763	0.284988	0.13315	0.747779
			3 days			11 days			3 weeks
	STAT3, ADMIO, ADMIO1, APRF, HIES	STAT3 (9_10L)	ΔFPKM	p	q	ΔFPKM	p	q	ΔFPKM	p	q
		Tadpole SCI	0.0599073	0.6419	0.878689	0.313737	0.03555	0.15585	0.0728486	0.59425	0.8638
		Juvenile SCI	0.161836	0.25765	0.497277	0.25161	0.0701	0.358848	0.146434	0.30645	0.627173
		Juvenile ONC	0.594322	0.0073	0.208005	0.852254	5e-05	0.00152321	0.58386	5e-05	0.00398655
			3 days			11 days			3 weeks
	STK11, LKB1, PJS, hLKB1	STK11(chr1S)	ΔFPKM	p	q	ΔFPKM	p	q	ΔFPKM	p	q
		Tadpole SCI	0.0960702	0.4497	0.771616	-0.0474135	0.7395	0.878391	-0.14233	0.3129	0.681601
		Juvenile SCI	-0.0482675	0.7301	0.867645	-0.132555	0.3456	0.721385	-0.0801715	0.5613	0.818157
		Juvenile ONC	-0.023657	0.92085	0.997572	-0.103185	0.52515	0.795544	-0.114511	0.44925	0.971967
			3 days			11 days			3 weeks
	STK11, LKB1, PJS, hLKB1	STK11(chr1L)	ΔFPKM	p	q	ΔFPKM	p	q	ΔFPKM	p	q
		Tadpole SCI	-0.0259592	0.8272	0.95155	0.00432252	0.9758	0.990586	-0.00696721	0.9586	0.989673
		Juvenile SCI	-0.302423	0.02435	0.112033	-0.125682	0.33345	0.709802	-0.30118	0.02665	0.178818
		Juvenile ONC	0.00234719	0.9895	0.997572	-0.0282185	0.85655	0.954132	-0.023996	0.8654	0.997813
			3 days			11 days			3 weeks
	TNFRSF1A, CD120a, FPF, TBP1, TNF-R, TNF-R-I, TNF-R55, TNFAR, TNFR1, TNFR55, TNFR60, p55, p55-R, p60	TNFRSF1A(chr7L)	ΔFPKM	p	q	ΔFPKM	p	q	ΔFPKM	p	q
		Tadpole SCI	-0.438934	0.0102	0.111908	0.199108	0.28185	0.534694	0.0105026	0.9495	0.986829
		Juvenile SCI	-0.137695	0.4331	0.663624	0.15711	0.34795	0.72349	-0.1284	0.4738	0.762947
		Juvenile ONC	0.126	0.54465	0.997572	0.109578	0.46235	0.752689	0.129938	0.3336	0.924914
			3 days			11 days			3 weeks
	TNFRSF1A, CD120a, FPF, TBP1, TNF-R, TNF-R-I, TNF-R55, TNFAR, TNFR1, TNFR55, TNFR60, p55, p55-R, p60	TNFRSF1A(chr7S)	ΔFPKM	p	q	ΔFPKM	p	q	ΔFPKM	p	q
		Tadpole SCI	0.0951993	0.45395	0.773079	-0.265975	0.06465	0.223371	0.231935	0.07615	0.362691
		Juvenile SCI	-0.205249	0.1325	0.33156	0.0406474	0.7484	0.923753	0.0869837	0.51345	0.790628
		Juvenile ONC	0.267378	0.16375	0.83052	0.0295894	0.8368	0.947687	0.274389	0.03255	0.413485
			3 days			11 days			3 weeks
	TNF, DIF, TNF-alpha, TNFA, TNFSF2, TNLG1F	TNF(chr8S)	ΔFPKM	p	q	ΔFPKM	p	q	ΔFPKM	p	q
		Tadpole SCI	inf	1	1	0.133992	1	1	0.200385	1	1
		Juvenile SCI	1.08038	1	1	0.899689	1	1	1.27797	1	1
		Juvenile ONC	0.315401	0.42055	0.986652	0.344205	0.27695	0.594501	-0.251999	0.3812	0.948337
			3 days			11 days			3 weeks
	TNF, DIF, TNF-alpha, TNFA, TNFSF2, TNLG1F	TNF(chr8L)	ΔFPKM	p	q	ΔFPKM	p	q	ΔFPKM	p	q
		Tadpole SCI	0.931085	1	1	-0.216246	1	1	0.113981	1	1
		Juvenile SCI	-0.056802	1	1	0.0976859	1	1	0.556078	1	1
		Juvenile ONC	0.581074	0.2007	0.876217	-1.14782	0.0119	0.0982163	-0.171932	0.64625	0.997813
			3 days			11 days			3 weeks
	TRADD, Hs.89862	TRADD(chr4L)	ΔFPKM	p	q	ΔFPKM	p	q	ΔFPKM	p	q
		Tadpole SCI	-0.00535999	0.96775	0.989822	0.332425	0.02675	0.129797	-0.00877562	0.944	0.985643
		Juvenile SCI	-0.38511	0.013	0.07303	-0.169357	0.2428	0.623747	0.0912172	0.52885	0.799869
		Juvenile ONC	-0.04692	0.82795	0.997572	0.13505	0.39415	0.702207	-0.0999541	0.5056	0.980864
			3 days			11 days			3 weeks
	TRAF2, MGC:45012, RNF117, TRAP, TRAP3	TRAF2(chr8L)	ΔFPKM	p	q	ΔFPKM	p	q	ΔFPKM	p	q
		Tadpole SCI	0.0792418	0.6031	0.859306	-0.831121	0.0001	0.00239987	-0.0732598	0.6383	0.881614
		Juvenile SCI	0.384131	0.0139	0.0761897	0.272004	0.0767	0.37607	-0.0642178	0.7	0.891818
		Juvenile ONC	-0.37814	0.1804	0.85196	0.182566	0.28705	0.605684	0.103622	0.5139	0.981764
			3 days			11 days			3 weeks
	TRAF2, MGC:45012, RNF117, TRAP, TRAP3	TRAF2(chr8S)	ΔFPKM	p	q	ΔFPKM	p	q	ΔFPKM	p	q
		Tadpole SCI	0.402905	0.1476	0.476143	-0.650548	0.0308	0.141428	0.238251	0.4023	0.747728
		Juvenile SCI	0.0863039	0.68835	0.84416	0.120353	0.5718	0.850652	0.0447038	0.8332	0.945942
		Juvenile ONC	0.111269	0.7789	0.997572	0.101136	0.7196	0.899424	0.188763	0.4437	0.970048
			3 days			11 days			3 weeks
	TRAF2, MGC:45012, RNF117, TRAP, TRAP3	TRAF2(chr8L)	ΔFPKM	p	q	ΔFPKM	p	q	ΔFPKM	p	q
		Tadpole SCI	0.67078	1	1	-0.428987	1	1	-0.371981	1	1
		Juvenile SCI	0.533293	1	1	0.256799	1	1	-0.236739	1	1
		Juvenile ONC	0.532784	1	1	0.249837	1	1	0.167315	1	1

## Sheet: GENES_NOT_FOUND
	Gene	Synonyms
1	TNFRSF1B	CD120b, TBPII, TNF-R-II, TNF-R75, TNFBR, TNFR1B, TNFR2, TNFR80, p75, p75TNFR
2	AKT3	MPPH, MPPH2, PKB-GAMMA, PKBG, PRKBG, RAC-PK-gamma, RAC-gamma, STK-2
3	LEPR	CD295, LEP-R, LEPRD, OB-R, OBR
Found - 4	STAT3	ADMIO, ADMIO1, APRF, HIES
5	AGRP	AGRT, ART, ASIP2
6	CPT1C	CATL1, CPT1-B, CPT1P, CPTI-B, CPTIC, SPG73
7	NFKIB	NFKBIB, IKBB, TRIP9
8	MAPK9	MAPK9, JNK-55, JNK2, JNK2A, JNK2ALPHA, JNK2B, JNK2BETA, PRKM9, SAPK, SAPK1a, p54a, p54aSAPK
Found - 9	MAPK10	MAPK10, JNK3, JNK3A, PRKM10, SAPK1b, p493F12, p54bSAPK
10	IRS4	IRS4, IRS-4, PY160
11	G6PC2	G6PC2, IGRP
12	RXRB	XRB, DAUDI6, H-2RIIBP, NR2B2, RCoR-1
